# Supplementary material for: Biphasic control of the B cell transcriptome by mTORC1 and GSK3
Source: Cell Rep. Author manuscript; Available in PMC 2025 Nov 7. (PMC12594101; doi:10.1016/j.celrep.2025.116361)
Supplement: 2 [file NIHMS2120106-supplement-2.xlsx]

## Sheet: Table S9
Table S9: List of differentially expressed genes in 2 day LY2090314 treated SU-DHL-4 cells.
Refseq name	baseMean	log2FoldChange	lfcSE	stat	pvalue	padj
CHAC1	241.439	3.18562	0.142578	22.343	1.41293e-110	2.41223e-107
IFI44L	933.789	3.09358	0.917644	3.37122	0.000748351	0.00376325
IFIT3	268.837	2.70918	0.520284	5.20711	1.91801e-07	2.54085e-06
IFIT1	292.201	2.53788	0.402433	6.30635	2.8569e-10	6.51412e-09
INHBE	131.681	2.0365	0.17741	11.4791	1.68105e-30	2.66975e-28
IFIT2	535.136	1.95071	0.166899	11.688	1.46789e-31	2.53777e-29
PHACTR1	214.892	1.64101	0.135572	12.1043	1.00163e-33	1.90003e-31
IFI44	1732.25	1.52376	0.469975	3.24222	0.00118604	0.00556552
STAT1	4848.59	1.45537	0.365486	3.98202	6.83334e-05	0.000469939
XBP1	738.449	1.44729	0.0927439	15.6052	6.70954e-55	3.27282e-52
SESN2	1628.73	1.38782	0.0879088	15.7871	3.81726e-56	2.00523e-53
ISG15	2351.38	1.34279	0.378173	3.55073	0.000384166	0.00211998
CNR1	250.765	1.29911	0.123471	10.5216	6.86933e-26	7.10767e-24
FOXN3	206.501	1.2805	0.115638	11.0733	1.6904e-28	2.21995e-26
SLC7A11	731.917	1.23746	0.070726	17.4965	1.52234e-68	1.29951e-65
IRF9	971.627	1.21812	0.355438	3.4271	0.000610055	0.0031597
DDIT4	2836.01	1.19468	0.288974	4.13422	3.56166e-05	0.000264519
DDIT3	767.309	1.15353	0.095429	12.0879	1.22431e-33	2.29063e-31
SNTB1	216.277	1.0677	0.122103	8.74423	2.24535e-18	1.3752e-16
IFRD1	1387.98	1.06247	0.0600826	17.6835	5.62168e-70	5.48435e-67
NME2	845.05	1.03902	0.207773	5.00076	5.71045e-07	6.81164e-06
SMAD1	109.678	0.971647	0.179027	5.42738	5.71878e-08	8.33586e-07
RPL13AP6	334.938	0.963105	0.194057	4.963	6.94121e-07	8.10976e-06
RRAGD	700.28	0.928057	0.0869758	10.6703	1.40177e-26	1.51948e-24
DTX3L	993.352	0.887126	0.125715	7.05666	1.70555e-12	5.28217e-11
IFIH1	534.954	0.846927	0.154063	5.49727	3.85717e-08	5.83402e-07
PARP9	2084.55	0.838344	0.125883	6.6597	2.74396e-11	7.37736e-10
EIF2AK2	1491.25	0.818422	0.224885	3.63929	0.000273394	0.00158154
ATF5	2699.05	0.808101	0.0448816	18.0052	1.77443e-72	1.86424e-69
VEGFA	1313.84	0.801691	0.075747	10.5838	3.54283e-26	3.78031e-24
TRIB3	3238.24	0.782634	0.0992563	7.88498	3.14586e-15	1.38155e-13
PMAIP1	1847.65	0.782404	0.0890999	8.78119	1.61749e-18	1.00416e-16
MPEG1	245.602	0.773743	0.162696	4.75576	1.97704e-06	2.06599e-05
COX16	110.476	0.758466	0.232208	3.26633	0.00108952	0.00519395
SH2B3	1703	0.740411	0.0502373	14.7382	3.66161e-49	1.47089e-46
ARPC5L	2444.71	0.737237	0.0642673	11.4714	1.83644e-30	2.88299e-28
AAK1	333.894	0.709159	0.129976	5.45608	4.86753e-08	7.22617e-07
CLECL1	209.872	0.702247	0.126049	5.57122	2.5296e-08	4.01735e-07
APOL6	576.122	0.696228	0.0812782	8.566	1.07145e-17	6.07216e-16
LINC00630	106.901	0.692792	0.159861	4.33371	1.46618e-05	0.000121291
TRIM21	679.509	0.691854	0.122981	5.62568	1.84778e-08	3.01516e-07
SAMD12	230.517	0.685897	0.144696	4.74025	2.13455e-06	2.21533e-05
ZEB2	110.885	0.674344	0.171666	3.92824	8.55706e-05	0.000574594
CARS	2173.9	0.661561	0.047681	13.8747	9.0124e-44	3.00223e-41
ATF4	10056.2	0.661321	0.0564746	11.7101	1.13178e-31	2.00751e-29
PSAT1	4528.5	0.658374	0.064578	10.195	2.08714e-24	1.96594e-22
SLC7A5	16711.1	0.656267	0.0540449	12.143	6.24912e-34	1.21929e-31
SLC1A5	7312.77	0.655467	0.0429092	15.2757	1.11058e-52	5.05608e-50
TAPT1-AS1	1557.13	0.651045	0.124778	5.21762	1.81237e-07	2.41261e-06
BZRAP1	2407.25	0.649028	0.126455	5.13248	2.85942e-07	3.6465e-06
PLEKHA2	994.34	0.645003	0.0809959	7.9634	1.67377e-15	7.56965e-14
IGJ	48503.6	0.63764	0.0824636	7.73238	1.05551e-14	4.38183e-13
AFF1	269.419	0.636412	0.112765	5.64373	1.6641e-08	2.74164e-07
ST8SIA4	181.28	0.631926	0.128877	4.90334	9.42207e-07	1.05741e-05
PML	2002.06	0.630599	0.0956851	6.59036	4.38768e-11	1.14364e-09
RHOBTB2	3756.94	0.624915	0.0526652	11.8658	1.78204e-32	3.20251e-30
CHD2	2760.89	0.622109	0.105677	5.88689	3.93531e-09	7.39319e-08
FGD4	174.725	0.618993	0.12934	4.78579	1.7032e-06	1.80608e-05
PSMC3IP	352.314	0.614567	0.0991054	6.20114	5.60543e-10	1.20187e-08
PLSCR1	178.821	0.61246	0.176375	3.4725	0.000515643	0.00273077
DNMT3A	111.164	0.611642	0.157344	3.88729	0.000101372	0.000671127
GPT2	4204.95	0.61163	0.0552678	11.0667	1.82037e-28	2.36786e-26
RUFY3	2315.08	0.609582	0.052708	11.5653	6.18087e-31	1.01709e-28
NR2C2AP	634.406	0.59907	0.0994806	6.02198	1.72298e-09	3.43038e-08
MTHFS	107.494	0.598494	0.196469	3.04625	0.00231712	0.0097376
PCK2	1612.72	0.596033	0.0642597	9.27537	1.77005e-20	1.27912e-18
LOC374443	711.091	0.593869	0.0805393	7.37365	1.66023e-13	5.88972e-12
TARS	4137.56	0.592728	0.0356699	16.6171	5.24496e-62	3.7703e-59
PYCR1	7156.64	0.589518	0.0822116	7.17074	7.45927e-13	2.39715e-11
ADAM9	573.233	0.586632	0.086019	6.81979	9.11734e-12	2.61058e-10
TACC1	714.915	0.580819	0.0721851	8.04624	8.53758e-16	3.99337e-14
CCDC28A	1034.64	-0.580352	0.0871625	-6.65827	2.77067e-11	7.43454e-10
GPR137B	222.144	-0.580405	0.123242	-4.70948	2.48347e-06	2.54076e-05
FAM167A	4227.34	-0.580447	0.0476948	-12.17	4.48981e-34	8.88722e-32
ANKZF1	1643.74	-0.581939	0.0628639	-9.25713	2.10007e-20	1.50962e-18
ZADH2	1176.24	-0.584572	0.0613123	-9.53433	1.50851e-21	1.18409e-19
TTC30A	116.653	-0.585978	0.164681	-3.55826	0.000373315	0.00206752
SLC25A21	260.611	-0.586382	0.121063	-4.84363	1.27491e-06	1.3919e-05
C19orf83	107.816	-0.586551	0.16547	-3.54476	0.000392965	0.0021593
MZB1	8100.89	-0.58658	0.070724	-8.29393	1.09568e-16	5.60479e-15
MT2A	626.063	-0.586643	0.106651	-5.50058	3.78544e-08	5.74461e-07
ANGPTL6	441.083	-0.587123	0.1154	-5.08771	3.62414e-07	4.50806e-06
CCDC78	881.95	-0.587321	0.11275	-5.20904	1.89822e-07	2.51708e-06
PCMTD2	1056.98	-0.589954	0.0638396	-9.24119	2.43775e-20	1.7341e-18
PGBD2	174.694	-0.590088	0.165751	-3.56009	0.000370727	0.00205495
WDR45	460.352	-0.590832	0.107225	-5.5102	3.58431e-08	5.4759e-07
LOC54944	168.207	-0.591009	0.173438	-3.4076	0.000655369	0.00335119
RAB11B-AS1	129.9	-0.592181	0.168319	-3.51821	0.000434472	0.0023529
PLCB3	129.311	-0.592981	0.18376	-3.22693	0.00125127	0.00581684
TESK2	451.803	-0.593268	0.0886832	-6.68975	2.23558e-11	6.09451e-10
LOC283070	118.352	-0.593673	0.175398	-3.38471	0.000712537	0.00361241
ABAT	1360.61	-0.59396	0.0592579	-10.0233	1.20414e-23	1.08198e-21
TRAPPC6A	1558.66	-0.594215	0.100951	-5.88618	3.95227e-09	7.40679e-08
DPH1	616.268	-0.595089	0.0828509	-7.18264	6.83762e-13	2.22353e-11
EPB41L4A	552.567	-0.595452	0.115777	-5.14307	2.70282e-07	3.47235e-06
SDK1	772.413	-0.596911	0.082631	-7.22382	5.05478e-13	1.67976e-11
PTGS1	1004.9	-0.596973	0.0649627	-9.18947	3.94765e-20	2.76497e-18
WDR48	1898.94	-0.59704	0.0489558	-12.1955	3.28562e-34	6.59926e-32
LYRM9	157.544	-0.597865	0.148985	-4.01291	5.99744e-05	0.000422014
HTATSF1P2	731.943	-0.598502	0.0877214	-6.82275	8.93119e-12	2.56265e-10
KIAA1656	113.757	-0.600057	0.174486	-3.43899	0.000583879	0.00304607
GSDMD	152.65	-0.600904	0.146707	-4.09594	4.20458e-05	0.00030742
RPS6KA2	112.248	-0.601155	0.160273	-3.75081	0.000176261	0.0010903
SLC15A2	291.63	-0.601392	0.19316	-3.11344	0.00184923	0.00804869
SYNE1	5239.81	-0.603608	0.0716333	-8.42636	3.56581e-17	1.90241e-15
RIPK3	194.088	-0.605134	0.129311	-4.67966	2.87348e-06	2.88786e-05
VASN	159.477	-0.605792	0.143557	-4.21987	2.44441e-05	0.000189921
COL9A3	307.369	-0.607651	0.113643	-5.34703	8.94087e-08	1.26412e-06
NRARP	500.239	-0.608222	0.0895698	-6.79048	1.11758e-11	3.15369e-10
CD86	1539.69	-0.6083	0.0667386	-9.11466	7.89143e-20	5.25762e-18
OR13A1	954.187	-0.609288	0.143078	-4.25843	2.0587e-05	0.000162907
NAV1	450.197	-0.609644	0.134575	-4.53016	5.89402e-06	5.45219e-05
RASA3	887.844	-0.609846	0.065139	-9.36222	7.80752e-21	5.89144e-19
ABRACL	320.114	-0.610535	0.138541	-4.40688	1.0487e-05	8.96875e-05
MBTD1	2137.13	-0.611386	0.0524115	-11.6651	1.92183e-31	3.24055e-29
CSF2RB	1179.24	-0.611927	0.0631004	-9.69766	3.08488e-22	2.5691e-20
INCA1	195.662	-0.612012	0.168082	-3.64114	0.000271429	0.00157217
SYTL2	1454.37	-0.61371	0.071954	-8.52919	1.47375e-17	8.21571e-16
MPP2	253.465	-0.614335	0.127512	-4.81788	1.45095e-06	1.56533e-05
SLC45A3	117.171	-0.614382	0.172825	-3.55494	0.000378066	0.00209054
PXDNL	1098.85	-0.614588	0.0773264	-7.94798	1.89582e-15	8.54557e-14
LINC00487	907.14	-0.614677	0.106867	-5.75179	8.83014e-09	1.53438e-07
APBB2	201.928	-0.615554	0.120011	-5.12916	2.91031e-07	3.70448e-06
FAR2P2	271.161	-0.616535	0.125063	-4.92979	8.23193e-07	9.40851e-06
SPDYE3	110.863	-0.618777	0.169712	-3.64605	0.000266299	0.00154705
SLC35E2	384.362	-0.619037	0.123455	-5.01429	5.32302e-07	6.4281e-06
CYTH4	977.834	-0.620195	0.0704682	-8.80107	1.3552e-18	8.49054e-17
CHMP1B	1363.42	-0.620346	0.0629903	-9.84828	6.97289e-23	5.91526e-21
EAPP	1003.26	-0.620349	0.0782946	-7.92327	2.31341e-15	1.03257e-13
TJP2	1993.36	-0.621034	0.0480174	-12.9335	2.91208e-38	7.36542e-36
S1PR2	7135.08	-0.622476	0.08024	-7.75767	8.65014e-15	3.64641e-13
DERL3	359.5	-0.622996	0.10299	-6.04909	1.45663e-09	2.92569e-08
BACH2	11451.8	-0.624415	0.0625139	-9.98843	1.71281e-23	1.52899e-21
CACNA2D4	163.391	-0.624706	0.15822	-3.94833	7.86996e-05	0.000533439
HES7	112.394	-0.625123	0.168329	-3.71371	0.000204242	0.0012329
C1orf53	118.318	-0.627392	0.198925	-3.15392	0.00161093	0.00716214
ICK	689.96	-0.629515	0.0787526	-7.99357	1.31082e-15	6.00779e-14
CAPN5	154.829	-0.630927	0.151724	-4.15838	3.20507e-05	0.00024252
FRMPD3	588.235	-0.631802	0.108625	-5.81637	6.01382e-09	1.0879e-07
AHNAK2	373.868	-0.633289	0.143472	-4.41403	1.01463e-05	8.74865e-05
TUBB4A	420.164	-0.634228	0.0995456	-6.37123	1.87516e-10	4.44633e-09
GNB3	2282.64	-0.634842	0.0688338	-9.22282	2.89394e-20	2.04795e-18
THEMIS2	141.12	-0.635142	0.160339	-3.96124	7.45624e-05	0.000507411
PTAFR	1316.84	-0.635537	0.0610095	-10.417	2.07372e-25	2.08256e-23
CCDC155	240.736	-0.637316	0.111898	-5.6955	1.23011e-08	2.07163e-07
RTN2	474.629	-0.639184	0.0848394	-7.53405	4.91918e-14	1.86628e-12
PRR29	173.05	-0.63966	0.157449	-4.06264	4.85203e-05	0.00034952
LRRC16B	237.895	-0.639916	0.158733	-4.0314	5.54451e-05	0.000393183
DLX4	120.961	-0.640191	0.154003	-4.157	3.22459e-05	0.000243458
TNFRSF17	486.336	-0.640628	0.0997144	-6.42463	1.32189e-10	3.25304e-09
NCALD	505.005	-0.64105	0.10053	-6.3767	1.80948e-10	4.29987e-09
C15orf52	322.22	-0.64551	0.187239	-3.44753	0.000565744	0.00296392
CTNNA1	200.528	-0.651004	0.123052	-5.29048	1.21994e-07	1.68132e-06
DCN	5448.56	-0.65396	0.0684506	-9.55375	1.25082e-21	9.87498e-20
ZNF185	206.704	-0.654157	0.165689	-3.9481	7.87755e-05	0.000533688
TNFRSF13C	1210.29	-0.655198	0.0769863	-8.51057	1.73074e-17	9.60912e-16
ATP2A3	22213.1	-0.656044	0.0352731	-18.599	3.27504e-77	4.06641e-74
PNPLA2	2581.3	-0.657922	0.0502004	-13.1059	3.04607e-39	8.15748e-37
RNF44	3289.86	-0.664186	0.0755655	-8.78953	1.50182e-18	9.36614e-17
GALNT6	176.707	-0.664435	0.15636	-4.24939	2.14351e-05	0.000168933
PRR22	145.418	-0.668194	0.184447	-3.62269	0.000291559	0.00166616
C19orf38	640.137	-0.668205	0.105356	-6.34235	2.26283e-10	5.26503e-09
KCNN3	4000.55	-0.670954	0.0546295	-12.2819	1.13288e-34	2.34437e-32
MILR1	827.824	-0.671724	0.0777958	-8.63445	5.90089e-18	3.4442e-16
RGS8	131.086	-0.673067	0.166821	-4.03466	5.46809e-05	0.000388368
AFMID	2292.35	-0.674423	0.0638876	-10.5564	4.7452e-26	4.98538e-24
MAST4	187.097	-0.674508	0.151079	-4.46459	8.0221e-06	7.14715e-05
C22orf46	527.724	-0.675309	0.122074	-5.53198	3.16645e-08	4.90889e-07
FAM129C	1862.89	-0.678375	0.0506737	-13.3871	7.1912e-41	2.13516e-38
ARHGAP21	110.743	-0.679939	0.165415	-4.11049	3.94816e-05	0.000290696
PNOC	469.82	-0.681457	0.117206	-5.81418	6.09308e-09	1.10078e-07
LY86-AS1	141.909	-0.681926	0.147667	-4.61801	3.87438e-06	3.75826e-05
MYBPHL	323.285	-0.68497	0.123999	-5.52399	3.31394e-08	5.09705e-07
SLC4A8	230.853	-0.685186	0.130063	-5.26809	1.37851e-07	1.87713e-06
MBNL2	727.048	-0.689162	0.0668759	-10.3051	6.68282e-25	6.61406e-23
C3orf20	137.545	-0.691286	0.217783	-3.17419	0.00150253	0.00675942
ZNF831	181.766	-0.691425	0.1488	-4.64666	3.37348e-06	3.32431e-05
DISP2	164.424	-0.691999	0.154167	-4.48863	7.16813e-06	6.49651e-05
CELSR2	324.84	-0.694277	0.138582	-5.00985	5.44722e-07	6.56648e-06
SLC6A16	222.389	-0.696196	0.141921	-4.90552	9.31787e-07	1.0483e-05
ANTXR2	258.641	-0.697666	0.114586	-6.08859	1.13912e-09	2.32906e-08
RGS18	1027.03	-0.702206	0.0752918	-9.32645	1.09472e-20	8.12588e-19
FRY	1996.97	-0.703113	0.0887564	-7.92182	2.34058e-15	1.04129e-13
MAP3K7CL	2406.72	-0.703239	0.0732055	-9.60636	7.51607e-22	6.11039e-20
CYP4V2	559.824	-0.703579	0.0968094	-7.26767	3.65745e-13	1.23647e-11
NCF1	3020.99	-0.703596	0.0651808	-10.7945	3.65329e-27	4.15805e-25
RAB26	173.268	-0.704079	0.121458	-5.7969	6.75516e-09	1.2092e-07
PRUNE2	124.44	-0.708183	0.168887	-4.19324	2.74999e-05	0.000211245
MYBL1	6143.98	-0.7114	0.0860809	-8.26432	1.4049e-16	7.13314e-15
MYL5	236.326	-0.711452	0.138268	-5.14545	2.66885e-07	3.44204e-06
LENG9	146.417	-0.713254	0.167962	-4.24653	2.17104e-05	0.000170863
POU2F2	10185.2	-0.713907	0.0744301	-9.59165	8.66862e-22	6.96447e-20
CORO2A	528.216	-0.714274	0.0806847	-8.85266	8.54556e-19	5.45398e-17
MC1R	180.543	-0.716577	0.219326	-3.26718	0.00108624	0.00518013
ZNF740	2864.7	-0.716961	0.0446909	-16.0427	6.43268e-58	3.81989e-55
CPLX3	296.957	-0.717073	0.209312	-3.42585	0.000612882	0.00317194
NFATC4	664.681	-0.71724	0.124078	-5.78055	7.44574e-09	1.31557e-07
SIX5	313.681	-0.718204	0.10271	-6.99256	2.6991e-12	8.1199e-11
NCF1C	2372.6	-0.721183	0.0647773	-11.1333	8.63948e-29	1.17998e-26
PIK3IP1	846.858	-0.721362	0.0851044	-8.47621	2.32648e-17	1.26594e-15
ZBTB4	204.412	-0.721773	0.130837	-5.51657	3.45686e-08	5.29896e-07
RGS13	7746.54	-0.722028	0.0655675	-11.012	3.34586e-28	4.15434e-26
SEMA3G	319.277	-0.72253	0.167865	-4.30424	1.67558e-05	0.000136302
HECW2	208.536	-0.723655	0.160062	-4.5211	6.15193e-06	5.66193e-05
RASL11A	106.494	-0.723929	0.200873	-3.60392	0.000313452	0.00177714
CTSO	218.221	-0.724235	0.141004	-5.13627	2.80245e-07	3.57719e-06
LTBP3	331.899	-0.724323	0.11225	-6.45277	1.09824e-10	2.7157e-09
IDUA	645.543	-0.725576	0.149195	-4.86328	1.15454e-06	1.26861e-05
NOL4	494.779	-0.726717	0.0927318	-7.83676	4.62314e-15	2.00454e-13
SIGIRR	305.424	-0.72695	0.123129	-5.90395	3.54903e-09	6.71366e-08
STXBP6	170.853	-0.727051	0.144024	-5.04812	4.46187e-07	5.46549e-06
CDK18	502.518	-0.729591	0.100619	-7.25103	4.13601e-13	1.39137e-11
EVI2A	690.142	-0.72988	0.0982998	-7.42504	1.12742e-13	4.11721e-12
TCF7L2	291.519	-0.731811	0.144913	-5.05	4.41821e-07	5.42661e-06
CCDC183-AS1	324.417	-0.732459	0.110195	-6.64694	2.99253e-11	7.98281e-10
FRAT2	748.329	-0.733547	0.103696	-7.07404	1.5049e-12	4.7034e-11
MYCL	107.575	-0.734305	0.170314	-4.31147	1.62173e-05	0.000132633
ZBTB42	114.364	-0.734481	0.215974	-3.40078	0.000671933	0.00342691
KIAA1377	646.488	-0.73645	0.119962	-6.13902	8.3032e-10	1.73402e-08
HIST1H2BK	143.338	-0.737133	0.231486	-3.18435	0.00145078	0.0065534
LRRC32	1642.84	-0.737246	0.133212	-5.53437	3.12356e-08	4.85343e-07
ITIH4	273.412	-0.737511	0.171696	-4.29544	1.74346e-05	0.000141151
ZER1	1911.96	-0.738782	0.0549603	-13.4421	3.426e-41	1.03983e-38
EHD3	533.485	-0.738994	0.0859135	-8.60161	7.86075e-18	4.49214e-16
MXD1	294.084	-0.739798	0.116475	-6.35156	2.13136e-10	4.9846e-09
S100A4	1027.42	-0.740377	0.106679	-6.94023	3.91465e-12	1.15728e-10
NUDT7	607.306	-0.74478	0.0821051	-9.07106	1.17865e-19	7.77684e-18
RRM2B	8728.2	-0.746268	0.0463956	-16.0849	3.25592e-58	2.11759e-55
TSPAN9	128.669	-0.749432	0.152234	-4.92289	8.5274e-07	9.7218e-06
LZTFL1	207.075	-0.754407	0.152063	-4.96114	7.00817e-07	8.174e-06
PCMTD1	975.917	-0.757044	0.0741642	-10.2077	1.83199e-24	1.7376e-22
TRANK1	1015.34	-0.757921	0.105683	-7.17163	7.41104e-13	2.38726e-11
MIS18BP1	4114.5	-0.758222	0.0612979	-12.3695	3.8237e-35	8.28954e-33
LINC01152	167.532	-0.758828	0.146218	-5.1897	2.10639e-07	2.77961e-06
CLVS1	947.614	-0.760455	0.0747815	-10.169	2.72638e-24	2.516e-22
LOC440461	263.968	-0.761199	0.119152	-6.38847	1.67553e-10	4.00777e-09
HYAL3	194.312	-0.763474	0.143896	-5.30573	1.12225e-07	1.56086e-06
BRWD1	5363.28	-0.766928	0.082376	-9.31008	1.27731e-20	9.3793e-19
ELL3	5860.53	-0.767615	0.0508275	-15.1024	1.56257e-51	6.88437e-49
PDCD4	2641.15	-0.769443	0.0536502	-14.3419	1.19802e-46	4.4223e-44
VPREB3	7659.81	-0.770761	0.0716525	-10.7569	5.49708e-27	6.20489e-25
DYNC2H1	144.39	-0.770914	0.206522	-3.73285	0.000189328	0.0011575
SWT1	112.915	-0.771627	0.173872	-4.4379	9.084e-06	7.95826e-05
FBXO8	424.787	-0.772442	0.095246	-8.10997	5.06321e-16	2.45224e-14
FBXL16	392.014	-0.775777	0.100456	-7.72253	1.14044e-14	4.72004e-13
LOC100506258	106.415	-0.778693	0.208043	-3.74294	0.000181879	0.00111742
ITGA6	146.761	-0.779392	0.138956	-5.6089	2.03612e-08	3.28715e-07
PDZRN3	309.318	-0.780914	0.134465	-5.80757	6.33871e-09	1.14365e-07
PTPRU	109.446	-0.781009	0.162316	-4.81165	1.49686e-06	1.61231e-05
LRG1	268.465	-0.781059	0.116732	-6.69105	2.21573e-11	6.06462e-10
LPP-AS2	174.531	-0.782337	0.172717	-4.52958	5.91015e-06	5.4578e-05
PACSIN1	132.876	-0.782888	0.154547	-5.06569	4.06933e-07	5.03604e-06
ADAM28	108.726	-0.783878	0.195867	-4.00209	6.2786e-05	0.000437739
DYRK1B	333.415	-0.785363	0.106536	-7.37182	1.68311e-13	5.95543e-12
EBI3	123.879	-0.785377	0.159545	-4.92262	8.53938e-07	9.72734e-06
SLC26A1	172.012	-0.786201	0.202955	-3.87377	0.000107165	0.00070504
F8	621.234	-0.786871	0.0833366	-9.44208	3.6544e-21	2.8359e-19
OPRL1	145.981	-0.78896	0.151705	-5.20063	1.98619e-07	2.62608e-06
NARF	1575.02	-0.789352	0.0821447	-9.60929	7.30496e-22	5.97432e-20
BNIP3L	1865.65	-0.793618	0.0864185	-9.18342	4.17602e-20	2.91e-18
LINC01366	135.056	-0.79508	0.164071	-4.84596	1.26002e-06	1.37785e-05
ADAT3	147.06	-0.798497	0.183526	-4.35088	1.35594e-05	0.00011313
AIM2	735.679	-0.798561	0.0809181	-9.86875	5.68692e-23	4.88502e-21
LY86	1377.07	-0.79973	0.0715216	-11.1817	5.01477e-29	6.98896e-27
FAM117B	938.419	-0.799779	0.0732351	-10.9207	9.1788e-28	1.09012e-25
SLC12A6	350.128	-0.799872	0.113315	-7.05881	1.67933e-12	5.21278e-11
GNA11	106.131	-0.801575	0.186119	-4.30678	1.65646e-05	0.00013519
CD180	1714.86	-0.8018	0.0609155	-13.1625	1.44221e-39	4.01994e-37
ACBD7	504.519	-0.802596	0.0980094	-8.18897	2.63466e-16	1.31329e-14
ZC3H12D	1333.14	-0.804146	0.0643092	-12.5044	7.06525e-36	1.58192e-33
CECR1	1363.74	-0.804903	0.070058	-11.4891	1.49677e-30	2.40505e-28
CTTN	154.284	-0.80526	0.160307	-5.02324	5.08069e-07	6.15724e-06
LOC100131691	121.939	-0.805523	0.201518	-3.99728	6.40744e-05	0.000444679
TEAD1	131.045	-0.809399	0.155353	-5.21007	1.88768e-07	2.50554e-06
PBXIP1	1480.53	-0.81529	0.062177	-13.1124	2.79635e-39	7.6385e-37
IL4R	4101.75	-0.817244	0.0611927	-13.3553	1.10377e-40	3.14067e-38
PNPLA7	193.23	-0.818285	0.202756	-4.03581	5.44142e-05	0.000386876
BFSP2	266.947	-0.82609	0.151994	-5.43501	5.47918e-08	8.02087e-07
C2orf81	474.837	-0.828175	0.103094	-8.03324	9.49308e-16	4.41009e-14
CRMP1	172.619	-0.82938	0.158921	-5.21882	1.80065e-07	2.39934e-06
GPR114	211.045	-0.829426	0.23098	-3.59089	0.000329548	0.0018553
FBXO25	378.528	-0.832164	0.112288	-7.41101	1.25345e-13	4.54102e-12
SH3TC1	500.534	-0.83337	0.104369	-7.98486	1.4068e-15	6.42609e-14
PLEKHB1	1505.05	-0.833874	0.0730215	-11.4196	3.33882e-30	5.12378e-28
FAM65A	390.096	-0.834781	0.200144	-4.17091	3.03386e-05	0.000231101
STOX1	229.004	-0.83513	0.124835	-6.68989	2.23343e-11	6.09451e-10
NRXN2	143.165	-0.839174	0.153163	-5.47896	4.27823e-08	6.40702e-07
CR2	239.556	-0.842017	0.129408	-6.50669	7.68232e-11	1.94306e-09
POLD4	7302.71	-0.843937	0.0730938	-11.5459	7.73907e-31	1.25834e-28
MXRA8	229.885	-0.846816	0.184668	-4.58561	4.52673e-06	4.33259e-05
ARHGEF37	338.032	-0.850817	0.134341	-6.33325	2.40053e-10	5.54763e-09
TRPC6	107.794	-0.852545	0.191336	-4.45575	8.35988e-06	7.40943e-05
FOXO4	301.639	-0.852785	0.121171	-7.03787	1.95202e-12	5.99116e-11
BIRC7	108.748	-0.853592	0.170155	-5.01656	5.26047e-07	6.36382e-06
PTPN18	6830.85	-0.855449	0.046533	-18.3837	1.77364e-75	2.0187e-72
MXD4	2577.8	-0.856703	0.0773664	-11.0733	1.6902e-28	2.21995e-26
AAMDC	146.401	-0.857207	0.162755	-5.26685	1.38781e-07	1.88792e-06
FCRLB	1222.63	-0.859469	0.0665425	-12.9161	3.65255e-38	9.07027e-36
DAPL1	1399.36	-0.859706	0.0897285	-9.5812	9.59275e-22	7.66186e-20
SCN4A	205.405	-0.86085	0.138756	-6.20405	5.50266e-10	1.18169e-08
BBC3	101.627	-0.863458	0.17851	-4.83704	1.31786e-06	1.43193e-05
LINC00638	147.054	-0.864145	0.186274	-4.63912	3.49896e-06	3.44052e-05
CTNNA3	119.136	-0.864623	0.186385	-4.63891	3.50246e-06	3.44148e-05
MAP2K6	280.314	-0.867836	0.144733	-5.9961	2.0211e-09	3.97108e-08
CREBRF	374.015	-0.87589	0.132837	-6.59371	4.28976e-11	1.12456e-09
LPP	7996.27	-0.88154	0.108355	-8.13569	4.09582e-16	1.99077e-14
TTC21A	193.011	-0.888223	0.168389	-5.27483	1.32879e-07	1.8185e-06
ILDR1	110.122	-0.897361	0.200515	-4.47528	7.63097e-06	6.84781e-05
ING4	638.653	-0.899316	0.0789907	-11.3851	4.9613e-30	7.4463e-28
LRRC25	151.25	-0.900139	0.175025	-5.14292	2.70506e-07	3.47235e-06
CCNG2	3676.01	-0.907885	0.0535433	-16.9561	1.73561e-64	1.39441e-61
UBALD2	1928.82	-0.910714	0.0887896	-10.257	1.10086e-24	1.07397e-22
MTUS2	1246.95	-0.91262	0.0645501	-14.1382	2.20971e-45	7.73851e-43
ATL1	140.073	-0.91383	0.165921	-5.50763	3.63701e-08	5.544e-07
FMO4	148.474	-0.918294	0.159046	-5.77375	7.75286e-09	1.35755e-07
HBP1	712.239	-0.921278	0.0715799	-12.8706	6.58609e-38	1.6063e-35
ZPBP2	132.524	-0.926928	0.194555	-4.76436	1.89458e-06	1.992e-05
ZNF860	473.553	-0.930342	0.129152	-7.20345	5.87087e-13	1.93682e-11
GPER1	309.616	-0.930931	0.201149	-4.62807	3.69081e-06	3.60065e-05
APOLD1	222.007	-0.931655	0.121225	-7.6853	1.52633e-14	6.18595e-13
VNN2	2524.77	-0.932804	0.0843173	-11.063	1.89606e-28	2.44306e-26
GFI1B	825.148	-0.94221	0.0865885	-10.8815	1.4127e-27	1.66333e-25
RGS3	248.311	-0.945252	0.128088	-7.37969	1.58654e-13	5.64296e-12
ARHGEF17	140.653	-0.945787	0.143257	-6.60204	4.05549e-11	1.06724e-09
IFT20	205.618	-0.94695	0.144801	-6.53966	6.16574e-11	1.57996e-09
ICOSLG	416.377	-0.949252	0.168	-5.65033	1.60144e-08	2.65443e-07
HSF4	490.796	-0.95436	0.298403	-3.19822	0.00138278	0.00629323
TXNIP	3875.86	-0.955809	0.0580607	-16.4622	6.85145e-61	4.67886e-58
WDR52	133.274	-0.957355	0.290217	-3.29876	0.000971143	0.00471353
PINK1	330.861	-0.959545	0.103195	-9.29834	1.42659e-20	1.04194e-18
MRO	257.183	-0.961232	0.128972	-7.45302	9.12281e-14	3.36755e-12
ATP2B4	282.782	-0.961426	0.141845	-6.77799	1.21855e-11	3.42449e-10
FGR	2009.37	-0.964263	0.0649038	-14.8568	6.28502e-50	2.68253e-47
CD27	3232.22	-0.971766	0.0665716	-14.5973	2.92153e-48	1.10839e-45
CAMP	680.446	-0.975992	0.132512	-7.36529	1.76762e-13	6.22219e-12
ARHGEF28	854.329	-0.976843	0.0908856	-10.748	6.05288e-27	6.77625e-25
METTL7A	6140.9	-0.98118	0.061344	-15.9947	1.39062e-57	7.91379e-55
GLIPR1	1340.21	-0.987103	0.0669656	-14.7404	3.54496e-49	1.46718e-46
SLIT1	211.735	-0.98779	0.155615	-6.34766	2.18618e-10	5.10408e-09
LOC283710	541.924	-0.990144	0.111159	-8.90745	5.222e-19	3.36425e-17
LY9	630.248	-0.99141	0.0923242	-10.7384	6.72302e-27	7.46528e-25
SLAMF6	1037.45	-0.994169	0.0623571	-15.9432	3.17865e-57	1.73656e-54
GCHFR	4910.55	-0.994592	0.101196	-9.8284	8.4961e-23	7.16295e-21
LRP1	298.243	-1.00142	0.128885	-7.76987	7.8564e-15	3.33238e-13
COLCA1	141.999	-1.00361	0.21879	-4.58707	4.49508e-06	4.30531e-05
ENDOU	115.915	-1.01053	0.203257	-4.97168	6.63762e-07	7.78168e-06
HMCES	4154.37	-1.01398	0.0826855	-12.2631	1.42984e-34	2.91474e-32
MYLK3	143.585	-1.016	0.151612	-6.7013	2.06574e-11	5.67685e-10
CREB3L4	441.319	-1.01707	0.109229	-9.31139	1.26172e-20	9.31487e-19
PECAM1	136.248	-1.0193	0.197114	-5.17111	2.32705e-07	3.03271e-06
DPF3	125.326	-1.02141	0.192753	-5.29906	1.164e-07	1.6091e-06
LDLRAD4	1084.07	-1.02146	0.0912708	-11.1915	4.48776e-29	6.31895e-27
HDAC5	1026.73	-1.02808	0.0762221	-13.488	1.8412e-41	5.98742e-39
IL12RB1	653.712	-1.02957	0.10004	-10.2916	7.68498e-25	7.55118e-23
KCNH8	114.258	-1.04332	0.204895	-5.09196	3.54385e-07	4.42027e-06
CPNE5	1072.95	-1.04364	0.10823	-9.64284	5.27102e-22	4.33684e-20
PNRC1	1241.63	-1.04466	0.0683448	-15.2851	9.6165e-53	4.52904e-50
SATB2	214.022	-1.04751	0.136257	-7.68771	1.49788e-14	6.08871e-13
ANK1	124.057	-1.04764	0.220817	-4.74437	2.09152e-06	2.17895e-05
MGLL	196.006	-1.04826	0.164052	-6.38979	1.66119e-10	3.98044e-09
WNK2	339.518	-1.05602	0.120582	-8.75764	1.99377e-18	1.22662e-16
LINC00886	167.617	-1.07212	0.162425	-6.60069	4.09259e-11	1.07493e-09
SLC44A5	163.916	-1.07385	0.191933	-5.5949	2.20744e-08	3.53041e-07
HES1	180.332	-1.0784	0.149903	-7.19395	6.29451e-13	2.06164e-11
C15orf62	601.698	-1.08071	0.133831	-8.07521	6.7362e-16	3.19455e-14
NEIL1	872.444	-1.08379	0.103663	-10.455	1.39042e-25	1.4067e-23
GAS7	128.585	-1.08571	0.246249	-4.40897	1.03861e-05	8.90482e-05
PIK3CG	9029.37	-1.08851	0.0344604	-31.5873	5.52007e-219	2.5131e-215
SNX29P2	387.702	-1.09429	0.128664	-8.505	1.81593e-17	1.00413e-15
ACY3	310.079	-1.10088	0.145446	-7.569	3.76103e-14	1.45108e-12
SUSD3	372.565	-1.10449	0.142249	-7.76453	8.1947e-15	3.46511e-13
FCRL3	446.594	-1.1172	0.176516	-6.32917	2.4648e-10	5.67693e-09
PDE4D	130.864	-1.13559	0.166831	-6.8068	9.97916e-12	2.83949e-10
BCL6	20749.4	-1.15216	0.0577878	-19.9378	1.91245e-88	2.61202e-85
TNFSF15	408.536	-1.15454	0.143439	-8.04903	8.34497e-16	3.91669e-14
LOC729683	1275.34	-1.15809	0.108523	-10.6714	1.38554e-26	1.5139e-24
LIMS2	1193.89	-1.1776	0.0905741	-13.0015	1.19964e-38	3.15091e-36
KCNA6	237.611	-1.17777	0.157387	-7.48323	7.25152e-14	2.70605e-12
DLG2	1120.38	-1.21293	0.0899598	-13.483	1.96926e-41	6.25493e-39
RASGRF2	355.683	-1.23123	0.117663	-10.464	1.26368e-25	1.28801e-23
CTSF	193.89	-1.23289	0.163969	-7.51908	5.51639e-14	2.06986e-12
SIGLEC17P	152.438	-1.24919	0.166302	-7.51156	5.84262e-14	2.18626e-12
YPEL1	315.714	-1.25007	0.104921	-11.9143	9.96583e-33	1.81484e-30
NKPD1	114.91	-1.27701	0.239308	-5.33625	9.48896e-08	1.33746e-06
FRAT1	407.339	-1.27763	0.106741	-11.9694	5.14144e-33	9.48944e-31
YPEL3	438.897	-1.27839	0.10208	-12.5235	5.55321e-36	1.28552e-33
TP53INP1	394.888	-1.28102	0.129751	-9.8729	5.45634e-23	4.71663e-21
SERPINA9	1227.75	-1.28195	0.122184	-10.492	9.39974e-26	9.65276e-24
EML1	225.558	-1.28396	0.117376	-10.9389	7.50948e-28	8.99688e-26
ABCA2	337.73	-1.28953	0.153387	-8.40706	4.20424e-17	2.21705e-15
BMF	2124.94	-1.2923	0.076276	-16.9424	2.18858e-64	1.66064e-61
H1FX	1098.66	-1.32155	0.105957	-12.4725	1.05526e-35	2.32465e-33
TP63	185.761	-1.33449	0.119012	-11.213	3.52039e-29	5.00849e-27
FCGBP	180.13	-1.33995	0.209596	-6.39301	1.6265e-10	3.91106e-09
LOC731424	102.465	-1.34689	0.201752	-6.67596	2.45615e-11	6.64279e-10
C1orf228	130.267	-1.35011	0.220011	-6.13657	8.43201e-10	1.75824e-08
RAPGEF3	124.03	-1.35425	0.193112	-7.01278	2.33635e-12	7.05971e-11
UBALD1	745.013	-1.35967	0.0847073	-16.0514	5.59281e-58	3.47212e-55
YPEL2	319.105	-1.36773	0.139766	-9.78583	1.29531e-22	1.08536e-20
MYO7B	121.346	-1.37552	0.307318	-4.47588	7.6097e-06	6.83322e-05
TTC38	195.051	-1.44087	0.15433	-9.33631	9.9748e-21	7.48548e-19
CALCOCO1	525.492	-1.4545	0.103244	-14.088	4.49916e-45	1.53624e-42
CHN2	169.075	-1.46346	0.160149	-9.13812	6.35481e-20	4.3397e-18
FHOD3	2438.32	-1.46827	0.0573334	-25.6094	1.19852e-144	2.72822e-141
LOC100507006	351.106	-1.4698	0.22105	-6.64917	2.94748e-11	7.87803e-10
NUGGC	4087.68	-1.48844	0.0514699	-28.9186	6.9698e-184	2.37984e-180
CYS1	434.073	-1.49672	0.128277	-11.6679	1.85943e-31	3.17451e-29
MYC	17461.1	-1.49891	0.0408721	-36.6733	1.94835e-294	2.66105e-290
FGL2	146.029	-1.51509	0.197529	-7.67019	1.71744e-14	6.87883e-13
VAT1L	420.981	-1.52111	0.106573	-14.2729	3.2287e-46	1.16046e-43
DPEP2	216.223	-1.60283	0.170827	-9.38279	6.42507e-21	4.90243e-19
ADCK3	1003.34	-1.62359	0.0754692	-21.5133	1.16926e-102	1.77442e-99
MTURN	305.266	-1.64026	0.133142	-12.3197	7.0982e-35	1.5148e-32
TFEC	147.84	-1.65109	0.202231	-8.16437	3.23114e-16	1.58744e-14
MEIS1	831.869	-1.71038	0.0970154	-17.63	1.4494e-69	1.31972e-66
TCP11L2	429.407	-1.76819	0.112695	-15.6901	1.7676e-55	8.94144e-53
FNDC1	318.873	-1.7707	0.160284	-11.0472	2.26091e-28	2.85921e-26
TJP3	177.634	-1.83707	0.149229	-12.3105	7.95694e-35	1.67194e-32
UMODL1	1680.39	-1.92344	0.0815068	-23.5986	3.98709e-123	7.77938e-120
TG	131.483	-1.94437	0.266067	-7.30784	2.71474e-13	9.2927e-12
LZTS1	123.995	-1.96912	0.197662	-9.96206	2.23396e-23	1.96848e-21
NATD1	173.749	-2.04778	0.176679	-11.5904	4.61048e-31	7.67927e-29
LOXL2	4254.31	-2.19871	0.0686494	-32.0281	4.42953e-225	3.02492e-221
NLGN4X	111.573	-2.21642	0.236629	-9.36663	7.48836e-21	5.682e-19
KLHL24	1443.59	-2.2466	0.0820446	-27.3826	4.41824e-165	1.20689e-161
ACE	112.167	-2.32583	0.228656	-10.1717	2.65134e-24	2.4634e-22
FBXO32	123.75	-2.96541	0.259455	-11.4294	2.9827e-30	4.62929e-28
