# Supplementary material for: Biphasic control of the B cell transcriptome by mTORC1 and GSK3
Source: Cell Rep. Author manuscript; Available in PMC 2025 Nov 7. (PMC12594101; doi:10.1016/j.celrep.2025.116361)
Supplement: 3 [file NIHMS2120106-supplement-3.xlsx]

## Sheet: Table S10
Table S10: List of differentially expressed genes in 2 day rapamycin and LY2090314 co-treated SU-DHL-4 cells.
Refseq name	baseMean	log2FoldChange	lfcSE	stat	pvalue	padj
LOC100130301	101.696	3.55967	0.478718	7.43583	1.03915e-13	1.68759e-12
FCRL5	157.635	2.78668	0.218783	12.7372	3.67399e-37	6.14681e-35
RPL13AP6	334.938	1.73785	0.191745	9.06331	1.26547e-19	4.17547e-18
MPEG1	245.602	1.70369	0.156995	10.8519	1.95367e-27	1.49372e-25
FCRL3	446.594	1.66274	0.13301	12.5008	7.38924e-36	1.1422e-33
DFNA5	104.601	1.54997	0.210042	7.37932	1.59099e-13	2.51143e-12
GPER1	309.616	1.509	0.175855	8.58098	9.40659e-18	2.50508e-16
HTR3A	1311.51	1.48085	0.0719292	20.5875	3.54951e-94	7.21109e-91
NME2	845.05	1.45214	0.207374	7.0025	2.51436e-12	3.41516e-11
IGLL5	950.647	1.40781	0.0716611	19.6453	6.33928e-86	7.51257e-83
FCRL2	375.18	1.35588	0.159807	8.48448	2.16694e-17	5.61312e-16
RPL13A	20076.4	1.35452	0.0809367	16.7355	7.22108e-63	3.94965e-60
FAM69B	130.047	1.28411	0.156767	8.19119	2.58661e-16	5.88548e-15
RPL23P8	3020.32	1.23978	0.12334	10.0518	9.02348e-24	4.68332e-22
ZNF581	3530.85	1.21509	0.078792	15.4215	1.17263e-53	4.90469e-51
SNHG7	3354.81	1.1774	0.0903457	13.0322	8.02605e-39	1.48232e-36
PLEKHA2	994.34	1.13331	0.0796321	14.2318	5.81752e-46	1.59098e-43
COX16	110.476	1.12589	0.229831	4.89879	9.64294e-07	5.60639e-06
TAPT1-AS1	1557.13	1.11559	0.124349	8.97143	2.9268e-19	9.39549e-18
PXMP2	1387.41	1.11468	0.0983269	11.3365	8.65602e-30	8.04558e-28
LOC100128361	120.614	1.10337	0.171522	6.43282	1.25255e-10	1.33627e-09
EEF2	466715	1.09168	0.0626786	17.4171	6.12143e-68	3.78491e-65
EGR1	126.382	1.08669	0.240351	4.52127	6.14694e-06	3.06184e-05
MIPEPP3	165.385	1.05602	0.141816	7.44639	9.59277e-14	1.56803e-12
RPL22	3158.33	1.05274	0.0558108	18.8627	2.31178e-79	2.19172e-76
ALDH1A3	153.888	1.04842	0.150615	6.96095	3.37996e-12	4.49219e-11
AP1S2	375.818	1.02209	0.108799	9.39437	5.75621e-21	2.19461e-19
MYO7B	121.346	1.02142	0.224963	4.5404	5.61481e-06	2.82149e-05
QRICH2	197.02	1.0015	0.174928	5.72525	1.03283e-08	8.43646e-08
KANK3	103.4	0.995397	0.183062	5.43749	5.40378e-08	3.93684e-07
RPLP2	30038.6	0.988587	0.092943	10.6365	2.01594e-26	1.35229e-24
RPL18A	2017.69	0.982577	0.100715	9.75603	1.73828e-22	7.89643e-21
EPB41L4A-AS1	1165.51	0.9808	0.0822313	11.9273	8.52625e-33	1.03634e-30
SRRM5	131.383	0.971718	0.149168	6.51426	7.3051e-11	8.06567e-10
TRMT61A	861.34	0.967816	0.0895112	10.8122	3.0123e-27	2.23114e-25
RPL13AP20	293.752	0.967393	0.139566	6.93143	4.16595e-12	5.44021e-11
RPS23	16369.8	0.96634	0.0837873	11.5333	8.96847e-31	8.67623e-29
EEF1B2	5994.85	0.964083	0.0992516	9.71352	2.6405e-22	1.1698e-20
RPL36	30702.8	0.961763	0.0878941	10.9423	7.23457e-28	5.84561e-26
SERPINA9	1227.75	0.958108	0.102679	9.33108	1.04795e-20	3.90127e-19
RPL28	50467.4	0.957821	0.0784149	12.2148	2.59189e-34	3.47729e-32
DPCD	405.515	0.955848	0.116317	8.21763	2.07568e-16	4.81539e-15
CELF6	119.832	0.949576	0.247946	3.82977	0.000128261	0.000488746
IL10RA	1220.25	0.948876	0.062786	15.1129	1.33236e-51	4.85834e-49
RPLP1	27566.1	0.942983	0.0962345	9.79881	1.13922e-22	5.29438e-21
XBP1	738.449	0.942719	0.0940727	10.0212	1.23032e-23	6.20437e-22
RPS19	38295.1	0.942644	0.0939627	10.0321	1.10138e-23	5.63407e-22
RPS16	48892.3	0.942036	0.0900174	10.465	1.25026e-25	7.50159e-24
ATP5EP2	647.118	0.9383	0.114494	8.19523	2.50118e-16	5.71853e-15
LOC101243545	131.991	0.93679	0.191396	4.8945	9.85547e-07	5.71593e-06
RPS4Y1	16251.3	0.935339	0.0773728	12.0887	1.21146e-33	1.52462e-31
TRAPPC2L	2482.79	0.929516	0.0952948	9.75411	1.77151e-22	7.992e-21
TLR10	2174.58	0.923792	0.0478435	19.3086	4.54545e-83	4.97238e-80
RPS5	44479.5	0.923658	0.097548	9.46875	2.83216e-21	1.10953e-19
ZNF583	278.289	0.923499	0.11984	7.7061	1.29719e-14	2.38646e-13
LRRC75A-AS1	31271.9	0.922474	0.0959159	9.61753	6.74317e-22	2.85401e-20
RPL41	2243.7	0.921388	0.104791	8.7926	1.46142e-18	4.32077e-17
RPS20	38052.2	0.918383	0.0780527	11.7662	5.82988e-32	6.42688e-30
RPL27	46928.7	0.917248	0.0882295	10.3962	2.58125e-25	1.51061e-23
EEF1D	10311.4	0.913916	0.0832764	10.9745	5.06866e-28	4.14261e-26
RBM3	14774.8	0.912366	0.0834037	10.9392	7.48886e-28	6.0169e-26
GLTSCR2	9448.9	0.906748	0.0775089	11.6986	1.29524e-31	1.39542e-29
IRF2BP1	915.253	0.903115	0.0963048	9.37768	6.74425e-21	2.54403e-19
RPL38	23891.6	0.903014	0.08814	10.2452	1.24349e-24	7.01732e-23
RPL27A	19022.4	0.901203	0.0863591	10.4355	1.7065e-25	1.0154e-23
MTSS1L	116.775	0.900314	0.195041	4.61601	3.91182e-06	2.034e-05
RPL13	37660.2	0.893942	0.103125	8.66849	4.37878e-18	1.2186e-16
LOC440311	1654.35	0.893135	0.0918215	9.72687	2.31619e-22	1.03256e-20
AP4S1	321.528	0.888527	0.126099	7.04627	1.83779e-12	2.54233e-11
RPS21	8340.42	0.888059	0.0957909	9.2708	1.84751e-20	6.70241e-19
RPLP0	43207	0.888002	0.0833485	10.6541	1.66871e-26	1.13003e-24
RPS25	26515	0.884794	0.0812689	10.8872	1.32597e-27	1.03041e-25
TOMM7	6381.2	0.882573	0.0930503	9.4849	2.42609e-21	9.66426e-20
EEF1G	39461.7	0.880393	0.0790805	11.1329	8.68005e-29	7.30408e-27
TRAF4	8452.25	0.878944	0.0483715	18.1707	8.80338e-74	5.96157e-71
ODC1	30002.2	0.87539	0.0796874	10.9853	4.49759e-28	3.71862e-26
DEGS1	3874.89	0.87424	0.0659544	13.2552	4.20936e-40	8.67556e-38
LRRC56	217.993	0.869974	0.138543	6.27944	3.39785e-10	3.42215e-09
CMTM1	106.698	0.868305	0.164334	5.28379	1.26539e-07	8.65984e-07
RPL31	18359.8	0.867132	0.0800152	10.8371	2.29666e-27	1.73728e-25
RPL8	117513	0.865018	0.0835023	10.3592	3.80112e-25	2.20635e-23
CAB39L	10472.4	0.864765	0.050646	17.0747	2.29099e-65	1.30321e-62
RPL34	9014.01	0.864653	0.0847505	10.2023	1.93566e-24	1.07109e-22
RPS9	25908.2	0.863317	0.105462	8.18607	2.699e-16	6.1216e-15
PARVB	3613.44	0.861401	0.0689203	12.4985	7.60716e-36	1.16324e-33
RPS12	19380.1	0.861165	0.0793923	10.847	2.06154e-27	1.56776e-25
TPGS1	501.194	0.858774	0.144748	5.93287	2.97688e-09	2.61484e-08
TTYH2	101.058	0.85848	0.212591	4.03817	5.38692e-05	0.000221153
RPL13AP3	192.636	0.858168	0.158127	5.42708	5.7284e-08	4.1648e-07
RPL32	34067.2	0.857411	0.0760823	11.2695	1.85565e-29	1.64932e-27
SGK1	395.367	0.857104	0.105016	8.16166	3.30442e-16	7.38871e-15
RPL35A	65381.9	0.8559	0.0816679	10.4802	1.06466e-25	6.49809e-24
MYEOV2	553.781	0.854289	0.127872	6.68083	2.37588e-11	2.79959e-10
RPL19P12	3895.11	0.853665	0.0798475	10.6912	1.11916e-26	7.76369e-25
LOC100506548	2913.04	0.853443	0.0570958	14.9476	1.61521e-50	5.60243e-48
ECSIT	2111.49	0.851268	0.0913741	9.31629	1.20474e-20	4.45003e-19
IQCK	123.41	0.850846	0.155752	5.46282	4.68624e-08	3.45838e-07
POLR2L	2911.62	0.846801	0.0791499	10.6987	1.03218e-26	7.19538e-25
PFDN5	9819.98	0.843915	0.0912493	9.24846	2.2776e-20	8.19993e-19
NLE1	1501.17	0.840067	0.0713553	11.773	5.37651e-32	5.97339e-30
NOXO1	133.499	0.835297	0.168099	4.96909	6.72695e-07	4.02796e-06
ATP6V0E2-AS1	460.742	0.832305	0.0787817	10.5647	4.34319e-26	2.73294e-24
RPSAP58	8869.76	0.831334	0.0874395	9.50753	1.95244e-21	7.84341e-20
ZFAS1	8085.45	0.830515	0.07554	10.9944	4.06714e-28	3.38239e-26
MDP1	142.221	0.830414	0.18175	4.569	4.90057e-06	2.48719e-05
TPT1	59898.4	0.822453	0.0895336	9.18596	4.07855e-20	1.42509e-18
H2AFX	2218.21	0.821694	0.0898924	9.14087	6.19529e-20	2.11787e-18
RPL30	32138.8	0.820631	0.0809725	10.1347	3.87618e-24	2.0723e-22
RPL15	34163.1	0.818964	0.0734606	11.1483	7.29522e-29	6.17532e-27
METTL12	164.999	0.817868	0.135216	6.04859	1.46116e-09	1.34146e-08
FAM195B	1369.61	0.817592	0.102214	7.99886	1.25578e-15	2.61089e-14
RPL17	1878.38	0.815999	0.0970656	8.40668	4.21773e-17	1.05972e-15
ROMO1	3611.07	0.814996	0.119807	6.80258	1.02764e-11	1.27746e-10
ETS1	7031.17	0.814657	0.0407367	19.9981	5.72375e-89	9.04416e-86
RPL12	17771.7	0.813975	0.0748655	10.8725	1.5587e-27	1.20469e-25
RPS29	8430.06	0.811707	0.0908004	8.93947	3.91057e-19	1.22225e-17
ZNF124	166.62	0.811675	0.140793	5.76501	8.16534e-09	6.76292e-08
ADAM1A	168.254	0.811557	0.18055	4.49492	6.95966e-06	3.42824e-05
ZNF593	1543.78	0.809354	0.0904549	8.9476	3.63305e-19	1.15068e-17
PHB2	27627.1	0.809214	0.0752634	10.7518	5.81425e-27	4.21859e-25
RPL37	27020.2	0.808547	0.0724949	11.1532	6.9102e-29	5.88443e-27
RPSA	13035.7	0.806675	0.0883365	9.13184	6.73442e-20	2.29115e-18
SPRED3	108.222	0.805563	0.24485	3.29003	0.00100177	0.00310917
RPL35	24188.7	0.803459	0.0996804	8.06035	7.60756e-16	1.62687e-14
RPL26	34887.2	0.803237	0.0587112	13.6812	1.31591e-42	3.06779e-40
C12orf57	403.434	0.802765	0.14672	5.47142	4.46452e-08	3.30849e-07
RPL37A	54748.9	0.802142	0.0872165	9.19713	3.67631e-20	1.2877e-18
TIMM13	4337.77	0.801692	0.0886908	9.03918	1.57851e-19	5.14861e-18
RPS11	48411.9	0.798571	0.0767647	10.4028	2.40643e-25	1.41412e-23
NDUFB7	3075.91	0.798461	0.103839	7.68944	1.47784e-14	2.69095e-13
C15orf62	601.698	0.791981	0.118455	6.68593	2.29465e-11	2.71415e-10
FAU	17847.8	0.791268	0.0937222	8.4427	3.10092e-17	7.95997e-16
RPL9	5669.08	0.789307	0.0983301	8.02712	9.9789e-16	2.10549e-14
RPL18	54218.4	0.788554	0.0846747	9.31274	1.24576e-20	4.57777e-19
RPL3	84334.9	0.787916	0.0734118	10.7328	7.13872e-27	5.10149e-25
NAT9	1321.63	0.787468	0.0526952	14.9438	1.70857e-50	5.65059e-48
TMEM99	159.228	0.787406	0.152507	5.16308	2.42915e-07	1.58318e-06
TMEM222	1366.58	0.787232	0.0703835	11.1849	4.83526e-29	4.21855e-27
ZNF551	226.722	0.78717	0.119446	6.59017	4.39331e-11	5.00219e-10
RPL23	40090.9	0.785913	0.0883133	8.89914	5.62827e-19	1.73622e-17
RPS24	36226.7	0.785858	0.0644571	12.192	3.43064e-34	4.55954e-32
PYCRL	1556.66	0.785172	0.0910808	8.62062	6.65954e-18	1.79706e-16
RPL5	48253	0.784963	0.067532	11.6236	3.12764e-31	3.22306e-29
MTCL1	173.552	0.783836	0.131898	5.94277	2.80248e-09	2.46927e-08
FNDC8	120.426	0.783016	0.162045	4.83209	1.35108e-06	7.63663e-06
PLD6	1245.52	0.782187	0.0771075	10.1441	3.51998e-24	1.88897e-22
TEX9	822.07	0.781191	0.0736929	10.6006	2.95957e-26	1.92183e-24
ANKRD19P	422.554	0.781105	0.127104	6.14541	7.9759e-10	7.65227e-09
RHOH	3540.2	0.780625	0.0662308	11.7864	4.58518e-32	5.13432e-30
FAM13B	2345.34	0.780408	0.0604901	12.9014	4.41884e-38	7.75807e-36
LINC00909	276.274	0.77946	0.119697	6.51192	7.41941e-11	8.18552e-10
RPS3A	2875.82	0.779007	0.220146	3.53859	0.000402269	0.00136989
RRP9	2369.3	0.777011	0.0896454	8.6676	4.41333e-18	1.22582e-16
RPS10	581.705	0.775446	0.114777	6.75609	1.41766e-11	1.72903e-10
SNHG8	2644.98	0.773618	0.080257	9.63926	5.45801e-22	2.34496e-20
C3orf62	127.11	0.77336	0.167603	4.61423	3.94547e-06	2.05e-05
RPS3	102618	0.770501	0.0876091	8.79477	1.43342e-18	4.2468e-17
RPS28	9945.18	0.769147	0.0806093	9.54167	1.4055e-21	5.7935e-20
RPS15	14447.3	0.768966	0.0792314	9.70532	2.86189e-22	1.26394e-20
MRPL36	1921.61	0.768752	0.0798782	9.62405	6.32877e-22	2.70275e-20
RPS6	106189	0.766615	0.0763817	10.0366	1.05209e-23	5.40135e-22
RPS8	53942.3	0.765192	0.0880497	8.69046	3.60986e-18	1.01254e-16
CD79B	17413.5	0.762558	0.0800631	9.52446	1.65905e-21	6.74096e-20
RPS2	22778.4	0.762513	0.0879425	8.67058	4.29922e-18	1.19881e-16
WDR66	109.602	0.760879	0.19	4.00462	6.21184e-05	0.000251391
NFIC	106.452	0.760267	0.19293	3.94064	8.12648e-05	0.000322272
GNB2L1	93991.1	0.758755	0.0716473	10.5901	3.31084e-26	2.13047e-24
ZNF296	895.531	0.758274	0.0745839	10.1667	2.79162e-24	1.51525e-22
LOC101928069	110.391	0.757627	0.17171	4.41225	1.02303e-05	4.8919e-05
ASNA1	3231.6	0.756527	0.0890296	8.49747	1.93761e-17	5.04666e-16
LRRC61	401.881	0.755807	0.0910546	8.30059	1.03595e-16	2.50548e-15
SSH3	218.433	0.755546	0.178995	4.22105	2.43162e-05	0.000107659
FCGBP	180.13	0.752327	0.176282	4.26775	1.97454e-05	8.91994e-05
CREM	2183.59	0.752229	0.0586297	12.8302	1.11123e-37	1.92717e-35
RPUSD1	3292.48	0.751353	0.0863846	8.69776	3.38496e-18	9.51335e-17
FCRL1	552.013	0.75095	0.120346	6.23994	4.37726e-10	4.36223e-09
EIF3F	7062.99	0.749735	0.0751406	9.97776	1.90722e-23	9.38499e-22
UBA52	24923.9	0.745676	0.0762994	9.77303	1.46991e-22	6.74311e-21
NUDT16L1	949.391	0.743025	0.0870357	8.53701	1.37738e-17	3.61396e-16
RPIA	5300.75	0.740745	0.063839	11.6033	3.96415e-31	4.0557e-29
RPL7A	26536.2	0.737106	0.0752546	9.79483	1.18494e-22	5.48895e-21
NOA1	3985.23	0.735484	0.0673582	10.919	9.35107e-28	7.47088e-26
CXCR5	3905.56	0.733639	0.0401674	18.2645	1.58579e-74	1.18692e-71
PABPC3	8510.05	0.732182	0.0401499	18.2362	2.66397e-74	1.89421e-71
FTX	271.783	0.73078	0.131451	5.55932	2.7083e-08	2.07739e-07
RPL11	57140.2	0.729533	0.0626765	11.6397	2.59064e-31	2.68916e-29
RPL29	17139.5	0.729294	0.0902408	8.08165	6.38967e-16	1.37262e-14
LRRC32	1642.84	0.729222	0.131255	5.55578	2.76373e-08	2.11534e-07
FLJ44635	1077.75	0.728415	0.101183	7.199	6.06577e-13	9.00431e-12
IGBP1	3547.03	0.727165	0.0758162	9.59116	8.71025e-22	3.65394e-20
CCDC85B	3935.63	0.726497	0.105104	6.9122	4.7718e-12	6.19724e-11
NIFK	3260.97	0.72641	0.0571056	12.7205	4.55179e-37	7.52686e-35
MAGOH	2436.48	0.726343	0.0986415	7.36346	1.792e-13	2.81592e-12
SMIM20	1975.25	0.724088	0.099672	7.26471	3.73853e-13	5.69835e-12
RPL4	61653.7	0.720656	0.0648001	11.1212	9.89061e-29	8.27378e-27
PABPC1	138855	0.719899	0.030732	23.4251	2.37432e-121	1.12551e-117
RPS13	14527.3	0.718084	0.072947	9.84391	7.28223e-23	3.46357e-21
TOMM22	5687.27	0.717285	0.076534	9.37211	7.10996e-21	2.66783e-19
NAGPA	431.109	0.71652	0.0986535	7.263	3.7861e-13	5.76468e-12
SURF2	981.475	0.71608	0.0939202	7.62434	2.45281e-14	4.33309e-13
POLR2F	3429.76	0.714696	0.0862598	8.28539	1.17726e-16	2.81848e-15
NCBP2-AS2	1505.24	0.714155	0.072144	9.89902	4.20381e-23	2.01967e-21
RPL39	1489.65	0.713954	0.102738	6.94928	3.67167e-12	4.84817e-11
SOX2-OT	286.515	0.712656	0.102391	6.96015	3.39902e-12	4.5133e-11
AICDA	1358.26	0.712265	0.0740494	9.61878	6.66137e-22	2.8278e-20
RPLP0P2	177.558	0.709448	0.147569	4.80757	1.52775e-06	8.56033e-06
MC1R	180.543	0.709267	0.206366	3.43693	0.000588351	0.00192653
RPS7	5947.07	0.707198	0.090705	7.79668	6.3556e-15	1.21646e-13
DPH5	2575.19	0.70664	0.080457	8.78283	1.59415e-18	4.69368e-17
RPL10	29952.3	0.706351	0.0758226	9.31584	1.20991e-20	4.45756e-19
TMED10P1	141.967	0.706206	0.147568	4.78564	1.70445e-06	9.46467e-06
FAM86JP	255.044	0.706125	0.112513	6.27596	3.47476e-10	3.49219e-09
UMODL1	1680.39	0.705208	0.0682875	10.327	5.31723e-25	3.04904e-23
DDX49	2905.62	0.704597	0.0768347	9.1703	4.71706e-20	1.63215e-18
CD48	4965.38	0.704437	0.0805643	8.74378	2.25432e-18	6.46345e-17
RPS18P9	732.732	0.703756	0.136388	5.15996	2.47004e-07	1.60688e-06
C11orf83	1131.06	0.703463	0.0888656	7.91603	2.45205e-15	4.92522e-14
C9orf69	1374.42	0.703016	0.0896759	7.83951	4.52298e-15	8.77507e-14
MRPL1	1121.83	0.702734	0.0670594	10.4793	1.07557e-25	6.5366e-24
C17orf89	1056.61	0.702183	0.0982523	7.14674	8.88646e-13	1.28691e-11
HMGN2	3770.06	0.701755	0.0588986	11.9146	9.93062e-33	1.19681e-30
METAP1D	244.39	0.701737	0.119609	5.86694	4.43921e-09	3.80301e-08
EEF1A1	34863.7	0.700696	0.0769058	9.11109	8.15604e-20	2.74851e-18
TIMM8B	1488.98	0.696411	0.0971197	7.17065	7.46442e-13	1.09097e-11
NAA10	7266.44	0.695227	0.0741543	9.3754	6.8914e-21	2.59266e-19
RPL7	328.169	0.695154	0.126867	5.47939	4.26801e-08	3.16616e-07
C14orf142	640.089	0.692929	0.0895683	7.73632	1.02335e-14	1.90984e-13
BAX	3319.84	0.69082	0.0675921	10.2204	1.60633e-24	8.92327e-23
PMVK	1277.44	0.690131	0.0973468	7.08941	1.3469e-12	1.89834e-11
SEC61B	3947.96	0.690022	0.0869304	7.93764	2.0607e-15	4.18049e-14
UQCRHL	2209.73	0.68991	0.0955356	7.22149	5.14208e-13	7.68125e-12
PUS1	1650.78	0.688801	0.0641702	10.734	7.05046e-27	5.06387e-25
RPS14	53439.9	0.688726	0.0846516	8.136	4.08539e-16	8.99354e-15
CNR1	250.765	0.688462	0.127295	5.40841	6.35853e-08	4.59242e-07
SNHG17	1353.92	0.688406	0.0553787	12.4309	1.7768e-35	2.60494e-33
TSTA3	1565.36	0.687629	0.0891932	7.70943	1.26377e-14	2.33101e-13
LOC407835	1954	0.687614	0.0830865	8.27589	1.27505e-16	3.04236e-15
GPR114	211.045	0.686825	0.194458	3.532	0.000412427	0.00140079
MAGOHB	1149.47	0.685459	0.0690226	9.93095	3.05336e-23	1.48705e-21
C11orf31	2685.91	0.685385	0.0955733	7.1713	7.42862e-13	1.08798e-11
NPM3	4808.29	0.684818	0.0963525	7.10743	1.18225e-12	1.68128e-11
HRAS	1561.03	0.683976	0.0772192	8.85759	8.17611e-19	2.48446e-17
AHCY	23155.5	0.683885	0.088477	7.72952	1.07951e-14	2.00413e-13
LSM7	6890.93	0.682858	0.099498	6.86303	6.74166e-12	8.56775e-11
MRPL20	2854.67	0.681849	0.085257	7.99758	1.26888e-15	2.63427e-14
ST6GAL1	19648.3	0.681133	0.0321602	21.1794	1.47953e-99	3.50674e-96
NOB1	11324.7	0.680361	0.072165	9.42785	4.18569e-21	1.60444e-19
RPS14P3	5612.41	0.679725	0.0792608	8.57581	9.83947e-18	2.61546e-16
PIGW	473.641	0.678843	0.0911604	7.44669	9.57126e-14	1.56632e-12
GPX1	921.502	0.678841	0.111602	6.08267	1.18194e-09	1.09859e-08
KCNK12	3960.07	0.677432	0.0866951	7.81396	5.54199e-15	1.06937e-13
EIF4B	28481.4	0.67731	0.0442907	15.2924	8.59681e-53	3.3042e-50
TOMM40	4868.88	0.676407	0.0930274	7.27105	3.56693e-13	5.45433e-12
ZNF134	215.904	0.675819	0.126765	5.33127	9.75266e-08	6.79865e-07
RPS4X	47573.6	0.675761	0.0760281	8.88831	6.20476e-19	1.90579e-17
ELMO3	621.935	0.675623	0.078299	8.62876	6.20215e-18	1.68322e-16
PEPD	1496.33	0.675244	0.0813148	8.30407	1.00606e-16	2.44149e-15
RPS15A	17648	0.675084	0.0683234	9.88072	5.04672e-23	2.41648e-21
COMMD5	793.832	0.674696	0.110588	6.10099	1.05412e-09	9.88177e-09
MRTO4	4455.01	0.674583	0.0879248	7.67227	1.68979e-14	3.04956e-13
C19orf48	6723.89	0.673359	0.0805825	8.35614	6.48054e-17	1.59446e-15
ATP5L	15485	0.672441	0.077706	8.65365	4.98763e-18	1.36665e-16
SNHG5	13274.2	0.671823	0.0824018	8.15302	3.54943e-16	7.85015e-15
ERP29	3335.36	0.67155	0.0922043	7.28328	3.25801e-13	5.0143e-12
HNRNPKP3	132.155	0.668599	0.156596	4.26957	1.95848e-05	8.85862e-05
IGBP1P1	189.474	0.668023	0.147103	4.54119	5.59375e-06	2.8119e-05
DYNLL1-AS1	131.017	0.667918	0.160947	4.14994	3.32568e-05	0.000142625
C22orf34	388.959	0.667209	0.111996	5.95746	2.56182e-09	2.27271e-08
CDK4	9911.27	0.667141	0.091637	7.28026	3.33167e-13	5.12213e-12
UROS	1835.69	0.66617	0.0789037	8.44282	3.09769e-17	7.95997e-16
RPL10A	20247.2	0.66544	0.0814676	8.16815	3.13153e-16	7.0353e-15
AMDHD2	846.796	0.665352	0.100371	6.62895	3.38084e-11	3.89619e-10
MEX3D	1588.3	0.665117	0.0891471	7.4609	8.59345e-14	1.4128e-12
ZNF425	282.172	0.663467	0.124275	5.33868	9.36241e-08	6.54586e-07
QTRT1	2371.32	0.662352	0.0476217	13.9086	5.61606e-44	1.377e-41
ATP5G2	14968.4	0.662248	0.0773794	8.55846	1.14386e-17	3.01795e-16
ZNF485	239.966	0.662053	0.114567	5.77875	7.52581e-09	6.26975e-08
NIP7	6267.85	0.661682	0.0661322	10.0054	1.44248e-23	7.14757e-22
UBL5	7600.57	0.661124	0.0952032	6.94434	3.8023e-12	5.00672e-11
SSR4	6187.59	0.660969	0.0840876	7.86048	3.82671e-15	7.49583e-14
SRM	12382.4	0.660663	0.0679136	9.728	2.29048e-22	1.02431e-20
PRKAR1B	3950.15	0.66043	0.0762017	8.66687	4.4417e-18	1.2313e-16
NDUFA11	9047.36	0.656406	0.0966742	6.78987	1.12231e-11	1.39149e-10
KLF16	1953.1	0.655764	0.0744123	8.81257	1.22314e-18	3.66196e-17
NOP16	2638.19	0.655632	0.0714096	9.18128	4.25998e-20	1.48483e-18
SH2B2	7313.94	0.65286	0.0503118	12.9763	1.6681e-38	3.0028e-36
HIC1	433.124	0.652415	0.0968421	6.73689	1.61808e-11	1.9617e-10
EIF2S3	11434.2	0.651746	0.0425028	15.3342	4.51864e-53	1.78499e-50
RBM38	14437.4	0.651162	0.0649284	10.0289	1.13749e-23	5.77724e-22
PSMG4	808.267	0.650609	0.10319	6.30497	2.88253e-10	2.94486e-09
APRT	5027.96	0.650533	0.0933021	6.97233	3.1174e-12	4.17444e-11
CCDC57	506.509	0.650181	0.0894178	7.27127	3.5613e-13	5.45159e-12
KLF10	906.737	0.649507	0.0821941	7.9021	2.74235e-15	5.46204e-14
PRELID1	1946.38	0.648678	0.100211	6.47313	9.59908e-11	1.03809e-09
RRP7A	4838.73	0.648068	0.0810904	7.99192	1.32857e-15	2.75017e-14
IFT22	1321.78	0.648062	0.0704334	9.20106	3.54426e-20	1.24452e-18
COQ4	1163.55	0.647586	0.0684561	9.45987	3.08331e-21	1.20461e-19
NAALADL2-AS2	342.417	0.647306	0.113106	5.72302	1.04649e-08	8.53821e-08
ID2	254.265	0.646979	0.110321	5.86451	4.50473e-09	3.85218e-08
SEMA3G	319.277	0.646943	0.157288	4.1131	3.90383e-05	0.000164737
PRDM11	181.806	0.646608	0.160242	4.0352	5.45549e-05	0.000223581
NDUFS6	4705.43	0.646602	0.0852241	7.58707	3.27219e-14	5.67486e-13
COMMD6	1563.57	0.646128	0.0952981	6.78008	1.20112e-11	1.47889e-10
MRPL41	1882.28	0.645381	0.112574	5.73294	9.87044e-09	8.09035e-08
ZNF428	1827.03	0.645023	0.0768302	8.39544	4.64138e-17	1.15798e-15
WDR77	4856.88	0.644706	0.0550933	11.7021	1.24362e-31	1.35004e-29
RPL19	40730.6	0.644486	0.0686461	9.38853	6.08429e-21	2.30733e-19
PHACTR1	214.892	0.643916	0.141702	4.54416	5.51536e-06	2.77544e-05
MRPL54	1433.91	0.643796	0.101977	6.31316	2.73402e-10	2.79514e-09
ILF3-AS1	538.673	0.643569	0.0894867	7.19179	6.39486e-13	9.45336e-12
SERF2	15555.5	0.642969	0.0889386	7.22937	4.85256e-13	7.27169e-12
MRPL52	1673.25	0.64294	0.0902753	7.12199	1.06379e-12	1.52348e-11
ERGIC3	9637.74	0.642309	0.0805676	7.9723	1.55753e-15	3.20545e-14
SIVA1	2007.59	0.640299	0.112029	5.71548	1.09396e-08	8.87969e-08
GNPTG	1020.51	0.639141	0.0892766	7.15911	8.12e-13	1.18072e-11
MRPL12	6208.47	0.638354	0.0873169	7.31078	2.656e-13	4.12347e-12
C1orf85	408.822	0.637273	0.102037	6.24548	4.22492e-10	4.22225e-09
ZNF16	422.602	0.637006	0.102569	6.21054	5.28013e-10	5.20722e-09
C20orf24	831.809	0.63683	0.111685	5.70201	1.18403e-08	9.55621e-08
DCTPP1	4579.45	0.636713	0.104269	6.10644	1.01876e-09	9.57553e-09
ZDHHC11	127.858	0.635477	0.217267	2.92487	0.00344599	0.00948064
RPL23A	10148	0.635025	0.0694671	9.14138	6.16629e-20	2.11303e-18
RRS1	3053.84	0.634432	0.0486255	13.0473	6.58111e-39	1.24787e-36
MME	32732.1	0.632196	0.031687	19.9512	1.46211e-88	2.07927e-85
LY86	1377.07	0.632014	0.0661238	9.55804	1.20007e-21	4.96111e-20
APEX1	11437.8	0.631386	0.0758238	8.32702	8.29036e-17	2.02225e-15
ZNF780B	309.412	0.630951	0.144665	4.36144	1.29207e-05	6.0502e-05
EIF3L	19900.4	0.630771	0.0493602	12.7789	2.15005e-37	3.68383e-35
LOC441454	109.34	0.630577	0.187026	3.37161	0.000747303	0.00239086
SNHG4	641.527	0.629797	0.0774462	8.13206	4.22064e-16	9.27692e-15
MRPS17	1350.87	0.628777	0.0851151	7.38738	1.49751e-13	2.38211e-12
COMMD9	1374.04	0.628613	0.0781475	8.04393	8.69998e-16	1.8466e-14
CTXN1	402.872	0.627016	0.122583	5.11505	3.13656e-07	2.00023e-06
DEF8	5061.85	0.626591	0.0449975	13.925	4.46514e-44	1.11401e-41
AEN	2161.49	0.626428	0.0668826	9.36608	7.52767e-21	2.81713e-19
PNO1	2003.98	0.626284	0.0830641	7.53977	4.70811e-14	8.03771e-13
DNASE1L2	163.304	0.626263	0.142018	4.40974	1.03495e-05	4.93066e-05
ZNF271	1172.75	0.625689	0.0637063	9.82147	9.10054e-23	4.24324e-21
MRPL32	2884.15	0.625529	0.0718034	8.71169	2.99378e-18	8.49792e-17
CD3EAP	443.792	0.625339	0.103062	6.06762	1.29822e-09	1.20274e-08
TRIM16	115.913	0.623973	0.189213	3.29773	0.00097469	0.00303372
SPDYE3	110.863	0.623744	0.151568	4.11529	3.86697e-05	0.000163521
PMM2	1436.27	0.623571	0.0595111	10.4782	1.08757e-25	6.58142e-24
EXOSC4	913.276	0.623433	0.113612	5.4874	4.07896e-08	3.03225e-07
LOC100289495	102.291	0.623277	0.211782	2.94301	0.00325043	0.00900532
SNRPD2	12539.8	0.623234	0.0833287	7.47922	7.47678e-14	1.24069e-12
CYB5D1	663.558	0.622031	0.0800402	7.77148	7.75743e-15	1.467e-13
BRK1	5989.43	0.621925	0.0747478	8.32032	8.77286e-17	2.13628e-15
NDUFB2	5623.22	0.620644	0.0737542	8.41503	3.9281e-17	9.91716e-16
SMIM14	3478.7	0.620559	0.0847915	7.31864	2.50494e-13	3.90173e-12
S1PR2	7135.08	0.620447	0.0795827	7.79625	6.37747e-15	1.21901e-13
ESRRA	1591.23	0.619935	0.10149	6.10831	1.00695e-09	9.47075e-09
ZNF547	104.473	0.619115	0.178766	3.46326	0.000533669	0.00176701
ARPC4	3477.68	0.618523	0.0737634	8.38523	5.06254e-17	1.25864e-15
ESPNL	878.334	0.618342	0.0747208	8.27537	1.28059e-16	3.04537e-15
PLEKHJ1	4915.83	0.617212	0.0780988	7.90296	2.72365e-15	5.44003e-14
CPNE7	1594.62	0.617209	0.0602162	10.2499	1.18491e-24	6.71339e-23
TRPV1	129.6	0.616933	0.184219	3.34892	0.000811277	0.00257354
DTX1	30955.3	0.616173	0.0401354	15.3524	3.41438e-53	1.38731e-50
DTX4	1951.55	0.616068	0.053408	11.5351	8.77542e-31	8.54762e-29
AMER1	791.241	0.614706	0.0883596	6.95686	3.47933e-12	4.60703e-11
ZNF544	1058.32	0.614652	0.0752311	8.17018	3.07921e-16	6.92871e-15
C14orf2	4416.79	0.614304	0.0897445	6.84503	7.64601e-12	9.62247e-11
NDUFA3	2541.86	0.612987	0.0911752	6.72318	1.77799e-11	2.14096e-10
PAX5	16125.4	0.612924	0.0574415	10.6704	1.40015e-26	9.57284e-25
GSTO2	187.503	0.612359	0.12981	4.71735	2.38933e-06	1.29344e-05
TMEM185B	1540.3	0.610656	0.0514809	11.8618	1.86903e-32	2.19665e-30
GUSBP1	179.247	0.6105	0.127477	4.78912	1.67518e-06	9.31668e-06
MNX1-AS1	247.114	0.61011	0.126953	4.8058	1.54134e-06	8.6229e-06
ZNF517	117.987	0.60903	0.19571	3.1119	0.0018589	0.00542821
KIF9	170.742	0.608591	0.134123	4.53757	5.69058e-06	2.85553e-05
POLR2M	109.433	0.607525	0.172258	3.52683	0.000420569	0.00142607
UQCR11	9321.19	0.607474	0.111415	5.45235	4.97088e-08	3.64762e-07
TRAPPC5	1982.87	0.606587	0.12044	5.0364	4.74357e-07	2.91271e-06
IMP3	1973.64	0.606296	0.0815494	7.43471	1.04795e-13	1.6993e-12
SNX29P2	387.702	0.605975	0.107919	5.6151	1.96447e-08	1.53921e-07
RANBP1	7992.6	0.604306	0.0703895	8.58517	9.07015e-18	2.42001e-16
CEMP1	116.909	0.603481	0.175974	3.42937	0.000604984	0.00197463
TRMT1	2099.38	0.602234	0.0508474	11.844	2.31285e-32	2.6525e-30
NCF1B	946.277	0.600625	0.0741535	8.09976	5.50682e-16	1.19016e-14
TNRC6C-AS1	397.58	0.600357	0.15249	3.93703	8.24947e-05	0.000326512
CEND1	1760.05	0.598831	0.0777449	7.70251	1.33423e-14	2.44826e-13
C20orf27	4908.16	0.598579	0.0843837	7.09354	1.30729e-12	1.84801e-11
CCDC69	57520.5	0.596178	0.0451926	13.1919	9.76429e-40	1.92858e-37
PGLS	2459.04	0.595281	0.0935605	6.36252	1.98469e-10	2.05867e-09
BTF3	18991.1	0.595069	0.0736113	8.08394	6.2708e-16	1.34912e-14
UMPS	1650.95	0.594569	0.0594174	10.0066	1.42506e-23	7.08594e-22
PTPRCAP	7925.63	0.593793	0.103754	5.72309	1.04606e-08	8.53821e-08
RPUSD4	2829.56	0.593645	0.0487175	12.1855	3.71501e-34	4.89177e-32
ZNF416	166.701	0.593402	0.137986	4.30044	1.7046e-05	7.77957e-05
ATP5I	3825.16	0.593276	0.0775953	7.64577	2.07691e-14	3.71519e-13
PHOSPHO2	109.981	0.593106	0.202776	2.92493	0.0034453	0.00948058
SSR2	6300.03	0.592794	0.0813304	7.28871	3.1293e-13	4.8319e-12
NINJ2	1168.08	0.592654	0.0757482	7.824	5.11708e-15	9.90068e-14
IFNG-AS1	1511.24	0.59251	0.0602409	9.83567	7.90364e-23	3.73414e-21
LOC90784	547.187	0.592397	0.112438	5.26867	1.37416e-07	9.3547e-07
RPL24	8183.84	0.592321	0.0898762	6.59042	4.38597e-11	5.00184e-10
TUSC2	2034.56	0.591356	0.0862606	6.85546	7.10831e-12	8.96959e-11
UQCRQ	3518.48	0.591197	0.090708	6.51758	7.145e-11	7.90117e-10
FAM195A	1907.8	0.590005	0.106088	5.56148	2.67498e-08	2.05737e-07
PRR22	145.418	0.589692	0.169828	3.47229	0.00051603	0.00171591
ZNHIT2	292.819	0.589653	0.130385	4.5224	6.1143e-06	3.05093e-05
RPS27A	7887.34	0.589648	0.0776854	7.5902	3.19403e-14	5.55964e-13
MAP2K2	10462.3	0.58942	0.0735815	8.01044	1.143e-15	2.39743e-14
ZNF556	114.3	0.588745	0.190499	3.09055	0.00199789	0.00579467
C7orf50	2891.71	0.588583	0.0946034	6.22158	4.92169e-10	4.87066e-09
SMIM11	636.681	0.588568	0.116374	5.05754	4.24689e-07	2.63389e-06
TIMM10	2222.76	0.587819	0.0856704	6.8614	6.81908e-12	8.63527e-11
NSA2	4008.19	0.587414	0.0619859	9.47658	2.62763e-21	1.04088e-19
EIF3G	12828.6	0.586365	0.0780398	7.51367	5.7493e-14	9.6873e-13
TMEM18	1521.17	0.585577	0.0860731	6.80325	1.02282e-11	1.27257e-10
MRPL11	4958.59	0.585519	0.100622	5.81897	5.92099e-09	4.97945e-08
SMDT1	1941.79	0.585454	0.0901517	6.4941	8.35307e-11	9.13059e-10
HSD17B10	6466.15	0.58527	0.0809682	7.2284	4.88733e-13	7.31607e-12
ZNF681	554.959	0.585268	0.0874804	6.69027	2.22754e-11	2.64086e-10
IRAK1	36024.5	0.585264	0.0784313	7.46213	8.51351e-14	1.4029e-12
EIF5AL1	1651.97	0.58516	0.0974852	6.00256	1.94235e-09	1.75379e-08
PIN1P1	133.622	0.585114	0.159766	3.66231	0.000249953	0.000889757
TEF	1134.33	0.584701	0.0677767	8.62688	6.3047e-18	1.70779e-16
RPS26	413.943	0.584298	0.113457	5.14993	2.60582e-07	1.6875e-06
C19orf43	6775.2	0.584076	0.089553	6.52213	6.93173e-11	7.68925e-10
SLC19A1	1252.94	0.582808	0.0699762	8.32866	8.17611e-17	1.99781e-15
TTLL11	158.213	0.582682	0.142374	4.0926	4.2656e-05	0.000178049
C11orf95	1689.51	0.582602	0.0520977	11.1829	4.94624e-29	4.28906e-27
C10orf32	380.462	0.582316	0.106341	5.47593	4.35216e-08	3.2269e-07
IKZF3	8888.9	0.58109	0.0618001	9.40274	5.31616e-21	2.03229e-19
VPS9D1-AS1	1449.91	0.580783	0.0649509	8.94188	3.82595e-19	1.19843e-17
SUN2	3153.61	-0.5803	0.0467452	-12.4141	2.19092e-35	3.17929e-33
FOXJ2	739.556	-0.580557	0.106713	-5.44034	5.31782e-08	3.88416e-07
SLC30A4	364.738	-0.581102	0.103986	-5.58825	2.2937e-08	1.78147e-07
TNFSF13	206.346	-0.58165	0.120716	-4.81831	1.44777e-06	8.15393e-06
SCD	24083.3	-0.582099	0.046276	-12.5789	2.76018e-36	4.41039e-34
FAM214A	3445.98	-0.582416	0.0727818	-8.00223	1.22189e-15	2.55163e-14
DNASE1L1	1001.67	-0.582727	0.0615122	-9.47336	2.70992e-21	1.07049e-19
JAK2	931.714	-0.5832	0.0641248	-9.09476	9.47969e-20	3.15716e-18
NEIL1	872.444	-0.583548	0.100905	-5.78312	7.33296e-09	6.11266e-08
FAM160B1	1373.07	-0.584184	0.074846	-7.80514	5.94349e-15	1.14219e-13
CEP170	876.316	-0.58429	0.0667499	-8.75343	2.0697e-18	5.98237e-17
ATN1	214.893	-0.585284	0.145494	-4.02272	5.75289e-05	0.000234754
RASA2	753.977	-0.585387	0.0841162	-6.95926	3.42061e-12	4.53351e-11
SNX30	1850.02	-0.586624	0.0677087	-8.66394	4.55729e-18	1.26088e-16
OPRL1	145.981	-0.58672	0.149394	-3.92734	8.5892e-05	0.000338921
MILR1	827.824	-0.587295	0.0777245	-7.55611	4.15293e-14	7.13271e-13
CLK1	1978.71	-0.588865	0.0880094	-6.69093	2.21755e-11	2.63237e-10
PDXDC2P	337.247	-0.589075	0.159361	-3.69648	0.000218612	0.000788454
SLCO3A1	1915.99	-0.590366	0.0593185	-9.95248	2.45976e-23	1.20622e-21
SLC26A10	183.991	-0.59076	0.135871	-4.34796	1.37411e-05	6.39439e-05
C10orf12	688.818	-0.591513	0.0963287	-6.14057	8.22241e-10	7.87944e-09
ALCAM	1064.75	-0.591582	0.0582034	-10.164	2.8692e-24	1.55144e-22
MGST2	222.86	-0.592186	0.14319	-4.13567	3.53919e-05	0.000150778
NMT2	136.848	-0.592501	0.163882	-3.61542	0.000299863	0.00105189
RCOR2	227.792	-0.593129	0.114012	-5.20233	1.96808e-07	1.30541e-06
HACE1	382.6	-0.593628	0.0911799	-6.51051	7.48947e-11	8.25002e-10
HERC3	1489.84	-0.593628	0.0563123	-10.5417	5.54751e-26	3.46014e-24
CDKN1B	1635.56	-0.594202	0.0561608	-10.5804	3.67449e-26	2.33281e-24
TOP2B	15094.7	-0.594899	0.0562796	-10.5704	4.08652e-26	2.58286e-24
DLX4	120.961	-0.596725	0.154439	-3.86382	0.000111629	0.000430795
EIF2AK3	2375.95	-0.597514	0.0586653	-10.1851	2.31043e-24	1.25887e-22
MIS18BP1	4114.5	-0.598153	0.0611885	-9.77557	1.43343e-22	6.59702e-21
PPP4R4	233.326	-0.598522	0.11171	-5.35783	8.42271e-08	5.95917e-07
SATB1	191.591	-0.59879	0.136439	-4.3887	1.14028e-05	5.39272e-05
PPP1R3E	729.016	-0.599548	0.152769	-3.92453	8.68988e-05	0.000342513
LY9	630.248	-0.602039	0.0895908	-6.71987	1.81882e-11	2.18089e-10
RAB27A	480.175	-0.60331	0.0942878	-6.3986	1.56804e-10	1.6497e-09
GSTM4	166.247	-0.603383	0.137337	-4.39345	1.11568e-05	5.28341e-05
ACAT2	3402.3	-0.603861	0.079319	-7.61307	2.67658e-14	4.70503e-13
CREB3L4	441.319	-0.60426	0.105711	-5.71614	1.08974e-08	8.85109e-08
TSPAN13	5695.99	-0.604545	0.0573823	-10.5354	5.93397e-26	3.68502e-24
TMEM106A	138.508	-0.604631	0.145248	-4.16274	3.14445e-05	0.000135795
KLF6	906.558	-0.604976	0.0729	-8.2987	1.05255e-16	2.537e-15
ATG2B	2941.36	-0.605402	0.0893515	-6.77552	1.23963e-11	1.52235e-10
FBXL20	878.542	-0.605493	0.0777513	-7.78755	6.83186e-15	1.30236e-13
PNPLA8	3787.76	-0.608884	0.0584826	-10.4114	2.20048e-25	1.29847e-23
STAT5A	740.307	-0.609246	0.0756328	-8.05531	7.92767e-16	1.69025e-14
PRX	160.644	-0.611044	0.148869	-4.10458	4.05042e-05	0.000170266
PRUNE2	124.44	-0.611103	0.168489	-3.62696	0.000286775	0.00100996
ANKMY2	636.143	-0.612519	0.0820562	-7.46463	8.35361e-14	1.37975e-12
PPM1K	4008.22	-0.612942	0.0487829	-12.5647	3.30162e-36	5.21693e-34
BRD3	861.543	-0.613044	0.0684377	-8.95769	3.31544e-19	1.05243e-17
B4GALNT1	556.724	-0.613891	0.0997407	-6.15487	7.51397e-10	7.23958e-09
CHI3L2	1628.27	-0.614202	0.0854264	-7.18985	6.48636e-13	9.56391e-12
SESN3	2884.36	-0.614497	0.0720773	-8.52552	1.52124e-17	3.98409e-16
ATAD2	8998.16	-0.616187	0.0451355	-13.6519	1.96584e-42	4.50908e-40
TSHZ1	834.411	-0.616463	0.0673145	-9.15795	5.28931e-20	1.82129e-18
NEK7	1167.31	-0.617968	0.0699822	-8.83035	1.04351e-18	3.144e-17
CAMSAP2	1340.25	-0.618613	0.0803639	-7.69765	1.38594e-14	2.5366e-13
MFI2-AS1	332.183	-0.619263	0.151416	-4.08982	4.31717e-05	0.00017999
SPAG1	318.105	-0.619344	0.105527	-5.86907	4.38252e-09	3.76579e-08
SPTBN4	142.03	-0.62007	0.140859	-4.40205	1.07231e-05	5.09671e-05
NFIB	930.651	-0.623827	0.08275	-7.5387	4.74691e-14	8.09422e-13
ANO6	3467.08	-0.623898	0.0651644	-9.57422	1.02632e-21	4.28014e-20
LOC100130872	307.729	-0.624831	0.100361	-6.22582	4.7904e-10	4.75396e-09
IL18BP	380.155	-0.624955	0.142234	-4.39384	1.11366e-05	5.27911e-05
NEXN	149.218	-0.625525	0.181592	-3.44468	0.000571739	0.00187819
ATP2A1	309.649	-0.625832	0.162191	-3.85862	0.00011403	0.00043887
DMD	103.953	-0.626175	0.210307	-2.97744	0.00290668	0.00815463
PTMS	1322.67	-0.626744	0.0938309	-6.6795	2.39757e-11	2.82017e-10
DOCK9	1037.12	-0.626934	0.088853	-7.05586	1.7154e-12	2.38462e-11
GKAP1	288.943	-0.627933	0.152431	-4.11945	3.79786e-05	0.000160838
BTNL9	586.652	-0.629673	0.152297	-4.13452	3.55698e-05	0.000151403
TRIM5	242.32	-0.62994	0.126919	-4.96331	6.93006e-07	4.13357e-06
CNOT6L	1889.4	-0.63003	0.0505841	-12.4551	1.31169e-35	1.96482e-33
NDRG4	824.696	-0.630739	0.0820995	-7.68262	1.55869e-14	2.82012e-13
DMC1	256.257	-0.631641	0.107457	-5.8781	4.14999e-09	3.58548e-08
ENO3	343.508	-0.63221	0.132826	-4.75967	1.93907e-06	1.06346e-05
LTBP3	331.899	-0.632795	0.112073	-5.64628	1.63953e-08	1.30255e-07
ILDR1	110.122	-0.632981	0.195415	-3.23916	0.00119883	0.00365849
SIX5	313.681	-0.633478	0.102564	-6.17641	6.55747e-10	6.38287e-09
POLR2A	16266.8	-0.636465	0.105987	-6.00514	1.91171e-09	1.73051e-08
FURIN	1229.91	-0.637021	0.0608736	-10.4646	1.25545e-25	7.50159e-24
C19orf57	383.522	-0.63818	0.0960238	-6.64606	3.01048e-11	3.49201e-10
INADL	546.312	-0.639564	0.0841834	-7.59726	3.02458e-14	5.27762e-13
LAMP3	509.248	-0.639991	0.126418	-5.06249	4.13818e-07	2.57207e-06
UAP1L1	183.575	-0.64019	0.157574	-4.06279	4.84887e-05	0.000200394
KIAA1147	100.037	-0.640523	0.184254	-3.47631	0.000508368	0.00169553
PLCB3	129.311	-0.640574	0.185189	-3.45902	0.000542137	0.00179088
PIP5K1B	448.536	-0.640661	0.0947055	-6.76477	1.33524e-11	1.63131e-10
JAKMIP2	1083.47	-0.640701	0.0703882	-9.1024	8.83578e-20	2.95656e-18
ITSN2	5778.45	-0.641262	0.0688704	-9.31115	1.26459e-20	4.62305e-19
C18orf54	1053.02	-0.641462	0.104237	-6.1539	7.56025e-10	7.2694e-09
C9orf72	1114.21	-0.641588	0.0708111	-9.06055	1.29799e-19	4.26298e-18
EEA1	2788.26	-0.642324	0.0845246	-7.59926	2.97828e-14	5.2032e-13
STX11	960.695	-0.643559	0.0654305	-9.83576	7.89675e-23	3.73414e-21
IFFO2	107.933	-0.643778	0.168923	-3.81107	0.000138369	0.000523895
PTP4A3	371.091	-0.644477	0.102436	-6.29153	3.14343e-10	3.1885e-09
SH3D21	552.63	-0.645707	0.134041	-4.81725	1.4555e-06	8.19101e-06
LMNTD2	405.926	-0.646442	0.147682	-4.37727	1.20175e-05	5.65712e-05
TDRKH	510.998	-0.64673	0.0981353	-6.59018	4.39279e-11	5.00219e-10
LINC01152	167.532	-0.649397	0.1455	-4.46321	8.07427e-06	3.92964e-05
CRYBG3	154.3	-0.649506	0.152879	-4.24849	2.15221e-05	9.64593e-05
IL1RAP	155.699	-0.651877	0.162676	-4.00722	6.14389e-05	0.000248995
TMX4	1835.11	-0.653088	0.0580322	-11.2539	2.21606e-29	1.95743e-27
VAV3	237.243	-0.653119	0.106614	-6.12602	9.01058e-10	8.57694e-09
LZTS3	577.863	-0.655173	0.0779161	-8.40869	4.14601e-17	1.04355e-15
CCNO	209.565	-0.657069	0.118757	-5.53287	3.15037e-08	2.39068e-07
UBASH3B	766.987	-0.657172	0.0739777	-8.88338	6.48582e-19	1.98782e-17
ANKZF1	1643.74	-0.658246	0.0633282	-10.3942	2.63482e-25	1.53565e-23
TP53INP1	394.888	-0.658979	0.124335	-5.30001	1.15796e-07	7.96677e-07
MBNL2	727.048	-0.659242	0.0671225	-9.82148	9.09945e-23	4.24324e-21
CRTC3	246.974	-0.660404	0.1257	-5.25383	1.4897e-07	1.00546e-06
TRIP10	318.451	-0.660406	0.116261	-5.68037	1.34407e-08	1.07928e-07
HMGN5	428.704	-0.661224	0.120519	-5.48647	4.10039e-08	3.045e-07
PDCD4	2641.15	-0.663144	0.053572	-12.3786	3.41372e-35	4.85466e-33
HIP1	621.083	-0.663365	0.0759938	-8.7292	2.56482e-18	7.32417e-17
ANKRA2	377.881	-0.664715	0.102604	-6.47846	9.26657e-11	1.00442e-09
BCORL1	384.082	-0.665633	0.116349	-5.72099	1.05906e-08	8.63582e-08
SLC7A11	731.917	-0.667067	0.0785175	-8.49578	1.96613e-17	5.11159e-16
FBXO8	424.787	-0.667115	0.0949594	-7.02527	2.13653e-12	2.92713e-11
LOC440704	259.594	-0.66776	0.100116	-6.66988	2.56006e-11	2.99889e-10
RAPGEF2	767.845	-0.668489	0.105386	-6.34327	2.24939e-10	2.32307e-09
SELL	100.403	-0.668538	0.201055	-3.32514	0.000883734	0.00277921
CDC25C	922.646	-0.670924	0.0682835	-9.82558	8.73735e-23	4.10079e-21
LRRC25	151.25	-0.672622	0.172174	-3.90665	9.35839e-05	0.00036693
RICTOR	1314.69	-0.674051	0.108188	-6.23037	4.65327e-10	4.62433e-09
CCDC163P	287.684	-0.674112	0.107067	-6.29616	3.05108e-10	3.1059e-09
DOCK11	1272.63	-0.674979	0.062904	-10.7303	7.33508e-27	5.21561e-25
DERL3	359.5	-0.675198	0.104132	-6.48405	8.92927e-11	9.70078e-10
PCOLCE	463.185	-0.675355	0.0934107	-7.22995	4.83159e-13	7.25555e-12
SEPSECS	489.046	-0.67546	0.0905084	-7.46296	8.4599e-14	1.39569e-12
ELF1	10397	-0.67569	0.0367755	-18.3733	2.14754e-75	1.69667e-72
STS	2152.76	-0.676507	0.0590824	-11.4502	2.34495e-30	2.22317e-28
ZFC3H1	4694.46	-0.677199	0.120006	-5.64305	1.67064e-08	1.32505e-07
RASGEF1B	352.633	-0.677434	0.109733	-6.1735	6.67957e-10	6.4884e-09
FRY	1996.97	-0.679205	0.0888404	-7.64522	2.08589e-14	3.72188e-13
ARID3A	339.654	-0.679362	0.112026	-6.06433	1.32505e-09	1.2252e-08
HECA	2068.26	-0.679697	0.05056	-13.4434	3.3677e-41	7.36801e-39
MED12L	342.131	-0.680601	0.141962	-4.79425	1.63283e-06	9.09179e-06
FAM63B	336.207	-0.681113	0.101119	-6.73575	1.63086e-11	1.9755e-10
C11orf48	160.654	-0.681376	0.170101	-4.00571	6.1831e-05	0.000250299
ELOVL6	763.858	-0.68153	0.0638624	-10.6718	1.37866e-26	9.47144e-25
LOC100049716	274.358	-0.68227	0.105477	-6.4684	9.90489e-11	1.07035e-09
BRWD1	5363.28	-0.682816	0.0823627	-8.29036	1.12906e-16	2.71222e-15
UBALD1	745.013	-0.683673	0.0802498	-8.51932	1.60499e-17	4.1957e-16
NF1	2572	-0.683684	0.0888821	-7.69204	1.44808e-14	2.64014e-13
CAPG	173.632	-0.68378	0.160676	-4.25565	2.08445e-05	9.38066e-05
RPS6KA5	563.161	-0.684543	0.0879799	-7.78067	7.21399e-15	1.37153e-13
C16orf86	176.329	-0.685563	0.153904	-4.45449	8.40947e-06	4.08161e-05
BBX	1649.33	-0.68688	0.0575669	-11.9319	8.07435e-33	9.89874e-31
SUOX	188.951	-0.687002	0.139425	-4.92738	8.33393e-07	4.88931e-06
SAT1	2352.73	-0.687388	0.0927738	-7.40929	1.26981e-13	2.04276e-12
CENPC	1237.42	-0.689694	0.0588537	-11.7188	1.02129e-31	1.11722e-29
PVRL1	1430.54	-0.691724	0.0720158	-9.60517	7.60299e-22	3.20837e-20
FAM117B	938.419	-0.693541	0.073064	-9.49224	2.26132e-21	9.03321e-20
DOCK7	377.331	-0.69493	0.105602	-6.58064	4.68442e-11	5.30392e-10
NRXN2	143.165	-0.695472	0.151915	-4.57802	4.6939e-06	2.39598e-05
MCTP2	1156.47	-0.697473	0.0832658	-8.37647	5.45384e-17	1.35356e-15
DNAJC15	176.226	-0.697873	0.142144	-4.90963	9.12502e-07	5.32268e-06
NUGGC	4087.68	-0.697969	0.0491793	-14.1923	1.02206e-45	2.74241e-43
ICAM5	447.289	-0.698968	0.158461	-4.41097	1.02906e-05	4.91249e-05
SCN4A	205.405	-0.700192	0.137558	-5.09017	3.57743e-07	2.25408e-06
ACBD7	504.519	-0.700281	0.0978285	-7.15825	8.17107e-13	1.18693e-11
TTN	4146.61	-0.702614	0.175978	-3.99263	6.53446e-05	0.000263472
RNASEL	208.53	-0.704482	0.116647	-6.03941	1.54677e-09	1.41457e-08
ZBTB4	204.412	-0.704533	0.131561	-5.35516	8.54802e-08	6.03137e-07
CELF2	1030.74	-0.704947	0.0804453	-8.76307	1.90005e-18	5.52568e-17
SERINC4	213.772	-0.705773	0.20298	-3.47706	0.000506938	0.00169198
PRICKLE1	391.735	-0.706088	0.0932279	-7.57378	3.62511e-14	6.264e-13
LINC01355	131.175	-0.706356	0.220483	-3.20367	0.00135687	0.00408814
TMEM154	635.285	-0.709372	0.0827367	-8.57385	1.00081e-17	2.65532e-16
SLC7A2	187.804	-0.710326	0.152583	-4.65533	3.23461e-06	1.70811e-05
ALDOC	2311.56	-0.710719	0.113024	-6.28821	3.21152e-10	3.25061e-09
CEP70	395.551	-0.710747	0.0935584	-7.59683	3.03483e-14	5.28901e-13
NRP2	225.494	-0.710854	0.117175	-6.06658	1.30666e-09	1.20977e-08
DEPDC1	3804.28	-0.710959	0.0503851	-14.1105	3.27283e-45	8.46236e-43
PHF7	260.014	-0.711588	0.112498	-6.32533	2.52691e-10	2.59459e-09
SORT1	778.87	-0.711881	0.0929199	-7.66123	1.84163e-14	3.31097e-13
TMTC2	385.412	-0.715741	0.0956176	-7.48544	7.13055e-14	1.18879e-12
ZNF608	883.779	-0.715836	0.0877579	-8.15694	3.43613e-16	7.63518e-15
LAMC1	2102.96	-0.717358	0.0732632	-9.79153	1.22429e-22	5.65282e-21
KIAA0430	3516.03	-0.720243	0.096241	-7.48374	7.22348e-14	1.20146e-12
RNF24	217.558	-0.72088	0.125528	-5.74281	9.31205e-09	7.65472e-08
EMP3	460.203	-0.722753	0.100315	-7.2048	5.81275e-13	8.64677e-12
STK3	169.513	-0.725559	0.146458	-4.95403	7.26927e-07	4.31454e-06
PLEKHM3	260.673	-0.725839	0.123569	-5.87396	4.25498e-09	3.66062e-08
RMI2	1681.06	-0.72679	0.0671495	-10.8235	2.66513e-27	1.98769e-25
SLC25A27	1297.69	-0.727794	0.222337	-3.27338	0.00106268	0.00327746
ARX	166.346	-0.728221	0.154237	-4.72144	2.34185e-06	1.26919e-05
SLC4A8	230.853	-0.729302	0.131564	-5.54331	2.96803e-08	2.25955e-07
MYO6	1100.66	-0.729566	0.0598782	-12.1842	3.77481e-34	4.92491e-32
SLC15A2	291.63	-0.729571	0.194652	-3.74807	0.000178199	0.000653809
CDK18	502.518	-0.733132	0.101103	-7.25136	4.12621e-13	6.24243e-12
HMGCR	7775.83	-0.733608	0.0694878	-10.5574	4.69653e-26	2.94226e-24
KLF9	175.887	-0.73445	0.13749	-5.34186	9.19967e-08	6.44475e-07
VASN	159.477	-0.73471	0.146411	-5.01813	5.2176e-07	3.17227e-06
GNE	2954.89	-0.735351	0.0590565	-12.4517	1.36963e-35	2.0289e-33
GBE1	1339.04	-0.735512	0.0635802	-11.5682	5.96904e-31	5.93606e-29
NRBP2	187.488	-0.739988	0.17015	-4.34902	1.36746e-05	6.3655e-05
HERC2P3	143.159	-0.740258	0.177399	-4.17285	3.00812e-05	0.000130303
PLEKHH3	118.541	-0.741273	0.187713	-3.94898	7.84853e-05	0.000311945
HAGH	397.425	-0.741631	0.144429	-5.13491	2.82282e-07	1.81726e-06
LZTS1	123.995	-0.741809	0.165019	-4.49531	6.947e-06	3.42319e-05
LRP1	298.243	-0.742997	0.126972	-5.85164	4.86739e-09	4.14486e-08
SLC16A13	332.691	-0.74383	0.0958212	-7.76269	8.31488e-15	1.57033e-13
ACVR1	125.257	-0.746434	0.152873	-4.88271	1.0464e-06	6.0295e-06
ATP8B3	187.354	-0.747856	0.171024	-4.37282	1.22652e-05	5.75846e-05
JSRP1	203.599	-0.748076	0.161422	-4.6343	3.58141e-06	1.87523e-05
KIAA0586	1771.75	-0.748322	0.0576599	-12.9782	1.62629e-38	2.96505e-36
APOBR	207.898	-0.749595	0.169036	-4.43453	9.22715e-06	4.4451e-05
EPB41L2	625.909	-0.751026	0.0779685	-9.63242	5.83362e-22	2.49879e-20
SPTBN1	1902.9	-0.760279	0.0877846	-8.66073	4.68746e-18	1.29187e-16
MST1	134.32	-0.763748	0.165432	-4.61669	3.89902e-06	2.02809e-05
RB1CC1	2853.9	-0.76484	0.0526107	-14.5377	6.98861e-48	2.16055e-45
LINC01366	135.056	-0.766636	0.164598	-4.65764	3.19855e-06	1.69158e-05
ARHGAP33	827.328	-0.767702	0.256213	-2.99634	0.00273239	0.0077052
C15orf52	322.22	-0.769514	0.188496	-4.0824	4.45736e-05	0.000185291
ESAM	137.372	-0.769753	0.153097	-5.02788	4.95922e-07	3.03333e-06
TEC	425.025	-0.771164	0.0946838	-8.14462	3.80463e-16	8.40149e-15
SESTD1	850.915	-0.772187	0.0651629	-11.8501	2.14904e-32	2.48467e-30
CHAC1	241.439	-0.774061	0.180659	-4.28464	1.83031e-05	8.30267e-05
MPP2	253.465	-0.776764	0.12929	-6.0079	1.87943e-09	1.70347e-08
PLA2G6	1139.98	-0.777835	0.0918836	-8.46544	2.55195e-17	6.58643e-16
CCPG1	291.853	-0.778485	0.107201	-7.26193	3.81613e-13	5.80419e-12
RGS13	7746.54	-0.779204	0.0656637	-11.8666	1.765e-32	2.09167e-30
NEO1	361.48	-0.780102	0.0998706	-7.81113	5.66784e-15	1.09217e-13
CR2	239.556	-0.783763	0.129574	-6.04877	1.45951e-09	1.34081e-08
ASPM	8182.96	-0.78464	0.0930128	-8.43583	3.2886e-17	8.39626e-16
ADCK3	1003.34	-0.789555	0.0697371	-11.3219	1.02261e-29	9.20415e-28
AIM1	7905.36	-0.792273	0.038826	-20.4057	1.48691e-92	2.64317e-89
ZSWIM6	242.406	-0.793413	0.137448	-5.77244	7.81296e-09	6.48996e-08
SWT1	112.915	-0.793585	0.175441	-4.52337	6.08635e-06	3.03912e-05
SYTL3	138.27	-0.798024	0.148942	-5.35795	8.41694e-08	5.95805e-07
BNIP3L	1865.65	-0.798381	0.0865641	-9.223	2.88896e-20	1.02199e-18
JARID2	326.679	-0.800933	0.0981522	-8.16011	3.3471e-16	7.46068e-15
RIPK3	194.088	-0.801539	0.13252	-6.04844	1.46253e-09	1.34185e-08
ILDR2	640.463	-0.805866	0.0894966	-9.00444	2.16776e-19	7.02226e-18
VAMP1	2736.45	-0.806767	0.212496	-3.79663	0.000146679	0.000551103
SMARCD3	167.771	-0.808674	0.16998	-4.75745	1.9605e-06	1.07439e-05
ICK	689.96	-0.812373	0.0800579	-10.1473	3.40621e-24	1.83484e-22
PDE4D	130.864	-0.812785	0.161553	-5.03107	4.87747e-07	2.98847e-06
PINK1	330.861	-0.81283	0.102395	-7.93817	2.05179e-15	4.16837e-14
MSMO1	3289.33	-0.813388	0.0920258	-8.8387	9.68398e-19	2.93012e-17
TSC22D3	1935.11	-0.813836	0.102554	-7.9357	2.09315e-15	4.24027e-14
CAPN5	154.829	-0.817174	0.155571	-5.25273	1.49861e-07	1.01051e-06
MUC19	438.303	-0.819991	0.102678	-7.98605	1.39328e-15	2.87574e-14
LOC81691	691.693	-0.825883	0.0771632	-10.7031	9.84579e-27	6.93153e-25
MARCH1	376.904	-0.826485	0.267696	-3.0874	0.00201914	0.00584809
LINC-PINT	524.174	-0.829121	0.108881	-7.61494	2.63811e-14	4.64314e-13
MXRA8	229.885	-0.830275	0.185256	-4.48178	7.40223e-06	3.63115e-05
LRG1	268.465	-0.835786	0.11814	-7.07455	1.49932e-12	2.10274e-11
LOXL2	4254.31	-0.83654	0.0605623	-13.8129	2.13102e-43	5.13648e-41
FDFT1	17431.2	-0.837429	0.0701823	-11.9322	8.04256e-33	9.89874e-31
DST	2002.89	-0.842737	0.103238	-8.16304	3.26696e-16	7.32798e-15
ABHD4	451.593	-0.843827	0.0871038	-9.6876	3.40422e-22	1.48501e-20
YPEL3	438.897	-0.845751	0.0976805	-8.65834	4.78697e-18	1.31674e-16
RAPH1	161.842	-0.848125	0.163099	-5.20007	1.9921e-07	1.31864e-06
VPS26B	1399.6	-0.848669	0.0627363	-13.5276	1.07547e-41	2.38973e-39
SLC12A6	350.128	-0.850353	0.114253	-7.44272	9.86312e-14	1.60852e-12
CTH	337.652	-0.852339	0.102652	-8.30315	1.01383e-16	2.45617e-15
CTSF	193.89	-0.85411	0.15901	-5.37142	7.8117e-08	5.57682e-07
AHSA2	1960.42	-0.858903	0.251434	-3.41601	0.000635455	0.00206414
ELL	2363.39	-0.868207	0.082427	-10.533	6.08352e-26	3.76147e-24
CTTN	154.284	-0.86836	0.162442	-5.34565	9.00928e-08	6.32282e-07
MTURN	305.266	-0.870428	0.123128	-7.0693	1.55717e-12	2.17743e-11
LRMP	27582.3	-0.872293	0.0456466	-19.1097	2.09674e-81	2.12984e-78
TUBB4A	420.164	-0.873936	0.101436	-8.61564	6.95515e-18	1.86974e-16
NOL4L	414.402	-0.879853	0.129634	-6.78721	1.14323e-11	1.4125e-10
GLCCI1	2654.81	-0.88372	0.0443862	-19.9098	3.34784e-88	4.32815e-85
FES	488.463	-0.885731	0.0808387	-10.9568	6.16613e-28	5.01078e-26
PNPLA2	2581.3	-0.887352	0.0509565	-17.4139	6.47081e-68	3.83422e-65
TRAF1	685.885	-0.888825	0.111373	-7.98063	1.45583e-15	3.00049e-14
TOX	1578.36	-0.892254	0.0574361	-15.5347	2.01951e-54	8.97484e-52
FAM102B	1699.67	-0.893021	0.0574552	-15.5429	1.77685e-54	8.15118e-52
PTPRU	109.446	-0.894407	0.16562	-5.40034	6.65145e-08	4.79667e-07
PNRC1	1241.63	-0.90019	0.0680262	-13.233	5.65931e-40	1.14973e-37
KIF3C	412.625	-0.901546	0.100957	-8.92997	4.26121e-19	1.32892e-17
PCMTD1	975.917	-0.904245	0.0752347	-12.019	2.82402e-33	3.52284e-31
RENBP	203.355	-0.907002	0.137981	-6.57339	4.91822e-11	5.55536e-10
ST8SIA4	181.28	-0.927142	0.144064	-6.43563	1.22963e-10	1.3138e-09
C6orf223	1680.48	-0.930165	0.0757366	-12.2816	1.13751e-34	1.55543e-32
MAP3K6	221.874	-0.930265	0.120629	-7.71177	1.24081e-14	2.29163e-13
FNDC1	318.873	-0.933474	0.145003	-6.43763	1.21351e-10	1.29852e-09
HES7	112.394	-0.937774	0.174924	-5.36102	8.27519e-08	5.86063e-07
HDAC5	1026.73	-0.939398	0.0761119	-12.3423	5.35842e-35	7.54477e-33
SAMSN1	386.307	-0.942423	0.119673	-7.87495	3.40867e-15	6.72326e-14
TANC2	182.444	-0.944861	0.134073	-7.04736	1.82348e-12	2.525e-11
MXD1	294.084	-0.947366	0.119053	-7.95751	1.75543e-15	3.59194e-14
FGD4	174.725	-0.953161	0.144698	-6.58727	4.48e-11	5.09273e-10
GAB2	685.24	-0.963969	0.0754616	-12.7743	2.28202e-37	3.8634e-35
CORO2A	528.216	-0.965632	0.0828832	-11.6505	2.281e-31	2.38516e-29
FAS	189.951	-0.967278	0.125176	-7.72736	1.09803e-14	2.03322e-13
AGRN	904.003	-0.97437	0.0916322	-10.6335	2.08176e-26	1.38989e-24
PBXIP1	1480.53	-0.976793	0.0631864	-15.4589	6.56991e-54	2.83123e-51
ATXN1	211.383	-0.977015	0.146355	-6.67567	2.46105e-11	2.89006e-10
FADS1	1656.6	-0.979109	0.0556858	-17.5827	3.3412e-69	2.15979e-66
RHOC	256.323	-0.980421	0.136611	-7.17675	7.1389e-13	1.0477e-11
HMGCS1	10745.5	-0.983296	0.06028	-16.3122	8.08845e-60	3.96641e-57
CCNG2	3676.01	-0.992949	0.0538276	-18.4468	5.52873e-76	4.62494e-73
CPEB3	168.597	-0.996048	0.170809	-5.83135	5.49804e-09	4.64581e-08
BZRAP1	2407.25	-0.999049	0.127816	-7.81627	5.44095e-15	1.0513e-13
SV2A	131.36	-1.02334	0.151889	-6.73742	1.61226e-11	1.9563e-10
MST1P2	112.544	-1.02748	0.212295	-4.83988	1.29919e-06	7.36085e-06
CTNNA1	200.528	-1.02927	0.128608	-8.00314	1.21285e-15	2.53646e-14
FMN1	195.799	-1.04065	0.1572	-6.61988	3.59501e-11	4.12962e-10
IL21R	386.464	-1.04413	0.161239	-6.47568	9.43831e-11	1.02226e-09
LRRTM4	233.953	-1.05811	0.150838	-7.01484	2.30213e-12	3.13589e-11
PCSK4	216.732	-1.06275	0.179237	-5.92931	3.04212e-09	2.67049e-08
FRAT1	407.339	-1.06279	0.105109	-10.1114	4.91812e-24	2.60002e-22
APBB2	201.928	-1.06957	0.126152	-8.47842	2.28269e-17	5.9022e-16
FGFR4	172.867	-1.07154	0.133077	-8.05203	8.14286e-16	1.73353e-14
RAB26	173.268	-1.07417	0.127253	-8.44119	3.14121e-17	8.04885e-16
LACC1	1135.98	-1.07476	0.0905634	-11.8675	1.74633e-32	2.08694e-30
LINC01089	255.978	-1.07646	0.218721	-4.9216	8.58395e-07	5.02976e-06
TFEC	147.84	-1.07793	0.186765	-5.77156	7.85397e-09	6.52021e-08
LOC642236	136.84	-1.08364	0.154193	-7.02779	2.09829e-12	2.88307e-11
UTRN	377.139	-1.08789	0.142436	-7.63774	2.21065e-14	3.9297e-13
HBP1	712.239	-1.09464	0.0732471	-14.9445	1.69066e-50	5.65059e-48
KCNH8	114.258	-1.09974	0.207194	-5.30776	1.10979e-07	7.65762e-07
TEAD1	131.045	-1.10659	0.160633	-6.88894	5.62112e-12	7.2342e-11
CCM2L	158.643	-1.10961	0.165605	-6.70034	2.07939e-11	2.47871e-10
INSIG1	13045.7	-1.11635	0.0860613	-12.9716	1.77384e-38	3.15323e-36
EML1	225.558	-1.12863	0.116305	-9.70403	2.89821e-22	1.27602e-20
PACSIN1	132.876	-1.14658	0.161078	-7.11817	1.09371e-12	1.56476e-11
PXDNL	1098.85	-1.1497	0.0803836	-14.3026	2.10669e-46	5.99186e-44
RGS18	1027.03	-1.15255	0.0774786	-14.8758	4.73542e-50	1.53051e-47
MAST4	187.097	-1.15734	0.158194	-7.31593	2.55602e-13	3.97694e-12
SIGLEC17P	152.438	-1.1659	0.165999	-7.02355	2.163e-12	2.9577e-11
EVI2A	690.142	-1.16979	0.100917	-11.5917	4.54287e-31	4.58186e-29
YPEL1	315.714	-1.17101	0.104786	-11.1752	5.39006e-29	4.64558e-27
LINC00263	157.647	-1.17147	0.16964	-6.90564	4.99762e-12	6.47279e-11
DNAJB4	373.781	-1.18347	0.103615	-11.4219	3.25123e-30	3.06197e-28
LMTK3	204.297	-1.18708	0.143398	-8.27822	1.25029e-16	2.9883e-15
SLC38A2	3487.97	-1.19028	0.0535382	-22.2324	1.67028e-109	4.75061e-106
CD180	1714.86	-1.19995	0.0640376	-18.7382	2.41561e-78	2.14702e-75
CREBRF	374.015	-1.20209	0.136735	-8.79142	1.47679e-18	4.35715e-17
ABRACL	320.114	-1.20682	0.145133	-8.31525	9.15567e-17	2.22569e-15
SNTB1	216.277	-1.24751	0.143061	-8.72014	2.77852e-18	7.91851e-17
MAP2	171.296	-1.2566	0.149186	-8.42301	3.66933e-17	9.30153e-16
DPEP2	216.223	-1.25736	0.164053	-7.66437	1.7971e-14	3.23501e-13
TP63	185.761	-1.26362	0.118983	-10.6202	2.39999e-26	1.57282e-24
ACE	112.167	-1.27223	0.198624	-6.40518	1.50193e-10	1.58449e-09
AFF1	269.419	-1.27425	0.128352	-9.92777	3.15215e-23	1.52992e-21
HMCES	4154.37	-1.27939	0.0837424	-15.2777	1.07683e-52	4.02988e-50
H1FX	1098.66	-1.29191	0.106202	-12.1647	4.79461e-34	6.19856e-32
GMFG	101.885	-1.30121	0.194248	-6.6987	2.10282e-11	2.50454e-10
INHBE	131.681	-1.30897	0.22031	-5.94148	2.82462e-09	2.48724e-08
ARHGEF17	140.653	-1.31049	0.151582	-8.64545	5.3595e-18	1.46291e-16
PIK3CG	9029.37	-1.33795	0.0351193	-38.0974	0	0
CALCOCO1	525.492	-1.34639	0.10275	-13.1035	3.14261e-39	6.03933e-37
EVI2B	1579.96	-1.35484	0.057933	-23.3864	5.88059e-121	2.0907e-117
GALNT3	115.981	-1.35777	0.170772	-7.95078	1.85344e-15	3.7816e-14
RGS8	131.086	-1.36894	0.181658	-7.53581	4.8533e-14	8.24598e-13
MEIS1	831.869	-1.37431	0.0953663	-14.4109	4.42203e-47	1.31012e-44
TTC38	195.051	-1.38251	0.154552	-8.94528	3.71023e-19	1.16991e-17
NFATC4	664.681	-1.39622	0.127957	-10.9116	1.01417e-27	8.0125e-26
SFXN3	106.252	-1.39997	0.188232	-7.4375	1.02605e-13	1.66951e-12
UBALD2	1928.82	-1.40394	0.0900333	-15.5935	8.05674e-55	3.81916e-52
C12orf77	145.699	-1.4149	0.17904	-7.90271	2.72903e-15	5.44314e-14
ABCA2	337.73	-1.41933	0.155626	-9.12015	7.50236e-20	2.54026e-18
NEAT1	2261.14	-1.43166	0.351973	-4.06753	4.75146e-05	0.000196827
TCP11L2	429.407	-1.44771	0.108297	-13.368	9.30697e-41	1.97544e-38
BIRC7	108.748	-1.45126	0.186078	-7.7992	6.23033e-15	1.1957e-13
LINC00461	113.058	-1.47155	0.258991	-5.68184	1.3325e-08	1.0712e-07
MYLK3	143.585	-1.49424	0.163914	-9.11602	7.79362e-20	2.63261e-18
TNNT3	113.428	-1.51315	0.276856	-5.46549	4.61636e-08	3.41389e-07
TJP3	177.634	-1.52751	0.143683	-10.6311	2.13617e-26	1.41956e-24
ITGA6	146.761	-1.55359	0.152287	-10.2017	1.94794e-24	1.07371e-22
NLGN4X	111.573	-1.58305	0.215012	-7.36262	1.80337e-13	2.82753e-12
SSPO	138.921	-1.62924	0.291437	-5.59036	2.26603e-08	1.76287e-07
APLP1	187.423	-1.67976	0.145236	-11.5657	6.14938e-31	6.07294e-29
YPEL2	319.105	-1.68782	0.144594	-11.6728	1.75514e-31	1.87668e-29
NATD1	173.749	-1.80645	0.171632	-10.5251	6.61672e-26	4.07343e-24
SPRED2	144.229	-1.88117	0.208358	-9.02854	1.73981e-19	5.64883e-18
AFF3	6567.38	-1.92712	0.165344	-11.6552	2.15925e-31	2.27457e-29
ARHGAP21	110.743	-1.93462	0.188903	-10.2414	1.29415e-24	7.24571e-23
EBI3	123.879	-1.98695	0.182878	-10.8649	1.69425e-27	1.30238e-25
KLHL24	1443.59	-2.06431	0.0811109	-25.4505	6.97619e-143	4.96042e-139
FBXO32	123.75	-2.7255	0.249659	-10.9169	9.57148e-28	7.60424e-26
BBC3	101.627	-2.99186	0.240212	-12.4551	1.31255e-35	1.96482e-33
