# Supplementary material for: Biphasic control of the B cell transcriptome by mTORC1 and GSK3
Source: Cell Rep. Author manuscript; Available in PMC 2025 Nov 7. (PMC12594101; doi:10.1016/j.celrep.2025.116361)
Supplement: 5 [file NIHMS2120106-supplement-5.xlsx]

## Sheet: Table S1
Table S1: sgRNA and targeting construct primers used to create endogenous gene expression reporter cell lines. All sequences are shown 5'-3'.
mOrange knock-in	N-terminal	Gene	sgRNA used to target 5' CDS		PCR1 on SUDHL4 genomic DNA		PCR2 on mO-P2A knock-in construct		PCR3 on SUDHL4 genomic DNA		PCR4 (Stitch PCR) on gel purified PCR1+2+3 products
			sgRNA Fwd	sgRNA Rev	5HA Fwd	mO-Rev	mO-Fwd	P2A-Rev	P2A-Fwd	3HA Rev	5HA Fwd	3HA Rev
		BCL11A	caccgACCATGTCTCGCCGCAAGCA	aaacTGCTTGCGGCGAGACATGGTc	GCCCCTGATGTGTGTCCATT	GGCCATGTTATTCTCCTCGCCCTTGCTCACcatggtgggctgcggggcgg	cgccgccgccgcccgccccgcagcccaccatgGTGAGCAAGGGCGAGGAG	gtttgcttaagtgctggggtttgccCtgTttCCTTCTGCTAGGTCCAGGGTTCTCCTCCA	AGACGTGGAGGAGAACCCTGGACCTAGCAGAAGGaaAcaGggcaaaccccagcacttaag	tcttacggtgagtgggaagc	GCCCCTGATGTGTGTCCATT	tcttacggtgagtgggaagc
		MEF2B	caccgAATCCAGATCTCCCGCATCC	aaacGGATGCGGGAGATCTGGATTc	cagagtgtgcctgcatcctc	TCCTTGATGATGGCCATGTTATTCTCCTCGCCCTTGCTCACcatcgtcccaggctgagtg	cctcctagacaaagatcattccactcagcctgggacgatgGTGAGCAAGGGCGAGGAGAA	tttggtcTaATatCcTACTAatTtgTatCtttttcctcccAGGTCCAGGGTTCTCCTCCA	GGACCTgggaggaaaaaGatAcaAatTAGTAgGatATtAgaccaaaggaatcggcaggtg	agggaggggaaacaagaaac	cagagtgtgcctgcatcctc	agggaggggaaacaagaaac
		OcaB	caccgTGCCCCGCTGGCACTCGCTT	aaacAAGCGAGTGCCAGCGGGGCAc	tgaggaggttgtttactgaggc	TGATGATGGCCATGTTATTCTCCTCGCCCTTGCTCACCATggcctgtgacaggatgttgc	tcggcttcaaagagaaaaggcaacatcctgtcacaggccATGGTGAGCAAGGGCGAGGAG	ttttgccagagcatAGGTCCAGGGTTCTCCTCCACGTCTCCAGCCTGCTTCAGCAGGCTGAAGTTAGTAGCTCCGCTTCCCTTGTACAGCTCGTCCATGC	GGAGAACCCTGGACCTatgctctggcaaaaacgtaagtggtttggctgtggctgtcagacccaGgcCagCgcTagTggCgcTgggcgatcacagcttggC	gccttgtcacagaaggggaa	tgaggaggttgtttactgaggc	gccttgtcacagaaggggaa
		PLCG2	caccGGAATCTACATTGACCGTGG	aaacCCACGGTCAATGTAGATTCC	gcagaggaaccatttgccaa	TCCTTGATGATGGCCATGTTATTCTCCTCGCCCTTGCTCACcattgtcggccgctccagg	tctcccgattccttccttctccctggagcggccgacaatgGTGAGCAAGGGCGAGGAGAA	tctcatattccgcaagACTGtcGacGttCacTgtAgtCgaAGGTCCAGGGTTCTCCTCCA	AGAACCCTGGACCTtcGacTacAgtGaaCgtCgaCAGTcttgcggaatatgagaagagcc	tgtcagacagggcacagaac	gcagaggaaccatttgccaa	tgtcagacagggcacagaac
		PTEN	caccgTTGATGATGGCTGTCATGTC	aaacGACATGACAGCCATCATCAAc	ctgagtcgcctgtcaccatt	CCTTGATGATGGCCATGTTATTCTCCTCGCCCTTGCTCACcatgtctgggagcctgtggc	tctctcctcctttttcttcagccacaggctcccagacatgGTGAGCAAGGGCGAGGAGAA	tccttttgtttctgctaacgatctctttTatAatAgcCgtAGGTCCAGGGTTCTCCTCCA	CGTGGAGGAGAACCCTGGACCTacGgcTatTatAaaagagatcgttagcagaaacaaaag	gcctaagccaagatttaatcgaa	ctgagtcgcctgtcaccatt	gcctaagccaagatttaatcgaa
		PTPRC	caccgCACAAATACATGGTCATATC	aaacGATATGACCATGTATTTGTGc	AGTCATCTTGCCAACACCCA	CTTGATGATGGCCATGTTATTCTCCTCGCCCTTGCTCACcatatctggaagtcagccgtg	gacgcatgctgtttcttagggacacggctgacttccagatatgGTGAGCAAGGGCGAGGA	caaagccaaatgccaagagtttaagccaTaaGtacatCgtAGGTCCAGGGTTCTCCTCCA	GAGACGTGGAGGAGAACCCTGGACCTacGatgtaCttAtggcttaaactcttggcatttg	gggagtggcttacatacaacca	AGTCATCTTGCCAACACCCA	gggagtggcttacatacaacca
	C-terminal	Gene	sgRNA used to target 3' CDS		PCR1 on SUDHL4 genomic DNA		PCR2 on T2A-mO knock-in construct		PCR3 on SUDHL4 genomic DNA		PCR4 (Stitch PCR) on gel purified PCR1+2+3 products
			sgRNA Fwd	sgRNA Rev	5HA Fwd	T2A-Rev	T2A-Fwd	mO-Rev	mO-Fwd	3HA Rev	5HA Fwd	3HA Rev
		BCL6	caccgTCCATGCTTCAGCAGGCTTT	aaacAAAGCCTGCTGAAGCATGGAc	ctgccctcaaagtgttaccc	CTCCACGTCACCGCATGTTAGcAGACTTCCTCTGCCCTCgcaggctttggggagctccgg	gtcagccactgacctgcctccggagctccccaaagcctgcGAGGGCAGAGGAAGTCTgCT	gaaggggctggagacgaaagcatcaacactccatgcttcaCTTGTACAGCTCGTCCATGC	GGGCCGCCACTCCACCGGCGGCATGGACGAGCTGTACAAGtgaagcatggagtgttgatg	tgcctgcagatacaaaatcg	ctgccctcaaagtgttaccc	tgcctgcagatacaaaatcg
		BLK	caccgCAGCTCGTACTGCCGCTCGG	aaacCCGAGCGGCAGTACGAGCTGc	atgagtgatgggcttggctg	GCCCTCgggctgTaATtcAtaTtgTCTTtcTgtAgccgtgtagaagtcctccagc	tacacggcTacAgaAAGAcaAtaTgaATtAcagcccGAGGGCAGAGGAAGTCTgCT	tgggcacggggcgcaggcgggcgcggccggctaCTTGTACAGCTCGTCCA	ACTCCACCGGCGGCATGGACGAGCTGTACAAGtagccggccgcgcccgcc	ttattgcagaaaagccccgc	atgagtgatgggcttggctg	ttattgcagaaaagccccgc
		BTG2	caccgCCCCTCCAAGAACTACGTGA	aaacTCACGTAGTTCTTGGAGGGGc	gagggtcctagaactcagagg	CTCgctggagactgccatGacAtaAttTttACTCggActgctccggcccagcagcac	cagTccGAGTaaAaaTtaTgtCatggcagtctccagcGAGGGCAGAGGAAGTCTgCT	gggcgggggcggaagggcctaCTTGTACAGCTCGTCCATG	GCATGGACGAGCTGTACAAGtaggcccttccgcccccgcc	tctgcccaggacctcattaga	gagggtcctagaactcagagg	tctgcccaggacctcattaga
		IgKappa	caccgTCAACAGGGGAGAGTGTTAG	aaacCTAACACTCTCCCCTGTTGAc	tcagaaaagcatgcaaagccc	TGTTAGcAGACTTCCTCTGCCCTCGcaTtcGccTCGAttAaagctctttgtgacgggcga	gagctcgcccgtcacaaagagcttTaaTCGAggCgaAtgCGAGGGCAGAGGAAGTCTgCT	GGCTGGAACTGAGGAGCAGGTGGGGGCACTTCTCCCTctaCTTGTACAGCTCGTCCATGC	GGCCGCCACTCCACCGGCGGCATGGACGAGCTGTACAAGtagAGGGAGAAGTGCCCCCAC	TGCTTTGGTTGATTCTCAGGGA	tcagaaaagcatgcaaagccc	TGCTTTGGTTGATTCTCAGGGA
		IKZF1	caccgTTCTCGTCGCACATAACGCG	aaacCGCGTTATGTGCGACGAGAAc	ccgatgtaccagctgcacaa	tcatgtggaagcggtgctccccCCTTgtAatAtgACTGCTAaactcgtaccggtcctggc	GCAGTcaTatTacAAGGggggagcaccgcttccacatgagcGAGGGCAGAGGAAGTCTgC	ggggtgggggcgcgggagggctttaCTTGTACAGCTCGTCCATGC	ACCGGCGGCATGGACGAGCTGTACAAGtaaagccctcccgcgccc	ctgtcctgtctgctcacctg	ccgatgtaccagctgcacaa	ctgtcctgtctgctcacctg
		PAX5	caccgCTATGACCGTCACTGACCCT	aaacAGGGTCAGTGACGGTCATAGc	cttctaggtcaggggttggc	cAGACTTCCTCTGCCCTCAtgTCTAtcGtaCgcagtggcggctgcaggtg	acctgcagccgccactgcGtaCgaTAGAcaTGAGGGCAGAGGAAGTCTgC	ggtgcccgcctggctccaagggctaCTTGTACAGCTCGTCCATGC	CGGCATGGACGAGCTGTACAAGTAGcccttggagccaggcgggca	ggcagcatcctccatcttga	cttctaggtcaggggttggc	ggcagcatcctccatcttga
GFP knock-in	N-terminal	Gene	sgRNA used to target 5' CDS		PCR1 on SUDHL4 genomic DNA		PCR2 on mO-P2A knock-in construct		PCR3 on SUDHL4 genomic DNA		PCR4 (Stitch PCR) on gel purified PCR1+2+3 products
			sgRNA Fwd	sgRNA Rev	5HA Fwd	GFP-Rev	GFP-Fwd	P2A-Rev	P2A-Fwd	3HA Rev	5HA Fwd	3HA Rev
		IgH	caccgTGGGAGCTGCCACCACGAGA	aaacTCTCGTGGTGGCAGCTCCCAc	CACTTCCAGGGACAGGGAGC	GGTGAACAGCTCCTCGCCCTTGCTCACCATGTTCTTGCACAGGAGGTCCA	CTGAGAGTCCTGGACCTCCTGTGCAAGAACATGGTGAGCAAGGGCGAGGA	CACCACGAGtAaaAAGAACCACAGATGTTTAGGTCCAGGGTTCTCCTCCA	CCTGGACCTAAACATCTGTGGTTCTTttTaCTCGTGGTGGCAGCTCCCAG	CGtctcgcGcagtaataGaT	CACTTCCAGGGACAGGGAGC	CGtctcgcGcagtaataGaT
		MAP3K7	caccGCTGTAGACATGATCCCTCG	aaacCGAGGGATCATGTCTACAGC	ttacgtcaggcgtcctctct	TGAACAGCTCCTCGCCCTTGCTCACcatgatccctcgcggcgcccggtgg	tcccggccccaccgggcgccgcgagggatcatgGTGAGCAAGGGCGAGGA	ggaggaggaggcggcagaggcAgtGCTcatAGGTCCAGGGTTCTCCTCCA	GTGGAGGAGAACCCTGGACCTatgAGCacTgcctctgccgcctcctcctc	agcggactgaaactccagaa	ttacgtcaggcgtcctctct	agcggactgaaactccagaa
		MCL1	caccgCTCAAAAGAAACGCGGTAAT	aaacATTACCGCGTTTCTTTTGAGc	cagaggtagccacgagaagg	CCCGGTGAACAGCTCCTCGCCCTTGCTCACcattgccagtcgccgccgcc	ttctcagccaggcggcggcggcgactggcaatgGTGAGCAAGGGCGAGGA	agtccTatCacAgcAttGcGCttAaggccaaacatAGGTCCAGGGTTCTCCTCCA	GACCTatgtttggcctTaaGCgCaaTgcTgtGatAggactcaacctctactgtgg	cggtacaactcgtcctcctc	cagaggtagccacgagaagg	cggtacaactcgtcctcctc
		MS4A1	caccgTTCAGTAAATGGGACTTTCC	aaacGGAAAGTCCCATTTACTGAAc	ttgcacaaggtggcagagtt	CCCGGTGAACAGCTCCTCGCCCTTGCTCACcattttgctctcaaaactcc	tgttttatttttaggagttttgagagcaaaatgGTGAGCAAGGGCGAGGA	cTgggaaGgtAccGttAacCgaatttctgggtgttgtcatAGGTCCAGGGTTCTCCTCCA	TatgacaacacccagaaattcGgtTaaCggTacCttcccAgcagagccaatgaaaggccc	gggtgcatagatccctgctg	ttgcacaaggtggcagagtt	gggtgcatagatccctgctg
		MSH2	caccgCGACATGGCGGTGCAGCCGA	aaacTCGGCTGCACCGCCATGTCGc	cgatgttggcagtttgctta	CCCGGTGAACAGCTCCTCGCCCTTGCTCACcatgtcgaaacctcctcacc	tcttcaaccaggaggtgaggaggtttcgacatgGTGAGCAAGGGCGAGGA	ccaactgcagcgtctcTttGggTtgGacGgccatAGGTCCAGGGTTCTCCTCCA	GGAGAACCCTGGACCTatggcCgtCcaAccCaaAgagacgctgcagttggagag	atctcactcctggctgctgt	cgatgttggcagtttgctta	atctcactcctggctgctgt
		NCOA3	caccgTTTCGTGAATCACTGGCCAG	aaacCTGGCCAGTGATTCACGAAAc	tctacccctcggttcaagtg	GGTGAACAGCTCCTCGCCCTTGCTCACcatcttgaatatacatcagcaac	ttctctcttagttgctgatgtatattcaagatgGTGAGCAAGGGCGAGGA	gcTaACggatccaagttttctcctaatccactcatAGGTCCAGGGTTCTCCTCCA	gtggattaggagaaaacttggatccGTtAgcGagCgattcacgaaaacgcaaatt	cattccaccattgtgatgtttc	tctacccctcggttcaagtg	cattccaccattgtgatgtttc
		PARP1	caccgCGAGTCGAGTACGCCAAGAG	aaacCTCTTGGCGTACTCGACTCGc	ACTATATTCCCGAGGCGGGG	CCCGGTGAACAGCTCCTCGCCCTTGCTCACcatcctcccctagctgccgc	cggagctttggcggcagctaggggaggatgGTGAGCAAGGGCGAGGAGCT	gGATttAgcgtaTtcTacCcTatagagcttatccgaagactccgcAGGTCCAGGGTTCTCCTCCA	TgcggagtcttcggataagctctatAgGgtAgaAtacgcTaaATCcgggcgcgcctcttgcaaga	ACCTTTCTGCATAGTTCTGCCT	ACTATATTCCCGAGGCGGGG	ACCTTTCTGCATAGTTCTGCCT
		POU2F2	caccGCATGGTTCACTCCAGCATG	aaacCATGCTGGAGTGAACCATGC	GGCACCACTTCCTCCCAATG	CCCGGTGAACAGCTCCTCGCCCTTGCTCACcatgctgcccgccccgccag	tcccccagccctggcggggcgggcagcatgGTGAGCAAGGGCGAGGAGCT	gcccccttacctggagcccccatTGAACTAtgCacAGGTCCAGGGTTCTCCTCCA	ACGTGGAGGAGAACCCTGGACCTgtGcaTAGTTCAatgggggctccaggtaaggg	CCAAGTCCAGCAACTTGGCA	GGCACCACTTCCTCCCAATG	CCAAGTCCAGCAACTTGGCA
		RB1	caccgCGGCGGTGGCGGCCGTTTTT	aaacAAAAACGGCCGCCACCGCCGc	TTTGCAAAACGGATTGGGCG	CCCGGTGAACAGCTCCTCGCCCTTGCTCACcatgacgcctttccgcggcg	cgctggctcccgccgcggaaaggcgtcatgGTGAGCAAGGGCGAGGAGCT	cggcTgcAgtAgcTgcAgtCtttcTAggggttttgggcggAGGTCCAGGGTTCTCCTCCA	ACCTccgcccaaaaccccTAgaaaGacTgcAgcTacTgcAgccgctgccgccgcggaacc	gcacgcccggaagaaaatac	TTTGCAAAACGGATTGGGCG	gcacgcccggaagaaaatac
		REL	caccgCGCGCCCCATGAACACTCAC	aaacGTGAGTGTTCATGGGGCGCGc	GAGGAGGGGGATTTCTCAGG	CCCGGTGAACAGCTCCTCGCCCTTGCTCACcatggctccgctccccgcac	ctgcgggaaggtgcggggagcggagccatgGTGAGCAAGGGCGAGGAGCT	gcccgcgccccatgaacactcaccAgaggcAGGTCCAGGGTTCTCCTCCA	GACGTGGAGGAGAACCCTGGACCTgcctcTggtgagtgttcatggggcgc	ttggtcgaagcaacattaacac	GAGGAGGGGGATTTCTCAGG	ttggtcgaagcaacattaacac
		TNIP1	caccgCCGTACCGGATCTACGACCC	aaacGGGTCGTAGATCCGGTACGGc	ggactgcccataatcccata	CCCGGTGAACAGCTCCTCGCCCTTGCTCACcatgagggtagctcagcccc	caccacggcaggggctgagctaccctcatgGTGAGCAAGGGCGAGGAGCT	tgcccccaggAtcAtaTatTCTAtaTggtcctctcccttcAGGTCCAGGGTTCTCCTCCA	CCCTGGACCTgaagggagaggaccAtaTAGAatAtaTgaTcctgggggcagcgtgccctc	taaagtggggatggcttgag	ggactgcccataatcccata	taaagtggggatggcttgag
		TP53	caccgTCGACGCTAGGATCTGACTG	aaacCAGTCAGATCCTAGCGTCGAc	ccccatacagagattgcagg	CCCGGTGAACAGCTCCTCGCCCTTGCTCACcatggcagtgacccggaagg	agccagactgccttccgggtcactgccatgGTGAGCAAGGGCGAGGAGCT	gggggctcTacTGACggGtcGCTTtgcggctcctcAGGTCCAGGGTTCTCCTCCA	CTGGACCTgaggagccgcaAAGCgaCccGTCAgtAgagccccctctgagtcagga	tacggccaggcattgaagtc	ccccatacagagattgcagg	tacggccaggcattgaagtc
		CD27	caccgTCCCTGGTGGCTGTGCGTTC	aaacGAACGCACAGCCACCAGGGAc	TGCAGGTATGGGAGACAGGA	CTCCTCGCCCTTGCTCACcatggtccctgcccaggcggctcctttctgtg	cagaaaggagccgcctgggcagggaccatgGTGAGCAAGGGCGAGGAGCT	ctaaTacAcaTaAccaccaTggatgtggccgtgcAGGTCCAGGGTTCTCCTCCA	ggccacatccAtggtggTtAtgTgtATtAgggaccctggtggggctctcagcta	ATACTAGATGTCTGCCCACGTT	TGCAGGTATGGGAGACAGGA	ATACTAGATGTCTGCCCACGTT
	C-terminal	Gene	sgRNA used to target 3' CDS		PCR1 on SUDHL4 genomic DNA		PCR2 on T2A-mO knock-in construct		PCR3 on SUDHL4 genomic DNA		PCR4 (Stitch PCR) on gel purified PCR1+2+3 products
			sgRNA Fwd	sgRNA Rev	5HA Fwd	T2A-Rev	T2A-Fwd	GFP-Rev	GFP-Fwd	3HA Rev	5HA Fwd	3HA Rev
		AKT2	caccGACTGCTCACTCGCGGATGC	aaacGCATCCGCGAGTGAGCAGTC	gggagatggtggtgagaaga	cAGACTTCCTCTGCCCTCTtcAcTTatTGAggccgagtaggagaactggg	cagttctcctactcggccTCAatAAgTgaAGAGGGCAGAGGAAGTCTgCT	cgtgcgtcctctgcgtgggcagactgctcaCTTGTACAGCTCGTCCATGC	ATCACTCTCGGCATGGACGAGCTGTACAAGtgagcagtctgcccacgcag	tggttccccatggtacagat	gggagatggtggtgagaaga	tggttccccatggtacagat
		BACH2	caccGTACAACTGACGAACAGCCC	aaacGGGCTGTTCGTCAGTTGTAC	ATGGAGGATGCAAAACAAAGGC	GCCCTCggtataatctttcctAggTtgCtcAtcGgtCgtGcacttatcagtcatttcctg	taagtgCacGacCgaTgaGcaAccTaggaaagattataccGAGGGCAGAGGAAGTCTgCT	tgcggactgggaggcagagccgagtcactaCTTGTACAGCTCGTCCATGC	ATCACTCTCGGCATGGACGAGCTGTACAAGtagtgactcggctctgcctc	TGGGAAAAAGCTTCCAACACTG	ATGGAGGATGCAAAACAAAGGC	TGGGAAAAAGCTTCCAACACTG
		BCL2	caccgATCACCCTGGGTGCCTATCT	aaacAGATAGGCACCCAGGGTGATc	GATGTCAACACTCAATCGAGGA	CTGCCCTCcttgtggccTaAGtaTgcTccTagCgtAatgcaagctcccaccaggg	cttgcatTacGctAggAgcAtaCTtAggccacaagGAGGGCAGAGGAAGTCTgCT	tatttgtttggggcaggcatgttgacttcaCTTGTACAGCTCGTCCATGC	ATCACTCTCGGCATGGACGAGCTGTACAAGtgaagtcaacatgcctgccc	TTTCCTCCCACCAGGTATGC	GATGTCAACACTCAATCGAGGA	TTTCCTCCCACCAGGTATGC
		BCL-XL	caccgTGAGCCCAGCAGAACCACGC	aaacGCGTGGTTCTGCTGGGCTCAc	ctgccctgctcttcttgtca	ccgactgaagagtgaCccGagcaACaccacgccggccacagtcatg	ctCggGtcactcttcagtcggaaaGAGGGCAGAGGAAGTCTgCT	gtgtctggtcatcaCTTGTACAGCTCGTCCATG	CGAGCTGTACAAGtgatgaccagacactgaccatccac	catctgtcttgggcccagtt	ctgccctgctcttcttgtca	catctgtcttgggcccagtt
		BLNK	caccgAACTGCATACTTCAGTCTGG	aaacCCAGACTGAAGTATGCAGTTc	aaagaatgtagaaaaatgcgttg	TGCCCTCtgaaactttCacGgcGtaTttAagCcGTgtggaatcttttgtgttatt	attccacACgGctTaaAtaCgcCgtGaaagtttcaGAGGGCAGAGGAAGTCTgCT	aatggtattgatcttttttttccccctttaCTTGTACAGCTCGTCCATGC	TCGGCATGGACGAGCTGTACAAGtaaagggggaaaaaaaagatcaatacc	GTGCTCACAAAAAGGAACCA	aaagaatgtagaaaaatgcgttg	GTGCTCACAAAAAGGAACCA
		BTK	caccgAGAAGCTTATTGGCGAGCTC	aaacGAGCTCGCCAATAAGCTTCTc	ccatggccatcaaaaagaacct	GACTTCCTCTGCCCTCAgattcttcatccatgacatctagaatattg	gtcatggatgaagaatcTGAGGGCAGAGGAAGTCTgCT	caagaagcttattggcgagctcaCTTGTACAGCTCGTCCATG	GAGCTGTACAAGtgagctcgccaataagcttcttggttc	ccacttccaaattagcccgc	ccatggccatcaaaaagaacct	ccacttccaaattagcccgc
		CD79A	caccgCAACATAGGAGATGTCCAGC	aaacGCTGGACATCTCCTATGTTGc	ggaaggaaggagaacactggt	TCTGCCCTCcggcttctccagTtgTacGtcAccGatAttAaggctgcccacatcctggta	gggcagcctTaaTatCggTgaCgtAcaActggagaagccgGAGGGCAGAGGAAGTCTgCT	gggggcagcctggcaggagtaggggtgtcaCTTGTACAGCTCGTCCATGC	ATCACTCTCGGCATGGACGAGCTGTACAAGtgacacccctactcctgcca	GGGACCTTCCCAAGAGACAT	ggaaggaaggagaacactggt	GGGACCTTCCCAAGAGACAT
		CD79B	caccGACATAGTGACGCTGCGGAC	aaacGTCCGCAGCGTCACTATGTC	gtgcctatcttcctgctgct	tcctggcctgggtgctcacctacagaccacttcacttcccctgtTcTTaAGgtGacGatAtcctcataggtggctgtctg	ggaagtgaagtggtctgtaggtgagcacccaggccaggagGAGGGCAGAGGAAGTCTgCT	cacccaggtcatggggcgacctggctctcaCTTGTACAGCTCGTCCATGC	ATCACTCTCGGCATGGACGAGCTGTACAAGtgagagccaggtcgccccat	gtttctcaggacacaccgttt	gtgcctatcttcctgctgct	gtttctcaggacacaccgttt
		CD81	caccgCGGAACAGCTCCGTGTACTG	aaacCAGTACACGGAGCTGTTCCGc	agtgacaccaatgaccgtga	TCCTCTGCCCTCAtaTacACTTGAAttTcTgatgccacagcacagcacca	tgctgtggcatcAgAaaTTCAAGTgtAtaTGAGGGCAGAGGAAGTCTgCT	ggtccctgtggccagagctgcggggcctcaCTTGTACAGCTCGTCCATGC	ATCACTCTCGGCATGGACGAGCTGTACAAGtgaggccccgcagctctggc	tggtagcatgcctgatgttc	agtgacaccaatgaccgtga	tggtagcatgcctgatgttc
		CSK	caccgCCGTCACAGGTGCAGCTCGT	aaacACGAGCTGCACCTGTGACGGc	TACTGGGATCAGGGTGGCTC	AGACTTCCTCTGCCCTCGagAtgTaATtcAtgggttttgatgtgctcaag	gagcacatcaaaacccaTgaATtAcaTctCGAGGGCAGAGGAAGTCTgCT	gcccatgacccaggcggaggccagccgtcaCTTGTACAGCTCGTCCATGC	ATCACTCTCGGCATGGACGAGCTGTACAAGtgacggctggcctccgcctg	ACGAAATCCAAGCCCCTGAC	TACTGGGATCAGGGTGGCTC	ACGAAATCCAAGCCCCTGAC
		E2F2	caccGGGCCACTCAATTAATCAAC	aaacGTTGATTAATTGAGTGGCCC	GTAGGGTTGGGTGTAGACTCTG	cAGACTTCCTCTGCCCTCGttGatGaGTaAgtccccaaggtcgtaggagt	tcctacgaccttggggacTtACtCatCaaCGAGGGCAGAGGAAGTCTgCT	caggctgctgggggcaggcagggccactcaCTTGTACAGCTCGTCCATGC	ATCACTCTCGGCATGGACGAGCTGTACAAGtgagtggccctgcctgcccc	CTCCCTTGGAAACCCAGACC	GTAGGGTTGGGTGTAGACTCTG	CTCCCTTGGAAACCCAGACC
		HDAC1	caccGGAGGTCAAGTTGGCCTGAA	aaacTTCAGGCCAACTTGACCTCC	tgagcacggctctcacatac	CTTCCTCTGCCCTCTgcTaGTttCacTtcTtccttgaccctgtggagaga	cacagggtcaaggaAgaAgtGaaACtAgcAGAGGGCAGAGGAAGTCTgCT	caggaagccagagctggagaggtccattcaCTTGTACAGCTCGTCCATGC	ATCACTCTCGGCATGGACGAGCTGTACAAGtgaatggacctctccagctc	AACCAACCCAGGGACACATA	tgagcacggctctcacatac	AACCAACCCAGGGACACATA
		ID3	caccGCAAAAGCTCCTTTTGTCGT	aaacACGACAAAAGGAGCTTTTGC	TTCTCTTTGGGGCACCTCTG	TTCCTCTGCCCTCgtgAcaGaaCGAAcGCttAtcAttggagatgacaagttccgg	ttgtcatctccaaTgaTaaGCgTTCGttCtgTcacGAGGGCAGAGGAAGTCTgCT	acctggaggtgtcaggacacggccgagtcaCTTGTACAGCTCGTCCATGC	ATCACTCTCGGCATGGACGAGCTGTACAAGtgactcggccgtgtcctgac	AAGGAGCAGTCAGTTTCCGC	TTCTCTTTGGGGCACCTCTG	AAGGAGCAGTCAGTTTCCGC
		IRF8	caccgACCGTCTAAGTGCGTCGCTT	aaacAAGCGACGCACTTAGACGGTc	attcttgccatctccgagcc	CCGCATGTTAGcAGACTTCCTCTGCCCTCgacggtgatctgttggttttc	gatcatttttcagagaaaaccaacagatcaccgtcGAGGGCAGAGGAAGTCTgCT	cagacggggtggggcgcccaagcgacgcacCtaCTTGTACAGCTCGTCCA	TCACTCTCGGCATGGACGAGCTGTACAAGtaGgtgcgtcgcttgggcgcc	acccgtttgcctggatatga	attcttgccatctccgagcc	acccgtttgcctggatatga
		LYN	caccgATTTCTACACAGCCACGGAA	aaacTTCCGTGGCTGTGTAGAAATc	gccaggttgatttctcctga	CggctgctgctggtattgAccCtcGgtCgcCgtAtaAaaGtcatccaggacgctctgtaa	aCttTtaTacGgcGacCgaGggTcaataccagcagcagccGGAGGGCAGAGGAAGTCTgC	tgccaaatggacgggtctccctgtgctTCaCTTGTACAGCTCGTCCATGC	ACTCTCGGCATGGACGAGCTGTACAAGtGAagcacagggagacccgtcca	ctgctgacttcacctgcaaa	gccaggttgatttctcctga	ctgctgacttcacctgcaaa
		MSH6	caccGAATTATAGACTGACTACAT	aaacATGTAGTCAGTCTATAATTC	tgagagggcacttctcttgc	ACCGCATGTTAGcAGACTTCCTCTGCCCTCtaattccttaatcaaagtca	cataaattgctgactttgattaaggaattaGAGGGCAGAGGAAGTCTgCT	caactcaaagcttccaatgtagtcagtTCaCTTGTACAGCTCGTCCATGC	ACTCTCGGCATGGACGAGCTGTACAAGtGAactgactacattggaagctt	tcctaggaagggatgcactg	tgagagggcacttctcttgc	tcctaggaagggatgcactg
		MYC	caccgCTACGGAACTCTTGTGCGTA	aaacTACGCACAAGAGTTCCGTAGc	tgtccatgccataacccagc	AGACTTCCTCTGCCCTCGgcGcaagagttccgtagctgttcaag	cagctacggaactcttgCgcCGAGGGCAGAGGAAGTCTgCT	gaaggaatcgttttccttacttttcctcaCTTGTACAGCTCGTCCATG	CGAGCTGTACAAGtgaggaaaagtaaggaaaacgattccttctaacag	caaacagggatggtggtggt	tgtccatgccataacccagc	caaacagggatggtggtggt
		PIK3AP1	caccgAGGTGGAATCAGCGTCCTCT	aaacAGAGGACGCTGATTCCACCTc	TCCCTACTACAGTGTGTCTCCC	ACCGCATGTTAGcAGACTTCCTCTGCCCTCgcgtcctctgggtggaacag	cctcctccacctgttccacccagaggacgcGAGGGCAGAGGAAGTCTgCT	gaagtaggcaggttttaggaggtggaatcaCTTGTACAGCTCGTCCATGC	ATCACTCTCGGCATGGACGAGCTGTACAAGtgattccacctcctaaaacc	GAGGGCCTGGCTATTTGGAG	TCCCTACTACAGTGTGTCTCCC	GAGGGCCTGGCTATTTGGAG
		SPI1	caccgCAGTTCAGCGGCGAAGTGCT	aaacAGCACTTCGCCGCTGAACTGc	CAGCCGTTCCCCTGCC	ggtggcgccgctcggccaggcccccgcggcccagTacCtcTccCGAAaaTtggtaggtgagcttcttctt	gAgaGgtActgggccgcgggggcctggccgagcggcgccacccgccccacGAGGGCAGAGGAAGTCTgCT	tggcggggcccggcgggggctgcgggctcaCTTGTACAGCTCGTCCATGC	ATCACTCTCGGCATGGACGAGCTGTACAAGtgagcccgcagcccccgccg	CGGTAAACACCCGATGGACA	CAGCCGTTCCCCTGCC	CGGTAAACACCCGATGGACA
		SPIB	caccGCAGCAGCGCGCTGTCGAAC	aaacGTTCGACAGCGCGCTGCTGC	taaagcacagaacgcggagg	ggcccggcggactgcaggTagTAAGgcCGAAtcAaaTtgAtaggtgagcttgcgcttgac	tTgaTTCGgcCTTActAcctgcagtccgccgggccGAGGGCAGAGGAAGTCTgCT	ctccgcaggtgggagcctcgggtgtgctcaCTTGTACAGCTCGTCCATGC	GATCACTCTCGGCATGGACGAGCTGTACAAGtgagcacacccgaggctcc	agagggccccagacataact	taaagcacagaacgcggagg	agagggccccagacataact
		SYK	caccGCGCAATTACTACTATGACG	aaacCGTCATAGTAGTAATTGCGC	agagccatcgattagagcgtg	TCgttcacTacAtcGtaAtaAtaGttCcTTagccgcagttccactgctgc	ctAAgGaaCtaTtaTtaCgaTgtAgtgaacGAGGGCAGAGGAAGTCTgCT	ggcagccaccgacaggtgcgggagcggttaCTTGTACAGCTCGTCCATGC	ATCACTCTCGGCATGGACGAGCTGTACAAGtaaccgctcccgcacctgtc	cagggatcagtctcatggcc	agagccatcgattagagcgtg	cagggatcagtctcatggcc
		TCF3	caccgCCTTTCACATGTGCCCGGCG	aaacCGCCGGGCACATGTGAAAGGc	cagaccaagctgctcatcct	AGACTTCCTCTGCCCTCcatAtgAccTgcAgggttgtgggcttcgctcag	agcgaagcccacaacccTgcAggTcaTatgGAGGGCAGAGGAAGTCTgCT	gtggctcgtcccacggaggcatacctttcaCTTGTACAGCTCGTCCATGC	ATCACTCTCGGCATGGACGAGCTGTACAAGtgaaaggtatgcctccgtgg	ttaggcacaatttgctggtg	cagaccaagctgctcatcct	ttaggcacaatttgctggtg
