# Supplementary material for: Biphasic control of the B cell transcriptome by mTORC1 and GSK3
Source: Cell Rep. Author manuscript; Available in PMC 2025 Nov 7. (PMC12594101; doi:10.1016/j.celrep.2025.116361)
Supplement: 6 [file NIHMS2120106-supplement-6.xlsx]

## Sheet: Table S2
Table S2: sgRNA coverage and cell sorting information of all 47 CRISPR screens
Target screen	sgRNA coverage	Total cells pre-sort	Number of sorted cells 5% low	Number of sorted cells 5% high
AKT2	417.95	282754309	10166660	9821081
BACH2	432.73	291036729	10186126	10668771
BCL11A	125.249	241100402	7624000	7261000
BCL2	151.93	363507473	12181180	11346607
BCL2L1	151.12	230909751	7734686	6904033
BCL6	126.942	236510000	7744000	6601000
BLK	163.588	378800402	11761000	10792000
BLNK	374.15	204439566	7405189	7184434
BTG2	98.7333	254300402	7852000	7459000
BTK	429.3	237216014	9823043	8113743
CD27	631.72	306935148	12160382	9225586
CD79A	262.72	306209179	10077186	9719110
CD79B	424.18	216170097	8510497	7673909
CD81	443.77	240260164	8343751	6823188
CSK	447.12	140373369	4915831	4729692
E2F2	356.25	265646283	8005006	8076810
HDAC1	497.29	248024996	9126065	7401945
ID3	392.32	254363012	10057465	9189418
IGH	198.53	255509632	11346678	8566334
IGK	233.547	442600402	12989000	11749000
IKZF1	129.68	342000000	9780000	10220000
IRF8	178.58	340350980	10721866	10484306
LYN	384.55	296942761	10206303	9029655
MAP3K7	575.91	310723876	10050258	10129660
MCL1	827.42	260898492	8268457	7287998
MEF2B	356.966	381400000	11239000	10282000
MS4A1	436.51	294181812	13715812	10745290
MSH2	402.71	252004255	12104203	10816047
MSH6	570.46	299473781	10384331	9054565
MYC	469.4	313500000	9400000	10600000
NCOA3	414.56	223158916	7630304	7067418
PARP1	446.86	333788040	13310281	13253570
PAX5	190.63	354700000	6212000	7800000
PIK3AP1	419.1	234958552	7181645	6896086
PLCG2	451.89	276000000	9410000	7825000
POU2AF1	201	259000000	7477000	7344000
POU2F2	568.58	355419571	13268257	12834173
PTEN	589.884	344200000	8300000	9100000
PTPRC	551.4	275000000	11000000	10800000
RB1	227.27	381991625	15251752	13666304
REL	343.33	292940639	10050006	10065740
SPI1	369.16	266532681	10443147	10552809
SPIB	218.92	283297447	8852754	8785925
SYK	210.61	381427467	11584496	11605013
TCF3	419.57	244249885	9682382	7888574
TNIP1	387.07	194881973	7650017	6054531
TP53	309.74	314662659	10101376	8008441
AVERAGE	363.075	2.86179e+08	9.75994e+06	9.06125e+06
TOTAL		14022761273	478237273	444001240
