# Supplementary material for: Biphasic control of the B cell transcriptome by mTORC1 and GSK3
Source: Cell Rep. Author manuscript; Available in PMC 2025 Nov 7. (PMC12594101; doi:10.1016/j.celrep.2025.116361)
Supplement: 7 [file NIHMS2120106-supplement-7.xlsx]

## Sheet: Table S3A
Table S3A: List of activators identified across 47 CRISPR screens with RRA score <10^-3
Target (Screened gene)	Regulator (Activator)	RRA score
AKT2	KCTD5	3.5692e-12
AKT2	NHP2	3.6209e-11
AKT2	HDAC3	2.7487e-09
AKT2	COPS8	1.0414e-07
AKT2	TRMT112	2.3196e-07
AKT2	SLC52A2	3.563e-07
AKT2	FZR1	5.6515e-07
AKT2	RPF1	6.2947e-07
AKT2	GFPT1	8.0244e-07
AKT2	ZBTB8OS	8.7907e-07
AKT2	ZSWIM8	1.5451e-06
AKT2	DIMT1	1.6857e-06
AKT2	MAK16	1.7795e-06
AKT2	SMG8	1.8257e-06
AKT2	UAP1	2.1821e-06
AKT2	RTCB	2.6449e-06
AKT2	TRIAP1	2.7506e-06
AKT2	FTSJ3	3.0549e-06
AKT2	HEATR1	4.1548e-06
AKT2	CHD8	5.2999e-06
AKT2	RPL13A	5.6905e-06
AKT2	DDX54	6.0236e-06
AKT2	RPL19	6.5997e-06
AKT2	UTP23	6.6753e-06
AKT2	RFK	6.6974e-06
AKT2	RQCD1	6.9437e-06
AKT2	PPP6C	8.089e-06
AKT2	UFSP2	1.0675e-05
AKT2	TNPO1	1.1099e-05
AKT2	SMG9	1.1549e-05
AKT2	ALG13	1.2422e-05
AKT2	NIFK	1.4687e-05
AKT2	OGT	1.5177e-05
AKT2	AMBRA1	1.5543e-05
AKT2	YARS	1.7431e-05
AKT2	ARPC4	2.1607e-05
AKT2	EIF3H	2.1919e-05
AKT2	DDX18	2.2713e-05
AKT2	RPL8	2.4392e-05
AKT2	TAF1C	2.4438e-05
AKT2	RPL3	2.6932e-05
AKT2	WDR18	3.2237e-05
AKT2	AAMP	3.2265e-05
AKT2	TSR2	3.3991e-05
AKT2	CINP	3.522e-05
AKT2	RAC2	3.5602e-05
AKT2	POLR1C	3.7349e-05
AKT2	RB1	3.9391e-05
AKT2	NCL	4.1169e-05
AKT2	UBTF	4.218e-05
AKT2	RPL23A	4.5727e-05
AKT2	NUP93	4.6984e-05
AKT2	FMNL1	5.073e-05
AKT2	NOP16	5.2111e-05
AKT2	PSMC6	6.28e-05
AKT2	PWP1	7.3041e-05
AKT2	POU2F1	7.4042e-05
AKT2	TSPAN17	7.6774e-05
AKT2	YBX1	7.8916e-05
AKT2	CEBPZ	8.05e-05
AKT2	WRB	8.1906e-05
AKT2	ID3	8.3309e-05
AKT2	TEX10	8.4971e-05
AKT2	DNLZ	8.7992e-05
AKT2	METAP2	9.1079e-05
AKT2	PNISR	9.7535e-05
AKT2	USP9X	0.00010772
AKT2	OTUD5	0.00011056
AKT2	SBDS	0.00011099
AKT2	IMP3	0.00011113
AKT2	DOLK	0.00011299
AKT2	NOP2	0.00011561
AKT2	NSA2	0.00011744
AKT2	ORAOV1	0.00012659
AKT2	WDR12	0.00012912
AKT2	CDK5RAP3	0.00013902
AKT2	PSD4	0.00014215
AKT2	SDAD1	0.00014695
AKT2	EIF2B3	0.00014772
AKT2	SLC7A5	0.00015883
AKT2	UTY	0.00016201
AKT2	RPL18A	0.00016559
AKT2	ZNF236	0.00017151
AKT2	C1orf109	0.00017602
AKT2	PRUNE	0.00018413
AKT2	WDR24	0.00018426
AKT2	GCH1	0.00020683
AKT2	EIF2B4	0.00021355
AKT2	LHFP	0.00021509
AKT2	GNL3L	0.00021531
AKT2	WASF2	0.00021633
AKT2	TTC4	0.00022597
AKT2	RPL17-C18orf32	0.0002284
AKT2	DHPS	0.00023177
AKT2	COPS2	0.00023673
AKT2	WDR43	0.00024693
AKT2	ZNHIT6	0.00024759
AKT2	SPAG7	0.00025099
AKT2	BRK1	0.00025264
AKT2	POLR1E	0.00025468
AKT2	RPS11	0.00025724
AKT2	ALG2	0.00026097
AKT2	USP5	0.00026908
AKT2	GAR1	0.00028849
AKT2	RPL5	0.00028978
AKT2	KIAA0040	0.00029424
AKT2	NMD3	0.00029763
AKT2	MOB4	0.000302
AKT2	GTF3C4	0.00030202
AKT2	PIGC	0.00031139
AKT2	ALG6	0.00031324
AKT2	GRM2	0.0003183
AKT2	ADAM10	0.00034698
AKT2	DYRK1A	0.00034832
AKT2	PAK3	0.00036124
AKT2	C12orf45	0.00036493
AKT2	NADK2	0.00039453
AKT2	TSEN2	0.00041379
AKT2	FUT10	0.00042238
AKT2	PPP1R15B	0.0004265
AKT2	PGM3	0.00042963
AKT2	UBE2J1	0.00044796
AKT2	VPS39	0.00044832
AKT2	TAF1B	0.00045841
AKT2	ATRIP	0.00046119
AKT2	TAF4	0.00046501
AKT2	C10orf90	0.00046943
AKT2	RABAC1	0.00047154
AKT2	MRPL3	0.00047531
AKT2	RPP30	0.00047636
AKT2	NOLC1	0.00048473
AKT2	RBM17	0.00049035
AKT2	STAT5B	0.00049742
AKT2	ACTR3	0.00049885
AKT2	ZNF506	0.00049972
AKT2	UBAP2L	0.00050568
AKT2	UTP3	0.00057242
AKT2	CKAP2	0.00057547
AKT2	MYBBP1A	0.00057605
AKT2	GTF3C3	0.00058669
AKT2	NOL10	0.00061265
AKT2	COPS5	0.00063969
AKT2	HYPK	0.00065261
AKT2	NLE1	0.00065423
AKT2	CAD	0.00065749
AKT2	SFPQ	0.00069716
AKT2	GLTSCR2	0.0007022
AKT2	STRN4	0.00070664
AKT2	COL17A1	0.00072121
AKT2	GTF3C5	0.00072424
AKT2	TADA2A	0.00073747
AKT2	ASUN	0.0007397
AKT2	RRAGC	0.00074488
AKT2	AKIRIN1	0.00076231
AKT2	RSL1D1	0.00076255
AKT2	TMOD3	0.00076764
AKT2	PPP2R2A	0.00077816
AKT2	AOC3	0.0007906
AKT2	NDC1	0.00079775
AKT2	HABP4	0.00080673
AKT2	DDX3X	0.00081392
AKT2	RPLP2	0.0008146
AKT2	GMPPB	0.00081524
AKT2	FH	0.00084869
AKT2	BHLHB9	0.000871
AKT2	SLC8B1	0.00087235
AKT2	EFNB3	0.0008779
AKT2	NOL9	0.00087957
AKT2	HSPA14	0.00088226
AKT2	UBE2G2	0.00088348
AKT2	CXorf56	0.00089357
AKT2	NOP58	0.00089864
AKT2	PES1	0.00089977
AKT2	SRRD	0.00092802
AKT2	WDR5	0.00093575
AKT2	RPL31	0.00096702
AKT2	MED14	0.00099478
BACH2	KCTD5	4.1658e-12
BACH2	SUPT4H1	1.0413e-09
BACH2	FOXO1	2.3405e-09
BACH2	XPO4	3.9475e-08
BACH2	ID3	1.5076e-07
BACH2	TADA2B	4.8336e-07
BACH2	TAF6L	5.4924e-07
BACH2	PPP6C	6.7703e-07
BACH2	TOP1	7.2946e-07
BACH2	LEO1	7.6138e-07
BACH2	DHPS	1.5409e-06
BACH2	MED11	1.7903e-06
BACH2	COPS8	1.8598e-06
BACH2	SFPQ	2.4178e-06
BACH2	SEC23B	2.4974e-06
BACH2	NFKBIA	2.8646e-06
BACH2	PSPC1	3.3722e-06
BACH2	YARS	5.8495e-06
BACH2	PHB	6.5189e-06
BACH2	TTC5	6.5649e-06
BACH2	SEC23IP	6.8307e-06
BACH2	BBS1	7.3127e-06
BACH2	DDX3X	1.2016e-05
BACH2	MED8	1.4513e-05
BACH2	MED14	1.8855e-05
BACH2	MBTPS2	2.5778e-05
BACH2	SUPT6H	2.9199e-05
BACH2	UBE2G2	3.0969e-05
BACH2	SEC31A	3.1001e-05
BACH2	SUPT5H	3.4035e-05
BACH2	UQCR10	3.5121e-05
BACH2	VPS26A	3.6028e-05
BACH2	OTUD5	3.6299e-05
BACH2	HIRA	3.9303e-05
BACH2	AAMP	5.0133e-05
BACH2	DDRGK1	6.3462e-05
BACH2	ASB16	6.6029e-05
BACH2	ODC1	6.666e-05
BACH2	DOCK2	8.252e-05
BACH2	NARS	8.2608e-05
BACH2	TIPARP	8.9337e-05
BACH2	UFC1	9.2822e-05
BACH2	IMPDH2	0.0001112
BACH2	DOLPP1	0.00011583
BACH2	TRAPPC4	0.00013212
BACH2	DDX49	0.00013508
BACH2	TAF2	0.00013658
BACH2	UGP2	0.0001447
BACH2	COG1	0.00014614
BACH2	VPS35	0.00015039
BACH2	INPP5D	0.00016336
BACH2	CHKA	0.00016726
BACH2	C2orf81	0.00016965
BACH2	NBAS	0.00017799
BACH2	EMC6	0.00017932
BACH2	SPATA5L1	0.00018908
BACH2	UPF1	0.00018957
BACH2	ATP5H	0.00019045
BACH2	MED14OS	0.00019578
BACH2	MED30	0.00019585
BACH2	CTR9	0.00019669
BACH2	RPTOR	0.00020533
BACH2	BTF3	0.00022851
BACH2	EIF5	0.00023048
BACH2	COG3	0.00024633
BACH2	RASAL1	0.00025197
BACH2	SMPDL3A	0.00025943
BACH2	SEC24C	0.00029814
BACH2	LTBP3	0.00031363
BACH2	CHD1	0.0003171
BACH2	ARHGEF2	0.00034219
BACH2	ATF7IP	0.00035077
BACH2	MAK16	0.00035296
BACH2	UFSP2	0.00036872
BACH2	GTF2A2	0.0003702
BACH2	HES7	0.00037878
BACH2	ZBTB7B	0.00038086
BACH2	SLC33A1	0.00038426
BACH2	POLR2C	0.00038733
BACH2	TAF10	0.00039496
BACH2	NHP2	0.00041675
BACH2	KAT7	0.00042646
BACH2	ITSN2	0.00043917
BACH2	PWP1	0.00044761
BACH2	WRB	0.00045988
BACH2	HMX1	0.00049707
BACH2	TMEM41B	0.00050265
BACH2	RBM10	0.00051353
BACH2	AMBRA1	0.00053176
BACH2	KAT6B	0.00054387
BACH2	MED19	0.00055101
BACH2	PTPRJ	0.0005585
BACH2	RNF186	0.00056779
BACH2	UBTF	0.00060556
BACH2	CDK2AP2	0.00062927
BACH2	POLR1C	0.00064106
BACH2	MED10	0.0006459
BACH2	AGMAT	0.00065164
BACH2	MTX1	0.00065564
BACH2	HEMGN	0.00066053
BACH2	ACTR2	0.00066528
BACH2	NOP16	0.00067321
BACH2	ERCC3	0.00068195
BACH2	IWS1	0.00068829
BACH2	NIPA2	0.00072794
BACH2	TRIM55	0.00074301
BACH2	WDR24	0.00075344
BACH2	MED4	0.0007816
BACH2	BOP1	0.00078516
BACH2	OR52N2	0.00078872
BACH2	TAF9	0.00081612
BACH2	HIVEP3	0.00084905
BACH2	ASF1A	0.00086165
BACH2	MZT2B	0.00087287
BACH2	MSRB2	0.00090312
BACH2	TFEC	0.00091804
BACH2	PKN2	0.00092091
BACH2	WTH3DI	0.00093245
BACH2	ARAP1	0.00096514
BACH2	MED7	0.00097402
BACH2	RCOR1	0.00097502
BCL-XL	FZR1	4.8833e-11
BCL-XL	DHPS	3.6159e-09
BCL-XL	CTR9	5.3814e-08
BCL-XL	SMG7	5.8418e-08
BCL-XL	HIRA	6.59e-08
BCL-XL	OTUD5	6.7398e-08
BCL-XL	SMG9	1.1467e-07
BCL-XL	NELFCD	1.9004e-07
BCL-XL	MED8	2.3853e-07
BCL-XL	DOCK2	3.9105e-07
BCL-XL	RPS6KB1	4.3974e-07
BCL-XL	GABPB1	6.2331e-07
BCL-XL	SMG8	6.4634e-07
BCL-XL	RB1	6.9419e-07
BCL-XL	YARS	8.1511e-07
BCL-XL	TAF2	8.4616e-07
BCL-XL	ZBTB8OS	1.1032e-06
BCL-XL	RQCD1	3.2869e-06
BCL-XL	TSEN2	3.523e-06
BCL-XL	AMBRA1	3.674e-06
BCL-XL	UPF3B	3.8919e-06
BCL-XL	SLC7A5	5.0847e-06
BCL-XL	NDC1	5.1032e-06
BCL-XL	RFK	6.1879e-06
BCL-XL	YBX1	6.2089e-06
BCL-XL	TAF8	9.8427e-06
BCL-XL	WDR4	1.175e-05
BCL-XL	TAF9	1.657e-05
BCL-XL	LEO1	1.6587e-05
BCL-XL	SLC52A2	1.7101e-05
BCL-XL	GABPA	2.285e-05
BCL-XL	SASH3	2.3158e-05
BCL-XL	COPS8	2.3445e-05
BCL-XL	PCBP2	2.5051e-05
BCL-XL	EIF4G2	2.6081e-05
BCL-XL	RORB	2.6986e-05
BCL-XL	GCN1L1	2.7924e-05
BCL-XL	ALG13	2.9409e-05
BCL-XL	USP24	3.1162e-05
BCL-XL	NHP2	3.179e-05
BCL-XL	SLTM	3.6567e-05
BCL-XL	LAMTOR2	3.6791e-05
BCL-XL	NELFB	3.9975e-05
BCL-XL	RTCB	4.2449e-05
BCL-XL	KCTD5	4.7793e-05
BCL-XL	EIF3J	5.169e-05
BCL-XL	TNPO1	5.4026e-05
BCL-XL	CYTH1	5.4526e-05
BCL-XL	TADA1	5.9339e-05
BCL-XL	ATXN10	5.9354e-05
BCL-XL	OGT	6.0332e-05
BCL-XL	HDAC3	6.0573e-05
BCL-XL	ARID4A	6.2839e-05
BCL-XL	RPL3	6.3329e-05
BCL-XL	TELO2	6.3526e-05
BCL-XL	GNRH2	6.6121e-05
BCL-XL	SMG5	7.0714e-05
BCL-XL	GNB1L	7.2041e-05
BCL-XL	PDPK1	7.6849e-05
BCL-XL	RUNX1	8.2497e-05
BCL-XL	TCEA1	8.4122e-05
BCL-XL	RPL34	8.4254e-05
BCL-XL	SEH1L	8.5538e-05
BCL-XL	SIAH2	8.7824e-05
BCL-XL	CNOT11	8.9636e-05
BCL-XL	MAK16	9.5183e-05
BCL-XL	HIST1H4J	9.5768e-05
BCL-XL	REL	0.00010611
BCL-XL	RSL1D1	0.00010629
BCL-XL	TNFRSF11A	0.00010684
BCL-XL	MEN1	0.00010744
BCL-XL	C19orf43	0.00010913
BCL-XL	SUPT4H1	0.00011556
BCL-XL	ARPC4	0.00011737
BCL-XL	NOL9	0.00012849
BCL-XL	STRAP	0.00012974
BCL-XL	MNAT1	0.00013865
BCL-XL	PTPMT1	0.00014774
BCL-XL	RPL17-C18orf32	0.00014791
BCL-XL	SUPT5H	0.00015473
BCL-XL	ELAC2	0.00018407
BCL-XL	ATRIP	0.00018588
BCL-XL	CDC73	0.00019628
BCL-XL	CD79B	0.00019795
BCL-XL	EIF3M	0.0002011
BCL-XL	HIATL1	0.00023984
BCL-XL	CHTOP	0.00024437
BCL-XL	RPL18	0.00027252
BCL-XL	SFPQ	0.00027463
BCL-XL	USP9X	0.00027569
BCL-XL	NUP214	0.00027782
BCL-XL	DNLZ	0.00029889
BCL-XL	RPTOR	0.00030284
BCL-XL	GTF3C4	0.0003114
BCL-XL	HSBP1	0.00031264
BCL-XL	UPF1	0.0003186
BCL-XL	WDR24	0.00033497
BCL-XL	PA2G4	0.00034533
BCL-XL	NCL	0.00035009
BCL-XL	C12orf10	0.00036073
BCL-XL	DENND5A	0.0003635
BCL-XL	DLL3	0.00036456
BCL-XL	APH1A	0.00036655
BCL-XL	IL6R	0.00042574
BCL-XL	NOP56	0.00043194
BCL-XL	RPS6KA4	0.00043327
BCL-XL	RPL27	0.00046157
BCL-XL	CHKA	0.00046843
BCL-XL	WDR18	0.00047999
BCL-XL	METAP2	0.00048525
BCL-XL	ZZZ3	0.00049075
BCL-XL	WDR61	0.0005021
BCL-XL	LRP1	0.00050496
BCL-XL	DHDDS	0.00051486
BCL-XL	ZMYM1	0.00054892
BCL-XL	TAF10	0.00055254
BCL-XL	KIAA0040	0.00055877
BCL-XL	FFAR2	0.00056167
BCL-XL	MTMR6	0.00058053
BCL-XL	IWS1	0.00060856
BCL-XL	FBXO3	0.0006163
BCL-XL	TBL1XR1	0.00061947
BCL-XL	ATXN2L	0.00065776
BCL-XL	YY1	0.00065796
BCL-XL	SUPT6H	0.00066713
BCL-XL	PPP1R35	0.00068882
BCL-XL	JOSD1	0.00070445
BCL-XL	THSD1	0.00072062
BCL-XL	RIOK1	0.0007403
BCL-XL	GPKOW	0.00081557
BCL-XL	E4F1	0.00087229
BCL-XL	GTF3C5	0.00087733
BCL-XL	RIPK1	0.00089432
BCL-XL	FAM76A	0.00091914
BCL-XL	RPL19	0.00092106
BCL11A	FBXO11	1.4265e-13
BCL11A	PSMD12	2.2267e-05
BCL11A	OTUD5	2.5966e-05
BCL11A	CTLA4	2.7388e-05
BCL11A	FUT2	3.2303e-05
BCL11A	COPS2	3.7621e-05
BCL11A	AMBRA1	4.2501e-05
BCL11A	ATXN7L3	5.504e-05
BCL11A	C11orf24	5.7937e-05
BCL11A	CCDC115	6.1409e-05
BCL11A	UBE2G1	0.00014415
BCL11A	IMPA1	0.00020118
BCL11A	CAMTA2	0.00023698
BCL11A	ZNF138	0.00034229
BCL11A	AAMDC	0.00044759
BCL11A	ST20	0.00048966
BCL11A	GPR155	0.00055288
BCL11A	C12orf75	0.00056146
BCL11A	C19orf47	0.00062023
BCL11A	CSTF2	0.00065817
BCL11A	PPP6R2	0.00067691
BCL11A	CDK4	0.0007108
BCL11A	OTUD1	0.00072915
BCL11A	PPP1R12C	0.00080297
BCL11A	ICAM2	0.00085413
BCL11A	ARPC3	0.00085784
BCL11A	KCTD11	0.00086871
BCL11A	IL13RA1	0.00090684
BCL11A	FAM3B	0.00097397
BCL2	BCL2	1.4249e-13
BCL2	SMG8	3.0577e-13
BCL2	CTR9	9.2484e-12
BCL2	ZC3H13	1.5807e-11
BCL2	KCTD5	1.7097e-11
BCL2	SFPQ	2.1442e-11
BCL2	U2AF1	2.4188e-11
BCL2	CHTOP	4.0958e-11
BCL2	PRMT1	1.8087e-09
BCL2	RPRD2	2.1189e-09
BCL2	ARGLU1	4.0868e-09
BCL2	HDAC3	4.2785e-09
BCL2	HNRNPL	8.7066e-09
BCL2	SMG9	1.01e-08
BCL2	CDC73	1.4903e-08
BCL2	NONO	1.5334e-08
BCL2	API5	3.104e-08
BCL2	MATR3	6.6971e-08
BCL2	GABPB1	1.0998e-07
BCL2	UBAP2L	2.3941e-07
BCL2	MED12	2.9927e-07
BCL2	LEO1	3.1061e-07
BCL2	TAF2	5.0008e-07
BCL2	SCAF8	5.2451e-07
BCL2	SAFB	1.0069e-06
BCL2	CYTH1	1.3638e-06
BCL2	CHD1	1.3774e-06
BCL2	NDC1	2.4095e-06
BCL2	FUBP1	2.6051e-06
BCL2	DHX29	3.0841e-06
BCL2	RNGTT	4.8603e-06
BCL2	MAU2	5.6418e-06
BCL2	METTL14	6.192e-06
BCL2	MSI2	8.5995e-06
BCL2	YBX1	9.538e-06
BCL2	KIAA1429	9.5941e-06
BCL2	PAF1	1.0685e-05
BCL2	ILF2	1.0778e-05
BCL2	KHSRP	1.1313e-05
BCL2	TOP1	1.2438e-05
BCL2	MED28	1.2485e-05
BCL2	SMARCA5	1.3598e-05
BCL2	RNMT	1.5864e-05
BCL2	WDR61	1.6858e-05
BCL2	UHRF1	1.7739e-05
BCL2	DHPS	1.7931e-05
BCL2	PCBP2	2.1348e-05
BCL2	WTAP	2.1462e-05
BCL2	MSL3	2.5241e-05
BCL2	WDR82	2.6579e-05
BCL2	NIPBL	3.1576e-05
BCL2	CBLC	3.412e-05
BCL2	TCERG1	3.8384e-05
BCL2	TBL1XR1	4.04e-05
BCL2	TPI1	4.3839e-05
BCL2	CLK2	4.5339e-05
BCL2	SRP9	4.6451e-05
BCL2	RBM15	4.9357e-05
BCL2	DOPEY2	5.211e-05
BCL2	XPO5	6.0359e-05
BCL2	TP53	6.0859e-05
BCL2	RUNX1	6.1714e-05
BCL2	ELAVL1	6.2588e-05
BCL2	MED23	6.3611e-05
BCL2	DHODH	6.4459e-05
BCL2	HNRNPM	6.6045e-05
BCL2	CUL3	7.6247e-05
BCL2	ARHGAP33	7.8268e-05
BCL2	GPS2	7.9633e-05
BCL2	RRP1B	9.2888e-05
BCL2	ZNF532	9.622e-05
BCL2	FOXO1	0.00011423
BCL2	AMD1	0.00011561
BCL2	SRM	0.0001173
BCL2	CARM1	0.00012392
BCL2	PAN3	0.00013196
BCL2	PKNOX1	0.00015183
BCL2	PPP1R8	0.00015367
BCL2	NUDCD3	0.00015986
BCL2	BNIP3L	0.00017982
BCL2	ZMYND8	0.00018425
BCL2	S100A4	0.00019682
BCL2	U2AF2	0.00020335
BCL2	MED21	0.00021486
BCL2	NSUN2	0.00022297
BCL2	PPP2R2A	0.00022433
BCL2	ASB7	0.0002281
BCL2	INTS5	0.00022996
BCL2	S100A13	0.00023382
BCL2	SETD2	0.00023411
BCL2	HNRNPD	0.00024791
BCL2	RTF1	0.00024815
BCL2	NOLC1	0.00025093
BCL2	ATXN7L3	0.00026323
BCL2	FAM122C	0.00026504
BCL2	C7orf26	0.00026678
BCL2	MED10	0.00026959
BCL2	IMPDH2	0.00028585
BCL2	TCEB3	0.00031419
BCL2	OTUD5	0.00034094
BCL2	DCPS	0.00035079
BCL2	ZFR	0.00035987
BCL2	VPS72	0.0003605
BCL2	PLCB2	0.0003675
BCL2	DGCR8	0.00037191
BCL2	ATRIP	0.00038797
BCL2	GABPA	0.00039455
BCL2	SUPT6H	0.0003998
BCL2	DNMT1	0.00040219
BCL2	XPO4	0.00040347
BCL2	SNRPA	0.00040408
BCL2	CSK	0.00040514
BCL2	TRIM56	0.00040861
BCL2	TMX2	0.00041248
BCL2	CADM4	0.00041971
BCL2	TAF8	0.00042949
BCL2	ZNF267	0.00044309
BCL2	PARP8	0.00045927
BCL2	CEACAM21	0.00049559
BCL2	PRKD2	0.0004966
BCL2	ISG20	0.00049804
BCL2	C1orf216	0.00054112
BCL2	SMARCD1	0.00054604
BCL2	DMTF1	0.000555
BCL2	WAC	0.00055651
BCL2	C21orf59	0.00057755
BCL2	PPP6C	0.00059162
BCL2	BPTF	0.00059506
BCL2	MED24	0.00063022
BCL2	SRP14	0.00067638
BCL2	PPP2R1A	0.00069547
BCL2	GTF3A	0.00069786
BCL2	ARPC4	0.00070314
BCL2	GATAD2B	0.00072567
BCL2	GGN	0.00074929
BCL2	RFX1	0.00075084
BCL2	USP47	0.00076074
BCL2	TRIM11	0.00076805
BCL2	KCNQ5	0.00077559
BCL2	CUL4B	0.00077751
BCL2	ANKRD17	0.00077932
BCL2	SCAF1	0.00077947
BCL2	SLC35A2	0.00079257
BCL2	DDX42	0.00079307
BCL2	DOCK2	0.00082496
BCL2	PSPC1	0.0008476
BCL2	IMPDH1	0.00084867
BCL2	MYO1G	0.00086188
BCL2	KIRREL2	0.00090613
BCL2	COLEC11	0.00092247
BCL2	TAF4	0.00093006
BCL2	FOXE3	0.00093704
BCL2	EGR3	0.00095293
BCL6	AFF2	3.7178e-11
BCL6	HIRA	1.7971e-10
BCL6	ID3	2.7725e-10
BCL6	FZR1	4.5465e-10
BCL6	SMARCA5	4.5076e-09
BCL6	CSNK2A2	5.176e-09
BCL6	CSNK2A1	8.024e-09
BCL6	TRIP12	9.5428e-09
BCL6	SUPT4H1	3.2454e-08
BCL6	TSC2	3.9692e-08
BCL6	TAF6L	5.1952e-08
BCL6	JADE3	1.1426e-07
BCL6	FBXO11	2.0156e-07
BCL6	CCNC	2.29e-07
BCL6	USP22	2.4085e-07
BCL6	CABIN1	3.0064e-07
BCL6	POLR2L	3.091e-07
BCL6	OTUD5	3.6512e-07
BCL6	MED12	5.015e-07
BCL6	TOP1	5.2119e-07
BCL6	CREBBP	5.7871e-07
BCL6	TAF1	7.3443e-07
BCL6	HDAC7	7.3674e-07
BCL6	PPP1CA	1.1347e-06
BCL6	AMBRA1	1.1763e-06
BCL6	ZNF592	1.425e-06
BCL6	MAU2	1.5495e-06
BCL6	MTA2	1.8688e-06
BCL6	SSRP1	1.8782e-06
BCL6	TAF4	2.1975e-06
BCL6	SUPT5H	2.8394e-06
BCL6	BRD1	2.9529e-06
BCL6	TAF2	3.1637e-06
BCL6	KAT7	5.0131e-06
BCL6	PAXIP1	6.0642e-06
BCL6	TNIP1	9.3498e-06
BCL6	ATXN7L3	1.0199e-05
BCL6	INTS1	1.2591e-05
BCL6	STAG2	1.3398e-05
BCL6	SRSF1	1.4919e-05
BCL6	ENY2	1.627e-05
BCL6	GSKIP	1.745e-05
BCL6	TADA2B	1.7974e-05
BCL6	KCTD5	2.0297e-05
BCL6	DHX29	2.1661e-05
BCL6	DRAP1	2.326e-05
BCL6	SETD1B	2.3589e-05
BCL6	MEF2BNB-MEF2B	2.5951e-05
BCL6	ISL2	2.8908e-05
BCL6	COPS2	2.9338e-05
BCL6	MEF2C	3.2877e-05
BCL6	UBE2K	5.4423e-05
BCL6	PPP2R2A	5.5942e-05
BCL6	ATF7IP2	5.6122e-05
BCL6	ZBTB1	5.8782e-05
BCL6	TADA1	6.2102e-05
BCL6	NSFL1C	7.6508e-05
BCL6	HDAC8	8.2774e-05
BCL6	LTBP3	8.47e-05
BCL6	PRDX5	8.5588e-05
BCL6	MED6	0.00010247
BCL6	MARK2	0.00010408
BCL6	MED27	0.00010708
BCL6	ARHGAP30	0.00010714
BCL6	ING5	0.00010992
BCL6	STIP1	0.00011036
BCL6	ELOF1	0.00011465
BCL6	SMARCD1	0.0001159
BCL6	TAF5L	0.00011846
BCL6	RB1	0.00012787
BCL6	CTDSPL2	0.00013077
BCL6	YTHDF2	0.00013102
BCL6	PAG1	0.0001383
BCL6	RFX7	0.00013857
BCL6	ANKRD49	0.00014375
BCL6	PRPF39	0.00014442
BCL6	TAF6	0.00015065
BCL6	ZNF330	0.00015216
BCL6	EIF4ENIF1	0.00015426
BCL6	CHAF1A	0.00016277
BCL6	SERPINH1	0.00016899
BCL6	NFKBIA	0.00016993
BCL6	CIC	0.00018922
BCL6	FAM122B	0.00019051
BCL6	TAF3	0.0001974
BCL6	MED4	0.00019783
BCL6	ADAL	0.0002051
BCL6	FBXW4	0.00021008
BCL6	ZNF532	0.00023475
BCL6	GATAD2A	0.00024162
BCL6	CPSF7	0.00025615
BCL6	MED23	0.00026181
BCL6	AKIRIN2	0.00026594
BCL6	KDM5C	0.00026661
BCL6	ATG4A	0.00027635
BCL6	NXT2	0.00028235
BCL6	SUPT7L	0.00028567
BCL6	PRDM10	0.00029101
BCL6	CARM1	0.0002965
BCL6	NELFB	0.00031959
BCL6	GTF2A1	0.00032561
BCL6	ENTPD5	0.00032946
BCL6	CHEK1	0.00032948
BCL6	DDA1	0.00034055
BCL6	FIBP	0.00034324
BCL6	DFFB	0.00034429
BCL6	SUPT20H	0.00034668
BCL6	FAM89B	0.00034868
BCL6	USP48	0.00034956
BCL6	ARAP1	0.00035827
BCL6	NELFA	0.000381
BCL6	MEX3B	0.00039293
BCL6	ROM1	0.00039657
BCL6	FXYD5	0.00042917
BCL6	RAB35	0.00043184
BCL6	MSL1	0.00045163
BCL6	TMEM64	0.00045477
BCL6	GDPD5	0.00045668
BCL6	MLLT1	0.00046292
BCL6	SRCAP	0.00046725
BCL6	GTF2A2	0.00047072
BCL6	YIPF6	0.00047701
BCL6	SMG9	0.00048823
BCL6	QRICH1	0.00049061
BCL6	SCGB1A1	0.00049499
BCL6	SHANK1	0.00049769
BCL6	ARHGDIB	0.00049953
BCL6	TNKS	0.00050445
BCL6	LOC730183	0.00052505
BCL6	CHD1	0.00053085
BCL6	LRP5	0.00053484
BCL6	ZNF891	0.00054944
BCL6	FAF1	0.00055133
BCL6	NPAT	0.00057042
BCL6	CSK	0.00058763
BCL6	GLMN	0.00059453
BCL6	CCNF	0.00059539
BCL6	BLK	0.00060969
BCL6	CNOT3	0.00061525
BCL6	DIS3L2	0.00061745
BCL6	CDKN1B	0.00064931
BCL6	PCYOX1L	0.00065482
BCL6	PON2	0.00065631
BCL6	TAF9	0.00065706
BCL6	CXXC1	0.00067982
BCL6	COPS3	0.00070154
BCL6	NIPBL	0.0007061
BCL6	PGBD4	0.00071398
BCL6	ZC3H13	0.00071792
BCL6	BCL7C	0.00073209
BCL6	TRMT13	0.00074049
BCL6	ZNF471	0.00074694
BCL6	CCDC101	0.00074751
BCL6	LRIG1	0.00074924
BCL6	CREB1	0.00075746
BCL6	CDH23	0.00075956
BCL6	RAB27A	0.00079926
BCL6	NAGLU	0.00080561
BCL6	ZCCHC12	0.00080728
BCL6	TNKS1BP1	0.00080938
BCL6	CAPN3	0.00081193
BCL6	PDGFB	0.00081675
BCL6	CHST14	0.00083057
BCL6	MLLT10	0.00083821
BCL6	HSD3B7	0.00084557
BCL6	OAZ3	0.00086179
BCL6	GDPD3	0.0008643
BCL6	EP300	0.0008733
BCL6	TAF13	0.00091213
BCL6	RFXAP	0.00093016
BCL6	KDM2A	0.00093594
BCL6	PPFIA1	0.00095363
BCL6	RBL1	0.0009578
BCL6	HIST1H4K	0.00096902
BCL6	MBD2	0.00097306
BCL6	FADS2	0.00097909
BLK	KCTD5	1.5733e-16
BLK	CSK	3.0746e-12
BLK	CUL3	8.0592e-10
BLK	UBE2G1	1.2e-08
BLK	OTUD5	1.5548e-08
BLK	ARHGAP30	9.6846e-07
BLK	KCNJ11	8.2578e-06
BLK	RB1	9.0457e-06
BLK	AMBRA1	2.1694e-05
BLK	YY1	4.2562e-05
BLK	COPS8	5.2758e-05
BLK	ATXN7L3	7.6978e-05
BLK	CTDSPL2	8.507e-05
BLK	FAM167A	0.00011656
BLK	ABLIM2	0.00016508
BLK	ACE	0.00021439
BLK	PAF1	0.00021445
BLK	TIAM2	0.00022772
BLK	SMARCD1	0.00023715
BLK	BRD9	0.00027749
BLK	PRDM16	0.00030924
BLK	NDUFS7	0.00036188
BLK	ERF	0.00041729
BLK	CCNF	0.00042253
BLK	COX6A1	0.00046691
BLK	VWA9	0.00051783
BLK	PPP6C	0.00052219
BLK	NLRC4	0.00054427
BLK	CCDC130	0.00056376
BLK	ESPNL	0.00063226
BLK	ODC1	0.00077376
BLK	CD82	0.0008023
BLK	SH3BGRL	0.00092542
BLK	SRRD	0.00094873
BLK	FZR1	0.00097035
BLK	DDA1	0.00097466
BLNK	KCTD5	2.2224e-15
BLNK	TCEB2	1.2979e-10
BLNK	POU2F1	3.4254e-10
BLNK	IRF8	5.2926e-10
BLNK	PPP6C	5.7111e-10
BLNK	COX17	1.1496e-09
BLNK	NHP2	2.429e-09
BLNK	FZR1	3.9773e-09
BLNK	HIRA	5.776e-09
BLNK	DICER1	3.4217e-08
BLNK	TIPARP	5.4759e-08
BLNK	STAG2	5.8071e-08
BLNK	SPI1	5.9223e-08
BLNK	CAD	1.329e-07
BLNK	TNPO1	1.7284e-07
BLNK	NARS	1.7991e-07
BLNK	EZH2	2.2685e-07
BLNK	HNRNPU	2.6939e-07
BLNK	CUL3	3.5233e-07
BLNK	ODC1	4.6974e-07
BLNK	TCF3	6.7038e-07
BLNK	PAGR1	9.6596e-07
BLNK	RQCD1	1.1101e-06
BLNK	CHD4	1.1784e-06
BLNK	MAK16	1.305e-06
BLNK	TAF6L	1.3384e-06
BLNK	HDAC3	1.6716e-06
BLNK	CTR9	1.791e-06
BLNK	XPO6	1.8077e-06
BLNK	AMBRA1	2.4132e-06
BLNK	RNMT	2.4238e-06
BLNK	IKZF3	2.6808e-06
BLNK	FLVCR1	2.7292e-06
BLNK	LUC7L3	2.9033e-06
BLNK	DHPS	4.0259e-06
BLNK	RPL17-C18orf32	4.0708e-06
BLNK	ANGPTL6	4.5351e-06
BLNK	ZNF330	5.1967e-06
BLNK	VHL	5.5993e-06
BLNK	PAXIP1	7.9006e-06
BLNK	RTCB	8.0231e-06
BLNK	TAZ	9.5767e-06
BLNK	ORAOV1	9.6768e-06
BLNK	USP7	9.7584e-06
BLNK	ADAMTS10	9.8439e-06
BLNK	DGCR8	1.1724e-05
BLNK	COX4I1	1.3233e-05
BLNK	MAU2	1.3758e-05
BLNK	TUFM	1.3937e-05
BLNK	C19orf43	1.5054e-05
BLNK	ADNP2	1.9205e-05
BLNK	AOC1	2.0202e-05
BLNK	PRUNE	2.0677e-05
BLNK	FAM60A	3.1179e-05
BLNK	DOCK2	3.4493e-05
BLNK	NELFCD	3.5089e-05
BLNK	TADA1	3.5587e-05
BLNK	LSM12	3.8588e-05
BLNK	SDAD1	4.013e-05
BLNK	SAP130	4.1936e-05
BLNK	UQCRC2	4.2872e-05
BLNK	ARID4A	4.3293e-05
BLNK	GNB2L1	4.5866e-05
BLNK	TAF1	4.8513e-05
BLNK	MBTPS1	5.1718e-05
BLNK	TAF1C	5.5138e-05
BLNK	TLK2	5.5713e-05
BLNK	USF2	5.6609e-05
BLNK	SUDS3	5.8081e-05
BLNK	CCNF	6.4225e-05
BLNK	IPO11	6.8578e-05
BLNK	RNF40	6.8897e-05
BLNK	ZBTB8OS	7.0574e-05
BLNK	ATXN2L	7.2062e-05
BLNK	KARS	7.2707e-05
BLNK	YWHAE	7.2922e-05
BLNK	XPO5	7.4548e-05
BLNK	NELFB	7.4892e-05
BLNK	EDC4	8.4727e-05
BLNK	SEMA6B	8.5924e-05
BLNK	CMTR1	8.872e-05
BLNK	SUPT5H	9.0251e-05
BLNK	EED	9.3323e-05
BLNK	PAPD5	9.5606e-05
BLNK	DIMT1	9.632e-05
BLNK	SMG9	0.0001032
BLNK	RPLP0	0.00010915
BLNK	HIST1H1B	0.00011419
BLNK	PPP1R15B	0.00011635
BLNK	GTPBP4	0.00011991
BLNK	GART	0.00012127
BLNK	INHBE	0.00012263
BLNK	MATK	0.00012987
BLNK	CD19	0.00013173
BLNK	RPL13	0.000135
BLNK	FARSA	0.00014097
BLNK	PTPMT1	0.00015333
BLNK	DDX6	0.00015384
BLNK	WDR18	0.00015582
BLNK	SALL1	0.00015671
BLNK	NDC1	0.00017046
BLNK	CLASRP	0.00017261
BLNK	E4F1	0.00017556
BLNK	SMARCA5	0.00017636
BLNK	WDR4	0.00018081
BLNK	UMPS	0.00018149
BLNK	FGD3	0.00018323
BLNK	DHODH	0.00018892
BLNK	WAC	0.00019589
BLNK	ZEB1	0.00019693
BLNK	HEXIM1	0.00020403
BLNK	ATXN7L3	0.00020735
BLNK	TP53RK	0.00021493
BLNK	MRPS34	0.00021759
BLNK	DENR	0.00022775
BLNK	SRM	0.00023198
BLNK	PKMYT1	0.00023539
BLNK	CSNK1A1	0.00024082
BLNK	SLC38A1	0.00025783
BLNK	FTO	0.00025808
BLNK	ALG13	0.00025933
BLNK	WDR61	0.00026003
BLNK	CHERP	0.00027667
BLNK	TAF2	0.00028534
BLNK	TSEN2	0.00028748
BLNK	MLST8	0.00031107
BLNK	DDX46	0.00033012
BLNK	NLE1	0.00034492
BLNK	CTCF	0.00035396
BLNK	DROSHA	0.00037564
BLNK	WNK1	0.00038128
BLNK	TAF6	0.00045829
BLNK	USP24	0.0004689
BLNK	AZIN1	0.00046927
BLNK	DNLZ	0.00047678
BLNK	ELOF1	0.00048656
BLNK	KIAA0391	0.00048938
BLNK	TAF5L	0.00049518
BLNK	MT1X	0.00049645
BLNK	MT2A	0.00049709
BLNK	TPRKB	0.00049995
BLNK	CKS2	0.00053108
BLNK	DARS	0.00055512
BLNK	NKTR	0.00055801
BLNK	ZNF131	0.00058232
BLNK	LAGE3	0.00058364
BLNK	ATP2A2	0.00060471
BLNK	ARID3A	0.00060692
BLNK	PCED1B	0.00063302
BLNK	TSSK6	0.00064994
BLNK	MRPL57	0.00065482
BLNK	OGT	0.00066625
BLNK	THOC6	0.00067851
BLNK	NAGS	0.00069366
BLNK	RPEL1	0.00069652
BLNK	COQ2	0.00072658
BLNK	GTF2F1	0.00075849
BLNK	ALG2	0.00079587
BLNK	CHST7	0.00080543
BLNK	TAF1B	0.00081759
BLNK	PSMD13	0.0008476
BLNK	RFX5	0.0008774
BLNK	PPP2R2A	0.00087851
BLNK	PIK3R2	0.00090771
BLNK	CNN2	0.00091977
BLNK	SMG8	0.00093245
BLNK	CSK	0.00097341
BLNK	PI4KA	0.00099213
BTG2	KCTD5	4.3539e-15
BTG2	AMBRA1	5.7883e-11
BTG2	OTUD5	3.5668e-08
BTG2	REL	3.0856e-07
BTG2	FOXO1	4.3739e-07
BTG2	INPP5D	4.6421e-07
BTG2	RFX7	4.7847e-07
BTG2	RB1	6.7671e-07
BTG2	ZFP36L1	1.1492e-06
BTG2	BCL11A	1.3686e-06
BTG2	ABCF2	1.8707e-06
BTG2	ANKRD17	3.7756e-06
BTG2	RFXAP	5.9181e-06
BTG2	FBXW11	8.291e-06
BTG2	CSDE1	9.1755e-06
BTG2	GSK3B	1.2957e-05
BTG2	CUL4A	3.7747e-05
BTG2	CSK	4.0881e-05
BTG2	GIMAP1	5.1343e-05
BTG2	FZR1	5.1939e-05
BTG2	ZNF330	9.4768e-05
BTG2	AXIN1	9.8335e-05
BTG2	COPS8	0.00012424
BTG2	PSMD12	0.00017655
BTG2	DEF6	0.0001821
BTG2	UTY	0.00018932
BTG2	ARHGDIB	0.00020732
BTG2	CAB39	0.00021642
BTG2	ATXN7L3	0.00028698
BTG2	CIC	0.00033166
BTG2	DUS1L	0.00033755
BTG2	ARFGAP3	0.000339
BTG2	ZNF777	0.00034353
BTG2	CHAF1A	0.0003622
BTG2	BFSP1	0.00036912
BTG2	SMARCAD1	0.00038993
BTG2	YEATS4	0.00039524
BTG2	DCAF15	0.00040803
BTG2	ZNF80	0.00044897
BTG2	THAP4	0.00045177
BTG2	TLE3	0.00048798
BTG2	TP53I3	0.00055315
BTG2	JADE2	0.00056503
BTG2	CD72	0.00056853
BTG2	CREBBP	0.00060968
BTG2	ZNF775	0.00061628
BTG2	MAPK14	0.00063232
BTG2	ZBTB1	0.00063412
BTG2	FOXD4	0.00065873
BTG2	CCDC64	0.00066614
BTG2	COPS7A	0.00069537
BTG2	ZC3H15	0.00076109
BTG2	PATL2	0.00078583
BTG2	BCLAF1	0.00079876
BTG2	SIN3A	0.00081459
BTG2	SRD5A3	0.00086913
BTG2	ING2	0.00091731
BTG2	KRTAP5-10	0.00092179
BTG2	LEO1	0.00092308
BTK	SPI1	1.2588e-12
BTK	LUC7L3	4.9514e-10
BTK	CTR9	6.0875e-10
BTK	GNB1L	4.3583e-09
BTK	DHPS	1.6325e-08
BTK	NCBP1	3.8346e-08
BTK	ZNF330	3.9219e-08
BTK	LEO1	5.9956e-08
BTK	RER1	6.5002e-08
BTK	CCNF	6.6952e-08
BTK	DDX3X	8.2241e-08
BTK	COPS8	8.9742e-08
BTK	FZR1	9.5641e-08
BTK	OTUD5	1.128e-07
BTK	ZBTB8OS	1.1451e-07
BTK	AMBRA1	2.3207e-07
BTK	CLUH	3.0602e-07
BTK	RPS6KB1	4.8452e-07
BTK	ODC1	6.5796e-07
BTK	TSEN2	2.021e-06
BTK	CAD	2.4128e-06
BTK	PAPOLG	2.7777e-06
BTK	TELO2	2.8024e-06
BTK	SRM	2.9282e-06
BTK	NUFIP2	3.4978e-06
BTK	KPNA2	3.9157e-06
BTK	CYTH1	4.2993e-06
BTK	IPO13	6.2718e-06
BTK	RTCB	7.7608e-06
BTK	FBXO11	8.3081e-06
BTK	TCERG1	9.8583e-06
BTK	GABPB1	1.0043e-05
BTK	NSUN2	1.0815e-05
BTK	SAP130	1.1092e-05
BTK	PRPF40A	1.383e-05
BTK	YY1	1.8324e-05
BTK	AZIN1	2.1824e-05
BTK	CMTR1	2.378e-05
BTK	ATXN7L3	2.4729e-05
BTK	UPF3B	2.6629e-05
BTK	RB1	2.8714e-05
BTK	MTG2	3.9934e-05
BTK	ARID4A	4.5426e-05
BTK	USP1	5.6826e-05
BTK	ACTN1	6.1958e-05
BTK	FLI1	6.7299e-05
BTK	PAF1	7.6519e-05
BTK	C17orf51	7.8364e-05
BTK	C19orf43	8.0032e-05
BTK	HSPA14	8.0607e-05
BTK	HDAC1	8.3879e-05
BTK	MOB4	8.858e-05
BTK	MLST8	9.0683e-05
BTK	KIAA0391	9.085e-05
BTK	EMC6	9.3211e-05
BTK	ARID1A	9.3612e-05
BTK	COPS7A	9.85e-05
BTK	WEE1	0.00010025
BTK	HIRA	0.00011618
BTK	IFNA5	0.00011902
BTK	ATRIP	0.00012139
BTK	FBXW7	0.00015777
BTK	ARPC2	0.00017256
BTK	RPL29	0.00018061
BTK	DOCK2	0.00019663
BTK	RNGTT	0.0002171
BTK	ABCE1	0.00022747
BTK	MRPL19	0.00023682
BTK	RWDD4	0.00023881
BTK	SIN3A	0.00024005
BTK	YARS	0.00024328
BTK	SRPRB	0.00024886
BTK	PAQR9	0.0002538
BTK	NBAS	0.00025838
BTK	BTF3	0.0002586
BTK	SUDS3	0.00026939
BTK	DEPDC1	0.00027858
BTK	MRPL41	0.0002808
BTK	TMEM87A	0.00031517
BTK	MARS2	0.00031721
BTK	CHMP4B	0.00031744
BTK	DENR	0.00034295
BTK	UBE2G1	0.00035007
BTK	UQCRC1	0.00036455
BTK	SASH3	0.00036754
BTK	AKIRIN2	0.00039468
BTK	COTL1	0.0003955
BTK	TRIAP1	0.00039697
BTK	DHRS7	0.00040548
BTK	PPP2R2A	0.00044661
BTK	DRAP1	0.0004473
BTK	VPS13A	0.00046428
BTK	DTWD1	0.00046555
BTK	ZBTB17	0.00048333
BTK	PNPT1	0.00048446
BTK	MRPS18C	0.00049108
BTK	VEZF1	0.00049242
BTK	SYCE1L	0.00050199
BTK	COPS6	0.00051837
BTK	RPLP0	0.00051874
BTK	CPSF6	0.00053226
BTK	ASPM	0.00053447
BTK	SMARCD1	0.00053984
BTK	ELMO1	0.00055323
BTK	ZNF830	0.00055473
BTK	RAB11FIP1	0.0005862
BTK	SPARC	0.00058973
BTK	THG1L	0.00060513
BTK	METTL17	0.00061837
BTK	PRUNE	0.00062102
BTK	DRG1	0.00064986
BTK	USP24	0.00065331
BTK	IK	0.00067439
BTK	DR1	0.00069162
BTK	PEX10	0.00071666
BTK	IPO9	0.00075763
BTK	TIMM17A	0.00078585
BTK	ORAOV1	0.00080734
BTK	EIF5A	0.00081228
BTK	ARHGAP1	0.00083292
BTK	EVPL	0.00086419
BTK	BRF1	0.00089997
BTK	BCL7A	0.00092075
BTK	ERP27	0.00097334
CD27	KCTD5	1.5625e-16
CD27	COX17	2.3004e-11
CD27	CTR9	4.2838e-11
CD27	AHR	1.1051e-10
CD27	EIF4E	5.951e-10
CD27	SMARCD1	1.4728e-09
CD27	SRP9	4.5702e-09
CD27	OTUD5	5.168e-08
CD27	COPS8	1.5502e-07
CD27	LEO1	1.5684e-07
CD27	FZR1	2.2321e-07
CD27	UQCRC1	2.6645e-07
CD27	BRD9	2.8228e-07
CD27	MEPCE	3.3653e-07
CD27	CCDC101	3.51e-07
CD27	COX11	4.0754e-07
CD27	SRP14	4.285e-07
CD27	DHODH	8.2306e-07
CD27	RPE	1.0113e-06
CD27	ARID4A	1.406e-06
CD27	USP22	1.6111e-06
CD27	ATRIP	2.3685e-06
CD27	TADA1	2.7624e-06
CD27	CDC73	2.9379e-06
CD27	SCAP	3.0023e-06
CD27	CYC1	5.4494e-06
CD27	HDAC3	5.4754e-06
CD27	PDSS2	5.691e-06
CD27	TAF2	6.2264e-06
CD27	COX7C	1.0259e-05
CD27	UMPS	1.1533e-05
CD27	FIP1L1	1.2066e-05
CD27	SRP72	1.2423e-05
CD27	SIN3B	1.253e-05
CD27	PGP	1.4793e-05
CD27	CTPS1	1.6109e-05
CD27	MTERF4	2.0037e-05
CD27	CSK	2.1206e-05
CD27	UFSP2	2.2526e-05
CD27	CARM1	2.767e-05
CD27	EIF3M	2.9386e-05
CD27	PPP2R2A	3.3283e-05
CD27	AMBRA1	3.3342e-05
CD27	YY1	3.3606e-05
CD27	CNOT11	3.4189e-05
CD27	SMARCE1	3.4261e-05
CD27	IMPDH2	3.86e-05
CD27	EIF3H	3.9539e-05
CD27	ALG13	4.07e-05
CD27	TAF6L	4.1323e-05
CD27	SRRD	4.1884e-05
CD27	EIF4ENIF1	5.493e-05
CD27	FAM122B	6.093e-05
CD27	CDK14	6.6248e-05
CD27	CAMSAP3	7.0696e-05
CD27	TAF13	7.712e-05
CD27	MRPS34	7.7676e-05
CD27	GABPB1	7.8979e-05
CD27	ZNF566	8.2951e-05
CD27	UQCR10	0.00010537
CD27	COX10	0.00010607
CD27	PAF1	0.00010736
CD27	PRUNE	0.00011054
CD27	GTF2A1	0.00012673
CD27	EIF4H	0.00013634
CD27	ZNF330	0.00013683
CD27	CHTOP	0.00014223
CD27	TEX10	0.00014618
CD27	UPF2	0.00015402
CD27	NOSIP	0.00015482
CD27	MRPL53	0.00015933
CD27	BCL7A	0.00016339
CD27	SRP19	0.00017367
CD27	RPF2	0.00019182
CD27	USP7	0.00019202
CD27	MRPL41	0.00019836
CD27	SRPRB	0.00020169
CD27	TP53RK	0.00021273
CD27	TRIAP1	0.00021798
CD27	GTF3C3	0.00021887
CD27	PSMD12	0.00022111
CD27	SLTM	0.0002212
CD27	MTG2	0.00023068
CD27	VDAC1	0.00023556
CD27	SYNGR3	0.00023667
CD27	KIAA0368	0.0002477
CD27	SMARCA4	0.00024861
CD27	CUL3	0.00025469
CD27	CINP	0.00026603
CD27	YRDC	0.00026961
CD27	EIF3A	0.00027
CD27	SRSF7	0.00027167
CD27	COQ5	0.00028188
CD27	RGS14	0.00028516
CD27	FARS2	0.00030732
CD27	MARS2	0.0003189
CD27	DENR	0.00032547
CD27	BLMH	0.00033241
CD27	ANAPC1	0.00034626
CD27	HNRNPA2B1	0.00035342
CD27	OSGEP	0.00036864
CD27	LUC7L2	0.00037711
CD27	MRPL20	0.00038402
CD27	PCNP	0.00038645
CD27	LRRFIP2	0.00038792
CD27	RNMT	0.00039534
CD27	ME2	0.00039582
CD27	DICER1	0.00041199
CD27	COQ3	0.00042261
CD27	UFM1	0.00042463
CD27	E4F1	0.00042765
CD27	APOL2	0.00047916
CD27	CPEB4	0.00050123
CD27	SRP54	0.00051386
CD27	SETD1B	0.00051752
CD27	TRMT10C	0.00054094
CD27	ASF1B	0.0005439
CD27	RPL8	0.00056336
CD27	EIF3E	0.00056603
CD27	PTCD3	0.00057315
CD27	ATXN7L3	0.0005924
CD27	RB1	0.00059674
CD27	UQCRC2	0.00060484
CD27	PSMA3	0.00060725
CD27	DHX36	0.00061811
CD27	FBL	0.0006208
CD27	ARID1A	0.00063121
CD27	UBR5	0.00063812
CD27	CD300E	0.00064196
CD27	FRMD6	0.00065113
CD27	NHP2	0.00065199
CD27	ILKAP	0.00065217
CD27	FH	0.00068001
CD27	PSMD3	0.00070055
CD27	TUFM	0.00071202
CD27	GLMN	0.00072086
CD27	EIF4G1	0.0007277
CD27	AFG3L2	0.00072857
CD27	ZBTB1	0.00076235
CD27	SLC31A1	0.00076268
CD27	ENO1	0.00076372
CD27	COX16	0.0007836
CD27	GLYR1	0.00082854
CD27	SCN1B	0.00083394
CD27	SFPQ	0.00085429
CD27	PGAM1	0.000858
CD27	MRPL17	0.00087667
CD27	NDUFB6	0.00088166
CD27	CAD	0.00088231
CD27	KRT38	0.00088299
CD27	ST8SIA4	0.00089438
CD27	PEG10	0.00091137
CD27	GTF3C2	0.00091331
CD27	TNIP2	0.0009358
CD27	DNLZ	0.00094296
CD27	NIFK	0.00095344
CD27	SZRD1	0.00096117
CD27	URB2	0.00097532
CD27	STT3A	0.00099173
CD27	BAP1	0.00099484
CD79A	CTR9	1.7143e-14
CD79A	NELFCD	4.3093e-12
CD79A	PAX5	2.593e-11
CD79A	SIN3A	4.5605e-11
CD79A	NELFB	5.6646e-11
CD79A	CD79B	6.5853e-11
CD79A	RUNX1	1.1247e-10
CD79A	TAF6	1.1992e-10
CD79A	KMT2C	2.0195e-10
CD79A	FBXO11	2.1088e-10
CD79A	EBF1	7.3338e-10
CD79A	COPS8	1.244e-09
CD79A	SND1	1.3946e-09
CD79A	TAF8	7.929e-09
CD79A	LEO1	1.4765e-08
CD79A	TAF4	1.7563e-08
CD79A	BTF3	2.5511e-08
CD79A	SUDS3	4.0496e-08
CD79A	CAD	5.8057e-08
CD79A	USP7	9.2247e-08
CD79A	GABPB1	1.413e-07
CD79A	CBFB	2.495e-07
CD79A	CNOT11	2.6414e-07
CD79A	RPS6KB1	2.7194e-07
CD79A	FLI1	3.1781e-07
CD79A	TAF2	3.5541e-07
CD79A	CNOT4	4.114e-07
CD79A	SAP130	4.5431e-07
CD79A	SFPQ	4.845e-07
CD79A	IPO9	5.4051e-07
CD79A	SP1	8.9736e-07
CD79A	CDC73	1.4391e-06
CD79A	CSTF2	1.5544e-06
CD79A	BRWD1	2.0924e-06
CD79A	VHL	2.3681e-06
CD79A	SS18	2.3903e-06
CD79A	SYMPK	2.8522e-06
CD79A	MGA	3.0942e-06
CD79A	TAF10	3.3379e-06
CD79A	POLR2K	3.5011e-06
CD79A	PCBP2	5.2997e-06
CD79A	TAF1	8.0979e-06
CD79A	ARID1A	9.0664e-06
CD79A	GABPA	9.657e-06
CD79A	RTF1	1.0415e-05
CD79A	OTUD5	1.3603e-05
CD79A	MTDH	1.554e-05
CD79A	ZNF574	1.6009e-05
CD79A	CCNH	1.6447e-05
CD79A	HIPK1	1.9424e-05
CD79A	LRRC59	2.0455e-05
CD79A	GTF2A1	2.2572e-05
CD79A	HMGB1	2.3467e-05
CD79A	TCEB2	2.5536e-05
CD79A	NUP43	2.6746e-05
CD79A	TAF7	3.0817e-05
CD79A	MNAT1	3.3364e-05
CD79A	ATL2	3.6974e-05
CD79A	FAM208A	3.7028e-05
CD79A	WDR61	3.7179e-05
CD79A	NPHS2	4.351e-05
CD79A	FZR1	4.8033e-05
CD79A	BRD1	5.0311e-05
CD79A	CNOT10	5.6888e-05
CD79A	MAPK14	5.7203e-05
CD79A	CSNK1A1	5.9565e-05
CD79A	AMBRA1	6.2247e-05
CD79A	COPS7B	6.8037e-05
CD79A	ANKHD1	7.1824e-05
CD79A	CHD1	7.4446e-05
CD79A	TARDBP	7.4645e-05
CD79A	WDR82	7.6207e-05
CD79A	OLA1	7.9456e-05
CD79A	UTY	8.3075e-05
CD79A	TSPYL1	8.3757e-05
CD79A	DDX3X	8.9341e-05
CD79A	NLGN2	9.1054e-05
CD79A	ETS1	0.0001025
CD79A	HM13	0.00010677
CD79A	ANKRD17	0.00010955
CD79A	IWS1	0.00013046
CD79A	FIP1L1	0.00014945
CD79A	ZNF526	0.00015613
CD79A	GOLGA5	0.00017752
CD79A	SMARCB1	0.00019214
CD79A	DNAJA1	0.0002131
CD79A	UBE3D	0.00023097
CD79A	ANKRD49	0.00023291
CD79A	FLCN	0.00028207
CD79A	SLC15A1	0.00029824
CD79A	CBLL1	0.00033573
CD79A	CCNT1	0.00033823
CD79A	PRKAR2A	0.00034267
CD79A	SLC25A53	0.00034688
CD79A	POLR2L	0.00035052
CD79A	NAP1L1	0.00035072
CD79A	CXorf56	0.00035167
CD79A	SFT2D3	0.00035968
CD79A	ALOX5AP	0.0003604
CD79A	RAP1A	0.00036691
CD79A	FBXO21	0.00037448
CD79A	TAF5	0.0003793
CD79A	GTF2A2	0.00041665
CD79A	TIPARP	0.00041778
CD79A	CAND1	0.00042178
CD79A	YARS	0.00044165
CD79A	CARM1	0.00045906
CD79A	RBM12	0.00048604
CD79A	TCF20	0.00049245
CD79A	NBAS	0.00050008
CD79A	MED6	0.00054695
CD79A	GANAB	0.00055006
CD79A	MED8	0.00055922
CD79A	SFXN5	0.00057828
CD79A	PDSS1	0.00060587
CD79A	TRPV2	0.00063918
CD79A	FBXO41	0.00067086
CD79A	DYRK1A	0.00069599
CD79A	UXT	0.00073976
CD79A	ZBTB10	0.00076428
CD79A	CMTR1	0.00078761
CD79A	DHODH	0.00079654
CD79A	SOCS3	0.00081316
CD79A	ACY3	0.00082545
CD79A	PHF10	0.0008291
CD79A	BCL2	0.0008426
CD79A	CUL4B	0.00085672
CD79A	MAP3K4	0.00088125
CD79A	TMEM208	0.00088291
CD79A	RAP1GAP2	0.00089289
CD79A	ATAD2	0.00089906
CD79A	GCN1L1	0.00090185
CD79A	NDC1	0.00091539
CD79A	FBXO22	0.00091761
CD79A	FAM98B	0.00093629
CD79A	ZNF24	0.00098049
CD79A	MT1HL1	0.00098107
CD79A	GSK3B	0.00098589
CD79B	CSNK1A1	1.7794e-11
CD79B	FBXO11	1.6424e-09
CD79B	FLI1	1.3191e-08
CD79B	EBF1	2.165e-08
CD79B	TIPARP	1.3049e-07
CD79B	CTR9	1.3948e-07
CD79B	PAF1	2.2273e-07
CD79B	SND1	3.8764e-07
CD79B	MCTP1	4.768e-07
CD79B	FAM193A	6.0141e-07
CD79B	ARID1A	1.6041e-06
CD79B	SCAF8	1.7128e-06
CD79B	FOXO1	4.8681e-06
CD79B	IPO9	4.9017e-06
CD79B	COPS8	5.2326e-06
CD79B	RB1	5.6444e-06
CD79B	ANKRD17	6.883e-06
CD79B	CNOT11	1.312e-05
CD79B	PECAM1	1.5328e-05
CD79B	C17orf58	1.6359e-05
CD79B	BAP1	1.9208e-05
CD79B	OTUD5	1.9467e-05
CD79B	MAPK14	2.204e-05
CD79B	SMARCA5	2.6683e-05
CD79B	ZNF330	4.5143e-05
CD79B	NSUN2	7.2879e-05
CD79B	PSG5	7.7914e-05
CD79B	SLC1A6	7.9108e-05
CD79B	CNOT10	8.4243e-05
CD79B	NUDT3	9.0175e-05
CD79B	NRD1	9.3315e-05
CD79B	TBCCD1	9.7178e-05
CD79B	UBP1	0.00010008
CD79B	ZBTB8OS	0.00010347
CD79B	ANKHD1-EIF4EBP3	0.00010457
CD79B	TSEN2	0.00010527
CD79B	E4F1	0.0001128
CD79B	CREB3L1	0.0001212
CD79B	EIF4G2	0.00015559
CD79B	BFSP2	0.00016462
CD79B	WDR61	0.00021457
CD79B	IGIP	0.00024121
CD79B	PUS7	0.00024176
CD79B	A4GNT	0.00026901
CD79B	CXorf56	0.00028691
CD79B	LUC7L2	0.00032728
CD79B	TSPAN10	0.00034529
CD79B	KMT2D	0.00038578
CD79B	HM13	0.00038869
CD79B	RFPL4AL1	0.00041253
CD79B	ABCF2	0.00045345
CD79B	PREP	0.00046381
CD79B	ANKHD1	0.00050919
CD79B	YBX1	0.00051516
CD79B	HIRA	0.00056287
CD79B	ANKRD11	0.00058829
CD79B	CSK	0.00060945
CD79B	BTBD8	0.00062368
CD79B	LDOC1	0.0006257
CD79B	NOSIP	0.00064411
CD79B	LENG9	0.00064639
CD79B	GPS1	0.00066198
CD79B	NBAS	0.00069078
CD79B	AKIRIN2	0.00069344
CD79B	DCTD	0.00071999
CD79B	STK32B	0.00077609
CD79B	PNLDC1	0.00080742
CD79B	CPSF1	0.00081451
CD79B	AXIN1	0.00086812
CD79B	HIST1H4B	0.00091091
CD79B	UBR1	0.00092029
CD79B	NAPSA	0.00095588
CD81	KCTD5	7.7711e-09
CD81	SMG8	3.5689e-08
CD81	CCDC101	3.6517e-08
CD81	ZBTB8OS	4.2763e-08
CD81	FZR1	4.4948e-08
CD81	OTUD5	5.714e-08
CD81	TAF6L	1.2807e-07
CD81	ATXN7L3	1.5704e-07
CD81	RPS6KB1	2.537e-07
CD81	EP300	4.2905e-07
CD81	HIRA	4.3668e-07
CD81	FUS	4.4344e-07
CD81	CHEK1	5.5742e-07
CD81	TCEB2	1.2748e-06
CD81	NELFCD	1.4395e-06
CD81	GNB1L	1.6218e-06
CD81	EBF1	2.1227e-06
CD81	ODC1	2.1851e-06
CD81	PAPD5	2.4695e-06
CD81	TADA1	2.4813e-06
CD81	GIGYF2	3.0914e-06
CD81	RUNX1	3.4474e-06
CD81	COPS8	3.6295e-06
CD81	MED14	4.1055e-06
CD81	CSNK1A1	5.0671e-06
CD81	SPEN	5.4631e-06
CD81	CEBPZ	5.7983e-06
CD81	POU2F1	6.1835e-06
CD81	ATXN2L	9.9591e-06
CD81	NCL	1.1854e-05
CD81	CKS2	1.2114e-05
CD81	TELO2	1.2312e-05
CD81	RNF219	1.2479e-05
CD81	SUN2	1.3893e-05
CD81	RPL31	1.4626e-05
CD81	ID3	1.7908e-05
CD81	TADA2B	2.3651e-05
CD81	DOCK2	2.4065e-05
CD81	SFPQ	2.4377e-05
CD81	CCNF	2.4777e-05
CD81	UBR5	2.5054e-05
CD81	DOLK	2.833e-05
CD81	MYB	3.0822e-05
CD81	HDAC3	3.4494e-05
CD81	PAF1	3.503e-05
CD81	TSEN2	3.5661e-05
CD81	SDAD1	3.7166e-05
CD81	NSUN2	3.823e-05
CD81	TAF5L	3.8371e-05
CD81	C1orf109	4.0753e-05
CD81	TRNAU1AP	4.399e-05
CD81	UMPS	4.6741e-05
CD81	MED30	4.9865e-05
CD81	RPLP0	5.0206e-05
CD81	GMPPB	5.0798e-05
CD81	DDX3X	5.3212e-05
CD81	CNOT11	5.6899e-05
CD81	CNOT10	5.9841e-05
CD81	YARS	6.0055e-05
CD81	MED4	6.491e-05
CD81	SPATA5L1	6.6537e-05
CD81	ATRIP	6.9859e-05
CD81	PRUNE	7.1645e-05
CD81	ALG13	7.2897e-05
CD81	C19orf43	8.2603e-05
CD81	FLVCR1	9.0455e-05
CD81	VWA9	9.1801e-05
CD81	CYTH1	0.0001087
CD81	DNAJC16	0.00010915
CD81	EDF1	0.00011827
CD81	WDR47	0.00012127
CD81	SUPT4H1	0.00012312
CD81	MED21	0.0001257
CD81	GABPB1	0.00012613
CD81	NDC1	0.00013152
CD81	SLC7A5	0.00014017
CD81	NELFB	0.00014159
CD81	CMPK1	0.00014707
CD81	MED11	0.00015178
CD81	SRM	0.00015349
CD81	TRNT1	0.00015636
CD81	CTDSPL2	0.00016958
CD81	SRSF11	0.00017588
CD81	MEN1	0.00017721
CD81	TAF12	0.0001897
CD81	HDAC1	0.00019199
CD81	RPL13A	0.00019253
CD81	ARID4A	0.00020092
CD81	TAF9	0.00020113
CD81	MTG2	0.00022524
CD81	UPF2	0.00022867
CD81	ALDH18A1	0.00023004
CD81	SMARCA4	0.00023296
CD81	MEAF6	0.00023885
CD81	LEO1	0.0002694
CD81	NSMAF	0.00027679
CD81	NELFA	0.00027891
CD81	WRAP53	0.00027929
CD81	WDR63	0.00029914
CD81	SKI	0.00031277
CD81	YY1	0.00031749
CD81	UQCRC2	0.00032681
CD81	RTCB	0.00034209
CD81	RPL8	0.00034537
CD81	MTA2	0.00036794
CD81	SMG9	0.00038066
CD81	EIF2B4	0.0003995
CD81	TAF1	0.00040077
CD81	EIF4E2	0.00042276
CD81	CHD4	0.00042802
CD81	MFSD3	0.00043597
CD81	CMIP	0.00043863
CD81	IL20	0.0004411
CD81	TAF2	0.00044733
CD81	C16orf72	0.00045216
CD81	CAPN5	0.00049444
CD81	SUPT5H	0.00049995
CD81	UQCRB	0.00050073
CD81	PDPK1	0.0005025
CD81	WDR74	0.0005052
CD81	METAP2	0.00052124
CD81	RPL10A	0.00053159
CD81	PCGF5	0.00053279
CD81	TRIAP1	0.0005355
CD81	IMPDH2	0.00054085
CD81	BRPF1	0.00054884
CD81	MED12	0.00057231
CD81	DPH1	0.00058828
CD81	GABPA	0.00059735
CD81	ANGPTL6	0.00059757
CD81	TRIM55	0.00059995
CD81	ZPR1	0.00060735
CD81	ALG2	0.00060851
CD81	ARF1	0.00063706
CD81	TRAPPC5	0.00065646
CD81	DDX24	0.00065779
CD81	YARS2	0.00065809
CD81	RFT1	0.00070284
CD81	POGZ	0.000735
CD81	TEX10	0.00074037
CD81	ARPC4	0.00075348
CD81	SBDS	0.00076868
CD81	AFF2	0.00078202
CD81	CIITA	0.00078667
CD81	C3orf58	0.00079082
CD81	EED	0.00080178
CD81	ELAVL4	0.00081179
CD81	CABIN1	0.00081562
CD81	SMAD7	0.00083961
CD81	PHB2	0.00084209
CD81	RPS5	0.00091156
CD81	RABIF	0.00091694
CD81	FCRLB	0.00091981
CD81	VEZF1	0.00092694
CD81	PHB	0.00097777
CD81	MED19	0.00098175
CSK	TAF6L	1.3177e-09
CSK	COPS8	6.7472e-09
CSK	ZBTB8OS	1.1307e-08
CSK	INTS5	4.775e-08
CSK	GCN1L1	7.9323e-08
CSK	CTR9	9.0024e-08
CSK	PCBP1	1.1075e-07
CSK	USP22	2.1143e-07
CSK	TAF5L	2.2968e-07
CSK	OTUD5	3.1009e-07
CSK	SUPT4H1	2.633e-06
CSK	ATXN7L3	2.9702e-06
CSK	FZR1	3.8229e-06
CSK	POLR2L	5.1562e-06
CSK	THOC3	5.4997e-06
CSK	RPL19	1.0275e-05
CSK	RNGTT	1.1759e-05
CSK	EIF3D	1.4311e-05
CSK	ZNF131	1.4395e-05
CSK	MED8	1.6486e-05
CSK	CPLX3	1.6851e-05
CSK	TADA2B	1.7241e-05
CSK	ANKRD17	2.7861e-05
CSK	C19orf43	2.8774e-05
CSK	SAP130	3.2258e-05
CSK	MED6	3.422e-05
CSK	CPSF2	3.5678e-05
CSK	NELFB	3.893e-05
CSK	DNAJA1	4.1536e-05
CSK	NELFCD	4.1922e-05
CSK	URI1	4.2674e-05
CSK	FLI1	4.8109e-05
CSK	C1orf109	4.8743e-05
CSK	EIF3M	5.6163e-05
CSK	INTS4	5.9264e-05
CSK	FLVCR1	6.2566e-05
CSK	SRP9	6.3863e-05
CSK	AP4S1	6.47e-05
CSK	GNL3L	6.6816e-05
CSK	TMX2	7.3678e-05
CSK	C7orf26	7.5295e-05
CSK	TAF2	7.6201e-05
CSK	MPI	8.448e-05
CSK	NOL12	8.6255e-05
CSK	TANGO6	8.6859e-05
CSK	SCAMP2	8.7535e-05
CSK	TADA1	8.7726e-05
CSK	MED10	9.3842e-05
CSK	C22orf39	9.5795e-05
CSK	EIF3H	9.7686e-05
CSK	TRIAP1	0.00011823
CSK	RPL18A	0.00012112
CSK	SUPT5H	0.00012815
CSK	C21orf59	0.00015283
CSK	CCNF	0.00015363
CSK	RUVBL1	0.00015892
CSK	ADSL	0.00017274
CSK	CLCN2	0.0001848
CSK	SMG8	0.00018799
CSK	TTI2	0.0002053
CSK	RQCD1	0.00023192
CSK	GABPA	0.0002329
CSK	INTS1	0.00023583
CSK	MCUR1	0.00025897
CSK	AMBRA1	0.00029141
CSK	CPSF1	0.00029384
CSK	GTF2B	0.00029397
CSK	MED14	0.00030156
CSK	XRCC6	0.0003261
CSK	PPM1D	0.00033934
CSK	CLIC6	0.0003504
CSK	CEP350	0.00036034
CSK	HMGXB4	0.00038562
CSK	CEBPZ	0.00040359
CSK	NHP2	0.00040444
CSK	TAF7	0.00040707
CSK	ZNHIT3	0.00040826
CSK	HNRNPC	0.00041184
CSK	MAGEH1	0.00044305
CSK	FBXO34	0.00044512
CSK	POLR2K	0.00044554
CSK	EIF4G2	0.00044656
CSK	SUPT6H	0.00044791
CSK	POLR2G	0.0004574
CSK	SMG7	0.00046617
CSK	PAF1	0.00047806
CSK	FOXK1	0.00047839
CSK	SEMA4G	0.00048925
CSK	ASUN	0.00049208
CSK	YY1	0.00049989
CSK	KMT2D	0.00050153
CSK	TOP1	0.00050488
CSK	SEH1L	0.00051942
CSK	NELFA	0.00058812
CSK	USE1	0.00059276
CSK	RAPGEF5	0.00059842
CSK	AXIN1	0.00060058
CSK	GPN2	0.00063955
CSK	RPL17	0.00064333
CSK	RPE	0.00064423
CSK	PAXIP1	0.00064935
CSK	PRPF40A	0.00066938
CSK	SMCO3	0.00069246
CSK	MED31	0.00071031
CSK	RBX1	0.00071508
CSK	RTCB	0.00076291
CSK	RER1	0.0008041
CSK	ULK3	0.00082174
CSK	CSNK1A1	0.00084187
CSK	RPL37	0.00085666
CSK	MNAT1	0.0008681
CSK	SH3BGR	0.00088472
CSK	EIF5A	0.00088786
CSK	RPLP0	0.0008885
CSK	CRCP	0.00088994
CSK	H3F3B	0.0009252
CSK	OGT	0.00093967
CSK	ASB7	0.00095487
CSK	KDM6A	0.00096765
CSK	CPSF3L	0.00097951
CSK	TTC8	0.00099179
E2F2	DAD1	2.5308e-08
E2F2	EP300	2.7244e-08
E2F2	TAF6L	4.3643e-08
E2F2	RPL10	5.345e-08
E2F2	TRMT112	6.0122e-08
E2F2	NOP56	1.2919e-07
E2F2	TAF9	1.3988e-07
E2F2	NHP2	1.7838e-07
E2F2	GTF3C3	2.3541e-07
E2F2	HIRA	4.6757e-07
E2F2	SMG8	5.2465e-07
E2F2	NLE1	6.917e-07
E2F2	PHB	7.5679e-07
E2F2	TAZ	9.3092e-07
E2F2	TRIAP1	9.5322e-07
E2F2	EBF1	1.0814e-06
E2F2	ADSL	1.3958e-06
E2F2	DOLK	1.4427e-06
E2F2	CYTH1	1.521e-06
E2F2	GNB1L	1.6227e-06
E2F2	SUPT4H1	1.7058e-06
E2F2	RPS19BP1	1.9449e-06
E2F2	TSR2	1.9678e-06
E2F2	IMP4	2.1002e-06
E2F2	FNIP1	2.2493e-06
E2F2	GRPEL1	2.3195e-06
E2F2	PDPK1	2.604e-06
E2F2	RPL19	2.7517e-06
E2F2	TCF3	2.9878e-06
E2F2	PRUNE	3.293e-06
E2F2	CCNF	3.5572e-06
E2F2	RPL3	3.8053e-06
E2F2	TTI2	4.0609e-06
E2F2	EIF4E	4.9613e-06
E2F2	ALG13	5.0208e-06
E2F2	TELO2	5.0799e-06
E2F2	NOL10	6.4032e-06
E2F2	NOP14	6.6756e-06
E2F2	SLC35B1	6.8574e-06
E2F2	DPAGT1	8.1386e-06
E2F2	WNK1	8.2726e-06
E2F2	CTR9	8.481e-06
E2F2	MED14	8.6608e-06
E2F2	GNL3L	9.537e-06
E2F2	NUP188	9.8389e-06
E2F2	MEN1	9.8853e-06
E2F2	PLRG1	9.8978e-06
E2F2	SUPT6H	9.9206e-06
E2F2	ALG1	1.1856e-05
E2F2	COX7C	1.4831e-05
E2F2	ARPC4	1.4857e-05
E2F2	POP5	1.6014e-05
E2F2	ARF6	1.6574e-05
E2F2	MAK16	1.7536e-05
E2F2	MTOR	1.7817e-05
E2F2	XRCC5	1.8505e-05
E2F2	UTP20	1.8679e-05
E2F2	SUMO2	1.9313e-05
E2F2	STRAP	2.1526e-05
E2F2	KRI1	2.1905e-05
E2F2	MRPL38	2.245e-05
E2F2	DDX10	2.3057e-05
E2F2	HEATR1	2.3516e-05
E2F2	CCDC101	2.5839e-05
E2F2	SEL1L	2.7843e-05
E2F2	ATIC	2.8576e-05
E2F2	DDX52	2.8991e-05
E2F2	UTP23	2.9574e-05
E2F2	PGS1	2.9633e-05
E2F2	EIF2B4	2.9705e-05
E2F2	CSNK1A1	3.2643e-05
E2F2	KPNA2	3.3592e-05
E2F2	GADD45GIP1	3.4012e-05
E2F2	GPI	3.4153e-05
E2F2	ASL	3.5714e-05
E2F2	MLST8	3.6124e-05
E2F2	NOP16	3.8263e-05
E2F2	TAF1C	4.0635e-05
E2F2	RRP15	4.1276e-05
E2F2	STRBP	4.2874e-05
E2F2	EIF2B5	4.6624e-05
E2F2	MRPL41	4.8076e-05
E2F2	CEBPZ	4.8149e-05
E2F2	EIF3M	4.8249e-05
E2F2	EIF3G	4.9211e-05
E2F2	DDX54	5.0052e-05
E2F2	MANF	5.4408e-05
E2F2	FAM60A	5.5392e-05
E2F2	MFN2	5.8323e-05
E2F2	COQ3	5.9068e-05
E2F2	MYBBP1A	6.1162e-05
E2F2	BRIX1	6.2713e-05
E2F2	DIMT1	6.2909e-05
E2F2	RPL23A	6.34e-05
E2F2	DNLZ	6.4008e-05
E2F2	NOL9	6.8554e-05
E2F2	ATRIP	7.3651e-05
E2F2	RRP12	7.4743e-05
E2F2	VPRBP	7.5064e-05
E2F2	SBDS	7.8879e-05
E2F2	TADA1	7.9019e-05
E2F2	PDCL	7.9221e-05
E2F2	NELFCD	8.2458e-05
E2F2	GPKOW	8.2645e-05
E2F2	MRPL43	8.3754e-05
E2F2	UMPS	8.4405e-05
E2F2	GART	8.5792e-05
E2F2	RPP30	9.163e-05
E2F2	PUF60	9.2863e-05
E2F2	SMG9	9.8375e-05
E2F2	RRAGA	0.00010211
E2F2	EIF6	0.00010251
E2F2	TOMM22	0.00010366
E2F2	LAMTOR2	0.00010498
E2F2	PTPMT1	0.0001063
E2F2	RPL31	0.00010732
E2F2	TMEM41B	0.00011099
E2F2	MBNL1	0.00011127
E2F2	ISG20L2	0.00011242
E2F2	SLC7A5	0.000113
E2F2	FBL	0.00011434
E2F2	RPLP0	0.0001155
E2F2	FLVCR1	0.00011606
E2F2	KIAA1143	0.0001207
E2F2	WDR24	0.00012491
E2F2	CD19	0.00012537
E2F2	ALG11	0.00012663
E2F2	FARSA	0.00012727
E2F2	MRPL17	0.00012795
E2F2	DDX46	0.00013637
E2F2	DDX21	0.000139
E2F2	RPL15	0.00014186
E2F2	ZNHIT3	0.00014413
E2F2	TPI1	0.00014517
E2F2	MBTPS2	0.00014655
E2F2	SUDS3	0.00014811
E2F2	VMP1	0.0001499
E2F2	FAU	0.00015143
E2F2	DNAJC11	0.00015183
E2F2	NOL6	0.00015362
E2F2	FAM57B	0.00015379
E2F2	GABPB1	0.00015441
E2F2	PAK1IP1	0.00015923
E2F2	RPS2	0.00015945
E2F2	IDH3A	0.00017133
E2F2	PELP1	0.00017463
E2F2	PABPC1	0.0001769
E2F2	VEZF1	0.00017846
E2F2	EIF3E	0.00017989
E2F2	CHEK1	0.00018729
E2F2	NRBP1	0.00018965
E2F2	RPL17-C18orf32	0.00019185
E2F2	GFM1	0.00019827
E2F2	CD79B	0.00020079
E2F2	E4F1	0.0002051
E2F2	MED9	0.00020573
E2F2	MDN1	0.00020645
E2F2	CCDC125	0.00021065
E2F2	AP1M1	0.0002139
E2F2	POLR1A	0.00021993
E2F2	GPATCH4	0.0002228
E2F2	TAF5L	0.00023206
E2F2	SPATA5L1	0.00024262
E2F2	DHX37	0.00024406
E2F2	DHODH	0.00025675
E2F2	SUZ12	0.00025799
E2F2	WDR18	0.0002688
E2F2	IARS	0.00027938
E2F2	MED4	0.00028078
E2F2	CEP120	0.00028281
E2F2	DHX33	0.00028501
E2F2	EIF5	0.00029047
E2F2	ACSL4	0.00029469
[truncated: 4,489 more rows]

## Sheet: Table S3B
Table S3B: List of repressors identified across 47 CRISPR screens with RRA score <10^-3
Target (Screened gene)	Regulator (Repressor)	RRA score
AKT2	GLRX5	4.9669e-12
AKT2	RFC1	1.3164e-09
AKT2	WASH1	3.7431e-08
AKT2	PPP1R7	6.4805e-08
AKT2	CDK6	8.8393e-08
AKT2	C17orf70	9.5495e-08
AKT2	TIMM10	2.0901e-07
AKT2	WRNIP1	4.2351e-07
AKT2	NFS1	5.1544e-07
AKT2	DNAJC9	5.7806e-07
AKT2	PRPF8	7.2632e-07
AKT2	CDC7	1.043e-06
AKT2	FEN1	1.5979e-06
AKT2	ATP6V1B2	1.6613e-06
AKT2	RTEL1	2.0806e-06
AKT2	TIMELESS	3.1052e-06
AKT2	MCM4	7.0348e-06
AKT2	RECQL4	7.3045e-06
AKT2	MED30	8.1174e-06
AKT2	TXN	1.1315e-05
AKT2	UBE2T	1.1668e-05
AKT2	PRIM1	1.28e-05
AKT2	DHX8	1.3106e-05
AKT2	GINS3	1.3111e-05
AKT2	ARPC1B	1.8431e-05
AKT2	CAPZB	2.1157e-05
AKT2	WDR77	2.2465e-05
AKT2	RAD51D	2.2763e-05
AKT2	CTNNBL1	2.3449e-05
AKT2	PRPF19	2.4392e-05
AKT2	RFC5	2.5562e-05
AKT2	ACP1	2.6306e-05
AKT2	CCND3	2.6488e-05
AKT2	FANCG	3.1764e-05
AKT2	SMC5	3.1984e-05
AKT2	CHTF18	3.6304e-05
AKT2	MCMBP	3.7544e-05
AKT2	RFC3	3.9177e-05
AKT2	EXOSC3	4.077e-05
AKT2	SETD1A	4.2833e-05
AKT2	PRMT5	4.3165e-05
AKT2	DNA2	4.8472e-05
AKT2	POLD3	6.2409e-05
AKT2	HIST1H2AI	6.439e-05
AKT2	CCT5	6.8177e-05
AKT2	PSMB4	7.0657e-05
AKT2	CDC5L	7.1841e-05
AKT2	SNRNP200	7.4235e-05
AKT2	DLX4	7.7894e-05
AKT2	FAM122A	8.3907e-05
AKT2	POLD2	8.8235e-05
AKT2	FAM50A	9.3474e-05
AKT2	SOD2	9.4221e-05
AKT2	HNRNPA1	9.4482e-05
AKT2	ORC6	9.7079e-05
AKT2	ARID2	0.00010147
AKT2	POLE2	0.00010248
AKT2	SNRPD3	0.00010737
AKT2	DHX38	0.00011444
AKT2	CBWD5	0.00011663
AKT2	ILF3	0.00011781
AKT2	DPY19L1	0.00011856
AKT2	HELQ	0.00012369
AKT2	CABP4	0.00012634
AKT2	DUT	0.00013152
AKT2	SSU72	0.00013183
AKT2	SKP2	0.00013358
AKT2	TERF1	0.00014359
AKT2	IQCG	0.00015547
AKT2	CHD7	0.00016635
AKT2	TSC1	0.00016747
AKT2	FDPS	0.00017333
AKT2	SLC6A8	0.00017535
AKT2	FANCE	0.00017757
AKT2	PSMA6	0.00017875
AKT2	FANCB	0.00017928
AKT2	XPO1	0.00018136
AKT2	ADCY6	0.00018413
AKT2	NARFL	0.00018766
AKT2	FANCF	0.00019277
AKT2	MYC	0.0002035
AKT2	ABCB7	0.00021646
AKT2	KCMF1	0.00021662
AKT2	TCP1	0.00021819
AKT2	ATP6V0D1	0.00022214
AKT2	RALY	0.00022752
AKT2	TIMM22	0.00023228
AKT2	MTF1	0.00023713
AKT2	PSMA7	0.00023907
AKT2	AHCY	0.00024026
AKT2	PABPN1	0.00024987
AKT2	ATP6V0C	0.00025231
AKT2	LRP5	0.00025874
AKT2	SNAI3	0.00028989
AKT2	CHAF1A	0.00029005
AKT2	ZNF880	0.00029071
AKT2	IRS2	0.0003043
AKT2	NQO1	0.00030618
AKT2	SDE2	0.00031267
AKT2	SDHA	0.00031386
AKT2	GHRL	0.00031973
AKT2	LIG1	0.00033574
AKT2	CKS1B	0.00034194
AKT2	MED19	0.00034499
AKT2	POLR3C	0.00034757
AKT2	MED11	0.00036184
AKT2	TMEM199	0.00036305
AKT2	CDC37	0.00036793
AKT2	NEDD8	0.00037059
AKT2	HIPK1	0.00037395
AKT2	PRMT1	0.00039453
AKT2	PHF21A	0.00041105
AKT2	ZNF596	0.0004111
AKT2	TFDP1	0.00041932
AKT2	TSC2	0.00042225
AKT2	TICRR	0.0004419
AKT2	UBE2N	0.00044713
AKT2	COX6C	0.00045411
AKT2	CCNA2	0.00045914
AKT2	FANCA	0.00046059
AKT2	CTC1	0.00046351
AKT2	ATP6V0B	0.00048473
AKT2	APEX2	0.00050027
AKT2	CCT6A	0.00051172
AKT2	FAM64A	0.00051273
AKT2	LSM3	0.00052185
AKT2	DCAF7	0.00052687
AKT2	CFAP20	0.00053046
AKT2	C19orf52	0.00053407
AKT2	GLRX3	0.00054061
AKT2	BRICD5	0.00054408
AKT2	DDX23	0.00055881
AKT2	RBM23	0.00060794
AKT2	NDUFAF1	0.00061309
AKT2	KCP	0.00061529
AKT2	MAD2L2	0.00061581
AKT2	STOML1	0.00061599
AKT2	DHX9	0.00063009
AKT2	TIMM10B	0.00064029
AKT2	DBF4	0.00065423
AKT2	COLCA1	0.0006673
AKT2	CCNYL1	0.00067574
AKT2	HIST1H3B	0.00067784
AKT2	THAP11	0.00068049
AKT2	GEMIN6	0.00068752
AKT2	CCDC142	0.00070521
AKT2	NMT1	0.00071008
AKT2	UBE2I	0.00071233
AKT2	RRM2	0.00071821
AKT2	PPP4C	0.00072803
AKT2	CCM2L	0.00073669
AKT2	NACAD	0.0007397
AKT2	TOPBP1	0.00075881
AKT2	BRIP1	0.00076866
AKT2	PNKP	0.00077286
AKT2	FGD4	0.00079238
AKT2	ATP6V1G1	0.00079703
AKT2	POLR2L	0.00081524
AKT2	EPC1	0.00084132
AKT2	LAP3	0.00086103
AKT2	ORC3	0.00087475
AKT2	CENPT	0.00088415
AKT2	BTG2	0.00088454
AKT2	TMEM8A	0.00090487
AKT2	TERF2	0.00090882
AKT2	DRAXIN	0.00092995
AKT2	DDX11	0.00098278
AKT2	RPRD1B	0.00098681
AKT2	CCDC114	0.00098957
BACH2	DNAJC9	4.385e-08
BACH2	CDK6	9.6718e-07
BACH2	RANBP2	3.5564e-06
BACH2	NFS1	6.8307e-06
BACH2	FAM96B	8.8863e-06
BACH2	ETS1	9.5788e-06
BACH2	MYBL2	9.872e-06
BACH2	CTNNBL1	1.1396e-05
BACH2	SOD2	1.3219e-05
BACH2	HSCB	1.4181e-05
BACH2	NKD1	1.6089e-05
BACH2	DDX6	1.6362e-05
BACH2	ACLY	1.893e-05
BACH2	ZNF143	1.9063e-05
BACH2	ARMC5	2.6334e-05
BACH2	ZC3H7A	3.219e-05
BACH2	SELT	3.5893e-05
BACH2	TBCE	4.1419e-05
BACH2	PABPC1L	4.5716e-05
BACH2	FAM50A	5.0839e-05
BACH2	PNKP	5.176e-05
BACH2	APOBEC2	5.2107e-05
BACH2	FAM214B	7.3481e-05
BACH2	CCND3	7.9001e-05
BACH2	TIMM10	8.0088e-05
BACH2	CHTF18	8.4084e-05
BACH2	SOD1	8.6742e-05
BACH2	GLRX5	9.831e-05
BACH2	PDPK1	0.0001068
BACH2	SLC9A5	0.00011206
BACH2	CCNA2	0.00011408
BACH2	ECT2	0.00011434
BACH2	RPL26L1	0.00011984
BACH2	C19orf52	0.00012071
BACH2	LIN52	0.00012501
BACH2	CCDC127	0.00013129
BACH2	DNA2	0.00014884
BACH2	EPB41L1	0.00014905
BACH2	THOC3	0.00015599
BACH2	SHOX2	0.00015851
BACH2	NCOR2	0.00016226
BACH2	ATF1	0.00016404
BACH2	CDK11B	0.00016646
BACH2	CERS5	0.00017099
BACH2	P2RX5	0.0001736
BACH2	CDKN2B	0.000174
BACH2	XRCC3	0.00018137
BACH2	ATP5L2	0.00018227
BACH2	NDNL2	0.00018433
BACH2	FBXW5	0.00018465
BACH2	CAMSAP3	0.00018606
BACH2	IKBKG	0.00018847
BACH2	PSMA6	0.00019275
BACH2	TINF2	0.00020362
BACH2	C17orf49	0.00021445
BACH2	CBWD5	0.00022939
BACH2	VMAC	0.00024345
BACH2	C17orf53	0.00024571
BACH2	SKP2	0.00025319
BACH2	MT1B	0.00027606
BACH2	SNAPC4	0.00028244
BACH2	DCLK2	0.0002857
BACH2	EPSTI1	0.0002891
BACH2	TMCO3	0.00028965
BACH2	SBNO1	0.00029778
BACH2	DYNC1H1	0.00029996
BACH2	EIF4ENIF1	0.00030282
BACH2	CCDC174	0.00030476
BACH2	CCDC102A	0.00031125
BACH2	GPBP1L1	0.00031505
BACH2	RBBP5	0.00031902
BACH2	EIF2D	0.0003199
BACH2	TM9SF2	0.00032264
BACH2	NDUFS2	0.00033603
BACH2	ECD	0.00034106
BACH2	SCD	0.0003423
BACH2	DDX3Y	0.00034354
BACH2	ATRAID	0.00035371
BACH2	RALY	0.00035675
BACH2	SMC2	0.00035826
BACH2	KLF16	0.00037846
BACH2	C17orf70	0.00037985
BACH2	TBCC	0.00038678
BACH2	SEC13	0.00041558
BACH2	MASTL	0.00041989
BACH2	ARID1A	0.0004202
BACH2	CDK5RAP1	0.00042579
BACH2	TUBB8	0.00043095
BACH2	CRACR2A	0.00043344
BACH2	CAPZB	0.00043365
BACH2	LMNB2	0.00044319
BACH2	WASH1	0.00045272
BACH2	TMEM19	0.00046081
BACH2	EDC4	0.00047663
BACH2	HDGFRP3	0.00047738
BACH2	SNRPC	0.00047765
BACH2	DDX23	0.00048656
BACH2	FLI1	0.00051729
BACH2	PTCHD2	0.00051861
BACH2	PPP4C	0.00052006
BACH2	KAT5	0.00052364
BACH2	GDE1	0.00053682
BACH2	OAZ1	0.00055115
BACH2	SEMA6B	0.00055291
BACH2	BUB1	0.000557
BACH2	ITGB1BP2	0.00055992
BACH2	PRMT7	0.00056088
BACH2	CABP7	0.00056279
BACH2	ODF4	0.00056612
BACH2	CCAR1	0.00057061
BACH2	ARF1	0.0005758
BACH2	SCAMP1	0.00059443
BACH2	ASH2L	0.00059519
BACH2	FAM104A	0.00061505
BACH2	SNAPC3	0.00061814
BACH2	GSS	0.00062188
BACH2	GEMIN6	0.00062487
BACH2	FNDC5	0.000669
BACH2	LAMP3	0.00067367
BACH2	ZBTB49	0.00068567
BACH2	WDHD1	0.00070166
BACH2	EIF1AY	0.00071084
BACH2	DGCR14	0.00072352
BACH2	LSM4	0.00073094
BACH2	RNF8	0.0007816
BACH2	FKBP1A	0.00079474
BACH2	CAPRIN1	0.00079974
BACH2	USB1	0.00080485
BACH2	XRN1	0.00081612
BACH2	NT5C1A	0.00081793
BACH2	PAXBP1	0.00082297
BACH2	ISY1	0.00083513
BACH2	DHX35	0.0008395
BACH2	KDM8	0.00085979
BACH2	TLX1	0.00086876
BACH2	ARAF	0.0008768
BACH2	DDX42	0.00089361
BACH2	UBE2C	0.00089529
BACH2	FAM160A2	0.00090199
BACH2	BPIFB4	0.00090583
BACH2	CCER1	0.00092328
BACH2	ELMO3	0.00093582
BACH2	CARHSP1	0.0009475
BACH2	PPP1R8	0.00094922
BACH2	CSF1R	0.00095994
BACH2	SMEK1	0.00097402
BACH2	SIN3A	0.00097977
BCL-XL	NFKBIA	8.304e-13
BCL-XL	LRP10	7.8902e-11
BCL-XL	CDK6	5.4939e-09
BCL-XL	CCNA2	8.2143e-09
BCL-XL	C17orf70	1.1825e-08
BCL-XL	C19orf52	1.2127e-08
BCL-XL	RPS8	1.0031e-07
BCL-XL	GINS3	2.274e-07
BCL-XL	FANCA	2.3457e-07
BCL-XL	FAM96B	3.811e-07
BCL-XL	PPP4C	4.7308e-07
BCL-XL	DNAJC9	8.4339e-07
BCL-XL	POLD2	8.9167e-07
BCL-XL	MDM1	1.4818e-06
BCL-XL	NARFL	1.7003e-06
BCL-XL	PRIM1	2.0556e-06
BCL-XL	PRPF19	2.3594e-06
BCL-XL	SOD1	4.0797e-06
BCL-XL	UBE2T	4.8489e-06
BCL-XL	CHAF1A	5.8377e-06
BCL-XL	PRPF8	1.2377e-05
BCL-XL	GINS2	1.2641e-05
BCL-XL	CCND3	1.3105e-05
BCL-XL	N6AMT1	1.3864e-05
BCL-XL	SRSF2	1.452e-05
BCL-XL	XPO1	1.5199e-05
BCL-XL	GLRX3	1.613e-05
BCL-XL	FAM50A	1.9028e-05
BCL-XL	RTEL1	2.0338e-05
BCL-XL	KDM2A	2.0868e-05
BCL-XL	SLC25A1	2.1113e-05
BCL-XL	SOD2	2.1517e-05
BCL-XL	CAPZB	2.2046e-05
BCL-XL	VPS37D	2.3415e-05
BCL-XL	NAA25	2.3468e-05
BCL-XL	SRSF3	2.3628e-05
BCL-XL	ATP6V1G1	2.4269e-05
BCL-XL	POU2AF1	2.7132e-05
BCL-XL	NAA20	2.7354e-05
BCL-XL	TIPIN	2.7462e-05
BCL-XL	MMS19	3.0323e-05
BCL-XL	CDC7	3.0544e-05
BCL-XL	SUMF2	3.0819e-05
BCL-XL	DCP1A	3.1e-05
BCL-XL	RAD51D	3.2216e-05
BCL-XL	GAPDH	3.5485e-05
BCL-XL	GLRX5	3.5619e-05
BCL-XL	RPS20	3.7133e-05
BCL-XL	CHTF18	3.7575e-05
BCL-XL	SKP2	4.1034e-05
BCL-XL	URM1	4.104e-05
BCL-XL	FANCG	4.1616e-05
BCL-XL	RRM1	4.3292e-05
BCL-XL	MCM5	4.9861e-05
BCL-XL	PRMT1	6.4903e-05
BCL-XL	NRG2	7.7195e-05
BCL-XL	NFKBIB	7.7891e-05
BCL-XL	CREB1	7.8555e-05
BCL-XL	LSM11	7.8948e-05
BCL-XL	PSMA6	8.5554e-05
BCL-XL	CDK13	8.6275e-05
BCL-XL	APEX2	8.6626e-05
BCL-XL	PRPF4	8.7365e-05
BCL-XL	EIF4ENIF1	8.822e-05
BCL-XL	FDX1L	9.3936e-05
BCL-XL	PPP1R7	9.6546e-05
BCL-XL	HIST1H2AI	0.00010538
BCL-XL	HNRNPU	0.00010634
BCL-XL	CNOT1	0.00010801
BCL-XL	CNOT3	0.00010928
BCL-XL	RPRD1B	0.00011398
BCL-XL	DTYMK	0.00011439
BCL-XL	SDHB	0.00011575
BCL-XL	CUL3	0.00011632
BCL-XL	NUTF2	0.00013437
BCL-XL	BAZ1B	0.00013505
BCL-XL	CCNE1	0.00014006
BCL-XL	RBM22	0.00014297
BCL-XL	CHMP1A	0.00014629
BCL-XL	PRMT5	0.00014682
BCL-XL	SNRPD3	0.00014991
BCL-XL	TBX10	0.00015187
BCL-XL	RFC1	0.00015867
BCL-XL	CDK2	0.00016525
BCL-XL	METTL23	0.00016842
BCL-XL	CCNL1	0.00016878
BCL-XL	PRPF38B	0.00017125
BCL-XL	PTMA	0.00017852
BCL-XL	KAT5	0.00018062
BCL-XL	USPL1	0.00018253
BCL-XL	TUBB8	0.00018285
BCL-XL	PAICS	0.00019285
BCL-XL	PRPF38A	0.00020139
BCL-XL	SNRNP200	0.00020279
BCL-XL	BRIP1	0.00020428
BCL-XL	CBWD5	0.00020556
BCL-XL	ISCA2	0.00021227
BCL-XL	E2F1	0.00021425
BCL-XL	CTU2	0.00022137
BCL-XL	CCNC	0.00022232
BCL-XL	YTHDF2	0.00022385
BCL-XL	ATP2A2	0.00023784
BCL-XL	NACAD	0.00023882
BCL-XL	MFAP1	0.00024174
BCL-XL	USO1	0.00024679
BCL-XL	RFC3	0.00024973
BCL-XL	PCBP1	0.0002567
BCL-XL	ATP6V0D1	0.00026161
BCL-XL	DNA2	0.00026686
BCL-XL	WDR77	0.00026737
BCL-XL	CRNKL1	0.00026762
BCL-XL	CPOX	0.0002682
BCL-XL	LRR1	0.00027275
BCL-XL	RBM15	0.00028827
BCL-XL	ZNF787	0.00028945
BCL-XL	RTFDC1	0.00028986
BCL-XL	GPBP1	0.00029025
BCL-XL	TNIP1	0.00029094
BCL-XL	ZNHIT2	0.00029909
BCL-XL	CPSF1	0.00030117
BCL-XL	GNAI2	0.00030322
BCL-XL	TIMELESS	0.00030795
BCL-XL	SNRNP40	0.00030954
BCL-XL	FANCF	0.0003207
BCL-XL	SEC23IP	0.00033674
BCL-XL	MCMBP	0.00034207
BCL-XL	NKAP	0.00034862
BCL-XL	FIGNL1	0.00035024
BCL-XL	UBA1	0.00035423
BCL-XL	RECQL4	0.00035634
BCL-XL	KPTN	0.00037389
BCL-XL	AQP11	0.00037437
BCL-XL	TSC2	0.00037899
BCL-XL	POLD3	0.00037931
BCL-XL	METTL3	0.00039185
BCL-XL	FBXL5	0.00039245
BCL-XL	LSM10	0.00039469
BCL-XL	TRIM56	0.0003959
BCL-XL	RPS9	0.00039755
BCL-XL	LENG8	0.00039946
BCL-XL	ACLY	0.0004052
BCL-XL	RFC5	0.0004123
BCL-XL	VCP	0.00041723
BCL-XL	WASH1	0.00042869
BCL-XL	RRM2	0.00043062
BCL-XL	ACP1	0.00044731
BCL-XL	ARIH1	0.00045747
BCL-XL	CDC25B	0.00046481
BCL-XL	LIAS	0.00046843
BCL-XL	TICRR	0.00047181
BCL-XL	RPS14	0.00047397
BCL-XL	ADIPOR2	0.00048337
BCL-XL	NUP88	0.0004845
BCL-XL	LSM3	0.0004856
BCL-XL	AHCY	0.00050926
BCL-XL	GPR78	0.00051374
BCL-XL	HIST1H3D	0.00051447
BCL-XL	CTNNBL1	0.00052274
BCL-XL	FOXK1	0.0005246
BCL-XL	BRD8	0.00056084
BCL-XL	PLRG1	0.00057406
BCL-XL	LIPT2	0.00057837
BCL-XL	PPP2R4	0.0005913
BCL-XL	UTP3	0.00059343
BCL-XL	NDUFAB1	0.00059604
BCL-XL	HSCB	0.00060116
BCL-XL	OGDH	0.00060515
BCL-XL	NDUFC1	0.00064273
BCL-XL	KLF16	0.00066396
BCL-XL	SNAI1	0.00066533
BCL-XL	CIAO1	0.00067327
BCL-XL	TP53RK	0.00067829
BCL-XL	PREB	0.00069072
BCL-XL	RAD21	0.00069076
BCL-XL	E2F4	0.0006931
BCL-XL	SNRPF	0.00070701
BCL-XL	FAM122A	0.00071185
BCL-XL	EDC4	0.00071525
BCL-XL	ING3	0.00071748
BCL-XL	CDK12	0.00071817
BCL-XL	SMC2	0.00073684
BCL-XL	HCFC1	0.00074085
BCL-XL	RHOT2	0.0007644
BCL-XL	CHAF1B	0.00079434
BCL-XL	PRPF18	0.00080864
BCL-XL	PTPN6	0.00081166
BCL-XL	IMP3	0.00081431
BCL-XL	SS18L2	0.00083521
BCL-XL	USB1	0.00083676
BCL-XL	PPIH	0.00085679
BCL-XL	ATP6AP1	0.00087546
BCL-XL	NFS1	0.00087921
BCL-XL	PPP6R3	0.00088734
BCL-XL	ACY3	0.00089432
BCL-XL	CNTD2	0.00090002
BCL-XL	CNOT2	0.0009089
BCL-XL	PSMA5	0.00092311
BCL-XL	IDI1	0.0009307
BCL-XL	CCT6A	0.00093201
BCL-XL	KIAA1429	0.000967
BCL-XL	NXT1	0.00099265
BCL-XL	POLE	0.00099472
BCL-XL	CUL1	0.00099806
BCL11A	DAD1	1.6154e-09
BCL11A	WDR77	4.0844e-09
BCL11A	RPL8	5.6852e-09
BCL11A	CDK6	1.5369e-07
BCL11A	CCND3	2.5448e-07
BCL11A	N6AMT1	3.6947e-07
BCL11A	IMP3	4.0375e-07
BCL11A	TRMT112	4.664e-07
BCL11A	FLCN	5.344e-07
BCL11A	C19orf52	5.7068e-07
BCL11A	POU2AF1	6.5117e-07
BCL11A	AGAP4	8.9568e-07
BCL11A	PPP4C	1.0505e-06
BCL11A	SNRNP40	1.1735e-06
BCL11A	UTP3	1.4617e-06
BCL11A	SOD2	1.6074e-06
BCL11A	PHF5A	2.5783e-06
BCL11A	ATP6V1G1	2.783e-06
BCL11A	HSCB	2.8078e-06
BCL11A	MRPL57	3.0946e-06
BCL11A	SLC3A2	4.3296e-06
BCL11A	GAPDH	4.5944e-06
BCL11A	UBL5	4.7651e-06
BCL11A	ISY1	4.9559e-06
BCL11A	EBF1	5.453e-06
BCL11A	SPDYE6	6.4336e-06
BCL11A	GMPPB	6.4769e-06
BCL11A	SF3B3	6.6063e-06
BCL11A	EXOSC3	7.7708e-06
BCL11A	NFS1	8.1858e-06
BCL11A	SNRPD3	9.0116e-06
BCL11A	GNB2L1	9.9471e-06
BCL11A	MYC	1.0786e-05
BCL11A	C1orf109	1.1341e-05
BCL11A	ZNHIT2	1.1648e-05
BCL11A	DBR1	1.1998e-05
BCL11A	RPL11	1.2037e-05
BCL11A	FAM96B	1.2676e-05
BCL11A	PAX5	1.3568e-05
BCL11A	PRPF38B	1.4021e-05
BCL11A	DNAJC9	1.4546e-05
BCL11A	IARS	1.5186e-05
BCL11A	KIAA1143	1.5962e-05
BCL11A	CRNKL1	1.652e-05
BCL11A	NOL10	1.6939e-05
BCL11A	RPL27A	1.7404e-05
BCL11A	POLD2	1.8359e-05
BCL11A	PRMT1	1.8772e-05
BCL11A	HSPA5	1.906e-05
BCL11A	SKP2	1.9462e-05
BCL11A	RPL36	2.1396e-05
BCL11A	FDPS	2.2983e-05
BCL11A	PAICS	2.4002e-05
BCL11A	RANGAP1	2.5104e-05
BCL11A	CHD7	2.5211e-05
BCL11A	MARS	2.6388e-05
BCL11A	SETD1A	2.6514e-05
BCL11A	SDHC	2.6602e-05
BCL11A	DHFR	3.0027e-05
BCL11A	SRSF2	3.1613e-05
BCL11A	NUS1	3.2048e-05
BCL11A	GEMIN6	3.3781e-05
BCL11A	TAZ	3.4533e-05
BCL11A	RPS26	3.6498e-05
BCL11A	OAZ1	3.72e-05
BCL11A	QARS	3.7621e-05
BCL11A	RPS20	3.8962e-05
BCL11A	PHAX	4.157e-05
BCL11A	CCT2	4.171e-05
BCL11A	ZC3H13	4.1871e-05
BCL11A	ZDHHC24	4.405e-05
BCL11A	MTPAP	4.5201e-05
BCL11A	EXOSC8	4.6729e-05
BCL11A	CLPB	4.8703e-05
BCL11A	DIMT1	5.0206e-05
BCL11A	TIMELESS	5.0969e-05
BCL11A	DHX33	5.1054e-05
BCL11A	TCP1	5.243e-05
BCL11A	RPS8	5.315e-05
BCL11A	TTC27	5.3619e-05
BCL11A	KLF16	5.5469e-05
BCL11A	PTPN11	5.6479e-05
BCL11A	SMC3	5.6963e-05
BCL11A	EIF2B5	5.7215e-05
BCL11A	ALDOA	5.9413e-05
BCL11A	SKIV2L2	6.1016e-05
BCL11A	RPS9	6.1409e-05
BCL11A	GFER	6.1781e-05
BCL11A	SMARCB1	6.3151e-05
BCL11A	PRMT7	6.5764e-05
BCL11A	RPS13	6.594e-05
BCL11A	AURKA	6.6142e-05
BCL11A	GLTSCR2	6.7159e-05
BCL11A	FAU	6.9434e-05
BCL11A	SF3B4	7.0989e-05
BCL11A	SSU72	7.1886e-05
BCL11A	EIF4A3	7.2701e-05
BCL11A	RPL3	7.294e-05
BCL11A	RPL6	7.5452e-05
BCL11A	UTP20	7.7009e-05
BCL11A	DPAGT1	7.8997e-05
BCL11A	C17orf70	7.9269e-05
BCL11A	NIPBL	7.9708e-05
BCL11A	GART	8.0921e-05
BCL11A	DIS3	8.1437e-05
BCL11A	RPS24	8.2017e-05
BCL11A	MED11	8.4159e-05
BCL11A	TRIAP1	8.4358e-05
BCL11A	UROD	8.5089e-05
BCL11A	POU2F2	8.5932e-05
BCL11A	PRMT5	8.8505e-05
BCL11A	AK2	9.0359e-05
BCL11A	ATP6V0D1	9.1586e-05
BCL11A	ETF1	9.4675e-05
BCL11A	RTEL1	9.8821e-05
BCL11A	POLR3A	0.00010598
BCL11A	GLRX5	0.00010696
BCL11A	PRPF19	0.00010863
BCL11A	NARFL	0.00011025
BCL11A	GRPEL1	0.00011104
BCL11A	PAK1IP1	0.0001116
BCL11A	RPS14	0.00011168
BCL11A	C12orf77	0.00011467
BCL11A	RPS10	0.00011467
BCL11A	BIRC5	0.00011703
BCL11A	BCDIN3D	0.00012008
BCL11A	EXOSC10	0.00012685
BCL11A	TERF2	0.00012756
BCL11A	ARF6	0.0001292
BCL11A	WDR74	0.00013064
BCL11A	LSM8	0.00013166
BCL11A	HNRNPU	0.00013358
BCL11A	RPN2	0.00013617
BCL11A	PTCD1	0.00013724
BCL11A	GPBP1L1	0.00014
BCL11A	GPN2	0.00014995
BCL11A	NKAP	0.00015116
BCL11A	PFAS	0.00015274
BCL11A	POP5	0.0001543
BCL11A	ATIC	0.00015433
BCL11A	BCL6	0.00015448
BCL11A	FPGS	0.00015752
BCL11A	POLR3H	0.00015788
BCL11A	FDX1L	0.0001586
BCL11A	NOB1	0.0001615
BCL11A	SRSF1	0.0001663
BCL11A	PRPF8	0.00016754
BCL11A	TRNAU1AP	0.00016993
BCL11A	RPL27	0.00017081
BCL11A	RPL34	0.00017656
BCL11A	EIF2S3	0.00017792
BCL11A	LAS1L	0.00018432
BCL11A	RPL14	0.00018531
BCL11A	EZH2	0.00018826
BCL11A	NOP56	0.00018925
BCL11A	GADD45GIP1	0.00019574
BCL11A	LSM4	0.00019617
BCL11A	FXN	0.00020809
BCL11A	EIF5	0.00021015
BCL11A	POU2F1	0.00021043
BCL11A	P2RY6	0.00021694
BCL11A	ECD	0.00021785
BCL11A	NUP85	0.0002226
BCL11A	DHX37	0.00022709
BCL11A	THAP11	0.00022739
BCL11A	ZNF296	0.00022768
BCL11A	UTP23	0.00023369
BCL11A	RPS29	0.00023698
BCL11A	TP53RK	0.0002372
BCL11A	RBM23	0.00023942
BCL11A	DBF4	0.00024836
BCL11A	BUB3	0.00025186
BCL11A	AHCY	0.00025903
BCL11A	MED25	0.00026251
BCL11A	UTP15	0.00027273
BCL11A	POLR2G	0.0002809
BCL11A	IPMK	0.00028638
BCL11A	MAPKAPK5	0.00029062
BCL11A	EXOSC9	0.00030023
BCL11A	RPAP1	0.00030795
BCL11A	HSPE1	0.00030935
BCL11A	PDCD11	0.00031471
BCL11A	FMNL1	0.00031756
BCL11A	RPL37	0.00031899
BCL11A	KIAA0196	0.00032105
BCL11A	WDR18	0.00032934
BCL11A	RFC3	0.00033622
BCL11A	NOC2L	0.00034229
BCL11A	FNIP1	0.00035043
BCL11A	DICER1	0.00037252
BCL11A	RPL23A	0.00038228
BCL11A	RBM25	0.0003851
BCL11A	RPS25	0.00038729
BCL11A	NLE1	0.00038981
BCL11A	CCNK	0.00039494
BCL11A	TOP2A	0.00039563
BCL11A	PABPC1	0.00040193
BCL11A	PDCD7	0.00040985
BCL11A	CTNNBL1	0.00041137
BCL11A	NUP214	0.00041202
BCL11A	RPL10	0.00041371
BCL11A	DDX46	0.00041801
BCL11A	RPSA	0.00041883
BCL11A	TIMM10	0.00042664
BCL11A	NOP2	0.00044184
BCL11A	NHP2	0.00044432
BCL11A	ACTN4	0.00044682
BCL11A	NCOA2	0.00044814
BCL11A	PRPF38A	0.00044988
BCL11A	CCDC88B	0.00045107
BCL11A	METTL3	0.00045614
BCL11A	NUP88	0.00046492
BCL11A	WDR34	0.00046934
BCL11A	TNRC18	0.00047193
BCL11A	TCF3	0.00047415
BCL11A	DNAJC13	0.00047772
BCL11A	RPL35	0.000479
BCL11A	RBM26	0.00048079
BCL11A	SF3A1	0.00048804
BCL11A	MRPL3	0.00050527
BCL11A	TUFM	0.00051881
BCL11A	COLCA1	0.00051935
BCL11A	FNTA	0.00052146
BCL11A	LUC7L3	0.00052244
BCL11A	MYBL1	0.00052437
BCL11A	SARS	0.00052729
BCL11A	NOL7	0.00052847
BCL11A	CWF19L2	0.00053022
BCL11A	DDX49	0.00055401
BCL11A	TIPIN	0.00055655
BCL11A	MRPS34	0.00057042
BCL11A	USB1	0.00057055
BCL11A	UTP11L	0.00057696
BCL11A	KIAA0391	0.00057745
BCL11A	NRBP1	0.00059513
BCL11A	FAM50A	0.00059533
BCL11A	PHB2	0.00060552
BCL11A	CMPK1	0.00060826
BCL11A	CCNA2	0.0006234
BCL11A	AMPD2	0.00063416
BCL11A	NPIPB6	0.00063591
BCL11A	CHTF18	0.00064099
BCL11A	POLR3C	0.00064196
BCL11A	RPL17-C18orf32	0.00064304
BCL11A	EIF2S2	0.00064542
BCL11A	RPS27	0.00065114
BCL11A	RNF113A	0.00065817
BCL11A	NRF1	0.0006621
BCL11A	SHMT2	0.0006624
BCL11A	INTS7	0.00066374
BCL11A	RPS3	0.00066458
BCL11A	DHX38	0.00067195
BCL11A	RPL12	0.00067576
BCL11A	RTFDC1	0.00067856
BCL11A	SDE2	0.00067967
BCL11A	HARS	0.00069439
BCL11A	RPS19BP1	0.00069676
BCL11A	RPL18	0.00070155
BCL11A	NUP50	0.0007088
BCL11A	GPI	0.00072832
BCL11A	RPL30	0.00073775
BCL11A	SLMO2	0.00074814
BCL11A	ATP6V1B2	0.00075121
BCL11A	PRELID1	0.0007586
BCL11A	RPLP2	0.00076073
BCL11A	TXNL4B	0.00076344
BCL11A	RNF40	0.00076436
BCL11A	ANKRD13B	0.00076702
BCL11A	MEGF8	0.00077509
BCL11A	ORC1	0.0008047
BCL11A	MBNL1	0.00081608
BCL11A	CFAP20	0.00081739
BCL11A	STAG3	0.0008175
BCL11A	TNIP2	0.00082218
BCL11A	BUD31	0.00082288
BCL11A	TFDP1	0.00083451
BCL11A	TBCC	0.00083752
BCL11A	CD79B	0.0008391
BCL11A	MRPL38	0.00084587
BCL11A	TRPM7	0.00085228
BCL11A	ATP5A1	0.00089572
BCL11A	KDM4C	0.00089628
BCL11A	ISG20L2	0.00089922
BCL11A	ACACA	0.00090153
BCL11A	ATP1A1	0.00090303
BCL11A	SAMM50	0.00090819
BCL11A	RRP1	0.00091258
BCL11A	EWSR1	0.00091309
BCL11A	MAD2L2	0.00091561
BCL11A	PGM3	0.00092796
BCL11A	DALRD3	0.00096247
BCL11A	RPS6	0.00096334
BCL11A	MTHFD1L	0.00096808
BCL11A	VMP1	0.00097522
BCL11A	TFDP2	0.0009788
BCL11A	SLC35D2	0.000983
BCL11A	HCFC1	0.00099681
BCL11A	ARID4A	0.00099927
BCL2	RPS8	7.4757e-09
BCL2	NAA10	7.508e-08
BCL2	PRPF19	1.0524e-07
BCL2	N6AMT1	1.2183e-07
BCL2	CDK6	1.6831e-07
BCL2	CCNA2	2.0488e-07
BCL2	TRMT112	2.2755e-07
BCL2	EIF3D	2.811e-07
BCL2	PPIL1	4.4731e-07
BCL2	C19orf52	9.668e-07
BCL2	YTHDF2	1.1377e-06
BCL2	MARS	1.1445e-06
BCL2	TIMM10	1.2071e-06
BCL2	CCT2	1.5799e-06
BCL2	TRIM8	2.0486e-06
BCL2	SNRNP40	2.8045e-06
BCL2	CXorf56	3.1326e-06
BCL2	RPS9	3.1934e-06
BCL2	POLD2	3.3029e-06
BCL2	RPL6	3.3145e-06
BCL2	GEMIN8	4.87e-06
BCL2	POU2AF1	5.5241e-06
BCL2	PPP4C	7.5399e-06
BCL2	GLRX3	7.7175e-06
BCL2	ZRSR2	7.7857e-06
BCL2	CSNK2A1	7.8636e-06
BCL2	CDC5L	8.8274e-06
BCL2	WDHD1	1.1687e-05
BCL2	PRPF8	1.1699e-05
BCL2	DAD1	1.3598e-05
BCL2	FAM122A	1.3926e-05
BCL2	MSS51	1.4083e-05
BCL2	CIT	1.5359e-05
BCL2	DDX49	1.5825e-05
BCL2	MEN1	1.6622e-05
BCL2	ZNF830	1.708e-05
BCL2	EXOSC10	1.7697e-05
BCL2	THOC3	2.4742e-05
BCL2	CHERP	2.8275e-05
BCL2	PRPF38A	2.9422e-05
BCL2	NSMCE4A	3.1067e-05
BCL2	HSPA5	3.1762e-05
BCL2	UBL5	3.2137e-05
BCL2	PHAX	3.2245e-05
BCL2	ALG10B	3.4938e-05
BCL2	RBM17	3.8667e-05
BCL2	SNRPD2	4.7463e-05
BCL2	AURKA	5.0286e-05
BCL2	CCND3	5.1212e-05
BCL2	GPI	5.1937e-05
BCL2	HTR3A	5.3217e-05
BCL2	DNA2	5.4341e-05
BCL2	CCDC94	5.6094e-05
BCL2	HSCB	6.0519e-05
BCL2	ECT2	6.2588e-05
BCL2	NOL10	6.5162e-05
BCL2	PPP1R15B	6.8727e-05
BCL2	PRPF4	7.1203e-05
BCL2	PRIM1	7.8966e-05
BCL2	RPS25	8.7302e-05
BCL2	ADSL	9.3705e-05
BCL2	HSPE1	9.7745e-05
BCL2	FEN1	0.00010623
BCL2	RPL8	0.00011016
BCL2	SIRT1	0.00011484
BCL2	BCDIN3D	0.00011715
BCL2	RBM38	0.00013367
BCL2	ATAD1	0.0001349
BCL2	DDX6	0.00013662
BCL2	CEP192	0.00013978
BCL2	HIST1H3D	0.00015841
BCL2	NUS1	0.00015901
BCL2	PAX5	0.00015926
BCL2	RCL1	0.00016741
BCL2	NT5C2	0.00017218
BCL2	RRS1	0.00018361
BCL2	GEMIN6	0.00018415
BCL2	CAMK2A	0.00018419
BCL2	ZNHIT6	0.00019447
BCL2	DHX33	0.00019829
BCL2	YIF1A	0.00019955
BCL2	SF3B4	0.00020012
BCL2	PRPF4B	0.00020473
BCL2	C17orf53	0.0002057
BCL2	SEC16A	0.0002065
BCL2	FDPS	0.00021486
BCL2	PSMC4	0.00021862
BCL2	CEP85	0.00023642
BCL2	HELB	0.00023688
BCL2	SLC30A1	0.00023905
BCL2	RPL27A	0.00023942
BCL2	CTNNBL1	0.00024309
BCL2	TTC27	0.00025602
BCL2	BCL6	0.00026907
BCL2	BYSL	0.00027468
BCL2	CAPZB	0.0002763
BCL2	CDK2	0.00027688
BCL2	CRNKL1	0.00027897
BCL2	AQR	0.00028263
BCL2	EBF1	0.00029305
BCL2	RPS27	0.0002971
BCL2	USB1	0.00029772
BCL2	GLTSCR2	0.00030409
BCL2	TBL3	0.00030632
BCL2	MEF2B	0.00031541
BCL2	CDK9	0.00031601
BCL2	RPS19	0.00032727
BCL2	ELL	0.00032814
BCL2	TIMM22	0.00033606
BCL2	CDC7	0.00034144
BCL2	CPSF1	0.00036187
BCL2	APOBEC3D	0.00037774
BCL2	USP39	0.00037789
BCL2	POLR2I	0.00037949
BCL2	EP300	0.00039767
BCL2	AGAP4	0.00040091
BCL2	GMNN	0.00040816
BCL2	GEMIN4	0.00041187
BCL2	TRAPPC3	0.00041453
BCL2	XRCC5	0.00042029
BCL2	DDX20	0.00042453
BCL2	ZNF626	0.00042924
BCL2	TRAPPC4	0.00043878
BCL2	MCL1	0.0004475
BCL2	ACTN3	0.00045526
BCL2	SF3B2	0.00045709
BCL2	SMU1	0.00046451
BCL2	POLR3A	0.00046589
BCL2	VPRBP	0.00049521
BCL2	RFC4	0.00050004
BCL2	GCSH	0.00050244
BCL2	EIF2B4	0.00051474
BCL2	BUD31	0.0005238
BCL2	POLR3C	0.00052425
BCL2	POLR3E	0.00052468
BCL2	MCM8	0.00053466
BCL2	GEMIN2	0.00054011
BCL2	ATP5L2	0.0005453
BCL2	PNKP	0.00055131
BCL2	ISG20L2	0.00055801
BCL2	ATP6V1A	0.00056913
BCL2	DVL3	0.00057713
BCL2	RPSA	0.00057798
BCL2	SNRPA1	0.00058227
BCL2	SMNDC1	0.00058733
BCL2	ZNHIT2	0.00059137
BCL2	LSM8	0.00060529
BCL2	RTFDC1	0.00060871
BCL2	ADHFE1	0.00061688
BCL2	CEP63	0.00061837
BCL2	SOD2	0.00062126
BCL2	ANP32B	0.00064309
BCL2	FAM96B	0.00064856
BCL2	EXOSC3	0.00067143
BCL2	SF3B1	0.000683
BCL2	SOD1	0.00069165
BCL2	PPIL2	0.00070814
BCL2	SF3A1	0.00071663
BCL2	TPSG1	0.00072381
BCL2	UTP11L	0.00072944
BCL2	TFB2M	0.00073385
BCL2	MRE11A	0.00077736
BCL2	HIST1H4J	0.00077778
BCL2	CCT7	0.00077913
BCL2	RPS12	0.00077923
BCL2	ARHGAP17	0.00078193
BCL2	ORC6	0.00078624
BCL2	RPL38	0.00081575
BCL2	QARS	0.00084976
BCL2	TEX261	0.00085908
BCL2	WRNIP1	0.00086586
BCL2	C1QL4	0.00086837
BCL2	TSPAN31	0.00087332
BCL2	BIRC5	0.00088148
BCL2	HAPLN4	0.00088401
BCL2	CCT3	0.00090423
BCL2	DDX54	0.00090834
BCL2	QPRT	0.00092098
BCL2	IMP3	0.00092147
BCL2	TXNRD1	0.00094346
BCL2	INPP5B	0.00094401
BCL2	SMARCC2	0.00095293
BCL2	ATL3	0.00097192
BCL2	BABAM1	0.00097511
BCL2	TRIM77	0.00098805
BCL6	ZBTB8OS	8.326e-09
BCL6	KTI12	2.0848e-08
BCL6	TAZ	4.6881e-08
BCL6	GART	4.5948e-07
BCL6	GAPDH	4.773e-07
BCL6	COX17	7.7433e-07
BCL6	PRMT5	8.1761e-07
BCL6	PPP1R8	8.6416e-07
BCL6	GEMIN8	1.0141e-06
BCL6	PTPMT1	1.1548e-06
BCL6	IMP3	1.3204e-06
BCL6	USP7	1.4842e-06
BCL6	SLC2A1	1.6225e-06
BCL6	IMPDH2	1.6609e-06
BCL6	IKBKAP	1.7719e-06
BCL6	DHFR	1.819e-06
BCL6	ATP1A1	1.9468e-06
BCL6	ELP5	2.0373e-06
BCL6	ZNHIT2	3.235e-06
BCL6	SF3A1	3.4942e-06
BCL6	PRPF38B	3.584e-06
BCL6	ATP6V0D1	4.3957e-06
BCL6	COX4I1	4.4467e-06
BCL6	LUC7L3	4.5387e-06
BCL6	EXOSC8	5.0763e-06
BCL6	POU2F1	6.0789e-06
BCL6	TMX2	6.3131e-06
BCL6	TIMM22	7.452e-06
BCL6	DDX23	7.6711e-06
BCL6	PRPF19	8.1159e-06
BCL6	SRF	8.6463e-06
BCL6	GIGYF2	9.2198e-06
BCL6	DAD1	9.2333e-06
BCL6	GPI	9.2813e-06
BCL6	COG4	1.0194e-05
BCL6	RUVBL1	1.0783e-05
BCL6	EIF4A3	1.1418e-05
BCL6	SOD2	1.174e-05
BCL6	NDUFB7	1.2384e-05
BCL6	MRPL57	1.2753e-05
BCL6	SLC20A1	1.2794e-05
BCL6	WDHD1	1.3155e-05
BCL6	ARF6	1.3164e-05
BCL6	PTCD3	1.4096e-05
BCL6	TADA2A	1.556e-05
BCL6	RPS13	1.6073e-05
BCL6	DNLZ	1.6625e-05
BCL6	MOCS3	1.7303e-05
BCL6	MRPL20	1.9346e-05
BCL6	PSMA7	1.9608e-05
BCL6	NUP188	2.0418e-05
BCL6	DPH3	2.0674e-05
BCL6	PHIP	2.1062e-05
BCL6	RFC3	2.5046e-05
BCL6	WRNIP1	2.5048e-05
BCL6	IARS	2.5346e-05
BCL6	UBA52	2.9633e-05
BCL6	POLR3K	3.0295e-05
BCL6	ACAT2	3.0545e-05
BCL6	ALDOA	3.1256e-05
BCL6	MRPS34	3.2088e-05
BCL6	RNF113A	3.342e-05
BCL6	WASH1	3.7603e-05
BCL6	MRPL17	3.7897e-05
BCL6	ATP6V0C	3.8431e-05
BCL6	RPRD1B	4.1007e-05
BCL6	NHP2	4.1838e-05
BCL6	ATP6V1B2	4.4128e-05
BCL6	GATC	4.4232e-05
BCL6	RPS11	4.4475e-05
BCL6	FAM96B	4.4553e-05
BCL6	GNB2L1	4.5148e-05
BCL6	SDHC	4.7119e-05
BCL6	SKIV2L2	4.887e-05
BCL6	GBA2	5.0572e-05
BCL6	MTPAP	5.0774e-05
BCL6	CDC25B	5.3558e-05
BCL6	WDR77	5.407e-05
BCL6	CYTH1	5.8161e-05
BCL6	CTBP1	6.2536e-05
BCL6	PHB2	6.2538e-05
BCL6	PFAS	6.5354e-05
BCL6	THAP11	7.0621e-05
BCL6	RRM1	7.1735e-05
BCL6	FAM122A	7.3881e-05
BCL6	NFS1	7.497e-05
BCL6	MRPL33	7.7403e-05
BCL6	ALG2	8.0453e-05
BCL6	SNRPD3	8.267e-05
BCL6	AK2	8.3125e-05
BCL6	UTP20	8.4474e-05
BCL6	NDC1	8.4983e-05
BCL6	INTS3	8.5856e-05
BCL6	CAP1	8.6055e-05
BCL6	FAU	8.8899e-05
BCL6	SNRNP40	9.0601e-05
BCL6	DDX46	9.2206e-05
BCL6	DDX27	9.2978e-05
BCL6	MTHFD1	9.3991e-05
BCL6	SDHD	9.4755e-05
BCL6	NAT10	9.4883e-05
BCL6	COPE	9.5757e-05
BCL6	USP39	9.6038e-05
BCL6	TRMT112	9.9693e-05
BCL6	UQCRQ	9.9827e-05
BCL6	ZRSR2	0.00010109
BCL6	UBE2E1	0.00010452
BCL6	ARPC4	0.00010535
BCL6	MRPL41	0.00010603
BCL6	SLC7A5	0.00010741
BCL6	CCT3	0.00010783
BCL6	CPSF6	0.00011021
BCL6	CCT4	0.00011043
BCL6	CPSF3L	0.00011151
BCL6	PPP4C	0.0001198
BCL6	DDX54	0.00012069
BCL6	EIF2B3	0.0001243
BCL6	TCEB2	0.0001285
BCL6	POLR3H	0.00013373
BCL6	NUDT21	0.00013582
BCL6	KMT2C	0.00014091
BCL6	RAC2	0.00014216
BCL6	SPDYE6	0.00014561
BCL6	COX7C	0.00014903
BCL6	SDAD1	0.00014972
BCL6	MRPL43	0.00015435
BCL6	MRPS30	0.00015515
BCL6	BCOR	0.00015557
BCL6	UQCRC1	0.00015621
BCL6	XPO1	0.00015922
BCL6	ATIC	0.00016252
BCL6	CIAO1	0.00016352
BCL6	SLC35B1	0.00016573
BCL6	CPSF2	0.00016642
BCL6	MYBBP1A	0.00016827
BCL6	ELL	0.0001692
BCL6	ICK	0.00016955
BCL6	RPS16	0.00016974
BCL6	BPTF	0.00017241
BCL6	UTP3	0.00017309
BCL6	EPOR	0.00017431
BCL6	CTNNBL1	0.00017535
BCL6	NUP155	0.00017582
BCL6	HSCB	0.00017979
BCL6	CYC1	0.00018338
BCL6	CNOT11	0.00019145
BCL6	RAD51D	0.00019155
BCL6	SLC3A2	0.00019202
BCL6	PHAX	0.00019316
BCL6	VCP	0.00019479
BCL6	SF3B3	0.00019705
BCL6	NOL10	0.0001972
BCL6	FDXR	0.00019844
BCL6	UROD	0.00019915
BCL6	RBM19	0.00020304
BCL6	RPS4X	0.00020412
BCL6	ATP1B3	0.00020925
BCL6	N6AMT1	0.00021238
BCL6	MDH2	0.00021806
BCL6	TIMM10B	0.00022178
BCL6	NSL1	0.00022946
BCL6	ATP5H	0.00023179
BCL6	AMD1	0.00023768
BCL6	USP36	0.00024376
BCL6	NUP88	0.00024653
BCL6	GFER	0.00024759
BCL6	MTHFD1L	0.00024832
BCL6	MTG2	0.0002486
BCL6	PGM3	0.0002493
BCL6	JADE2	0.00025161
BCL6	RPL8	0.00025164
BCL6	HUWE1	0.00025195
BCL6	DHX37	0.00025262
BCL6	ELP4	0.00025509
BCL6	TIMM10	0.00026116
BCL6	ZPR1	0.00026484
BCL6	ZNF830	0.00026923
BCL6	E2F4	0.00027068
BCL6	DHODH	0.00027411
BCL6	EXOSC3	0.00027595
BCL6	FBL	0.0002768
BCL6	FAF2	0.00028172
BCL6	MMS19	0.00028208
BCL6	GCN1L1	0.00028258
BCL6	MRPS18A	0.00029137
BCL6	SKP2	0.00030347
BCL6	ARID2	0.0003061
BCL6	DDX10	0.0003068
BCL6	PMPCA	0.00030832
BCL6	DHPS	0.00031127
BCL6	GEMIN6	0.00031817
BCL6	TSR2	0.00032905
BCL6	TPR	0.00033563
BCL6	POP5	0.00033642
BCL6	MTERF4	0.00034056
BCL6	ACSL4	0.00034138
BCL6	MRPL53	0.00034354
BCL6	HDAC3	0.00034564
BCL6	DHX9	0.00034841
BCL6	EIF2B5	0.00035229
BCL6	NUP43	0.0003639
BCL6	NUP37	0.00036983
BCL6	DDX42	0.00037473
BCL6	MTOR	0.00038132
BCL6	VOPP1	0.00038591
BCL6	RPS8	0.00039256
BCL6	SLC25A1	0.0003967
BCL6	SUOX	0.00040152
BCL6	PHB	0.00040451
BCL6	NR2C2AP	0.00040636
BCL6	PPP1R15B	0.00040736
BCL6	RTEL1	0.00040952
BCL6	RALY	0.00041437
BCL6	YPEL5	0.00042265
BCL6	ELAC2	0.00042965
BCL6	PGLS	0.00043
BCL6	PLAA	0.00043215
BCL6	MRPS16	0.00043783
BCL6	MALSU1	0.00043916
BCL6	SDHA	0.00043977
BCL6	RAN	0.00044453
BCL6	NOLC1	0.00044543
BCL6	LUC7L2	0.0004471
BCL6	FLT4	0.0004492
BCL6	ATG4D	0.00045082
BCL6	TNPO1	0.00045868
BCL6	ATP6AP1	0.00046632
BCL6	C1QL2	0.00046962
BCL6	ADAP2	0.00047528
BCL6	OAZ1	0.00047666
BCL6	COQ3	0.00048123
BCL6	RFX5	0.00048756
BCL6	GNAI2	0.0004886
BCL6	CCND3	0.00049005
BCL6	NOP2	0.00049342
BCL6	PCBP2	0.00049695
BCL6	ILF2	0.00049769
BCL6	COG8	0.00050577
BCL6	DFNA5	0.00050604
BCL6	NLE1	0.00051835
BCL6	TOMM40	0.00053051
BCL6	FHOD1	0.00053327
BCL6	MPHOSPH10	0.00053645
BCL6	TRIM52	0.00054625
BCL6	SEC61B	0.00054757
BCL6	GRPEL1	0.00055962
BCL6	TSC22D2	0.00056329
BCL6	PRMT1	0.00056631
BCL6	EMC6	0.00057023
BCL6	PAX5	0.00058454
BCL6	ADAT2	0.00059518
BCL6	NCLN	0.00060359
BCL6	EIF2S1	0.00062285
BCL6	ATL2	0.00062301
BCL6	RRAGA	0.00062595
BCL6	TIMELESS	0.00063096
BCL6	SF3B4	0.00065381
BCL6	SFXN1	0.00065386
BCL6	DDX51	0.00066193
BCL6	GLE1	0.0006627
BCL6	RPL6	0.00067503
BCL6	SDHB	0.0006793
BCL6	PRPF8	0.00068949
BCL6	SNRNP200	0.00069155
BCL6	GADD45GIP1	0.00069607
BCL6	TELO2	0.00069772
BCL6	FBXO21	0.00070623
BCL6	EWSR1	0.00071259
BCL6	KPNB1	0.00071729
BCL6	MFI2	0.00074775
BCL6	THOC3	0.0007527
BCL6	SLC8A2	0.00075294
BCL6	TTI2	0.00075956
BCL6	UBXN7	0.00076098
BCL6	PHF5A	0.0007614
BCL6	C17orf70	0.00078601
BCL6	TEX10	0.00080414
BCL6	YARS2	0.0008078
BCL6	DHX33	0.00081095
BCL6	ELP3	0.00081193
BCL6	PSMB4	0.00083079
BCL6	RPSA	0.00083153
BCL6	GEMIN2	0.00083753
BCL6	DIMT1	0.00083883
BCL6	ANKLE1	0.00084012
BCL6	RER1	0.00085156
BCL6	RPS14	0.00085432
BCL6	ICMT	0.00086852
BCL6	MRPL27	0.00087664
BCL6	SRM	0.00088346
BCL6	PSMC3	0.00088818
BCL6	NARFL	0.00089239
BCL6	ZNF319	0.00091049
BCL6	GCC1	0.00092526
BCL6	UBL5	0.00093687
BCL6	ERBB3	0.00094842
BCL6	PRMT6	0.00097446
BLK	ZNHIT2	4.6431e-09
BLK	RPS8	5.5644e-09
BLK	C19orf52	3.4318e-08
BLK	AGAP4	4.717e-08
BLK	SNRPD3	5.5788e-08
BLK	TIMM10	9.6161e-08
BLK	CDK6	2.7703e-07
BLK	TIMELESS	3.0838e-07
BLK	HSCB	7.2689e-07
BLK	CCND3	9.246e-07
BLK	EXOSC3	9.4855e-07
BLK	RPL8	9.6067e-07
BLK	PRPF8	1.0002e-06
BLK	POU2AF1	1.2111e-06
BLK	RPS9	1.3704e-06
BLK	PPP1R7	1.5682e-06
BLK	RPRD1B	1.798e-06
BLK	EIF2B5	1.8644e-06
BLK	WDR77	2.4452e-06
BLK	FAM96B	2.7069e-06
BLK	DAD1	2.7205e-06
BLK	DNAJC9	3.5161e-06
BLK	MYC	3.6639e-06
BLK	FAM122A	3.6993e-06
BLK	PHAX	3.7216e-06
BLK	FAM50A	4.0733e-06
BLK	SETD1A	4.292e-06
BLK	MED11	4.5355e-06
BLK	UTP3	5.1981e-06
BLK	TXN	6.2744e-06
BLK	GPI	6.7359e-06
BLK	GAPDH	7.1653e-06
BLK	PMPCA	7.8721e-06
BLK	SOD2	8.6721e-06
BLK	PAX5	9.276e-06
BLK	ISCA1	1.1137e-05
BLK	GART	1.1301e-05
BLK	PHF5A	1.1324e-05
BLK	RAD51D	1.1482e-05
BLK	ECD	1.2015e-05
BLK	NFS1	1.3089e-05
BLK	RUVBL1	1.4764e-05
BLK	DAP	1.6752e-05
BLK	MEPCE	1.6793e-05
BLK	N6AMT1	1.6881e-05
BLK	GNB2L1	1.6895e-05
BLK	SKIV2L2	1.7798e-05
BLK	SNRNP40	1.8096e-05
BLK	MRPS34	1.8381e-05
BLK	ORC6	1.9789e-05
BLK	IMP3	2.1748e-05
BLK	CHORDC1	2.1796e-05
BLK	RPS25	2.4637e-05
BLK	ATIC	2.5118e-05
BLK	PSMA6	2.7044e-05
BLK	EIF4A3	2.907e-05
BLK	FDX1L	3.0635e-05
BLK	SRSF1	3.2306e-05
BLK	SRSF2	3.3712e-05
BLK	QARS	3.4582e-05
BLK	DBR1	3.5726e-05
BLK	FLCN	3.84e-05
BLK	SKP2	3.8529e-05
BLK	DOLK	4.0874e-05
BLK	XPO1	4.3466e-05
BLK	FNIP1	4.4062e-05
BLK	APOBEC3D	4.6106e-05
BLK	FLI1	5.3949e-05
BLK	HCFC1	5.5464e-05
BLK	TTC27	5.8019e-05
BLK	SPDYE6	6.2501e-05
BLK	CD19	6.3893e-05
BLK	NUDC	6.8228e-05
BLK	VCP	6.8534e-05
BLK	NIPBL	6.9372e-05
BLK	ACLY	7.1483e-05
BLK	EIF2S3	7.1697e-05
BLK	CCT2	7.1988e-05
BLK	GLRX5	7.2425e-05
BLK	CBWD5	7.7847e-05
BLK	USPL1	7.8702e-05
BLK	DCAF13	7.9053e-05
BLK	PRPF38B	7.9095e-05
BLK	EIF4ENIF1	7.9631e-05
BLK	WDHD1	7.9942e-05
BLK	DDX47	8.0837e-05
BLK	DDX42	8.4399e-05
BLK	HSD17B10	8.4933e-05
BLK	CAPZB	8.5004e-05
BLK	TOMM22	8.7599e-05
BLK	EBF1	9.08e-05
BLK	RBM22	9.1096e-05
BLK	PFAS	9.2326e-05
BLK	MAD2L2	9.4985e-05
BLK	SMC2	9.6203e-05
BLK	GMPPB	9.7961e-05
BLK	EXOSC8	9.9561e-05
BLK	CDC7	0.00010084
BLK	SF3A1	0.00010586
BLK	DDX23	0.0001078
BLK	DHX37	0.000109
BLK	ETF1	0.00011586
BLK	MBD6	0.00011694
BLK	TRMT112	0.00012135
BLK	ZNF581	0.0001217
BLK	NUP88	0.00012497
BLK	SNRPF	0.00012806
BLK	POLR3H	0.00012863
BLK	RTEL1	0.00013467
BLK	SMARCB1	0.00013918
BLK	BIRC5	0.00013985
BLK	SPDL1	0.00014001
BLK	RRM1	0.00014348
BLK	RPAP1	0.00014552
BLK	ARID1A	0.00014557
BLK	AK2	0.00014902
BLK	SDHC	0.00014936
BLK	HSPE1	0.00015171
BLK	PSMB2	0.00015198
BLK	RPL28	0.00015246
BLK	NMT1	0.00016075
BLK	RFC1	0.00016163
BLK	SUCLA2	0.00016344
BLK	CENPI	0.00016508
BLK	CD79B	0.00016559
BLK	UHRF1BP1L	0.00017073
BLK	USB1	0.00017269
BLK	GINS3	0.00017374
BLK	CSTF3	0.00017461
BLK	BTBD9	0.0001763
BLK	SSU72	0.00017638
BLK	TBCE	0.00017766
BLK	EIF5	0.00017849
BLK	SMU1	0.00018635
BLK	SMARCA4	0.00019333
BLK	HNRNPU	0.00019351
BLK	ETS1	0.00020211
BLK	RPL30	0.00020329
BLK	ARID2	0.00020572
BLK	CHD7	0.00021267
BLK	PLRG1	0.00021533
BLK	SLC25A1	0.00022247
BLK	TRIAP1	0.00023093
BLK	CWC22	0.00023396
BLK	DPY30	0.00023636
BLK	WDR55	0.00023715
BLK	MTHFD2	0.00024061
BLK	BRD7	0.00024265
BLK	DHFR	0.00024443
BLK	DLGAP5	0.00024917
BLK	MLST8	0.00025668
BLK	TCF3	0.00025733
BLK	CDCA3	0.00025857
BLK	SAMD7	0.00026766
BLK	POLD2	0.00027383
BLK	MRPL52	0.00028618
BLK	PSMA5	0.00028859
BLK	LYN	0.00029209
BLK	NGLY1	0.00029345
BLK	DNA2	0.0002948
BLK	MBNL1	0.00030027
BLK	COMMD7	0.00030241
BLK	KIF11	0.00030359
BLK	DIMT1	0.00030715
BLK	PTCD1	0.00031149
BLK	RPS20	0.00031602
BLK	DDX10	0.00032288
BLK	PRMT5	0.00032706
BLK	EMC7	0.00033705
BLK	PABPN1	0.00033748
BLK	KCNK4	0.00033986
BLK	GEMIN6	0.00034033
BLK	TUBGCP5	0.00034139
BLK	GLTSCR2	0.00034316
BLK	ISY1	0.00035129
BLK	MRPL38	0.00035278
BLK	TMEM209	0.00036711
BLK	OSBPL8	0.00037792
BLK	HSPA5	0.00038158
BLK	ARHGAP9	0.00038891
BLK	MXRA7	0.00039101
BLK	ABCB7	0.00039415
BLK	DDX20	0.00039522
BLK	LIN52	0.00039542
BLK	SBNO1	0.00040212
BLK	C17orf70	0.00040799
BLK	PTDSS2	0.00041072
BLK	MICAL3	0.00041459
BLK	NUP37	0.00042121
BLK	RPN2	0.00042779
BLK	HARS	0.00043575
BLK	SLC16A1	0.00044791
BLK	LRRC37B	0.00047107
BLK	YPEL1	0.00047449
BLK	DYNLL1	0.00047702
BLK	FDPS	0.00048076
BLK	IARS	0.00048302
BLK	CDS2	0.00048906
BLK	PRIM1	0.00049488
BLK	RPL27A	0.00050845
BLK	RRP12	0.00051205
BLK	ATP6V1A	0.00051219
BLK	CNOT3	0.00052511
BLK	VPRBP	0.00053079
BLK	H3F3B	0.00053385
BLK	EPB41L1	0.00053663
BLK	RBBP5	0.00054615
BLK	RNMT	0.00055327
BLK	PHB2	0.00055472
BLK	HMGCS1	0.00056305
BLK	DUT	0.00057593
BLK	MRPL20	0.0005836
BLK	FOXK1	0.0005837
BLK	ESF1	0.00058412
BLK	RPS13	0.00059209
BLK	NUP214	0.00060065
BLK	POP5	0.00060534
BLK	LPCAT2	0.00060595
BLK	CHERP	0.00060746
BLK	SLX4	0.00061052
BLK	NLE1	0.00061162
BLK	EFTUD2	0.00061477
BLK	SNRPA1	0.0006224
BLK	SMG1	0.00062246
BLK	TINF2	0.0006347
BLK	EXOSC10	0.00063868
BLK	COX17	0.00064424
BLK	VPS72	0.00064495
BLK	PRPF6	0.00064632
BLK	HAUS2	0.0006468
BLK	DNAJB12	0.00065089
BLK	NUTF2	0.00065207
BLK	TIMM22	0.00066303
BLK	RPS2	0.00066844
BLK	NARFL	0.00068451
BLK	RFC5	0.00069153
BLK	TAZ	0.00069201
BLK	KPNB1	0.00070125
BLK	CREB1	0.00070282
BLK	POLR3A	0.00070624
BLK	DYNLRB1	0.00071611
BLK	MRPL57	0.00072075
BLK	VWA5A	0.00072542
BLK	DNAJC11	0.00072889
BLK	RPL37	0.00074052
BLK	ALDOA	0.00074572
BLK	PCBP1	0.00074587
BLK	RPP25L	0.00074746
BLK	RPL3	0.00075705
BLK	PDCD11	0.00077376
BLK	LIPT2	0.00078096
BLK	HSPA8	0.00078964
BLK	WDR33	0.00078975
BLK	C11orf57	0.00079784
BLK	MTHFD1L	0.00079871
BLK	NUS1	0.00080361
BLK	COX7B	0.00081666
BLK	SF3A2	0.00082873
BLK	YPEL3	0.00084776
BLK	SNRPD2	0.00085534
BLK	CCNH	0.00085639
BLK	HIST1H2BJ	0.00085719
BLK	ELL	0.00087639
BLK	TANGO6	0.00087746
BLK	ZNF830	0.0008888
BLK	RTFDC1	0.00089668
BLK	PBRM1	0.00089703
BLK	FBXO31	0.0009019
BLK	GPKOW	0.00091195
BLK	C19orf53	0.00091771
BLK	WDR25	0.00093717
BLK	NUBP1	0.00094358
BLK	OXER1	0.00094944
BLK	MARS	0.00095069
BLK	ATP1A1	0.00095237
BLK	DNM1L	0.0009664
BLK	POLR2I	0.00096812
BLK	FPGS	0.00097787
BLK	SLC9A5	0.00097966
BLNK	PRPF8	4.4482e-10
BLNK	POU2AF1	4.8976e-10
BLNK	C19orf52	4.287e-08
BLNK	SOD2	4.9181e-08
BLNK	POLD2	8.666e-08
BLNK	CCNA2	1.623e-07
BLNK	HMGB1	9.3247e-07
BLNK	ARID2	1.0972e-06
BLNK	ABCB7	1.788e-06
BLNK	LIPT2	1.7896e-06
BLNK	WDHD1	2.6448e-06
BLNK	NFS1	2.7e-06
BLNK	WDR77	2.861e-06
BLNK	PRIM1	3.2374e-06
BLNK	ZNHIT2	3.9944e-06
BLNK	DNA2	4.5329e-06
BLNK	RRM1	4.7961e-06
BLNK	VPS16	5.1347e-06
BLNK	RUNX1	5.619e-06
BLNK	EEF1A1	6.4333e-06
BLNK	BIRC6	6.4873e-06
BLNK	RFC1	6.8911e-06
BLNK	CDK9	6.9537e-06
BLNK	TIMM10	7.9422e-06
BLNK	UBA6	8.753e-06
BLNK	SNRPD3	1.0546e-05
BLNK	CDK6	1.1596e-05
BLNK	SMTN	1.1901e-05
BLNK	CDK2	1.2312e-05
BLNK	KCMF1	1.2953e-05
BLNK	MCM4	1.8675e-05
BLNK	CLDN5	2.6318e-05
BLNK	C12orf65	2.701e-05
BLNK	DR1	2.9855e-05
BLNK	MAD2L2	3.3929e-05
BLNK	CCNL1	3.5514e-05
BLNK	SETD1A	4.0898e-05
BLNK	SRSF2	4.3221e-05
BLNK	TF	4.4143e-05
BLNK	GPI	4.4765e-05
BLNK	SSU72	4.6521e-05
BLNK	CDC7	5.3558e-05
BLNK	AHR	5.497e-05
BLNK	NEURL3	5.4976e-05
BLNK	POLR2L	5.6883e-05
BLNK	KHDRBS1	5.9043e-05
BLNK	SP3	6.6266e-05
BLNK	RPRD1B	6.7452e-05
BLNK	ACP1	7.8951e-05
BLNK	BAP1	8.0162e-05
BLNK	GINS1	9.8519e-05
BLNK	MCM6	9.9637e-05
BLNK	CCND3	0.00010548
BLNK	HMGCS1	0.00011071
BLNK	ZRSR2	0.00011932
BLNK	CNOT3	0.00012577
BLNK	TXNL4B	0.00013158
BLNK	HMGN1	0.00014008
BLNK	EXOSC6	0.00014383
BLNK	AQP6	0.0001481
BLNK	INPP5D	0.00015225
BLNK	SDE2	0.00015896
BLNK	SRSF9	0.00017749
BLNK	FAM122A	0.00018018
BLNK	TXN	0.00018063
BLNK	ZBTB24	0.00018083
BLNK	TIMM22	0.00018391
BLNK	PPP2R5B	0.00018817
BLNK	EEF1B2	0.00019198
BLNK	SKIV2L2	0.00019218
BLNK	TSC2	0.00020795
BLNK	UBE2T	0.00024561
BLNK	CCNL2	0.00026284
BLNK	TSKU	0.00026663
BLNK	ZNF626	0.00028759
BLNK	LSM8	0.00028947
BLNK	DBF4	0.000291
BLNK	CBFB	0.0002953
BLNK	UBR4	0.00029995
BLNK	NSL1	0.00030243
BLNK	RPS8	0.00031758
BLNK	FNIP1	0.00032884
BLNK	DNAJB14	0.00034209
BLNK	LSM3	0.00036581
BLNK	PSME4	0.00038406
BLNK	CXorf56	0.00039104
BLNK	TMEM68	0.00039398
BLNK	VPRBP	0.00039471
BLNK	RTFDC1	0.00040204
BLNK	ACSL1	0.00040626
BLNK	MYBL1	0.00041266
BLNK	PRPF38B	0.00042669
BLNK	BTLA	0.00042816
BLNK	SCAPER	0.0004572
BLNK	KIAA2026	0.00046401
BLNK	UQCRHL	0.00048005
BLNK	ZNF217	0.00049382
BLNK	TINF2	0.00049995
BLNK	FANCA	0.00049996
BLNK	BCL7A	0.00050751
BLNK	CST7	0.00050899
BLNK	DRAP1	0.0005161
BLNK	BRD7	0.00051996
BLNK	MYC	0.00053844
BLNK	EFTUD2	0.00054882
BLNK	C22orf39	0.00055256
BLNK	APLP2	0.0005563
BLNK	SUCLA2	0.00056008
BLNK	MED30	0.00056081
BLNK	CWC27	0.00058378
BLNK	PCNA	0.0005919
BLNK	INCENP	0.00059333
BLNK	CLNS1A	0.00060543
BLNK	PPIA	0.00060644
BLNK	PPP1R7	0.00061163
BLNK	TICRR	0.00061177
BLNK	PBRM1	0.00063732
BLNK	SPC24	0.00064509
BLNK	FANCC	0.00065309
BLNK	TLN1	0.00066108
BLNK	XPO1	0.00067244
BLNK	TMEM209	0.00067851
BLNK	ST6GALNAC6	0.00071039
BLNK	KLK14	0.00074293
BLNK	NAA50	0.00074693
BLNK	VWA5B2	0.00075076
BLNK	NUP214	0.0007525
BLNK	PLRG1	0.00075424
BLNK	CCT4	0.00076298
BLNK	DNAJC19	0.000763
BLNK	NDUFA3	0.00077718
BLNK	RNPS1	0.00079339
BLNK	WASH1	0.00081238
BLNK	TRAIP	0.00081493
BLNK	PYGB	0.00082192
BLNK	FGD2	0.00083018
BLNK	KIFC2	0.00088342
BLNK	LNX1	0.00090547
BLNK	XRCC3	0.00091119
BLNK	MYO1A	0.00091154
BLNK	SLA	0.00092081
BLNK	OR5AP2	0.00093917
BLNK	MTF1	0.00094233
BLNK	PHF5A	0.00096
BLNK	CPSF1	0.00097341
BLNK	HIST1H3I	0.00099757
BTG2	DNAJC9	1.3714e-08
BTG2	SMARCB1	2.9812e-08
BTG2	IARS	3.2915e-08
BTG2	TAF6	3.5703e-08
BTG2	CCND3	5.9203e-08
BTG2	RPS8	8.508e-08
BTG2	CDK6	1.2822e-07
BTG2	VCP	2.2782e-07
BTG2	SPEN	3.5345e-07
BTG2	PPP6C	4.1823e-07
BTG2	N6AMT1	4.3049e-07
BTG2	FAM122A	4.6514e-07
BTG2	NOL10	6.0653e-07
BTG2	RPL19	7.7242e-07
BTG2	SOD2	7.8877e-07
BTG2	AGAP4	1.1501e-06
BTG2	MYC	1.5568e-06
BTG2	DGCR8	1.6763e-06
BTG2	ATIC	1.6971e-06
BTG2	HSCB	1.7918e-06
BTG2	IMP3	1.8433e-06
BTG2	FAM96B	1.8622e-06
BTG2	RPL8	1.8717e-06
BTG2	NARFL	1.9879e-06
BTG2	GLRX5	2.0274e-06
BTG2	RPL11	2.0578e-06
BTG2	TRMT112	2.2117e-06
BTG2	DIMT1	2.3288e-06
BTG2	DOLK	2.4147e-06
BTG2	NUP37	2.5489e-06
BTG2	PLRG1	2.6175e-06
BTG2	GMPPB	2.8872e-06
BTG2	C19orf52	3.1345e-06
BTG2	XPO5	3.3204e-06
BTG2	DPH3	3.7856e-06
BTG2	MRPL57	4.937e-06
BTG2	UTP3	5.7164e-06
BTG2	OAZ1	6.0989e-06
BTG2	DHX33	6.2295e-06
BTG2	EBF1	6.357e-06
BTG2	POU2AF1	6.3952e-06
BTG2	RPL37	6.6173e-06
BTG2	EDC4	6.6813e-06
BTG2	CD19	6.7718e-06
BTG2	RPL24	6.849e-06
BTG2	RPS25	6.9072e-06
BTG2	GFER	7.1356e-06
BTG2	WDR77	7.1358e-06
BTG2	PRPF19	7.5898e-06
BTG2	EP300	7.628e-06
BTG2	EXOSC3	7.6563e-06
BTG2	CHD7	8.1213e-06
BTG2	ETS1	8.2269e-06
BTG2	ATP1A1	9.0396e-06
BTG2	GNB2L1	9.2577e-06
BTG2	NFS1	9.5071e-06
BTG2	AQR	9.8379e-06
BTG2	LUC7L3	1.0629e-05
BTG2	CLPB	1.1322e-05
BTG2	SLC3A2	1.1498e-05
BTG2	TIMELESS	1.1739e-05
BTG2	SRSF2	1.2451e-05
BTG2	TXN	1.253e-05
BTG2	ORAOV1	1.3025e-05
BTG2	GAPDH	1.4127e-05
BTG2	DAD1	1.5671e-05
BTG2	WAC	1.6024e-05
BTG2	CBWD5	1.6031e-05
BTG2	POLR3H	1.6103e-05
BTG2	NUP88	1.6709e-05
BTG2	CENPK	1.682e-05
BTG2	DDX6	1.8041e-05
BTG2	TAF1C	1.8782e-05
BTG2	RPL17	1.8823e-05
BTG2	LYN	1.9207e-05
BTG2	GLTSCR2	1.9637e-05
BTG2	MRPL3	2.1289e-05
BTG2	HSPA5	2.1396e-05
BTG2	RPL3	2.3523e-05
BTG2	PHAX	2.3876e-05
BTG2	TTC27	2.543e-05
BTG2	TRRAP	2.6277e-05
BTG2	DCP2	2.6346e-05
BTG2	ZBTB8OS	2.6553e-05
BTG2	DPH1	2.7731e-05
BTG2	SMC3	2.8093e-05
BTG2	MAK16	2.8745e-05
BTG2	PPP4C	3.0479e-05
BTG2	TIMM10	3.1908e-05
BTG2	DDX20	3.2096e-05
BTG2	SNRPE	3.2336e-05
BTG2	FAM83C	3.5569e-05
BTG2	ZNHIT2	3.8569e-05
BTG2	EIF4A3	3.9139e-05
BTG2	ATP6V0B	3.9786e-05
BTG2	RPS11	4.0004e-05
BTG2	DNAJB13	4.0169e-05
BTG2	EXOSC9	4.1696e-05
BTG2	PRPF8	4.1964e-05
BTG2	SKIV2L2	4.3174e-05
BTG2	RBBP5	4.4751e-05
BTG2	NHP2	4.6401e-05
BTG2	SMC1A	4.9345e-05
BTG2	RPSA	5.083e-05
BTG2	TAZ	5.2847e-05
BTG2	POLR3A	5.4131e-05
BTG2	KAT5	5.5067e-05
BTG2	PELP1	5.8059e-05
BTG2	DHFR	6.0148e-05
BTG2	CCT5	6.149e-05
BTG2	QARS	6.246e-05
BTG2	PCID2	6.2529e-05
BTG2	ZCRB1	6.3124e-05
BTG2	CDC7	6.5029e-05
BTG2	BIRC5	6.6339e-05
BTG2	CHCHD1	6.7643e-05
BTG2	SKP2	6.8393e-05
BTG2	SLMO2	7.0798e-05
BTG2	POP7	7.1329e-05
BTG2	RPS4X	7.1956e-05
BTG2	PDCD11	7.3776e-05
BTG2	RPL10	7.6562e-05
BTG2	POP5	7.7508e-05
BTG2	RPS2	7.8701e-05
BTG2	CENPI	7.9213e-05
BTG2	EXOSC8	7.9826e-05
BTG2	THAP11	8.0854e-05
BTG2	RPL36	8.3354e-05
BTG2	ECD	8.6802e-05
BTG2	NBAS	8.7214e-05
BTG2	PRMT1	8.7416e-05
BTG2	RPS19BP1	8.9783e-05
BTG2	PTCD1	9.1669e-05
BTG2	SMARCA4	9.2878e-05
BTG2	TTC37	9.4642e-05
BTG2	DHX35	9.5199e-05
BTG2	SPDYE6	9.5437e-05
BTG2	EEF1A1	9.8231e-05
BTG2	SETD1A	9.9495e-05
BTG2	GEMIN8	0.00010006
BTG2	SLC35B1	0.00010204
BTG2	RPL18A	0.00010217
BTG2	CEBPZ	0.00010285
BTG2	SLC25A1	0.00010642
BTG2	PMPCA	0.00010879
BTG2	TCF3	0.00010961
BTG2	MRPL20	0.0001122
BTG2	AHCY	0.00011423
BTG2	TBCE	0.00011512
BTG2	UBFD1	0.0001169
BTG2	TAF9	0.00011863
BTG2	C19orf53	0.00011929
BTG2	DNA2	0.00012074
BTG2	MED13	0.00012241
BTG2	TADA2A	0.00012374
BTG2	MT1B	0.00012642
BTG2	CHEK1	0.00013018
BTG2	FANCG	0.00013029
BTG2	XRN1	0.00013172
BTG2	USP9X	0.00013367
BTG2	DDX54	0.00013371
BTG2	HSD17B10	0.00013564
BTG2	RNF20	0.00013591
BTG2	MRPL38	0.00013691
BTG2	UTP15	0.00013892
BTG2	ATP6AP1	0.00013959
BTG2	NUDC	0.0001417
BTG2	CWC22	0.00014232
BTG2	TOMM40	0.00014308
BTG2	ABCB7	0.00014661
BTG2	LAS1L	0.00014739
BTG2	CHORDC1	0.00014796
BTG2	WDR74	0.00014817
BTG2	MARS	0.00014973
BTG2	FUS	0.00015428
BTG2	PWP2	0.00015506
BTG2	NOP58	0.00015612
BTG2	NMT1	0.00016348
BTG2	PNO1	0.00016583
BTG2	UBE2C	0.00016822
BTG2	BCL6	0.00017166
BTG2	RPL27A	0.0001725
BTG2	ELAC2	0.00017255
BTG2	RPLP0	0.00017263
BTG2	PAX5	0.00017876
BTG2	UROD	0.00018013
BTG2	RPL6	0.00018155
BTG2	TRPM7	0.00018169
BTG2	ISY1	0.0001821
BTG2	RTFDC1	0.00018535
BTG2	MBD6	0.00019059
BTG2	NDUFA2	0.00020105
BTG2	DICER1	0.00020212
BTG2	AK2	0.00020538
BTG2	WDR18	0.00020624
BTG2	NLE1	0.00020776
BTG2	WDR24	0.00020948
BTG2	GART	0.00021306
BTG2	USP7	0.00021455
BTG2	RPL34	0.00021523
BTG2	ADSL	0.00021617
BTG2	RTCB	0.00022091
BTG2	NRF1	0.00022232
BTG2	MED19	0.00022367
BTG2	SMU1	0.00022481
BTG2	CCT2	0.00023356
BTG2	ZNHIT6	0.00023645
BTG2	RPN2	0.00023988
BTG2	SPRYD4	0.00024206
BTG2	RNF40	0.00024349
BTG2	ACHE	0.00024445
BTG2	MRPL44	0.00024697
BTG2	HPS1	0.00025178
BTG2	TBCC	0.00025252
BTG2	RPP30	0.00025443
BTG2	TFDP2	0.00025865
BTG2	MT1E	0.0002588
BTG2	SRSF1	0.00026015
BTG2	SNRNP40	0.00026473
BTG2	KNCN	0.00026972
BTG2	FLCN	0.00027184
BTG2	C17orf70	0.00027307
BTG2	VPRBP	0.0002734
BTG2	EXOSC10	0.0002763
BTG2	CNOT11	0.00027702
BTG2	RPS6KB1	0.00028225
BTG2	HDAC3	0.00028733
BTG2	PPIL1	0.00028838
BTG2	HAUS3	0.00029189
BTG2	CD79B	0.00029461
BTG2	NOP16	0.00029797
BTG2	XPO1	0.00029923
BTG2	RPL13A	0.00030129
BTG2	RBM15	0.00030456
BTG2	DROSHA	0.0003129
BTG2	UBE2Z	0.00031415
BTG2	C1orf109	0.00032044
BTG2	ATP6V0C	0.00032638
BTG2	BRD7	0.000329
BTG2	MTF1	0.00033322
BTG2	SNRPD3	0.00033793
BTG2	ANKS3	0.00033819
BTG2	CKS1B	0.00034245
BTG2	MRPS10	0.0003495
BTG2	HSPE1	0.00035193
BTG2	HNRNPU	0.0003522
BTG2	CRNKL1	0.00035662
BTG2	SEL1L	0.00035878
BTG2	P2RX1	0.00036608
BTG2	TRNT1	0.00036804
BTG2	PAK1IP1	0.00036832
BTG2	RPS24	0.00037273
BTG2	RRAGA	0.0003752
BTG2	FAM50A	0.00037679
BTG2	DDX21	0.00037694
BTG2	CCT7	0.00038346
BTG2	SMC4	0.00038556
BTG2	WDR44	0.00039008
BTG2	FDX1L	0.00039513
BTG2	DDX51	0.00039651
BTG2	RRP15	0.00040446
BTG2	NSA2	0.00040923
BTG2	ALDOA	0.00041062
BTG2	KIAA1143	0.00041329
BTG2	PAICS	0.00041499
BTG2	RPL4	0.00041581
BTG2	SNRPD2	0.00041704
BTG2	GNL3	0.00042633
BTG2	TMX2	0.00042716
BTG2	NOP56	0.00042946
BTG2	PCBP1	0.00042999
BTG2	TOMM22	0.00043289
BTG2	EIF3D	0.00043807
BTG2	NIPBL	0.00044089
[truncated: 9,153 more rows]
