# Supplementary material for: Biphasic control of the B cell transcriptome by mTORC1 and GSK3
Source: Cell Rep. Author manuscript; Available in PMC 2025 Nov 7. (PMC12594101; doi:10.1016/j.celrep.2025.116361)
Supplement: 8 [file NIHMS2120106-supplement-8.xlsx]

## Sheet: Table S4A
Table S4A: Activator analysis by STRING after Markov clustering with granularity 4
MCL cluster number (n.c. no cluster assigned)	Regulator (Activator)	STRING ID	STRING description	STRING Family	STRING Development level
1	DHX37	9606.ENSP00000311135	Probable ATP-dependent RNA helicase DHX37; DEAH-box helicase 37	Enzyme	Tdark
1	PAK1IP1	9606.ENSP00000368887	P21-activated protein kinase-interacting protein 1; Negatively regulates the PAK1 kinase. PAK1 is a member of the PAK kinase family, which has been shown to play a positive role in the regulation of signaling pathways involving MAPK8 and RELA. PAK1 exists as an inactive homodimer, which is activated by binding of small GTPases such as CDC42 to an N-terminal regulatory domain. PAK1IP1 also binds t…	Enzyme	Tbio
1	UTP15	9606.ENSP00000296792	U3 small nucleolar RNA-associated protein 15 homolog; Ribosome biogenesis factor. Involved in nucleolar processing of pre-18S ribosomal RNA. Required for optimal pre-ribosomal RNA transcription by RNA polymerase I.	Other	Tbio
1	TEX10	9606.ENSP00000364037	Testis-expressed protein 10; Functions as a component of the Five Friends of Methylated CHTOP (5FMC) complex; the 5FMC complex is recruited to ZNF148 by methylated CHTOP, leading to desumoylation of ZNF148 and subsequent transactivation of ZNF148 target genes . Component of the PELP1 complex involved in the nucleolar steps of 28S rRNA maturation and the subsequent nucleoplasmic transit of the pre…	Other	Tdark
1	PUS7	9606.ENSP00000417402	Pseudouridylate synthase 7 homolog; Pseudouridylate synthase that catalyzes pseudouridylation of RNAs . Acts as a regulator of protein synthesis in embryonic stem cells by mediating pseudouridylation of RNA fragments derived from tRNAs (tRFs): pseudouridylated tRFs inhibit translation by targeting the translation initiation complex . Also catalyzes pseudouridylation of mRNAs: mediates pseudouridy…	Enzyme	Tbio
1	DUS1L	9606.ENSP00000303515	tRNA-dihydrouridine(16/17) synthase [NAD(P)(+)]-like; Catalyzes the synthesis of dihydrouridine, a modified base found in the D-loop of most tRNAs; Belongs to the Dus family. Dus1 subfamily.	Enzyme	Tbio
1	RPF2	9606.ENSP00000402338	Ribosome production factor 2 homolog; Involved in ribosomal large subunit assembly. May regulate the localization of the 5S RNP/5S ribonucleoprotein particle to the nucleolus.	Other	Tbio
1	HEATR1	9606.ENSP00000355541	HEAT repeat-containing protein 1, N-terminally processed; Ribosome biogenesis factor. Involved in nucleolar processing of pre-18S ribosomal RNA. Required for optimal pre-ribosomal RNA transcription by RNA polymerase I; Belongs to the HEATR1/UTP10 family.	Other	Tbio
1	UTP23	9606.ENSP00000308332	rRNA-processing protein UTP23 homolog; Involved in rRNA-processing and ribosome biogenesis. ; Belongs to the UTP23/FCF1 family. UTP23 subfamily.	Other	Tbio
1	KRI1	9606.ENSP00000498803	KRI1 homolog; Belongs to the KRI1 family.	Other	Tdark
1	WDR74	9606.ENSP00000432119	WD repeat-containing protein 74; Regulatory protein of the MTREX-exosome complex involved in the synthesis of the 60S ribosomal subunit . Participates in an early cleavage of the pre-rRNA processing pathway in cooperation with NVL . Required for blastocyst formation, is necessary for RNA transcription, processing and/or stability during preimplantation development (By similarity).	Other	Tbio
1	C1orf131	9606.ENSP00000355609	Uncharacterized protein C1orf131; Chromosome 1 open reading frame 131	Other	Tdark
1	RRP1B	9606.ENSP00000339145	Ribosomal RNA processing protein 1 homolog B; Positively regulates DNA damage-induced apoptosis by acting as a transcriptional coactivator of proapoptotic target genes of the transcriptional activator E2F1 . Likely to play a role in ribosome biogenesis by targeting serine/threonine protein phosphatase PP1 to the nucleolus . Involved in regulation of mRNA splicing (By similarity). Inhibits SIPA1 G…	Other	Tbio
1	MPHOSPH10	9606.ENSP00000244230	U3 small nucleolar ribonucleoprotein protein MPP10; Component of the 60-80S U3 small nucleolar ribonucleoprotein (U3 snoRNP). Required for the early cleavages during pre-18S ribosomal RNA processing.	Other	Tbio
1	SURF6	9606.ENSP00000361092	Surfeit locus protein 6; Binds to both DNA and RNA in vitro, with a stronger binding capacity for RNA. May represent a nucleolar constitutive protein involved in ribosomal biosynthesis or assembly (By similarity).	Other	Tbio
1	UTP20	9606.ENSP00000261637	Small subunit processome component 20 homolog; Involved in 18S pre-rRNA processing. Associates with U3 snoRNA.	Other	Tbio
1	WDR18	9606.ENSP00000476117	WD repeat-containing protein 18; Functions as a component of the Five Friends of Methylated CHTOP (5FMC) complex; the 5FMC complex is recruited to ZNF148 by methylated CHTOP, leading to desumoylation of ZNF148 and subsequent transactivation of ZNF148 target genes . Component of the PELP1 complex involved in the nucleolar steps of 28S rRNA maturation and the subsequent nucleoplasmic transit of the…	Other	Tbio
1	NOB1	9606.ENSP00000268802	RNA-binding protein NOB1; May play a role in mRNA degradation (Probable). Endonuclease required for processing of 20S pre-rRNA precursor and biogenesis of 40S ribosomal subunits (By similarity); Belongs to the NOB1 family.	Other	Tbio
1	AATF	9606.ENSP00000477848	Protein AATF; May function as a general inhibitor of the histone deacetylase HDAC1. Binding to the pocket region of RB1 may displace HDAC1 from RB1/E2F complexes, leading to activation of E2F target genes and cell cycle progression. Conversely, displacement of HDAC1 from SP1 bound to the CDKN1A promoter leads to increased expression of this CDK inhibitor and blocks cell cycle progression. Also an…	Other	Tbio
1	RPF1	9606.ENSP00000359688	Ribosome production factor 1; May be required for ribosome biogenesis.	Other	Tdark
1	PES1	9606.ENSP00000346725	Pescadillo homolog; Component of the PeBoW complex, which is required for maturation of 28S and 5.8S ribosomal RNAs and formation of the 60S ribosome. ECO:0000269|PubMed:16738141, ECO:0000269|PubMed:17189298,; Belongs to the pescadillo family.	Other	Tbio
1	RRP9	9606.ENSP00000232888	U3 small nucleolar RNA-interacting protein 2; Component of a nucleolar small nuclear ribonucleoprotein particle (snoRNP) thought to participate in the processing and modification of pre-ribosomal RNA (pre-rRNA).	Other	Tbio
1	UTP14A	9606.ENSP00000377944	U3 small nucleolar RNA-associated protein 14 homolog A; May be required for ribosome biogenesis.	Other	Tbio
1	BOP1	9606.ENSP00000455106	Ribosome biogenesis protein BOP1; Component of the PeBoW complex, which is required for maturation of 28S and 5.8S ribosomal RNAs and formation of the 60S ribosome; Belongs to the WD repeat BOP1/ERB1 family.	Other	Tbio
1	FTSJ3	9606.ENSP00000396673	pre-rRNA 2'-O-ribose RNA methyltransferase FTSJ3; RNA 2'-O-methyltransferase involved in the processing of the 34S pre-rRNA to 18S rRNA and in 40S ribosomal subunit formation.	Enzyme	Tbio
1	RPS19BP1	9606.ENSP00000333948	Active regulator of SIRT1; Direct regulator of SIRT1. Enhances SIRT1-mediated deacetylation of p53/TP53, thereby participating in inhibition of p53/TP53-mediated transcriptional activity. ; Belongs to the AROS family.	Other	Tbio
1	GNL3	9606.ENSP00000395772	Guanine nucleotide-binding protein-like 3; May be required to maintain the proliferative capacity of stem cells. Stabilizes MDM2 by preventing its ubiquitination, and hence proteasomal degradation (By similarity); Belongs to the TRAFAC class YlqF/YawG GTPase family.	Other	Tbio
1	PWP2	9606.ENSP00000291576	Periodic tryptophan protein 2 homolog; PWP2 small subunit processome component	Other	Tbio
1	SDAD1	9606.ENSP00000348596	Protein SDA1 homolog; Required for 60S pre-ribosomal subunits export to the cytoplasm; Belongs to the SDA1 family.	Other	Tdark
1	DDX10	9606.ENSP00000314348	Probable ATP-dependent RNA helicase DDX10; Putative ATP-dependent RNA helicase; Belongs to the DEAD box helicase family. DDX10/DBP4 subfamily.	Enzyme	Tbio
1	DIEXF	9606.ENSP00000419005	Digestive organ expansion factor homolog; Regulates the p53 pathway to control the expansion growth of digestive organs.	Other	Tbio
1	CEBPZ	9606.ENSP00000234170	CCAAT/enhancer-binding protein zeta; Stimulates transcription from the HSP70 promoter; Belongs to the CBF/MAK21 family.	Other	Tbio
1	DDX49	9606.ENSP00000247003	Probable ATP-dependent RNA helicase DDX49; DEAD-box helicase 49; Belongs to the DEAD box helicase family. DDX49/DBP8 subfamily.	Enzyme	Tbio
1	RSL24D1	9606.ENSP00000260443	Probable ribosome biogenesis protein RLP24; Involved in the biogenesis of the 60S ribosomal subunit. Ensures the docking of GTPBP4/NOG1 to pre-60S particles (By similarity); Belongs to the eukaryotic ribosomal protein eL24 family.	Other	Tbio
1	DDX52	9606.ENSP00000479504	Probable ATP-dependent RNA helicase DDX52; DExD-box helicase 52; Belongs to the DEAD box helicase family. DDX52/ROK1 subfamily.	Enzyme	Tbio
1	ZNF622	9606.ENSP00000310042	Zinc finger protein 622; May behave as an activator of the bound transcription factor, MYBL2, and be involved in embryonic development.	Other	Tbio
1	RRP12	9606.ENSP00000446184	RRP12-like protein; Ribosomal RNA processing 12 homolog	Other	Tbio
1	WDR3	9606.ENSP00000308179	WD repeat domain 3; Belongs to the WD repeat WDR3/UTP12 family.	Other	Tbio
1	TSR2	9606.ENSP00000364293	Pre-rRNA-processing protein TSR2 homolog; May be involved in 20S pre-rRNA processing.	Other	Tbio
1	FBL	9606.ENSP00000221801	rRNA 2'-O-methyltransferase fibrillarin; S-adenosyl-L-methionine-dependent methyltransferase that has the ability to methylate both RNAs and proteins (PubMed:24352239, PubMed:30540930). Involved in pre-rRNA processing by catalyzing the site-specific 2'-hydroxyl methylation of ribose moieties in pre- ribosomal RNA . Site specificity is provided by a guide RNA that base pairs with the substrate (By…	Enzyme	Tbio
1	PWP1	9606.ENSP00000387365	Periodic tryptophan protein 1 homolog; Chromatin-associated factor that regulates transcription . Regulates Pol I-mediated rRNA biogenesis and, probably, Pol III-mediated transcription . Regulates the epigenetic status of rDNA .	Other	Tbio
1	NOP56	9606.ENSP00000370589	Nucleolar protein 56; Involved in the early to middle stages of 60S ribosomal subunit biogenesis. Core component of box C/D small nucleolar ribonucleoprotein (snoRNP) particles. Required for the biogenesis of box C/D snoRNAs such U3, U8 and U14 snoRNAs. ; Belongs to the NOP5/NOP56 family.	Other	Tbio
1	RSL1D1	9606.ENSP00000460871	Ribosomal L1 domain-containing protein 1; Regulates cellular senescence through inhibition of PTEN translation. Acts as a pro-apoptotic regulator in response to DNA damage; Belongs to the universal ribosomal protein uL1 family. Highly divergent.	Other	Tbio
1	WDR36	9606.ENSP00000423067	WD repeat-containing protein 36; Involved in the nucleolar processing of SSU 18S rRNA. Involved in T-cell activation and highly coregulated with IL2.	Other	Tbio
1	NOP2	9606.ENSP00000371858	Probable 28S rRNA (cytosine(4447)-C(5))-methyltransferase; Involved in ribosomal large subunit assembly . S-adenosyl-L-methionine-dependent methyltransferase that specifically methylates the C(5) position of cytosine 4447 in 28S rRNA (Probable). May play a role in the regulation of the cell cycle and the increased nucleolar activity that is associated with the cell proliferation (Probable); Belon…	Enzyme	Tbio
1	GTPBP4	9606.ENSP00000354040	Nucleolar GTP-binding protein 1; Involved in the biogenesis of the 60S ribosomal subunit. ; Belongs to the TRAFAC class OBG-HflX-like GTPase superfamily. OBG GTPase family. NOG subfamily.	Other	Tchem
1	MDN1	9606.ENSP00000358400	Midasin; Nuclear chaperone required for maturation and nuclear export of pre-60S ribosome subunits . Functions at successive maturation steps to remove ribosomal factors at critical transition points, first driving the exit of early pre-60S particles from the nucleolus and then driving late pre-60S particles from the nucleus (By similarity). At an early stage in 60S maturation, mediates the disso…	Other	Tdark
1	NAT10	9606.ENSP00000257829	RNA cytidine acetyltransferase; RNA cytidine acetyltransferase that catalyzes the formation of N(4)-acetylcytidine (ac4C) modification on mRNAs, 18S rRNA and tRNAs . Catalyzes ac4C modification of a broad range of mRNAs, enhancing mRNA stability and translation . mRNA ac4C modification is frequently present within wobble cytidine sites and promotes translation efficiency . Mediates the formation …	Enzyme	Tbio
1	WDR43	9606.ENSP00000384302	WD repeat-containing protein 43; Ribosome biogenesis factor that coordinates hyperactive transcription and ribogenesis . Involved in nucleolar processing of pre-18S ribosomal RNA. Required for optimal pre-ribosomal RNA transcription by RNA polymerase I . Essential for stem cell pluripotency and embryonic development. In the nucleoplasm, recruited by promoter-associated/nascent transcripts and tra…	Other	Tbio
1	RIOK1	9606.ENSP00000369162	Serine/threonine-protein kinase RIO1; Involved in the final steps of cytoplasmic maturation of the 40S ribosomal subunit. Involved in processing of 18S-E pre-rRNA to the mature 18S rRNA. Required for the recycling of NOB1 and PNO1 from the late 40S precursor . The association with the very late 40S subunit intermediate may involve a translation-like checkpoint point cycle preceeding the binding t…	Kinase	Tchem
1	NOC2L	9606.ENSP00000317992	Nucleolar complex protein 2 homolog; Acts as an inhibitor of histone acetyltransferase activity; prevents acetylation of all core histones by the EP300/p300 histone acetyltransferase at p53/TP53-regulated target promoters in a histone deacetylases (HDAC)-independent manner. Acts as a transcription corepressor of p53/TP53- and TP63-mediated transactivation of the p21/CDKN1A promoter. Involved in t…	Other	Tbio
1	RPP38	9606.ENSP00000478982	Ribonuclease P protein subunit p38; Component of ribonuclease P, a ribonucleoprotein complex that generates mature tRNA molecules by cleaving their 5'-ends . Also a component of the MRP ribonuclease complex, which cleaves pre- rRNA sequences . ECO:0000269|PubMed:28115465, ECO:0000269|PubMed:30454648,; Belongs to the eukaryotic ribosomal protein eL8 family.	Enzyme	Tbio
1	UTP11L	9606.ENSP00000362105	Probable U3 small nucleolar RNA-associated protein 11; Involved in nucleolar processing of pre-18S ribosomal RNA.	Other	Tbio
1	NMD3	9606.ENSP00000417559	60S ribosomal export protein NMD3; Acts as an adapter for the XPO1/CRM1-mediated export of the 60S ribosomal subunit.	Other	Tbio
1	NOP16	9606.ENSP00000483001	NOP16 nucleolar protein; Belongs to the NOP16 family.	Other	Tdark
1	DDX21	9606.ENSP00000346120	Nucleolar RNA helicase 2; RNA helicase that acts as a sensor of the transcriptional status of both RNA polymerase (Pol) I and II: promotes ribosomal RNA (rRNA) processing and transcription from polymerase II (Pol II) . Binds various RNAs, such as rRNAs, snoRNAs, 7SK and, at lower extent, mRNAs . In the nucleolus, localizes to rDNA locus, where it directly binds rRNAs and snoRNAs, and promotes rRN…	Enzyme	Tbio
1	RRP15	9606.ENSP00000355899	RRP15-like protein; Ribosomal RNA processing 15 homolog	Other	Tdark
1	EMG1	9606.ENSP00000470560	Ribosomal RNA small subunit methyltransferase NEP1; S-adenosyl-L-methionine-dependent pseudouridine N(1)- methyltransferase that methylates pseudouridine at position 1248 (Psi1248) in 18S rRNA. Involved the biosynthesis of the hypermodified N1-methyl-N3-(3-amino-3-carboxypropyl) pseudouridine (m1acp3-Psi) conserved in eukaryotic 18S rRNA. Is not able to methylate uridine at this position . Has al…	Enzyme	Tbio
1	MAK16	9606.ENSP00000353246	MAK16 homolog	Other	Tdark
1	ESF1	9606.ENSP00000202816	ESF1 homolog; May constitute a novel regulatory system for basal transcription. Negatively regulates ABT1 (By similarity).	Other	Tbio
1	DDX54	9606.ENSP00000323858	ATP-dependent RNA helicase DDX54; Has RNA-dependent ATPase activity. Represses the transcriptional activity of nuclear receptors.	Enzyme	Tbio
1	NOP58	9606.ENSP00000264279	Nucleolar protein 58; Required for 60S ribosomal subunit biogenesis (By similarity). Core component of box C/D small nucleolar ribonucleoprotein (snoRNP) particles. Required for the biogenesis of box C/D snoRNAs such as U3, U8 and U14 snoRNAs. ECO:0000269|PubMed:15574333, ECO:0000269|PubMed:17636026,; Belongs to the NOP5/NOP56 family.	Other	Tbio
1	POLR1E	9606.ENSP00000367029	DNA-directed RNA polymerase I subunit RPA49; DNA-dependent RNA polymerase catalyzes the transcription of DNA into RNA using the four ribonucleoside triphosphates as substrates. Component of RNA polymerase I which synthesizes ribosomal RNA precursors . Appears to be involved in the formation of the initiation complex at the promoter by mediating the interaction between Pol I and UBTF/UBF . ; Belon…	Enzyme	Tbio
1	NSUN5	9606.ENSP00000309126	Probable 28S rRNA (cytosine-C(5))-methyltransferase; S-adenosyl-L-methionine-dependent methyltransferase that specifically methylates the C(5) position of cytosine 3782 in 28S rRNA.	Enzyme	Tbio
1	NLE1	9606.ENSP00000413572	Notchless protein homolog 1; Plays a role in regulating Notch activity. Plays a role in regulating the expression of CDKN1A and several members of the Wnt pathway, probably via its effects on Notch activity. Required during embryogenesis for inner mass cell survival (By similarity). ; Belongs to the NLE1/RSA4 family.	Other	Tbio
1	GLTSCR2	9606.ENSP00000246802	Ribosome biogenesis protein NOP53; Nucleolar protein which is involved in the integration of the 5S RNP into the ribosomal large subunit during ribosome biogenesis . In ribosome biogenesis, may also play a role in rRNA transcription . Also functions as a nucleolar sensor that regulates the activation of p53/TP53 in response to ribosome biogenesis perturbation, DNA damage and other stress conditio…	Other	Tbio
1	NAF1	9606.ENSP00000274054	H/ACA ribonucleoprotein complex non-core subunit NAF1; RNA-binding protein required for the maturation of box H/ACA snoRNPs complex and ribosome biogenesis. During assembly of the H/ACA snoRNPs complex, it associates with the complex and disappears during maturation of the complex and is replaced by NOLA1/GAR1 to yield mature H/ACA snoRNPs complex. Probably competes with NOLA1/GAR1 for binding wi…	Other	Tbio
1	RCL1	9606.ENSP00000371169	RNA 3'-terminal phosphate cyclase-like protein; Does not have cyclase activity. Plays a role in 40S- ribosomal-subunit biogenesis in the early pre-rRNA processing steps at sites A0, A1 and A2 that are required for proper maturation of the 18S RNA (By similarity).	Enzyme	Tbio
1	GPATCH4	9606.ENSP00000396441	G-patch domain containing 4	Other	Tdark
1	RBM19	9606.ENSP00000442053	Probable RNA-binding protein 19; Plays a role in embryo pre-implantation development.	Other	Tbio
1	NOL10	9606.ENSP00000371101	Nucleolar protein 10; Belongs to the WD repeat NOL10/ENP2 family.	Other	Tdark
1	NOL12	9606.ENSP00000352021	Nucleolar protein 12; May bind to 28S rRNA; Belongs to the RRP17 family.	Other	Tbio
1	IMP4	9606.ENSP00000259239	U3 small nucleolar ribonucleoprotein protein IMP4; Component of the 60-80S U3 small nucleolar ribonucleoprotein (U3 snoRNP). Required for the early cleavages during pre-18S ribosomal RNA processing.	Other	Tdark
1	NOP14	9606.ENSP00000405068	Nucleolar protein 14; Involved in nucleolar processing of pre-18S ribosomal RNA. Has a role in the nuclear export of 40S pre-ribosomal subunit to the cytoplasm (By similarity); Belongs to the NOP14 family.	Other	Tbio
1	UTP3	9606.ENSP00000254803	Something about silencing protein 10; Essential for gene silencing: has a role in the structure of silenced chromatin. Plays a role in the developing brain (By similarity); Belongs to the SAS10 family.	Other	Tbio
1	GAR1	9606.ENSP00000226796	H/ACA ribonucleoprotein complex subunit 1; Required for ribosome biogenesis and telomere maintenance. Part of the H/ACA small nucleolar ribonucleoprotein (H/ACA snoRNP) complex, which catalyzes pseudouridylation of rRNA. This involves the isomerization of uridine such that the ribose is subsequently attached to C5, instead of the normal N1. Each rRNA can contain up to 100 pseudouridine ('psi') re…	Other	Tbio
1	NOL6	9606.ENSP00000297990	Nucleolar protein 6; Belongs to the NRAP family.	Other	Tbio
1	DDX47	9606.ENSP00000350698	Probable ATP-dependent RNA helicase DDX47; Involved in apoptosis. May have a role in rRNA processing and mRNA splicing. Associates with pre-rRNA precursors. ; Belongs to the DEAD box helicase family. DDX47/RRP3 subfamily.	Enzyme	Tbio
1	ABT1	9606.ENSP00000274849	Activator of basal transcription 1; Could be a novel TATA-binding protein (TBP) which can function as a basal transcription activator. Can act as a regulator of basal transcription for class II genes (By similarity); Belongs to the ESF2/ABP1 family.	Other	Tbio
2	RPSA	9606.ENSP00000389351	40S ribosomal protein SA; Required for the assembly and/or stability of the 40S ribosomal subunit. Required for the processing of the 20S rRNA- precursor to mature 18S rRNA in a late step of the maturation of 40S ribosomal subunits. Also functions as a cell surface receptor for laminin. Plays a role in cell adhesion to the basement membrane and in the consequent activation of signaling transducti…	Other	Tbio
2	RPL14	9606.ENSP00000379506	60S ribosomal protein L14; Component of the large ribosomal subunit. ; Belongs to the eukaryotic ribosomal protein eL14 family.	Other	Tbio
2	RPL8	9606.ENSP00000262584	60S ribosomal protein L8; Component of the large ribosomal subunit.	Other	Tbio
2	RPL29	9606.ENSP00000294189	60S ribosomal protein L29; Component of the large ribosomal subunit. ; Belongs to the eukaryotic ribosomal protein eL29 family.	Other	Tbio
2	RPL11	9606.ENSP00000496250	60S ribosomal protein L11; Component of the ribosome, a large ribonucleoprotein complex responsible for the synthesis of proteins in the cell. The small ribosomal subunit (SSU) binds messenger RNAs (mRNAs) and translates the encoded message by selecting cognate aminoacyl-transfer RNA (tRNA) molecules. The large subunit (LSU) contains the ribosomal catalytic site termed the peptidyl transferase ce…	Other	Tbio
2	RPS24	9606.ENSP00000414321	40S ribosomal protein S24; Required for processing of pre-rRNA and maturation of 40S ribosomal subunits; Belongs to the eukaryotic ribosomal protein eS24 family.	Other	Tbio
2	RPS3	9606.ENSP00000278572	40S ribosomal protein S3; Involved in translation as a component of the 40S small ribosomal subunit . Has endonuclease activity and plays a role in repair of damaged DNA . Cleaves phosphodiester bonds of DNAs containing altered bases with broad specificity and cleaves supercoiled DNA more efficiently than relaxed DNA . Displays high binding affinity for 7,8-dihydro- 8-oxoguanine (8-oxoG), a commo…	Other	Tbio
2	RPL10	9606.ENSP00000413436	60S ribosomal protein L10; Component of the large ribosomal subunit . Plays a role in the formation of actively translating ribosomes . May play a role in the embryonic brain development .	Other	Tbio
2	MRPS12	9606.ENSP00000384952	Mitochondrial ribosomal protein S12	Other	Tbio
2	RPL30	9606.ENSP00000428085	Ribosomal protein L30	Other	Tbio
2	MRPS11	9606.ENSP00000317376	Mitochondrial ribosomal protein S11	Other	Tdark
2	RPL3L	9606.ENSP00000268661	Ribosomal protein L3 like; Belongs to the universal ribosomal protein uL3 family.	Other	Tbio
2	QARS	9606.ENSP00000307567	Glutamine--tRNA ligase; Glutamine--tRNA ligase . Plays a critical role in brain development . ; Belongs to the class-I aminoacyl-tRNA synthetase family.	Enzyme	Tchem
2	RPS4X	9606.ENSP00000362744	Ribosomal protein S4 X-linked; Belongs to the eukaryotic ribosomal protein eS4 family.	Other	Tbio
2	EIF5A2	9606.ENSP00000295822	Eukaryotic translation initiation factor 5A-2; mRNA-binding protein involved in translation elongation. Has an important function at the level of mRNA turnover, probably acting downstream of decapping. Involved in actin dynamics and cell cycle progression, mRNA decay and probably in a pathway involved in stress response and maintenance of cell wall integrity. Functions as a regulator of apoptosis…	Other	Tbio
2	RPL31	9606.ENSP00000386717	Ribosomal protein L31	Other	Tbio
2	UBE2G1	9606.ENSP00000380178	Ubiquitin-conjugating enzyme E2 G1, N-terminally processed; Accepts ubiquitin from the E1 complex and catalyzes its covalent attachment to other proteins. In vitro catalyzes 'Lys-48'-, as well as 'Lys-63'-linked polyubiquitination. May be involved in degradation of muscle-specific proteins. Mediates polyubiquitination of CYP3A4.	Other	Tbio
2	RPL7A	9606.ENSP00000361076	Ribosomal protein L7a	Other	Tbio
2	RPLP2	9606.ENSP00000431240	60S acidic ribosomal protein P2; Plays an important role in the elongation step of protein synthesis.	Other	Tbio
2	UBB	9606.ENSP00000478771	Polyubiquitin-B; [Ubiquitin]: Exists either covalently attached to another protein, or free (unanchored). When covalently bound, it is conjugated to target proteins via an isopeptide bond either as a monomer (monoubiquitin), a polymer linked via different Lys residues of the ubiquitin (polyubiquitin chains) or a linear polymer linked via the initiator Met of the ubiquitin (linear polyubiquitin ch…	Other	Tbio
2	RPS2	9606.ENSP00000341885	Ribosomal protein S2	Other	Tbio
2	NACA	9606.ENSP00000448035	Nascent polypeptide associated complex subunit alpha	Other	Tbio
2	EIF3M	9606.ENSP00000436049	Eukaryotic translation initiation factor 3 subunit M; Component of the eukaryotic translation initiation factor 3 (eIF-3) complex, which is required for several steps in the initiation of protein synthesis (PubMed:17403899, PubMed:25849773, PubMed:27462815). The eIF-3 complex associates with the 40S ribosome and facilitates the recruitment of eIF-1, eIF-1A, eIF-2:GTP:methionyl- tRNAi and eIF-5 to…	Other	Tbio
2	RPL6	9606.ENSP00000403172	60S ribosomal protein L6; Component of the large ribosomal subunit. ; Belongs to the eukaryotic ribosomal protein eL6 family.	Other	Tbio
2	RPL37	9606.ENSP00000274242	60S ribosomal protein L37; Binds to the 23S rRNA; Belongs to the eukaryotic ribosomal protein eL37 family.	Other	Tbio
2	EIF3E	9606.ENSP00000220849	Eukaryotic translation initiation factor 3 subunit E; Component of the eukaryotic translation initiation factor 3 (eIF-3) complex, which is required for several steps in the initiation of protein synthesis (PubMed:17581632, PubMed:25849773, PubMed:27462815). The eIF-3 complex associates with the 40S ribosome and facilitates the recruitment of eIF-1, eIF-1A, eIF-2:GTP:methionyl- tRNAi and eIF-5 to…	Other	Tbio
2	UBA52	9606.ENSP00000388107	Ubiquitin-60S ribosomal protein L40; [Ubiquitin]: Exists either covalently attached to another protein, or free (unanchored). When covalently bound, it is conjugated to target proteins via an isopeptide bond either as a monomer (monoubiquitin), a polymer linked via different Lys residues of the ubiquitin (polyubiquitin chains) or a linear polymer linked via the initiator Met of the ubiquitin (lin…	Other	Tbio
2	RPL32	9606.ENSP00000416429	Ribosomal protein L32; Belongs to the eukaryotic ribosomal protein eL32 family.	Other	Tbio
2	RPS5	9606.ENSP00000472985	40S ribosomal protein S5, N-terminally processed; Ribosomal protein S5; Belongs to the universal ribosomal protein uS7 family.	Other	Tbio
2	RPS14	9606.ENSP00000385958	Ribosomal protein S14	Other	Tbio
2	RPL15	9606.ENSP00000309334	Ribosomal protein L15	Other	Tbio
2	L1TD1	9606.ENSP00000419901	LINE1 type transposase domain containing 1	Enzyme	Tbio
2	EIF5AL1	9606.ENSP00000430706	Eukaryotic translation initiation factor 5A-1-like; mRNA-binding protein involved in translation elongation. Has an important function at the level of mRNA turnover, probably acting downstream of decapping. Involved in actin dynamics and cell cycle progression, mRNA decay and probably in a pathway involved in stress response and maintenance of cell wall integrity. Functions as a regulator of apop…	Other	Tdark
2	RPLP0	9606.ENSP00000449328	60S acidic ribosomal protein P0; Ribosomal protein P0 is the functional equivalent of E.coli protein L10.	Other	Tbio
2	PDCD5	9606.ENSP00000466214	Programmed cell death protein 5; May function in the process of apoptosis.	Other	Tbio
2	RPL13A	9606.ENSP00000375730	60S ribosomal protein L13a; Associated with ribosomes but is not required for canonical ribosome function and has extra-ribosomal functions. Component of the GAIT (gamma interferon-activated inhibitor of translation) complex which mediates interferon-gamma-induced transcript-selective translation inhibition in inflammation processes. Upon interferon-gamma activation and subsequent phosphorylation…	Other	Tbio
2	RPS11	9606.ENSP00000270625	Ribosomal protein S11; Belongs to the universal ribosomal protein uS17 family.	Other	Tbio
2	RPS28	9606.ENSP00000472469	Ribosomal protein S28; Belongs to the eukaryotic ribosomal protein eS28 family.	Other	Tbio
2	RPL23A	9606.ENSP00000389103	60S ribosomal protein L23a; Component of the ribosome, a large ribonucleoprotein complex responsible for the synthesis of proteins in the cell. Binds a specific region on the 26S rRNA. May promote p53/TP53 degradation possibly through the stimulation of MDM2-mediated TP53 polyubiquitination ; Belongs to the universal ribosomal protein uL23 family.	Other	Tbio
2	BTF3	9606.ENSP00000369965	Transcription factor BTF3; When associated with NACA, prevents inappropriate targeting of non-secretory polypeptides to the endoplasmic reticulum (ER). Binds to nascent polypeptide chains as they emerge from the ribosome and blocks their interaction with the signal recognition particle (SRP), which normally targets nascent secretory peptides to the ER. BTF3 is also a general transcription factor …	Other	Tbio
2	RPL3	9606.ENSP00000346001	60S ribosomal protein L3; The L3 protein is a component of the large subunit of cytoplasmic ribosomes.	Other	Tbio
2	NEMF	9606.ENSP00000298310	Nuclear export mediator factor NEMF; Component of the ribosome quality control complex (RQC), a ribosome-associated complex that mediates ubiquitination and extraction of incompletely synthesized nascent chains for proteasomal degradation. NEMF is responsible for selective recognition of stalled 60S subunits by recognizing an exposed, nascent chain-conjugated tRNA moiety. NEMF is important for th…	Other	Tbio
2	RPL27A	9606.ENSP00000346015	Ribosomal protein L27a; Belongs to the universal ribosomal protein uL15 family.	Other	Tbio
2	EDF1	9606.ENSP00000224073	Endothelial differentiation-related factor 1; Transcriptional coactivator stimulating NR5A1 and ligand- dependent NR1H3/LXRA and PPARG transcriptional activities. Enhances the DNA-binding activity of ATF1, ATF2, CREB1 and NR5A1. Regulates nitric oxid synthase activity probably by sequestering calmodulin in the cytoplasm. May function in endothelial cells differentiation, hormone- induced cardiomy…	Other	Tbio
2	RPL21	9606.ENSP00000346027	60S ribosomal protein L21; Component of the large ribosomal subunit. ; Belongs to the eukaryotic ribosomal protein eL21 family.	Other	Tbio
2	RPL9	9606.ENSP00000494697	Ribosomal protein L9	Other	Tbio
2	RPS29	9606.ENSP00000379339	Ribosomal protein S29	Other	Tbio
2	RPL18	9606.ENSP00000447001	60S ribosomal protein L18; Component of the large ribosomal subunit.	Other	Tbio
2	RPL27	9606.ENSP00000464813	60S ribosomal protein L27; Component of the large ribosomal subunit (PubMed:12962325, PubMed:23636399, PubMed:25957688, PubMed:25901680). Required for proper rRNA processing and maturation of 28S and 5.8S rRNAs . ECO:0000269|PubMed:25901680, ECO:0000269|PubMed:25957688,	Other	Tbio
2	RNF216	9606.ENSP00000374552	E3 ubiquitin-protein ligase RNF216; Isoform 1 acts as an E3 ubiquitin ligase, which accepts ubiquitin from specific E2 ubiquitin-conjugating enzymes, and then transfers it to substrates promoting their degradation by the proteasome. Promotes degradation of TRAF3, TLR4 and TLR9. Contributes to the regulation of antiviral responses. Down-regulates activation of NF-kappa-B, IRF3 activation and IFNB …	Enzyme	Tbio
2	RPL18A	9606.ENSP00000222247	Ribosomal protein L18a; Belongs to the eukaryotic ribosomal protein eL20 family.	Other	Tbio
2	GNB2L1	9606.ENSP00000426909	Receptor of activated protein C kinase 1, N-terminally processed; Scaffolding protein involved in the recruitment, assembly and/or regulation of a variety of signaling molecules. Interacts with a wide variety of proteins and plays a role in many cellular processes. Component of the 40S ribosomal subunit involved in translational repression . Involved in the initiation of the ribosome quality cont…	Other	Tbio
2	EIF3L	9606.ENSP00000499067	Eukaryotic translation initiation factor 3 subunit L; Component of the eukaryotic translation initiation factor 3 (eIF-3) complex, which is required for several steps in the initiation of protein synthesis (PubMed:17581632, PubMed:25849773, PubMed:27462815). The eIF-3 complex associates with the 40S ribosome and facilitates the recruitment of eIF-1, eIF-1A, eIF-2:GTP:methionyl- tRNAi and eIF-5 to…	Other	Tbio
2	RPL5	9606.ENSP00000359345	60S ribosomal protein L5; Component of the ribosome, a large ribonucleoprotein complex responsible for the synthesis of proteins in the cell. The small ribosomal subunit (SSU) binds messenger RNAs (mRNAs) and translates the encoded message by selecting cognate aminoacyl-transfer RNA (tRNA) molecules. The large subunit (LSU) contains the ribosomal catalytic site termed the peptidyl transferase cen…	Other	Tbio
2	RPL10A	9606.ENSP00000363018	60S ribosomal protein L10a; Component of the large ribosomal subunit.	Other	Tbio
2	RPL36	9606.ENSP00000464342	60S ribosomal protein L36; Component of the large ribosomal subunit.	Other	Tbio
2	RPL24	9606.ENSP00000377640	Ribosomal protein L24; Belongs to the eukaryotic ribosomal protein eL24 family.	Other	Tbio
2	RPS16	9606.ENSP00000367806	Ribosomal protein S16	Other	Tbio
2	IMP3	9606.ENSP00000326981	U3 small nucleolar ribonucleoprotein protein IMP3; Component of the 60-80S U3 small nucleolar ribonucleoprotein (U3 snoRNP). Required for the early cleavages during pre-18S ribosomal RNA processing; Belongs to the universal ribosomal protein uS4 family.	Other	Tbio
2	RPS8	9606.ENSP00000379888	Ribosomal protein S8; Belongs to the eukaryotic ribosomal protein eS8 family.	Other	Tbio
2	SBDS	9606.ENSP00000246868	Ribosome maturation protein SBDS; Required for the assembly of mature ribosomes and ribosome biogenesis. Together with EFL1, triggers the GTP-dependent release of EIF6 from 60S pre-ribosomes in the cytoplasm, thereby activating ribosomes for translation competence by allowing 80S ribosome assembly and facilitating EIF6 recycling to the nucleus, where it is required for 60S rRNA processing and nuc…	Other	Tbio
2	RPS12	9606.ENSP00000230050	Ribosomal protein S12	Other	Tbio
2	RPL4	9606.ENSP00000311430	Ribosomal protein L4	Other	Tbio
2	RPL34	9606.ENSP00000378163	60S ribosomal protein L34; Component of the large ribosomal subunit. ; Belongs to the eukaryotic ribosomal protein eL34 family.	Other	Tbio
2	EIF5A	9606.ENSP00000336702	Eukaryotic translation initiation factor 5A-1; mRNA-binding protein involved in translation elongation. Has an important function at the level of mRNA turnover, probably acting downstream of decapping. Involved in actin dynamics and cell cycle progression, mRNA decay and probably in a pathway involved in stress response and maintenance of cell wall integrity. With syntenin SDCBP, functions as a r…	Other	Tbio
2	ISG20L2	9606.ENSP00000323424	Interferon-stimulated 20 kDa exonuclease-like 2; 3'-> 5'-exoribonuclease involved in ribosome biogenesis in the processing of the 12S pre-rRNA. Displays a strong specificity for a 3'-end containing a free hydroxyl group.	Enzyme	Tdark
2	ZFAND2B	9606.ENSP00000289528	AN1-type zinc finger protein 2B; Plays a role in protein homeostasis by regulating both the translocation and the ubiquitin-mediated proteasomal degradation of nascent proteins at the endoplasmic reticulum. It is involved in the regulation of signal-mediated translocation of proteins into the endoplasmic reticulum. It also plays a role in the ubiquitin-mediated proteasomal degradation of proteins…	Other	Tbio
2	MRPS2	9606.ENSP00000360850	28S ribosomal protein S2, mitochondrial; Required for mitoribosome formation and stability, and mitochondrial translation; Belongs to the universal ribosomal protein uS2 family.	Other	Tbio
2	RPL17	9606.ENSP00000463842	60S ribosomal protein L17; Component of the large ribosomal subunit. ; Belongs to the universal ribosomal protein uL22 family.	Other	Tbio
2	ABCF2	9606.ENSP00000222388	ATP binding cassette subfamily F member 2
2	RPS15	9606.ENSP00000466010	Ribosomal protein S15	Other	Tbio
2	RPL13	9606.ENSP00000307889	Ribosomal protein L13	Other	Tbio
2	RNF13	9606.ENSP00000341361	E3 ubiquitin-protein ligase RNF13; E3 ubiquitin-protein ligase that may play a role in controlling cell proliferation. Involved in apoptosis regulation. Mediates ER stress-induced activation of JNK signaling pathway and apoptosis by promoting ERN1 activation and splicing of XBP1 mRNA .	Enzyme	Tbio
2	RPL17-C18orf32	9606.ENSP00000463379	RPL17-C18orf32 readthrough; Belongs to the universal ribosomal protein uL22 family.
2	RPL19	9606.ENSP00000225430	Ribosomal protein L19; Belongs to the eukaryotic ribosomal protein eL19 family.	Other	Tbio
3	POLR2G	9606.ENSP00000301788	DNA-directed RNA polymerase II subunit RPB7; DNA-dependent RNA polymerase catalyzes the transcription of DNA into RNA using the four ribonucleoside triphosphates as substrates. Component of RNA polymerase II which synthesizes mRNA precursors and many functional non-coding RNAs. Pol II is the central component of the basal RNA polymerase II transcription machinery. It is composed of mobile element…	Enzyme	Tbio
3	MNAT1	9606.ENSP00000261245	CDK-activating kinase assembly factor MAT1; Stabilizes the cyclin H-CDK7 complex to form a functional CDK-activating kinase (CAK) enzymatic complex. CAK activates the cyclin-associated kinases CDK1, CDK2, CDK4 and CDK6 by threonine phosphorylation. CAK complexed to the core-TFIIH basal transcription factor activates RNA polymerase II by serine phosphorylation of the repetitive C-terminal domain (…	Enzyme	Tbio
3	TAF10	9606.ENSP00000299424	Transcription initiation factor TFIID subunit 10; TAFs are components of the transcription factor IID (TFIID) complex, PCAF histone acetylase complex and TBP-free TAFII complex (TFTC). TIIFD is a multimeric protein complex that plays a central role in mediating promoter responses to various activators and repressors.	Other	Tbio
3	GTF2B	9606.ENSP00000359531	Transcription initiation factor IIB; General transcription factor that plays a role in transcription initiation by RNA polymerase II (Pol II). Involved in the pre-initiation complex (PIC) formation and Pol II recruitment at promoter DNA (PubMed:1876184, PubMed:1946368, PubMed:1517211, PubMed:3818643, PubMed:3029109, PubMed:8413225, PubMed:8515820, PubMed:8516311, PubMed:8516312, PubMed:7601352, P…	Other	Tbio
3	C17orf49	9606.ENSP00000448598	Chromatin complexes subunit BAP18; Component of chromatin complexes such as the MLL1/MLL and NURF complexes.	Other	Tbio
3	POLR3A	9606.ENSP00000361446	DNA-directed RNA polymerase III subunit RPC1; DNA-dependent RNA polymerase catalyzes the transcription of DNA into RNA using the four ribonucleoside triphosphates as substrates. Largest and catalytic core component of RNA polymerase III which synthesizes small RNAs, such as 5S rRNA and tRNAs. Forms the polymerase active center together with the second largest subunit. A single- stranded DNA templ…	Enzyme	Tbio
3	CCDC17	9606.ENSP00000432172	Coiled-coil domain containing 17	Other	Tdark
3	DPY30	9606.ENSP00000345837	Protein dpy-30 homolog; As part of the MLL1/MLL complex, involved in the methylation of histone H3 at 'Lys-4', particularly trimethylation. Histone H3 'Lys- 4' methylation represents a specific tag for epigenetic transcriptional activation. May play some role in histone H3 acetylation. In a teratocarcinoma cell, plays a crucial role in retinoic acid-induced differentiation along the neural lineag…	Other	Tbio
3	TAF1C	9606.ENSP00000455265	TATA box-binding protein-associated factor RNA polymerase I subunit C; Component of the transcription factor SL1/TIF-IB complex, which is involved in the assembly of the PIC (preinitiation complex) during RNA polymerase I-dependent transcription. The rate of PIC formation probably is primarily dependent on the rate of association of SL1/TIF-IB with the rDNA promoter. SL1/TIF-IB is involved in sta…	Enzyme	Tbio
3	RPAP2	9606.ENSP00000476948	Putative RNA polymerase II subunit B1 CTD phosphatase RPAP2; Protein phosphatase that displays CTD phosphatase activity and regulates transcription of snRNA genes. Recognizes and binds phosphorylated 'Ser-7' of the C-terminal heptapeptide repeat domain (CTD) of the largest RNA polymerase II subunit POLR2A, and mediates dephosphorylation of 'Ser-5' of the CTD, thereby promoting transcription of sn…	Enzyme	Tbio
3	TCEA1	9606.ENSP00000428426	Transcription elongation factor A protein 1; Necessary for efficient RNA polymerase II transcription elongation past template-encoded arresting sites. The arresting sites in DNA have the property of trapping a certain fraction of elongating RNA polymerases that pass through, resulting in locked ternary complexes. Cleavage of the nascent transcript by S-II allows the resumption of elongation from …	Other	Tbio
3	POLR3B	9606.ENSP00000228347	DNA-directed RNA polymerase III subunit RPC2; DNA-dependent RNA polymerase catalyzes the transcription of DNA into RNA using the four ribonucleoside triphosphates as substrates. Second largest core component of RNA polymerase III which synthesizes small RNAs, such as 5S rRNA and tRNAs. Proposed to contribute to the polymerase catalytic activity and forms the polymerase active center together with…	Enzyme	Tbio
3	GTF3C1	9606.ENSP00000348510	General transcription factor 3C polypeptide 1; Required for RNA polymerase III-mediated transcription. Component of TFIIIC that initiates transcription complex assembly on tRNA and is required for transcription of 5S rRNA and other stable nuclear and cytoplasmic RNAs. Binds to the box B promoter element.	Other	Tbio
3	POLR2L	9606.ENSP00000324124	DNA-directed RNA polymerases I, II, and III subunit RPABC5; DNA-dependent RNA polymerase catalyzes the transcription of DNA into RNA using the four ribonucleoside triphosphates as substrates. Common component of RNA polymerases I, II and III which synthesize ribosomal RNA precursors, mRNA precursors and many functional non- coding RNAs, and a small RNAs, such as 5S rRNA and tRNAs, respectively. P…	Enzyme	Tbio
3	TBPL1	9606.ENSP00000237264	TATA box-binding protein-like protein 1; Part of a specialized transcription system that mediates the transcription of most ribosomal proteins through the 5'-TCT-3' motif which is a core promoter element at these genes. Seems to also mediate the transcription of NF1. Does not bind the TATA box.	Other	Tbio
3	SNAPC5	9606.ENSP00000319597	snRNA-activating protein complex subunit 5; Part of the SNAPc complex required for the transcription of both RNA polymerase II and III small-nuclear RNA genes. Binds to the proximal sequence element (PSE), a non-TATA-box basal promoter element common to these 2 types of genes. Recruits TBP and BRF2 to the U6 snRNA TATA box.	Other	Tdark
3	DR1	9606.ENSP00000359295	Protein Dr1; The association of the DR1/DRAP1 heterodimer with TBP results in a functional repression of both activated and basal transcription of class II genes. This interaction precludes the formation of a transcription-competent complex by inhibiting the association of TFIIA and/or TFIIB with TBP. Can bind to DNA on its own. Component of the ATAC complex, a complex with histone acetyltransfer…	Other	Tbio
3	POLR2K	9606.ENSP00000342889	DNA-directed RNA polymerases I, II, and III subunit RPABC4; DNA-dependent RNA polymerase catalyzes the transcription of DNA into RNA using the four ribonucleoside triphosphates as substrates. Common component of RNA polymerases I, II and III which synthesize ribosomal RNA precursors, mRNA precursors and many functional non- coding RNAs, and a small RNAs, such as 5S rRNA and tRNAs, respectively.	Enzyme	Tbio
3	TAF12	9606.ENSP00000263974	Transcription initiation factor TFIID subunit 12; TAFs are components of the transcription factor IID (TFIID) complex, PCAF histone acetylase complex and TBP-free TAFII complex (TFTC). TAFs components-TIIFD are essential for mediating regulation of RNA polymerase transcription; Belongs to the TAF12 family.	Other	Tbio
3	ELOF1	9606.ENSP00000465765	Transcription elongation factor 1 homolog; Transcription elongation factor implicated in the maintenance of proper chromatin structure in actively transcribed regions.	Other	Tbio
3	NELFA	9606.ENSP00000445757	Negative elongation factor A; Essential component of the NELF complex, a complex that negatively regulates the elongation of transcription by RNA polymerase II. The NELF complex, which acts via an association with the DSIF complex and causes transcriptional pausing, is counteracted by the P- TEFb kinase complex; Belongs to the NELF-A family.	Other	Tbio
3	BRF1	9606.ENSP00000448387	Transcription factor IIIB 90 kDa subunit; General activator of RNA polymerase which utilizes different TFIIIB complexes at structurally distinct promoters. The isoform 1 is involved in the transcription of tRNA, adenovirus VA1, 7SL and 5S RNA. Isoform 2 is required for transcription of the U6 promoter.	Other	Tbio
3	POLR2I	9606.ENSP00000221859	DNA-directed RNA polymerase II subunit RPB9; DNA-dependent RNA polymerase catalyzes the transcription of DNA into RNA using the four ribonucleoside triphosphates as substrates. Component of RNA polymerase II which synthesizes mRNA precursors and many functional non-coding RNAs. Pol II is the central component of the basal RNA polymerase II transcription machinery. It is composed of mobile element…	Enzyme	Tbio
3	HCFC2	9606.ENSP00000229330	Host cell factor C2	Other	Tbio
3	TAF4	9606.ENSP00000252996	Transcription initiation factor TFIID subunit 4; Part of the TFIID complex, a multimeric protein complex that plays a central role in mediating promoter responses to various activators and repressors. Potentiates transcriptional activation by the AF-2S of the retinoic acid, vitamin D3 and thyroid hormone.	Other	Tbio
3	POLR3H	9606.ENSP00000347345	DNA-directed RNA polymerase III subunit RPC8; DNA-dependent RNA polymerase catalyzes the transcription of DNA into RNA using the four ribonucleoside triphosphates as substrates. Specific peripheric component of RNA polymerase III which synthesizes small RNAs, such as 5S rRNA and tRNAs. Plays a key role in sensing and limiting infection by intracellular bacteria and DNA viruses. Acts as nuclear an…	Enzyme	Tbio
3	TAF8	9606.ENSP00000362068	Transcription initiation factor TFIID subunit 8; Transcription factor TFIID is one of the general factors required for accurate and regulated initiation by RNA polymerase II. Mediates both basal and activator-dependent transcription. Plays a role in the differentiation of preadipocyte fibroblasts to adipocytes, however, does not seem to play a role in differentiation of myoblasts. Required for th…	Other	Tbio
3	TBP	9606.ENSP00000230354	TATA-box-binding protein; General transcription factor that functions at the core of the DNA-binding multiprotein factor TFIID (PubMed:2374612, PubMed:2363050, PubMed:2194289, PubMed:9836642, PubMed:27193682). Binding of TFIID to the TATA box is the initial transcriptional step of the pre-initiation complex (PIC), playing a role in the activation of eukaryotic genes transcribed by RNA polymerase …	Other	Tbio
3	GTF2A2	9606.ENSP00000379372	Transcription initiation factor IIA subunit 2; TFIIA is a component of the transcription machinery of RNA polymerase II and plays an important role in transcriptional activation. TFIIA in a complex with TBP mediates transcriptional activity.	Other	Tbio
3	TAF5	9606.ENSP00000358854	Transcription initiation factor TFIID subunit 5; TAFs are components of the transcription factor IID (TFIID) complex, PCAF histone acetylase complex and TBP-free TAFII complex (TFTC). TAFs components-TIIFD are essential for mediating regulation of RNA polymerase transcription. TAF5/TAFII100 interacts strongly with the histone H4-related TAF6/TAFII80 and the histone H3-related TAF9/TAFII31, as wel…	Other	Tbio
3	GTF3A	9606.ENSP00000370532	Transcription factor IIIA; Involved in ribosomal large subunit biogenesis. Binds the approximately 50 base pairs internal control region (ICR) of 5S ribosomal RNA genes. It is required for their RNA polymerase III- dependent transcription and may also maintain the transcription of other genes . Also binds the transcribed 5S RNA's (By similarity).	Transcription Factor	Tbio
3	TAF9	9606.ENSP00000370193	Transcription initiation factor TFIID subunit 9; Essential for cell viability. TAF9 and TAF9B are involved in transcriptional activation as well as repression of distinct but overlapping sets of genes. May have a role in gene regulation associated with apoptosis. TAFs are components of the transcription factor IID (TFIID) complex, the TBP-free TAFII complex (TFTC), the PCAF histone acetylase comp…	Other	Tbio
3	GTF3C4	9606.ENSP00000361219	General transcription factor 3C polypeptide 4; Essential for RNA polymerase III to make a number of small nuclear and cytoplasmic RNAs, including 5S RNA, tRNA, and adenovirus- associated (VA) RNA of both cellular and viral origin. Has histone acetyltransferase activity (HAT) with unique specificity for free and nucleosomal H3. May cooperate with GTF3C5 in facilitating the recruitment of TFIIIB an…	Epigenetic	Tdark
3	NELFCD	9606.ENSP00000473290	Negative elongation factor C/D; Essential component of the NELF complex, a complex that negatively regulates the elongation of transcription by RNA polymerase II . The NELF complex, which acts via an association with the DSIF complex and causes transcriptional pausing, is counteracted by the P-TEFb kinase complex . ; Belongs to the NELF-D family.	Other	Tbio
3	WDR5	9606.ENSP00000351446	WD repeat-containing protein 5; Contributes to histone modification. May position the N- terminus of histone H3 for efficient trimethylation at 'Lys-4'. As part of the MLL1/MLL complex it is involved in methylation and dimethylation at 'Lys-4' of histone H3. H3 'Lys-4' methylation represents a specific tag for epigenetic transcriptional activation. As part of the NSL complex it may be involved in…	Other	Tchem
3	POLR2B	9606.ENSP00000370625	DNA-directed RNA polymerase II subunit RPB2; DNA-dependent RNA polymerase catalyzes the transcription of DNA into RNA using the four ribonucleoside triphosphates as substrates. Second largest component of RNA polymerase II which synthesizes mRNA precursors and many functional non-coding RNAs. Proposed to contribute to the polymerase catalytic activity and forms the polymerase active center togeth…	Enzyme	Tbio
3	ZZZ3	9606.ENSP00000359837	ZZ-type zinc finger-containing protein 3; Component of the ATAC complex, a complex with histone acetyltransferase activity on histones H3 and H4.	Transcription Factor	Tdark
3	TAF13	9606.ENSP00000355051	Transcription initiation factor TFIID subunit 13; Component of the DNA-binding general RNA polymerase II transcription factor IID complex (TFIID). TFIID plays a critical role in the regulation of gene transcription in eukaryotic cells. ; Belongs to the TAF13 family.	Other	Tbio
3	SUPT20H	9606.ENSP00000417510	Transcription factor SPT20 homolog; Required for MAP kinase p38 (MAPK11, MAPK12, MAPK13 and/or MAPK14) activation during gastrulation. Required for down-regulation of E-cadherin during gastrulation by regulating E-cadherin protein level downstream from NCK-interacting kinase (NIK) and independently of the regulation of transcription by FGF signaling and Snail (By similarity). Required for starvat…	Other	Tbio
3	TAF2	9606.ENSP00000367406	Transcription initiation factor TFIID subunit 2; Transcription factor TFIID is one of the general factors required for accurate and regulated initiation by RNA polymerase II. TFIID is a multimeric protein complex that plays a central role in mediating promoter responses to various activators and repressors. It requires core promoter-specific cofactors for productive transcription stimulation. TAF…	Other	Tbio
3	GTF2F2	9606.ENSP00000340823	General transcription factor IIF subunit 2; TFIIF is a general transcription initiation factor that binds to RNA polymerase II and helps to recruit it to the initiation complex in collaboration with TFIIB. It promotes transcription elongation. This subunit shows ATP-dependent DNA-helicase activity.	Other	Tbio
3	GTF2H1	9606.ENSP00000265963	General transcription factor IIH subunit 1; Component of the general transcription and DNA repair factor IIH (TFIIH) core complex, which is involved in general and transcription-coupled nucleotide excision repair (NER) of damaged DNA and, when complexed to CAK, in RNA transcription by RNA polymerase II. In NER, TFIIH acts by opening DNA around the lesion to allow the excision of the damaged oligo…	Other	Tbio
3	TAF7	9606.ENSP00000312709	Transcription initiation factor TFIID subunit 7; Functions as a component of the DNA-binding general transcription factor complex TFIID, a multimeric protein complex that plays a central role in mediating promoter responses to various activators and repressors. Present in both of the previously described TFIID species which either lack or contain TAFII30 (TFIID alpha and TFIID beta respectively);…	Other	Tbio
3	POLR2C	9606.ENSP00000219252	DNA-directed RNA polymerase II subunit RPB3; DNA-dependent RNA polymerase catalyzes the transcription of DNA into RNA using the four ribonucleoside triphosphates as substrates. Component of RNA polymerase II which synthesizes mRNA precursors and many functional non-coding RNAs. Pol II is the central component of the basal RNA polymerase II transcription machinery. It is composed of mobile element…	Enzyme	Tbio
3	POLR2F	9606.ENSP00000385725	DNA-directed RNA polymerases I, II, and III subunit RPABC2; DNA-dependent RNA polymerases catalyze the transcription of DNA into RNA using the four ribonucleoside triphosphates as substrates. Common component of RNA polymerases I, II, and III which synthesize ribosomal RNA precursors, mRNA precursors and many functional non- coding RNAs, and small RNAs, such as 5S rRNA and tRNAs, respectively. Po…	Enzyme	Tbio
3	SNAPC3	9606.ENSP00000370200	snRNA-activating protein complex subunit 3; Part of the SNAPc complex required for the transcription of both RNA polymerase II and III small-nuclear RNA genes. Binds to the proximal sequence element (PSE), a non-TATA-box basal promoter element common to these 2 types of genes. Recruits TBP and BRF2 to the U6 snRNA TATA box; Belongs to the SNAPC3/SRD2 family.	Other	Tbio
3	ELL3	9606.ENSP00000320346	RNA polymerase II elongation factor ELL3; Enhancer-binding elongation factor that specifically binds enhancers in embryonic stem cells (ES cells), marks them, and is required for their future activation during stem cell specification. Does not only bind to enhancer regions of active genes, but also marks the enhancers that are in a poised or inactive state in ES cells and is required for establis…	Enzyme	Tbio
3	MED26	9606.ENSP00000263390	Mediator of RNA polymerase II transcription subunit 26; Component of the Mediator complex, a coactivator involved in the regulated transcription of nearly all RNA polymerase II-dependent genes. Mediator functions as a bridge to convey information from gene- specific regulatory proteins to the basal RNA polymerase II transcription machinery. Mediator is recruited to promoters by direct interaction…	Enzyme	Tbio
3	TCEB3	9606.ENSP00000395574	Elongin-A; SIII, also known as elongin, is a general transcription elongation factor that increases the RNA polymerase II transcription elongation past template-encoded arresting sites. Subunit A is transcriptionally active and its transcription activity is strongly enhanced by binding to the dimeric complex of the SIII regulatory subunits B and C (elongin BC complex).	Other	Tbio
3	NELFB	9606.ENSP00000339495	Negative elongation factor B; Essential component of the NELF complex, a complex that negatively regulates the elongation of transcription by RNA polymerase II . The NELF complex, which acts via an association with the DSIF complex and causes transcriptional pausing, is counteracted by the P-TEFb kinase complex . May be able to induce chromatin unfolding . Essential for early embryogenesis; plays…	Other	Tbio
3	BOD1	9606.ENSP00000309644	Biorientation of chromosomes in cell division protein 1; Required for proper chromosome biorientation through the detection or correction of syntelic attachments in mitotic spindles.	Other	Tbio
3	TADA1	9606.ENSP00000356848	Transcriptional adapter 1; Probably involved in transcriptional regulation.	Other	Tdark
3	RPAP1	9606.ENSP00000306123	RNA polymerase II-associated protein 1; Forms an interface between the RNA polymerase II enzyme and chaperone/scaffolding protein, suggesting that it is required to connect RNA polymerase II to regulators of protein complex formation. Required for interaction of the RNA polymerase II complex with acetylated histone H3; Belongs to the RPAP1 family.	Enzyme	Tdark
3	POLR2D	9606.ENSP00000272645	DNA-directed RNA polymerase II subunit RPB4; DNA-dependent RNA polymerase catalyzes the transcription of DNA into RNA using the four ribonucleoside triphosphates as substrates. Component of RNA polymerase II which synthesizes mRNA precursors and many functional non-coding RNAs. Pol II is the central component of the basal RNA polymerase II transcription machinery. It is composed of mobile element…	Enzyme	Tdark
3	ASH2L	9606.ENSP00000340896	Set1/Ash2 histone methyltransferase complex subunit ASH2; Component of the Set1/Ash2 histone methyltransferase (HMT) complex, a complex that specifically methylates 'Lys-4' of histone H3, but not if the neighboring 'Lys-9' residue is already methylated. As part of the MLL1/MLL complex it is involved in methylation and dimethylation at 'Lys-4' of histone H3. May function as a transcriptional regul…	Enzyme	Tbio
3	IWS1	9606.ENSP00000295321	Protein IWS1 homolog; Transcription factor which plays a key role in defining the composition of the RNA polymerase II (RNAPII) elongation complex and in modulating the production of mature mRNA transcripts. Acts as an assembly factor to recruit various factors to the RNAPII elongation complex and is recruited to the complex via binding to the transcription elongation factor SUPT6H bound to the C…	Other	Tbio
3	TAF6	9606.ENSP00000399982	Transcription initiation factor TFIID subunit 6; TAFs are components of the transcription factor IID (TFIID) complex, PCAF histone acetylase complex and TBP-free TAFII complex (TFTC). TIIFD is multimeric protein complex that plays a central role in mediating promoter responses to various activators and repressors; Belongs to the TAF6 family.	Other	Tbio
4	BMF	9606.ENSP00000346697	Bcl-2-modifying factor; May play a role in apoptosis. Isoform 1 seems to be the main initiator.	Other	Tbio
4	FOXO1	9606.ENSP00000368880	Forkhead box protein O1; Transcription factor that is the main target of insulin signaling and regulates metabolic homeostasis in response to oxidative stress. Binds to the insulin response element (IRE) with consensus sequence 5'-TT[G/A]TTTTG-3' and the related Daf-16 family binding element (DBE) with consensus sequence 5'-TT[G/A]TTTAC-3'. Activity suppressed by insulin. Main regulator of redox …	Transcription Factor	Tbio
4	ZNF25	9606.ENSP00000302222	Zinc finger protein 25; May be involved in transcriptional regulation.	Transcription Factor	Tdark
4	ZNF566	9606.ENSP00000376010	Zinc finger protein 566; May be involved in transcriptional regulation.	Transcription Factor	Tdark
4	ZNF138	9606.ENSP00000303533	Zinc finger protein 138	Transcription Factor	Tdark
4	ZNF287	9606.ENSP00000379169	Zinc finger protein 287; May be involved in transcriptional regulation; Belongs to the krueppel C2H2-type zinc-finger protein family.	Transcription Factor	Tdark
4	KMT2C	9606.ENSP00000262189	Histone-lysine N-methyltransferase 2C; Histone methyltransferase that methylates 'Lys-4' of histone H3 . H3 'Lys-4' methylation represents a specific tag for epigenetic transcriptional activation. Central component of the MLL2/3 complex, a coactivator complex of nuclear receptors, involved in transcriptional coactivation. KMT2C/MLL3 may be a catalytic subunit of this complex. May be involved in l…	Epigenetic	Tbio
4	SOX4	9606.ENSP00000244745	Transcription factor SOX-4; Transcriptional activator that binds with high affinity to the T-cell enhancer motif 5'-AACAAAG-3' motif.	Transcription Factor	Tbio
4	ZNF746	9606.ENSP00000493970	Zinc finger protein 746; Transcription repressor that specifically binds to the 5'- TATTTT[T/G]-3' consensus sequence on promoters and repress transcription of PGC-1-alpha (PPARGC1A), thereby playing a role in regulation of neuron death.	Transcription Factor	Tbio
4	RBL1	9606.ENSP00000362768	Retinoblastoma-like protein 1; Key regulator of entry into cell division . Directly involved in heterochromatin formation by maintaining overall chromatin structure and, in particular, that of constitutive heterochromatin by stabilizing histone methylation (By similarity). Recruits and targets histone methyltransferases KMT5B and KMT5C, leading to epigenetic transcriptional repression (By similar…	Other	Tbio
4	ZNF480	9606.ENSP00000471754	Zinc finger protein 480; Involved in transcriptional regulation as an activator.	Transcription Factor	Tdark
4	DFFB	9606.ENSP00000339524	DNA fragmentation factor subunit beta; Nuclease that induces DNA fragmentation and chromatin condensation during apoptosis. Degrades naked DNA and induces apoptotic morphology.	Other	Tbio
4	DIS3L2	9606.ENSP00000315569	DIS3-like exonuclease 2; 3'-5'-exoribonuclease that specifically recognizes RNAs polyuridylated at their 3' end and mediates their degradation. Component of an exosome-independent RNA degradation pathway that mediates degradation of both mRNAs and miRNAs that have been polyuridylated by a terminal uridylyltransferase, such as ZCCHC11/TUT4. Mediates degradation of cytoplasmic mRNAs that have been …	Enzyme	Tbio
4	PIAS4	9606.ENSP00000262971	E3 SUMO-protein ligase PIAS4; Functions as an E3-type small ubiquitin-like modifier (SUMO) ligase, stabilizing the interaction between UBE2I and the substrate, and as a SUMO-tethering factor. Plays a crucial role as a transcriptional coregulation in various cellular pathways, including the STAT pathway, the p53/TP53 pathway, the Wnt pathway and the steroid hormone signaling pathway. Involved in g…	Transcription Factor	Tbio
4	ZNF175	9606.ENSP00000262259	Zinc finger protein 175; Down-regulates the expression of several chemokine receptors. Interferes with HIV-1 replication by suppressing Tat-induced viral LTR promoter activity.	Transcription Factor	Tbio
4	CASP7	9606.ENSP00000358327	Caspase-7 subunit p11; Involved in the activation cascade of caspases responsible for apoptosis execution. Cleaves and activates sterol regulatory element binding proteins (SREBPs). Proteolytically cleaves poly(ADP- ribose) polymerase (PARP) at a '216-Asp-|-Gly-217' bond. Overexpression promotes programmed cell death.	Enzyme	Tchem
4	ZNF560	9606.ENSP00000301480	Zinc finger protein 560; May be involved in transcriptional regulation; Belongs to the krueppel C2H2-type zinc-finger protein family.	Transcription Factor	Tdark
4	MAPKAPK5	9606.ENSP00000449381	MAP kinase-activated protein kinase 5; Tumor suppressor serine/threonine-protein kinase involved in mTORC1 signaling and post-transcriptional regulation. Phosphorylates FOXO3, ERK3/MAPK6, ERK4/MAPK4, HSP27/HSPB1, p53/TP53 and RHEB. Acts as a tumor suppressor by mediating Ras-induced senescence and phosphorylating p53/TP53. Involved in post-transcriptional regulation of MYC by mediating phosphoryl…	Kinase	Tchem
4	ELF4	9606.ENSP00000311280	ETS-related transcription factor Elf-4; Transcriptional activator that binds to DNA sequences containing the consensus 5'-WGGA-3'. Transactivates promoters of the hematopoietic growth factor genes CSF2, IL3, IL8, and of the bovine lysozyme gene. Acts synergistically with RUNX1 to transactivate the IL3 promoter (By similarity). Also transactivates the PRF1 promoter in natural killer (NK) cells. Pl…	Transcription Factor	Tbio
4	FANCA	9606.ENSP00000373952	Fanconi anemia group A protein; DNA repair protein that may operate in a postreplication repair or a cell cycle checkpoint function. May be involved in interstrand DNA cross-link repair and in the maintenance of normal chromosome stability.	Other	Tbio
4	BIRC6	9606.ENSP00000393596	Baculoviral IAP repeat-containing protein 6; Anti-apoptotic protein which can regulate cell death by controlling caspases and by acting as an E3 ubiquitin-protein ligase. Has an unusual ubiquitin conjugation system in that it could combine in a single polypeptide, ubiquitin conjugating (E2) with ubiquitin ligase (E3) activity, forming a chimeric E2/E3 ubiquitin ligase. Its tragets include CASP9 a…	Other	Tbio
4	ZNF420	9606.ENSP00000338770	Zinc finger protein 420; May be involved in transcriptional regulation.	Transcription Factor	Tbio
4	ZNF484	9606.ENSP00000378881	Zinc finger protein 484; May be involved in transcriptional regulation.	Transcription Factor	Tbio
4	NAPSA	9606.ENSP00000253719	Napsin-A; May be involved in processing of pneumocyte surfactant precursors.	Enzyme	Tbio
4	RGCC	9606.ENSP00000368664	Regulator of cell cycle RGCC; Modulates the activity of cell cycle-specific kinases. Enhances CDK1 activity. May contribute to the regulation of the cell cycle. May inhibit growth of glioma cells by promoting arrest of mitotic progression at the G2/M transition. Fibrogenic factor contributing to the pathogenesis of renal fibrosis through fibroblast activation.	Other	Tbio
4	PRDM15	9606.ENSP00000269844	PR domain zinc finger protein 15; Sequence-specific DNA-binding transcriptional regulator. Plays a role as a molecular node in a transcriptional network regulating embryonic development and cell fate decision. Stimulates the expression of upstream key transcriptional activators and repressors of the Wnt/beta-catenin and MAPK/ERK pathways, respectively, that are essential for naive pluripotency an…	TF-Epigenetic	Tbio
4	TRIM28	9606.ENSP00000253024	Transcription intermediary factor 1-beta; Nuclear corepressor for KRAB domain-containing zinc finger proteins (KRAB-ZFPs). Mediates gene silencing by recruiting CHD3, a subunit of the nucleosome remodeling and deacetylation (NuRD) complex, and SETDB1 (which specifically methylates histone H3 at 'Lys-9' (H3K9me)) to the promoter regions of KRAB target genes. Enhances transcriptional repression by …	Epigenetic	Tbio
4	ZEB1	9606.ENSP00000354487	Zinc finger E-box-binding homeobox 1; Acts as a transcriptional repressor. Inhibits interleukin-2 (IL-2) gene expression. Enhances or represses the promoter activity of the ATP1A1 gene depending on the quantity of cDNA and on the cell type. Represses E-cadherin promoter and induces an epithelial-mesenchymal transition (EMT) by recruiting SMARCA4/BRG1. Represses BCL6 transcription in the presence …	Transcription Factor	Tbio
4	ZNF667	9606.ENSP00000439402	Zinc finger protein 667; May be involved in transcriptional regulation; Belongs to the krueppel C2H2-type zinc-finger protein family.	Transcription Factor	Tbio
4	HERC1	9606.ENSP00000390158	Probable E3 ubiquitin-protein ligase HERC1; Involved in membrane trafficking via some guanine nucleotide exchange factor (GEF) activity and its ability to bind clathrin. Acts as a GEF for Arf and Rab, by exchanging bound GDP for free GTP. Binds phosphatidylinositol 4,5-bisphosphate, which is required for GEF activity. May also act as a E3 ubiquitin-protein ligase which accepts ubiquitin from an E…	Enzyme	Tbio
4	SIAH2	9606.ENSP00000322457	E3 ubiquitin-protein ligase SIAH2; E3 ubiquitin-protein ligase that mediates ubiquitination and subsequent proteasomal degradation of target proteins. E3 ubiquitin ligases accept ubiquitin from an E2 ubiquitin-conjugating enzyme in the form of a thioester and then directly transfers the ubiquitin to targeted substrates. Mediates E3 ubiquitin ligase activity either through direct binding to substr…	Enzyme	Tbio
4	TP53	9606.ENSP00000269305	Cellular tumor antigen p53; Acts as a tumor suppressor in many tumor types; induces growth arrest or apoptosis depending on the physiological circumstances and cell type. Involved in cell cycle regulation as a trans-activator that acts to negatively regulate cell division by controlling a set of genes required for this process. One of the activated genes is an inhibitor of cyclin-dependent kinase…	Transcription Factor	Tchem
4	ZNF333	9606.ENSP00000292530	Zinc finger protein 333; May be involved in transcriptional regulation; Belongs to the krueppel C2H2-type zinc-finger protein family.	Transcription Factor	Tdark
4	ZNF845	9606.ENSP00000388311	Zinc finger protein 845; May be involved in transcriptional regulation; Belongs to the krueppel C2H2-type zinc-finger protein family.	Transcription Factor	Tdark
4	ZNF791	9606.ENSP00000342974	Zinc finger protein 791; May be involved in transcriptional regulation.	Transcription Factor	Tdark
4	ZNF471	9606.ENSP00000309161	Zinc finger protein 471; May be involved in transcriptional regulation.	Transcription Factor	Tdark
4	C10orf90	9606.ENSP00000284694	(E2-independent) E3 ubiquitin-conjugating enzyme FATS; Tumor suppressor that is required to sustain G2/M checkpoint after DNA damage. Acts as a p53/TP53 activator by inhibiting MDM2 binding to p53/TP53 and stimulating non-proteolytic polyubiquitination of p53/TP53. Exhibits ubiquitin ligase (E3) activity and assemble ubiquitin polymers through 'Lys-11'- (K11-), 'Lys-29'- (K29-) and 'Lys- 63'- (K6…	Other	Tbio
4	TRIM47	9606.ENSP00000254816	E3 ubiquitin-protein ligase TRIM47; E3 ubiquitin-protein ligase that mediates the ubiquitination and proteasomal degradation of CYLD; Belongs to the TRIM/RBCC family.	Other	Tbio
4	ZNF285	9606.ENSP00000464788	Zinc finger protein 285; May be involved in transcriptional regulation.	Transcription Factor	Tdark
4	TPP2	9606.ENSP00000365220	Tripeptidyl-peptidase 2; Component of the proteolytic cascade acting downstream of the 26S proteasome in the ubiquitin-proteasome pathway. May be able to complement the 26S proteasome function to some extent under conditions in which the latter is inhibited. Stimulates adipogenesis (By similarity).	Enzyme	Tchem
4	C17orf97	9606.ENSP00000353245	Protein LIAT1; May be involved in ATE1-mediated N-terminal arginylation.	Other	Tdark
4	GADD45A	9606.ENSP00000360025	Growth arrest and DNA damage-inducible protein GADD45 alpha; In T-cells, functions as a regulator of p38 MAPKs by inhibiting p88 phosphorylation and activity (By similarity). Might affect PCNA interaction with some CDK (cell division protein kinase) complexes; stimulates DNA excision repair in vitro and inhibits entry of cells into S phase; Belongs to the GADD45 family.	Other	Tbio
4	ARMCX2	9606.ENSP00000349281	Armadillo repeat-containing X-linked protein 2; May regulate the dynamics and distribution of mitochondria in neural cells.	Other	Tbio
4	CD99L2	9606.ENSP00000480322	CD99 antigen-like protein 2; Plays a role in a late step of leukocyte extravasation helping cells to overcome the endothelial basement membrane. Acts at the same site as, but independently of, PECAM1 (By similarity). Homophilic adhesion molecule, but these interactions may not be required for cell aggregation (By similarity); Belongs to the CD99 family.	Other	Tbio
4	ZNF564	9606.ENSP00000340004	Zinc finger protein 564; May be involved in transcriptional regulation.	Transcription Factor	Tdark
4	ZNF419	9606.ENSP00000388864	Zinc finger protein 419; May be involved in transcriptional regulation; Belongs to the krueppel C2H2-type zinc-finger protein family.	Transcription Factor	Tdark
4	ZNF626	9606.ENSP00000469958	Zinc finger protein 626; May be involved in transcriptional regulation.	Transcription Factor	Tdark
4	GADD45B	9606.ENSP00000215631	Growth arrest and DNA damage-inducible protein GADD45 beta; Involved in the regulation of growth and apoptosis. Mediates activation of stress-responsive MTK1/MEKK4 MAPKKK.	Other	Tbio
5	DAP3	9606.ENSP00000357320	28S ribosomal protein S29, mitochondrial; Involved in mediating interferon-gamma-induced cell death; Belongs to the mitochondrion-specific ribosomal protein mS29 family.	Other	Tbio
5	MRPL18	9606.ENSP00000356001	39S ribosomal protein L18, mitochondrial; Together with thiosulfate sulfurtransferase (TST), acts as a mitochondrial import factor for the cytosolic 5S rRNA. The precursor form shows RNA chaperone activity; is able to fold the 5S rRNA into an import-competent conformation that is recognized by rhodanese (TST). Both the cytoplasmic and mitochondrial forms are able to bind to the helix IV-loop D in…	Other	Tbio
5	MRPS24	9606.ENSP00000318158	Mitochondrial ribosomal protein S24; Belongs to the universal ribosomal protein uS3 family.	Other	Tdark
5	MRPL10	9606.ENSP00000290208	Mitochondrial ribosomal protein L10; Belongs to the universal ribosomal protein uL10 family.	Other	Tbio
5	MRPS9	9606.ENSP00000258455	Mitochondrial ribosomal protein S9	Other	Tdark
5	MRPL27	9606.ENSP00000225969	Mitochondrial ribosomal protein L27	Other	Tdark
5	MRPL57	9606.ENSP00000310726	Mitochondrial ribosomal protein L57; Belongs to the mitochondrion-specific ribosomal protein mL63 family.	Other	Tdark
5	MRPL2	9606.ENSP00000373404	Mitochondrial ribosomal protein L2; Belongs to the universal ribosomal protein uL2 family.	Other	Tdark
5	MRPL11	9606.ENSP00000308897	Mitochondrial ribosomal protein L11; Belongs to the universal ribosomal protein uL11 family.	Other	Tbio
5	MRPS23	9606.ENSP00000320184	Mitochondrial ribosomal protein S23; Belongs to the mitochondrion-specific ribosomal protein mS23 family.	Other	Tbio
5	CHCHD1	9606.ENSP00000361923	Coiled-coil-helix-coiled-coil-helix domain containing 1	Other	Tbio
5	PTCD3	9606.ENSP00000254630	Pentatricopeptide repeat domain-containing protein 3, mitochondrial; Mitochondrial RNA-binding protein that has a role in mitochondrial translation.	Other	Tbio
5	MRPL19	9606.ENSP00000377486	Mitochondrial ribosomal protein L19	Other	Tbio
5	MRPL20	9606.ENSP00000341082	Mitochondrial ribosomal protein L20	Other	Tdark
5	MRPL45	9606.ENSP00000484903	Mitochondrial ribosomal protein L45	Other	Tdark
5	GTPBP8	9606.ENSP00000373176	GTP binding protein 8	Other	Tdark
5	MRPL52	9606.ENSP00000347277	Mitochondrial ribosomal protein L52	Other	Tdark
5	MRPL53	9606.ENSP00000258105	Mitochondrial ribosomal protein L53	Other	Tdark
5	MRPL33	9606.ENSP00000296102	Mitochondrial ribosomal protein L33	Other	Tdark
5	MRPL17	9606.ENSP00000288937	Mitochondrial ribosomal protein L17	Other	Tdark
5	MRPL3	9606.ENSP00000264995	Mitochondrial ribosomal protein L3	Other	Tbio
5	MRPS30	9606.ENSP00000424328	Mitochondrial ribosomal protein S30	Other	Tbio
5	MRPS28	9606.ENSP00000276585	Mitochondrial ribosomal protein S28; Belongs to the bacterial ribosomal protein bS1 family.	Other	Tdark
5	MRPS34	9606.ENSP00000177742	28S ribosomal protein S34, mitochondrial; Required for mitochondrial translation, plays a role in maintaining the stability of the small ribosomal subunit and the 12S rRNA that are required for mitoribosome formation. ; Belongs to the mitochondrion-specific ribosomal protein mS34 family.	Other	Tbio
5	MRPS18A	9606.ENSP00000361206	Mitochondrial ribosomal protein S18A; Belongs to the bacterial ribosomal protein bS18 family. Mitochondrion-specific ribosomal protein mL66 subfamily.	Other	Tdark
5	RPUSD1	9606.ENSP00000455026	RNA pseudouridine synthase domain containing 1; Belongs to the pseudouridine synthase RluA family.	Enzyme	Tdark
5	MRPL46	9606.ENSP00000312311	Mitochondrial ribosomal protein L46; Belongs to the mitochondrion-specific ribosomal protein mL46 family.	Other	Tdark
5	MRPL43	9606.ENSP00000339844	Mitochondrial ribosomal protein L43	Other	Tdark
5	MRPS14	9606.ENSP00000420714	Mitochondrial ribosomal protein S14	Other	Tdark
5	MRPL21	9606.ENSP00000354580	Mitochondrial ribosomal protein L21	Other	Tdark
5	MTERF4	9606.ENSP00000480378	Transcription termination factor 4, mitochondrial; Regulator of mitochondrial ribosome biogenesis and translation. Binds to mitochondrial ribosomal RNAs 16S, 12S and 7S and targets NSUN4 RNA methyltransferase to the mitochondrial large ribosomal subunit (39S); Belongs to the mTERF family.	Other	Tbio
5	MRPL38	9606.ENSP00000308275	Mitochondrial ribosomal protein L38; Belongs to the phosphatidylethanolamine-binding protein family. Mitochondrion-specific ribosomal protein mL38 subfamily.	Other	Tdark
5	MRPS26	9606.ENSP00000369682	Mitochondrial ribosomal protein S26; Belongs to the mitochondrion-specific ribosomal protein mS26 family.	Other	Tdark
5	MRPL36	9606.ENSP00000423399	Mitochondrial ribosomal protein L36; Belongs to the bacterial ribosomal protein bL36 family.	Other	Tbio
5	MTG2	9606.ENSP00000359859	Mitochondrial ribosome-associated GTPase 2; Plays a role in the regulation of the mitochondrial ribosome assembly and of translational activity. Displays GTPase activity. Involved in the ribosome maturation process.	Enzyme	Tbio
5	MRPL49	9606.ENSP00000279242	Mitochondrial ribosomal protein L49	Other	Tbio
5	MRPL41	9606.ENSP00000360498	39S ribosomal protein L41, mitochondrial; Component of the mitochondrial ribosome large subunit . Also involved in apoptosis and cell cycle . Enhances p53/TP53 stability, thereby contributing to p53/TP53-induced apoptosis in response to growth-inhibitory condition. Enhances p53/TP53 translocation to the mitochondria. Has the ability to arrest the cell cycle at the G1 phase, possibly by stabilizin…	Other	Tbio
5	MRPL34	9606.ENSP00000252602	Mitochondrial ribosomal protein L34; Belongs to the bacterial ribosomal protein bL34 family.	Other	Tdark
5	MRPL44	9606.ENSP00000258383	39S ribosomal protein L44, mitochondrial; Component of the 39S subunit of mitochondrial ribosome. May have a function in the assembly/stability of nascent mitochondrial polypeptides exiting the ribosome.	Enzyme	Tbio
5	GADD45GIP1	9606.ENSP00000323065	Growth arrest and DNA damage-inducible proteins-interacting protein 1; Acts as a negative regulator of G1 to S cell cycle phase progression by inhibiting cyclin-dependent kinases. Inhibitory effects are additive with GADD45 proteins but occurs also in the absence of GADD45 proteins. Acts as a repressor of the orphan nuclear receptor NR4A1 by inhibiting AB domain-mediated transcriptional activity.…	Other	Tbio
5	MRPL39	9606.ENSP00000305682	Mitochondrial ribosomal protein L39; Belongs to the mitochondrion-specific ribosomal protein mL39 family.	Other	Tbio
5	MRPL13	9606.ENSP00000306548	Mitochondrial ribosomal protein L13; Belongs to the universal ribosomal protein uL13 family.	Other	Tbio
6	SETD1A	9606.ENSP00000262519	Histone-lysine N-methyltransferase SETD1A; Histone methyltransferase that specifically methylates 'Lys- 4' of histone H3, when part of the SET1 histone methyltransferase (HMT) complex, but not if the neighboring 'Lys-9' residue is already methylated. H3 'Lys-4' methylation represents a specific tag for epigenetic transcriptional activation. The non-overlapping localization with SETD1B suggests th…	Epigenetic	Tbio
6	SAP130	9606.ENSP00000350333	Histone deacetylase complex subunit SAP130; Acts as a transcriptional repressor. May function in the assembly and/or enzymatic activity of the mSin3A corepressor complex or in mediating interactions between the complex and other regulatory complexes.	Enzyme	Tdark
6	SMARCA5	9606.ENSP00000283131	SWI/SNF-related matrix-associated actin-dependent regulator of chromatin subfamily A member 5; Helicase that possesses intrinsic ATP-dependent nucleosome- remodeling activity. Complexes containing SMARCA5 are capable of forming ordered nucleosome arrays on chromatin; this may require intact histone H4 tails. Also required for replication of pericentric heterochromatin in S-phase specifically in c…	Other	Tbio
6	HIST3H3	9606.ENSP00000355657	Histone H3.1t; Core component of nucleosome. Nucleosomes wrap and compact DNA into chromatin, limiting DNA accessibility to the cellular machineries which require DNA as a template. Histones thereby play a central role in transcription regulation, DNA repair, DNA replication and chromosomal stability. DNA accessibility is regulated via a complex set of post-translational modifications of histones…	Other	Tbio
6	CHD1	9606.ENSP00000483667	Chromodomain-helicase-DNA-binding protein 1; ATP-dependent chromatin-remodeling factor which functions as substrate recognition component of the transcription regulatory histone acetylation (HAT) complex SAGA. Regulates polymerase II transcription. Also required for efficient transcription by RNA polymerase I, and more specifically the polymerase I transcription termination step. Regulates negati…	Epigenetic	Tbio
6	ATXN7	9606.ENSP00000295900	Ataxin-7; Acts as component of the STAGA transcription coactivator-HAT complex. Mediates the interaction of STAGA complex with the CRX and is involved in CRX-dependent gene activation. Necessary for microtubule cytoskeleton stabilization.
6	JADE2	9606.ENSP00000282605	E3 ubiquitin-protein ligase Jade-2; Component of the HBO1 complex which has a histone H4-specific acetyltransferase activity, a reduced activity toward histone H3 and is responsible for the bulk of histone H4 acetylation in vivo . Acts as a E3 ubiquitin-protein ligase mediating the ubiquitination and subsequent proteasomal degradation of target protein histone demethylase KDM1A . Also acts as a u…	Epigenetic	Tbio
6	TAF3	9606.ENSP00000340271	Transcription initiation factor TFIID subunit 3; Transcription factor TFIID is one of the general factors required for accurate and regulated initiation by RNA polymerase II. TFIID is a multimeric protein complex that plays a central role in mediating promoter responses to various activators and repressors. Required in complex with TBPL2 for the differentiation of myoblasts into myocytes. The com…	Epigenetic	Tbio
6	HIST1H3F	9606.ENSP00000352252	Histone H3.1; Core component of nucleosome. Nucleosomes wrap and compact DNA into chromatin, limiting DNA accessibility to the cellular machineries which require DNA as a template. Histones thereby play a central role in transcription regulation, DNA repair, DNA replication and chromosomal stability. DNA accessibility is regulated via a complex set of post-translational modifications of histones,…
6	KAT7	9606.ENSP00000259021	Histone acetyltransferase KAT7; Component of the HBO1 complex which has a histone H4-specific acetyltransferase activity, a reduced activity toward histone H3 and is responsible for the bulk of histone H4 acetylation in vivo. Involved in H3K14 (histone H3 lysine 14) acetylation and cell proliferation (By similarity). Through chromatin acetylation it may regulate DNA replication and act as a coact…	TF-Epigenetic	Tbio
6	H2AFZ	9606.ENSP00000296417	Histone H2A.Z; Variant histone H2A which replaces conventional H2A in a subset of nucleosomes. Nucleosomes wrap and compact DNA into chromatin, limiting DNA accessibility to the cellular machineries which require DNA as a template. Histones thereby play a central role in transcription regulation, DNA repair, DNA replication and chromosomal stability. DNA accessibility is regulated via a complex s…	Other	Tbio
6	VPS72	9606.ENSP00000346464	Vacuolar protein sorting-associated protein 72 homolog; Deposition-and-exchange histone chaperone specific for H2AZ1, specifically chaperones H2AZ1 and deposits it into nucleosomes. As component of the SRCAP complex, mediates the ATP-dependent exchange of histone H2AZ1/H2B dimers for nucleosomal H2A/H2B, leading to transcriptional regulation of selected genes by chromatin remodeling.	Other	Tbio
6	TAF1B	9606.ENSP00000263663	TATA box-binding protein-associated factor RNA polymerase I subunit B; Component of RNA polymerase I core factor complex that acts as a GTF2B/TFIIB-like factor and plays a key role in multiple steps during transcription initiation such as pre-initiation complex (PIC) assembly and postpolymerase recruitment events in polymerase I (Pol I) transcription. Binds rDNA promoters and plays a role in Pol …	Enzyme	Tbio
6	HIST1H4J	9606.ENSP00000244537	Histone H4; Core component of nucleosome. Nucleosomes wrap and compact DNA into chromatin, limiting DNA accessibility to the cellular machineries which require DNA as a template. Histones thereby play a central role in transcription regulation, DNA repair, DNA replication and chromosomal stability. DNA accessibility is regulated via a complex set of post-translational modifications of histones, a…
6	KANSL2	9606.ENSP00000415436	KAT8 regulatory NSL complex subunit 2; As part of the NSL complex it is involved in acetylation of nucleosomal histone H4 on several lysine residues and therefore may be involved in the regulation of transcription.	Other	Tbio
6	DOT1L	9606.ENSP00000381657	Histone-lysine N-methyltransferase, H3 lysine-79 specific; Histone methyltransferase. Methylates 'Lys-79' of histone H3. Nucleosomes are preferred as substrate compared to free histones . Binds to DNA .	Epigenetic	Tchem
6	BAZ1A	9606.ENSP00000371859	Bromodomain adjacent to zinc finger domain protein 1A; Component of the ACF complex, an ATP-dependent chromatin remodeling complex, that regulates spacing of nucleosomes using ATP to generate evenly spaced nucleosomes along the chromatin. The ATPase activity of the complex is regulated by the length of flanking DNA. Also involved in facilitating the DNA replication process. BAZ1A is the accessory…	Epigenetic	Tbio
6	MBTD1	9606.ENSP00000468304	MBT domain-containing protein 1; Putative Polycomb group (PcG) protein. PcG proteins maintain the transcriptionally repressive state of genes, probably via a modification of chromatin, rendering it heritably changed in its expressibility (By similarity). Specifically binds to monomethylated and dimethylated 'Lys-20' on histone H4.	Epigenetic	Tbio
6	NAP1L3	9606.ENSP00000362171	Nucleosome assembly protein 1 like 3	Other	Tbio
6	MEAF6	9606.ENSP00000362166	Chromatin modification-related protein MEAF6; Component of the NuA4 histone acetyltransferase complex which is involved in transcriptional activation of select genes principally by acetylation of nucleosomal histone H4 and H2A. This modification may both alter nucleosome - DNA interactions and promote interaction of the modified histones with other proteins which positively regulate transcription…	Other	Tbio
6	KDM2A	9606.ENSP00000432786	Lysine-specific demethylase 2A; Histone demethylase that specifically demethylates 'Lys-36' of histone H3, thereby playing a central role in histone code. Preferentially demethylates dimethylated H3 'Lys-36' residue while it has weak or no activity for mono- and tri-methylated H3 'Lys-36'. May also recognize and bind to some phosphorylated proteins and promote their ubiquitination and degradation…	Epigenetic	Tchem
6	H3F3B	9606.ENSP00000254810	Histone H3.3; Variant histone H3 which replaces conventional H3 in a wide range of nucleosomes in active genes. Constitutes the predominant form of histone H3 in non-dividing cells and is incorporated into chromatin independently of DNA synthesis. Deposited at sites of nucleosomal displacement throughout transcribed genes, suggesting that it represents an epigenetic imprint of transcriptionally a…
6	HIST2H2AB	9606.ENSP00000332790	Histone H2A type 2-B; Core component of nucleosome. Nucleosomes wrap and compact DNA into chromatin, limiting DNA accessibility to the cellular machineries which require DNA as a template. Histones thereby play a central role in transcription regulation, DNA repair, DNA replication and chromosomal stability. DNA accessibility is regulated via a complex set of post-translational modifications of h…	Other	Tbio
6	BAZ2A	9606.ENSP00000446880	Bromodomain adjacent to zinc finger domain protein 2A; Essential component of the NoRC (nucleolar remodeling complex) complex, a complex that mediates silencing of a fraction of rDNA by recruiting histone-modifying enzymes and DNA methyltransferases, leading to heterochromatin formation and transcriptional silencing. In the complex, it plays a central role by being recruited to rDNA and by target…	TF-Epigenetic	Tchem
6	BRPF1	9606.ENSP00000373340	Peregrin; Component of the MOZ/MORF complex which has a histone H3 acetyltransferase activity . Preferentially mediates histone H3-K23 acetylation . Positively regulates the transcription of RUNX1 and RUNX2 .	Epigenetic	Tchem
6	CHAF1A	9606.ENSP00000301280	Chromatin assembly factor 1 subunit A; Core component of the CAF-1 complex, a complex thought to mediate chromatin assembly in DNA replication and DNA repair. Assembles histone octamers onto replicating DNA in vitro. CAF-1 performs the first step of the nucleosome assembly process, bringing newly synthesized histones H3 and H4 to replicating DNA; histones H2A/H2B can bind to this chromatin precur…	Other	Tbio
7	APPBP2	9606.ENSP00000083182	Amyloid protein-binding protein 2; May play a role in intracellular protein transport. May be involved in the translocation of APP along microtubules toward the cell surface.	Other	Tbio
7	RBX1	9606.ENSP00000216225	E3 ubiquitin-protein ligase RBX1, N-terminally processed; E3 ubiquitin ligase component of multiple cullin-RING-based E3 ubiquitin-protein ligase (CRLs) complexes which mediate the ubiquitination and subsequent proteasomal degradation of target proteins, including proteins involved in cell cycle progression, signal transduction, transcription and transcription-coupled nucleotide excision repair (…	Enzyme	Tbio
7	DDA1	9606.ENSP00000352928	DET1- and DDB1-associated protein 1; May be involved in ubiquitination and subsequent proteasomal degradation of target proteins. Component of the DDD-E2 complexes which may provide a platform for interaction with CUL4A and WD repeat proteins.	Other	Tbio
7	ACTR8	9606.ENSP00000336842	Actin-related protein 8; Plays an important role in the functional organization of mitotic chromosomes. Exhibits low basal ATPase activity, and unable to polymerize; Belongs to the actin family. ARP8 subfamily.	Other	Tbio
7	TFPT	9606.ENSP00000375639	TCF3 fusion partner; Appears to promote apoptosis in a p53/TP53-independent manner.	Other	Tbio
7	CUL4A	9606.ENSP00000364589	Cullin-4A; Core component of multiple cullin-RING-based E3 ubiquitin- protein ligase complexes which mediate the ubiquitination of target proteins. As a scaffold protein may contribute to catalysis through positioning of the substrate and the ubiquitin-conjugating enzyme. The E3 ubiquitin-protein ligase activity of the complex is dependent on the neddylation of the cullin subunit and is inhibited…	Other	Tchem
7	INO80D	9606.ENSP00000384198	INO80 complex subunit D; Putative regulatory component of the chromatin remodeling INO80 complex which is involved in transcriptional regulation, DNA replication and probably DNA repair.	Other	Tdark
7	ZSWIM6	9606.ENSP00000252744	Zinc finger SWIM domain-containing protein 6; involved in nervous system development, important for striatal morphology and motor regulation.	Other	Tbio
7	SPOP	9606.ENSP00000377001	Speckle-type POZ protein; Component of a cullin-RING-based BCR (BTB-CUL3-RBX1) E3 ubiquitin-protein ligase complex that mediates the ubiquitination of target proteins, leading most often to their proteasomal degradation. In complex with CUL3, involved in ubiquitination and proteasomal degradation of BRMS1, DAXX, PDX1/IPF1, GLI2 and GLI3. In complex with CUL3, involved in ubiquitination of MACROH2…	Other	Tbio
7	SPOPL	9606.ENSP00000280098	Speckle-type POZ protein-like; Component of a cullin-RING-based BCR (BTB-CUL3-RBX1) E3 ubiquitin-protein ligase complex that mediates the ubiquitination and subsequent proteasomal degradation of target proteins, but with relatively low efficiency. Cullin-RING-based BCR (BTB-CUL3-RBX1) E3 ubiquitin-protein ligase complexes containing homodimeric SPOPL or the heterodimer formed by SPOP and SPOPL ar…	Other	Tdark
7	DCAF11	9606.ENSP00000415556	DDB1- and CUL4-associated factor 11; May function as a substrate receptor for CUL4-DDB1 E3 ubiquitin-protein ligase complex.	Other	Tbio
7	RUVBL1	9606.ENSP00000318297	RuvB-like 1; Possesses single-stranded DNA-stimulated ATPase and ATP- dependent DNA helicase (3' to 5') activity; hexamerization is thought to be critical for ATP hydrolysis and adjacent subunits in the ring- like structure contribute to the ATPase activity . Component of the NuA4 histone acetyltransferase complex which is involved in transcriptional activation of select genes principally by acet…	Other	Tbio
7	ACTR5	9606.ENSP00000243903	Actin-related protein 5; Proposed core component of the chromatin remodeling INO80 complex which is involved in transcriptional regulation, DNA replication and probably DNA repair. Involved in DNA double-strand break repair and UV-damage excision repair. ; Belongs to the actin family. ARP5 subfamily.	Other	Tbio
7	C12orf45	9606.ENSP00000447057	Uncharacterized protein C12orf45; Chromosome 12 open reading frame 45	Other	Tdark
7	KLHDC2	9606.ENSP00000298307	Kelch domain-containing protein 2; Represses CREB3-mediated transcription by interfering with CREB3-DNA binding.	Other	Tbio
7	ZSWIM8	9606.ENSP00000381693	Zinc finger SWIM-type containing 8	Other	Tdark
7	COPS2	9606.ENSP00000299259	COP9 signalosome complex subunit 2; Essential component of the COP9 signalosome complex (CSN), a complex involved in various cellular and developmental processes. The CSN complex is an essential regulator of the ubiquitin (Ubl) conjugation pathway by mediating the deneddylation of the cullin subunits of SCF-type E3 ligase complexes, leading to decrease the Ubl ligase activity of SCF-type complexe…	Other	Tbio
7	GLMN	9606.ENSP00000359385	Glomulin; [Isoform 1]: Regulatory component of cullin-RING-based SCF (SKP1-Cullin-F-box protein) E3 ubiquitin-protein ligase complexes . Inhibits E3 ubiquitin ligase activity by binding to RBX1 (via RING domain) and inhibiting its interaction with the E2 ubiquitin-conjugating enzyme CDC34 . Inhibits RBX1-mediated neddylation of CUL1 . Required for normal stability and normal cellular levels of ke…	Other	Tbio
7	INO80B	9606.ENSP00000233331	INO80 complex subunit B; Induces growth and cell cycle arrests at the G1 phase of the cell cycle.	Other	Tbio
7	FBXO41	9606.ENSP00000428646	F-box only protein 41; Substrate-recognition component of the SCF (SKP1-CUL1-F-box protein)-type E3 ubiquitin ligase complex.	Other	Tbio
7	INO80	9606.ENSP00000497609	Chromatin-remodeling ATPase INO80; ATPase component of the chromatin remodeling INO80 complex which is involved in transcriptional regulation, DNA replication and DNA repair (PubMed:16230350, PubMed:16298340, PubMed:17721549, PubMed:20855601, PubMed:20237820). Binds DNA (PubMed:16298340, PubMed:21303910). As part of the INO80 complex, remodels chromatin by shifting nucleosomes . Regulates transcr…	Enzyme	Tbio
7	CACUL1	9606.ENSP00000358147	CDK2-associated and cullin domain-containing protein 1; Cell cycle associated protein capable of promoting cell proliferation through the activation of CDK2 at the G1/S phase transition.	Other	Tbio
8	ELMSAN1	9606.ENSP00000286523	Mitotic deacetylase-associated SANT domain protein	Other	Tdark
8	TET1	9606.ENSP00000362748	Methylcytosine dioxygenase TET1; Dioxygenase that catalyzes the conversion of the modified genomic base 5-methylcytosine (5mC) into 5-hydroxymethylcytosine (5hmC) and plays a key role in active DNA demethylation. Also mediates subsequent conversion of 5hmC into 5-formylcytosine (5fC), and conversion of 5fC to 5-carboxylcytosine (5caC). Conversion of 5mC into 5hmC, 5fC and 5caC probably constitute…	Enzyme	Tbio
8	RCOR1	9606.ENSP00000262241	REST corepressor 1; Essential component of the BHC complex, a corepressor complex that represses transcription of neuron-specific genes in non-neuronal cells. The BHC complex is recruited at RE1/NRSE sites by REST and acts by deacetylating and demethylating specific sites on histones, thereby acting as a chromatin modifier. In the BHC complex, it serves as a molecular beacon for the recruitment o…	Transcription Factor	Tbio
8	FOXN3	9606.ENSP00000343288	Forkhead box protein N3; Acts as a transcriptional repressor. May be involved in DNA damage-inducible cell cycle arrests (checkpoints).	Transcription Factor	Tbio
8	MBD2	9606.ENSP00000256429	Methyl-CpG-binding domain protein 2; Binds CpG islands in promoters where the DNA is methylated at position 5 of cytosine within CpG dinucleotides. Binds hemimethylated DNA as well. Recruits histone deacetylases and DNA methyltransferases. Acts as transcriptional repressor and plays a role in gene silencing. Functions as a scaffold protein, targeting GATAD2A and GATAD2B to chromatin to promote re…	Transcription Factor	Tchem
8	ING2	9606.ENSP00000307183	Inhibitor of growth protein 2; Seems to be involved in p53/TP53 activation and p53/TP53- dependent apoptotic pathways, probably by enhancing acetylation of p53/TP53. Component of a mSin3A-like corepressor complex, which is probably involved in deacetylation of nucleosomal histones. ING2 activity seems to be modulated by binding to phosphoinositides (PtdInsPs).	Epigenetic	Tchem
8	SUDS3	9606.ENSP00000443988	Sin3 histone deacetylase corepressor complex component SDS3; Regulatory protein which represses transcription and augments histone deacetylase activity of HDAC1. May have a potential role in tumor suppressor pathways through regulation of apoptosis. May function in the assembly and/or enzymatic activity of the mSin3A corepressor complex or in mediating interactions between the complex and other r…	Enzyme	Tbio
8	FAM60A	9606.ENSP00000337477	SIN3-HDAC complex-associated factor; Subunit of the Sin3 deacetylase complex (Sin3/HDAC), this subunit is important for the repression of genes encoding components of the TGF-beta signaling pathway . Core component of a SIN3A complex (composed of at least SINHCAF, SIN3A, HDAC1, SAP30, RBBP4, OGT and TET1) present in embryonic stem (ES) cells. Promotes the stability of SIN3A and its presence on ch…	Other	Tdark
8	TLE3	9606.ENSP00000452871	Transducin-like enhancer protein 3; Transcriptional corepressor that binds to a number of transcription factors. Inhibits the transcriptional activation mediated by CTNNB1 and TCF family members in Wnt signaling. The effects of full- length TLE family members may be modulated by association with dominant-negative AES (By similarity).	Other	Tbio
8	BRMS1L	9606.ENSP00000216807	Breast cancer metastasis-suppressor 1-like protein; Involved in the histone deacetylase (HDAC1)-dependent transcriptional repression activity. When overexpressed in lung cancer cell line that lacks p53/TP53 expression, inhibits cell growth.	Other	Tbio
8	TGIF2	9606.ENSP00000362981	Homeobox protein TGIF2; Transcriptional repressor, which probably repress transcription by binding directly the 5'-CTGTCAA-3' DNA sequence or by interacting with TGF-beta activated SMAD proteins. Probably represses transcription via the recruitment of histone deacetylase proteins.	Transcription Factor	Tbio
8	SAP30	9606.ENSP00000296504	Histone deacetylase complex subunit SAP30; Involved in the functional recruitment of the Sin3-histone deacetylase complex (HDAC) to a specific subset of N-CoR corepressor complexes. Capable of transcription repression by N-CoR. Active in deacetylating core histone octamers (when in a complex) but inactive in deacetylating nucleosomal histones; Belongs to the SAP30 family.	Enzyme	Tbio
8	BAHCC1	9606.ENSP00000462154	BAH domain and coiled-coil containing 1	Other	Tdark
8	MIER3	9606.ENSP00000370624	Mesoderm induction early response protein 3; Transcriptional repressor.	Transcription Factor	Tdark
8	MTA2	9606.ENSP00000278823	Metastasis-associated protein MTA2; May be involved in the regulation of gene expression as repressor and activator. The repression might be related to covalent modification of histone proteins.	Transcription Factor	Tbio
8	MTA1	9606.ENSP00000333633	Metastasis-associated protein MTA1; Transcriptional coregulator which can act as both a transcriptional corepressor and coactivator. As a part of the histone- deacetylase multiprotein complex (NuRD), regulates transcription of its targets by modifying the acetylation status of the target chromatin and cofactor accessibility to the target DNA. In conjunction with other components of NuRD, acts as …	Transcription Factor	Tbio
8	GATAD2B	9606.ENSP00000357644	Transcriptional repressor p66-beta; Transcriptional repressor. Enhances MBD2-mediated repression. Efficient repression requires the presence of GATAD2A. Targets MBD3 to discrete loci in the nucleus. May play a role in synapse development.	Transcription Factor	Tbio
8	HDAC8	9606.ENSP00000362674	Histone deacetylase 8; Responsible for the deacetylation of lysine residues on the N-terminal part of the core histones (H2A, H2B, H3 and H4). Histone deacetylation gives a tag for epigenetic repression and plays an important role in transcriptional regulation, cell cycle progression and developmental events. Histone deacetylases act via the formation of large multiprotein complexes. Also involve…	Epigenetic	Tclin
8	HDAC1	9606.ENSP00000362649	Histone deacetylase 1; Responsible for the deacetylation of lysine residues on the N-terminal part of the core histones (H2A, H2B, H3 and H4). Histone deacetylation gives a tag for epigenetic repression and plays an important role in transcriptional regulation, cell cycle progression and developmental events. Histone deacetylases act via the formation of large multiprotein complexes. Deacetylates…	Epigenetic	Tclin
8	GATAD2A	9606.ENSP00000384899	Transcriptional repressor p66-alpha; Transcriptional repressor. Enhances MBD2-mediated repression. Efficient repression requires the presence of GATAD2B.	Other	Tbio
9	PGAM1	9606.ENSP00000359991	Phosphoglycerate mutase 1; Interconversion of 3- and 2-phosphoglycerate with 2,3- bisphosphoglycerate as the primer of the reaction. Can also catalyze the reaction of EC 5.4.2.4 (synthase), but with a reduced activity.	Enzyme	Tchem
9	PGM3	9606.ENSP00000425809	Phosphoacetylglucosamine mutase; Catalyzes the conversion of GlcNAc-6-P into GlcNAc-1-P during the synthesis of uridine diphosphate/UDP-GlcNAc, a sugar nucleotide critical to multiple glycosylation pathways including protein N- and O- glycosylation.	Enzyme	Tbio
9	HK2	9606.ENSP00000290573	Hexokinase-2; Catalyzes the phosphorylation of hexose, such as D-glucose and D-fructose, to hexose 6-phosphate (D-glucose 6-phosphate and D- fructose 6-phosphate, respectively) (PubMed:23185017, PubMed:26985301, PubMed:29298880). Mediates the initial step of glycolysis by catalyzing phosphorylation of D-glucose to D-glucose 6-phosphate . Plays a key role in maintaining the integrity of the outer …	Kinase	Tchem
9	UAP1	9606.ENSP00000271469	UDP-N-acetylgalactosamine pyrophosphorylase; Converts UTP and GlcNAc-1-P into UDP-GlcNAc, and UTP and GalNAc-1-P into UDP-GalNAc. Isoform AGX1 has 2 to 3 times higher activity towards GalNAc-1-P, while isoform AGX2 has 8 times more activity towards GlcNAc-1-P.	Enzyme	Tbio
9	ALDOA	9606.ENSP00000496166	Fructose-bisphosphate aldolase A; Plays a key role in glycolysis and gluconeogenesis. In addition, may also function as scaffolding protein (By similarity). ; Belongs to the class I fructose-bisphosphate aldolase family.	Enzyme	Tbio
9	ME2	9606.ENSP00000321070	NAD-dependent malic enzyme, mitochondrial; Malic enzyme 2; Belongs to the malic enzymes family.	Other	Tbio
9	GK2	9606.ENSP00000351706	Glycerol kinase 2; Key enzyme in the regulation of glycerol uptake and metabolism; Belongs to the FGGY kinase family.	Kinase	Tbio
9	AKIRIN1	9606.ENSP00000392678	Akirin-1; Functions as signal transducer for MSTN during skeletal muscle regeneration and myogenesis. May regulate chemotaxis of both macrophages and myoblasts by reorganising actin cytoskeleton, leading to more efficient lamellipodia formation via a PI3 kinase dependent pathway; Belongs to the akirin family.	Other	Tbio
9	PGK1	9606.ENSP00000362413	Phosphoglycerate kinase 1; Catalyzes one of the two ATP producing reactions in the glycolytic pathway via the reversible conversion of 1,3- diphosphoglycerate to 3-phosphoglycerate (PubMed:30323285, PubMed:7391028). In addition to its role as a glycolytic enzyme, it seems that PGK-1 acts as a polymerase alpha cofactor protein (primer recognition protein) . May play a role in sperm motility . ECO:…	Kinase	Tchem
9	PFKFB4	9606.ENSP00000232375	6-phosphofructo-2-kinase/fructose-2,6-bisphosphatase 4; Synthesis and degradation of fructose 2,6-bisphosphate; In the C-terminal section; belongs to the phosphoglycerate mutase family.	Enzyme	Tchem
9	PLP2	9606.ENSP00000365505	Proteolipid protein 2; May play a role in cell differentiation in the intestinal epithelium.	Other	Tbio
9	TKT	9606.ENSP00000391481	Transketolase; Catalyzes the transfer of a two-carbon ketol group from a ketose donor to an aldose acceptor, via a covalent intermediate with the cofactor thiamine pyrophosphate; Belongs to the transketolase family.	Enzyme	Tchem
9	PRDX5	9606.ENSP00000265462	Peroxiredoxin-5, mitochondrial; Thiol-specific peroxidase that catalyzes the reduction of hydrogen peroxide and organic hydroperoxides to water and alcohols, respectively. Plays a role in cell protection against oxidative stress by detoxifying peroxides and as sensor of hydrogen peroxide-mediated signaling events; Belongs to the peroxiredoxin family. Prx5 subfamily.	Other	Tbio
9	PGD	9606.ENSP00000270776	6-phosphogluconate dehydrogenase, decarboxylating; Catalyzes the oxidative decarboxylation of 6-phosphogluconate to ribulose 5-phosphate and CO(2), with concomitant reduction of NADP to NADPH.	Enzyme	Tchem
9	CKB	9606.ENSP00000299198	Creatine kinase B-type; Reversibly catalyzes the transfer of phosphate between ATP and various phosphogens (e.g. creatine phosphate). Creatine kinase isoenzymes play a central role in energy transduction in tissues with large, fluctuating energy demands, such as skeletal muscle, heart, brain and spermatozoa.	Kinase	Tbio
9	GPI	9606.ENSP00000405573	Glucose-6-phosphate isomerase; In the cytoplasm, catalyzes the conversion of glucose-6- phosphate to fructose-6-phosphate, the second step in glycolysis, and the reverse reaction during gluconeogenesis . Besides it's role as a glycolytic enzyme, also acts as a secreted cytokine: acts as an angiogenic factor (AMF) that stimulates endothelial cell motility . Acts as a neurotrophic factor, neuroleuk…	Enzyme	Tbio
9	CKMT2	9606.ENSP00000404203	Creatine kinase S-type, mitochondrial; Reversibly catalyzes the transfer of phosphate between ATP and various phosphogens (e.g. creatine phosphate). Creatine kinase isoenzymes play a central role in energy transduction in tissues with large, fluctuating energy demands, such as skeletal muscle, heart, brain and spermatozoa; Belongs to the ATP:guanido phosphotransferase family.	Kinase	Tbio
9	GAPDH	9606.ENSP00000380070	Glyceraldehyde-3-phosphate dehydrogenase; Has both glyceraldehyde-3-phosphate dehydrogenase and nitrosylase activities, thereby playing a role in glycolysis and nuclear functions, respectively. Participates in nuclear events including transcription, RNA transport, DNA replication and apoptosis. Nuclear functions are probably due to the nitrosylase activity that mediates cysteine S-nitrosylation o…	Enzyme	Tchem
9	RPEL1	9606.ENSP00000476672	Ribulose-phosphate 3-epimerase-like protein 1; Catalyzes the reversible epimerization of D-ribulose 5- phosphate to D-xylulose 5-phosphate; Belongs to the ribulose-phosphate 3-epimerase family.	Enzyme	Tbio
9	ESD	9606.ENSP00000367992	S-formylglutathione hydrolase; Serine hydrolase involved in the detoxification of formaldehyde.	Enzyme	Tchem
10	COX6A2	9606.ENSP00000287490	Cytochrome c oxidase subunit 6A2, mitochondrial; Component of the cytochrome c oxidase, the last enzyme in the mitochondrial electron transport chain which drives oxidative phosphorylation. The respiratory chain contains 3 multisubunit complexes succinate dehydrogenase (complex II, CII), ubiquinol- cytochrome c oxidoreductase (cytochrome b-c1 complex, complex III, CIII) and cytochrome c oxidase (…	Enzyme	Tbio
10	IDH3G	9606.ENSP00000217901	Isocitrate dehydrogenase [NAD] subunit gamma, mitochondrial; Regulatory subunit which plays a role in the allosteric regulation of the enzyme catalyzing the decarboxylation of isocitrate (ICT) into alpha-ketoglutarate. The heterodimer composed of the alpha (IDH3A) and beta (IDH3B) subunits and the heterodimer composed of the alpha (IDH3A) and gamma (IDH3G) subunits, have considerable basal activi…	Enzyme	Tbio
10	COX5A	9606.ENSP00000317780	Cytochrome c oxidase subunit 5A, mitochondrial; Component of the cytochrome c oxidase, the last enzyme in the mitochondrial electron transport chain which drives oxidative phosphorylation. The respiratory chain contains 3 multisubunit complexes succinate dehydrogenase (complex II, CII), ubiquinol- cytochrome c oxidoreductase (cytochrome b-c1 complex, complex III, CIII) and cytochrome c oxidase (c…	Enzyme	Tbio
10	COX10	9606.ENSP00000261643	Protoheme IX farnesyltransferase, mitochondrial; Converts protoheme IX and farnesyl diphosphate to heme O. ; Belongs to the UbiA prenyltransferase family.	Enzyme	Tbio
10	ATP5E	9606.ENSP00000243997	ATP synthase subunit epsilon, mitochondrial; Mitochondrial membrane ATP synthase (F(1)F(0) ATP synthase or Complex V) produces ATP from ADP in the presence of a proton gradient across the membrane which is generated by electron transport complexes of the respiratory chain. F-type ATPases consist of two structural domains, F(1) - containing the extramembraneous catalytic core, and F(0) - containin…	Enzyme	Tbio
10	COX7C	9606.ENSP00000425759	Cytochrome c oxidase subunit 7C, mitochondrial; Component of the cytochrome c oxidase, the last enzyme in the mitochondrial electron transport chain which drives oxidative phosphorylation. The respiratory chain contains 3 multisubunit complexes succinate dehydrogenase (complex II, CII), ubiquinol- cytochrome c oxidoreductase (cytochrome b-c1 complex, complex III, CIII) and cytochrome c oxidase (c…	Enzyme	Tbio
10	CEBPE	9606.ENSP00000206513	CCAAT/enhancer-binding protein epsilon; Transcriptional activator . C/EBP are DNA- binding proteins that recognize two different motifs: the CCAAT homology common to many promoters and the enhanced core homology common to many enhancers. Required for the promyelocyte-myelocyte transition in myeloid differentiation . ; Belongs to the bZIP family. C/EBP subfamily.	Transcription Factor	Tbio
10	UQCRC1	9606.ENSP00000203407	Cytochrome b-c1 complex subunit 1, mitochondrial; Component of the ubiquinol-cytochrome c oxidoreductase, a multisubunit transmembrane complex that is part of the mitochondrial electron transport chain which drives oxidative phosphorylation. The respiratory chain contains 3 multisubunit complexes succinate dehydrogenase (complex II, CII), ubiquinol-cytochrome c oxidoreductase (cytochrome b-c1 com…	Enzyme	Tbio
10	C19orf43	9606.ENSP00000242784	Telomerase RNA component interacting RNase; Exoribonuclease that is part of the telomerase RNA 3' end processing complex and which has the ability to all four unpaired RNA nucleotides from 5' end or 3' end with higher efficiency for purine bases .	Other	Tdark
10	ATP5L	9606.ENSP00000300688	ATP synthase subunit g, mitochondrial; Mitochondrial membrane ATP synthase (F(1)F(0) ATP synthase or Complex V) produces ATP from ADP in the presence of a proton gradient across the membrane which is generated by electron transport complexes of the respiratory chain. F-type ATPases consist of two structural domains, F(1) - containing the extramembraneous catalytic core, and F(0) - containing the …	Enzyme	Tbio
10	PMPCA	9606.ENSP00000360782	Mitochondrial-processing peptidase subunit alpha; Substrate recognition and binding subunit of the essential mitochondrial processing protease (MPP), which cleaves the mitochondrial sequence off newly imported precursors proteins.	Enzyme	Tbio
10	COX6A1	9606.ENSP00000229379	Cytochrome c oxidase subunit 6A1, mitochondrial; Component of the cytochrome c oxidase, the last enzyme in the mitochondrial electron transport chain which drives oxidative phosphorylation. The respiratory chain contains 3 multisubunit complexes succinate dehydrogenase (complex II, CII), ubiquinol- cytochrome c oxidoreductase (cytochrome b-c1 complex, complex III, CIII) and cytochrome c oxidase (…	Enzyme	Tbio
10	APOBEC3C	9606.ENSP00000355340	DNA dC->dU-editing enzyme APOBEC-3C; DNA deaminase (cytidine deaminase) which acts as an inhibitor of retrovirus replication and retrotransposon mobility via deaminase- dependent and -independent mechanisms. After the penetration of retroviral nucleocapsids into target cells of infection and the initiation of reverse transcription, it can induce the conversion of cytosine to uracil in the minus-s…	Other	Tbio
10	CYCS	9606.ENSP00000307786	Cytochrome c; Electron carrier protein. The oxidized form of the cytochrome c heme group can accept an electron from the heme group of the cytochrome c1 subunit of cytochrome reductase. Cytochrome c then transfers this electron to the cytochrome oxidase complex, the final protein carrier in the mitochondrial electron-transport chain.	Other	Tchem
10	CYC1	9606.ENSP00000317159	Cytochrome c1, heme protein, mitochondrial; Component of the ubiquinol-cytochrome c oxidoreductase, a multisubunit transmembrane complex that is part of the mitochondrial electron transport chain which drives oxidative phosphorylation. The respiratory chain contains 3 multisubunit complexes succinate dehydrogenase (complex II, CII), ubiquinol-cytochrome c oxidoreductase (cytochrome b-c1 complex, …	Other	Tchem
10	COX15	9606.ENSP00000016171	Cytochrome c oxidase assembly protein COX15 homolog; May be involved in the biosynthesis of heme A. ; Belongs to the COX15/CtaA family.	Enzyme	Tbio
10	ATP5A1	9606.ENSP00000381736	ATP synthase subunit alpha, mitochondrial; Mitochondrial membrane ATP synthase (F(1)F(0) ATP synthase or Complex V) produces ATP from ADP in the presence of a proton gradient across the membrane which is generated by electron transport complexes of the respiratory chain. F-type ATPases consist of two structural domains, F(1) - containing the extramembraneous catalytic core, and F(0) - containing …	Enzyme	Tbio
10	COX4I1	9606.ENSP00000457513	Cytochrome c oxidase subunit 4 isoform 1, mitochondrial; Component of the cytochrome c oxidase, the last enzyme in the mitochondrial electron transport chain which drives oxidative phosphorylation. The respiratory chain contains 3 multisubunit complexes succinate dehydrogenase (complex II, CII), ubiquinol- cytochrome c oxidoreductase (cytochrome b-c1 complex, complex III, CIII) and cytochrome c o…	Enzyme	Tbio
10	UQCRB	9606.ENSP00000430494	Cytochrome b-c1 complex subunit 7; Component of the ubiquinol-cytochrome c oxidoreductase, a multisubunit transmembrane complex that is part of the mitochondrial electron transport chain which drives oxidative phosphorylation. The respiratory chain contains 3 multisubunit complexes succinate dehydrogenase (complex II, CII), ubiquinol-cytochrome c oxidoreductase (cytochrome b-c1 complex, complex I…	Other	Tbio
11	MED9	9606.ENSP00000268711	Mediator of RNA polymerase II transcription subunit 9; Component of the Mediator complex, a coactivator involved in the regulated transcription of nearly all RNA polymerase II-dependent genes. Mediator functions as a bridge to convey information from gene- specific regulatory proteins to the basal RNA polymerase II transcription machinery. Mediator is recruited to promoters by direct interactions…	Enzyme	Tbio
11	MED17	9606.ENSP00000251871	Mediator of RNA polymerase II transcription subunit 17; Component of the Mediator complex, a coactivator involved in the regulated transcription of nearly all RNA polymerase II-dependent genes. Mediator functions as a bridge to convey information from gene- specific regulatory proteins to the basal RNA polymerase II transcription machinery. Mediator is recruited to promoters by direct interaction…	Enzyme	Tbio
11	MED6	9606.ENSP00000481920	Mediator of RNA polymerase II transcription subunit 6; Component of the Mediator complex, a coactivator involved in the regulated transcription of nearly all RNA polymerase II-dependent genes. Mediator functions as a bridge to convey information from gene- specific regulatory proteins to the basal RNA polymerase II transcription machinery. Mediator is recruited to promoters by direct interactions…	Enzyme	Tbio
11	MED30	9606.ENSP00000297347	Mediator of RNA polymerase II transcription subunit 30; Component of the Mediator complex, a coactivator involved in the regulated transcription of nearly all RNA polymerase II-dependent genes. Mediator functions as a bridge to convey information from gene- specific regulatory proteins to the basal RNA polymerase II transcription machinery. Mediator is recruited to promoters by direct interaction…	Enzyme	Tbio
11	MED24	9606.ENSP00000440100	Mediator of RNA polymerase II transcription subunit 24; Component of the Mediator complex, a coactivator involved in the regulated transcription of nearly all RNA polymerase II-dependent genes. Mediator functions as a bridge to convey information from gene- specific regulatory proteins to the basal RNA polymerase II transcription machinery. Mediator is recruited to promoters by direct interaction…	Enzyme	Tbio
11	MED19	9606.ENSP00000498791	Mediator of RNA polymerase II transcription subunit 19; Component of the Mediator complex, a coactivator involved in the regulated transcription of nearly all RNA polymerase II-dependent genes. Mediator functions as a bridge to convey information from gene- specific regulatory proteins to the basal RNA polymerase II transcription machinery. Mediator is recruited to promoters by direct interaction…	Enzyme	Tbio
11	ILKAP	9606.ENSP00000254654	Integrin-linked kinase-associated serine/threonine phosphatase 2C; Protein phosphatase that may play a role in regulation of cell cycle progression via dephosphorylation of its substrates whose appropriate phosphorylation states might be crucial for cell proliferation. Selectively associates with integrin linked kinase (ILK), to modulate cell adhesion and growth factor signaling. Inhibits the ILK…	Enzyme	Tbio
11	MED11	9606.ENSP00000293777	Mediator of RNA polymerase II transcription subunit 11; Component of the Mediator complex, a coactivator involved in the regulated transcription of nearly all RNA polymerase II-dependent genes. Mediator functions as a bridge to convey information from gene- specific regulatory proteins to the basal RNA polymerase II transcription machinery. Mediator is recruited to promoters by direct interaction…	Enzyme	Tdark
11	MED23	9606.ENSP00000357047	Mediator of RNA polymerase II transcription subunit 23; Required for transcriptional activation subsequent to the assembly of the pre-initiation complex (By similarity). Component of the Mediator complex, a coactivator involved in the regulated transcription of nearly all RNA polymerase II-dependent genes. Mediator functions as a bridge to convey information from gene-specific regulatory proteins…	Enzyme	Tbio
11	MED27	9606.ENSP00000292035	Mediator of RNA polymerase II transcription subunit 27; Component of the Mediator complex, a coactivator involved in the regulated transcription of nearly all RNA polymerase II-dependent genes. Mediator functions as a bridge to convey information from gene- specific regulatory proteins to the basal RNA polymerase II transcription machinery. Mediator is recruited to promoters by direct interaction…	Enzyme	Tbio
11	MED7	9606.ENSP00000286317	Mediator of RNA polymerase II transcription subunit 7; Component of the Mediator complex, a coactivator involved in the regulated transcription of nearly all RNA polymerase II-dependent genes. Mediator functions as a bridge to convey information from gene- specific regulatory proteins to the basal RNA polymerase II transcription machinery. Mediator is recruited to promoters by direct interactions…	Enzyme	Tbio
11	MED28	9606.ENSP00000237380	Mediator of RNA polymerase II transcription subunit 28; Component of the Mediator complex, a coactivator involved in the regulated transcription of nearly all RNA polymerase II-dependent genes. Mediator functions as a bridge to convey information from gene- specific regulatory proteins to the basal RNA polymerase II transcription machinery. Mediator is recruited to promoters by direct interaction…	Enzyme	Tbio
11	MED14	9606.ENSP00000323720	Mediator of RNA polymerase II transcription subunit 14; Component of the Mediator complex, a coactivator involved in the regulated transcription of nearly all RNA polymerase II-dependent genes. Mediator functions as a bridge to convey information from gene- specific regulatory proteins to the basal RNA polymerase II transcription machinery. Mediator is recruited to promoters by direct interaction…	Enzyme	Tbio
11	MED31	9606.ENSP00000225728	Mediator of RNA polymerase II transcription subunit 31; Component of the Mediator complex, a coactivator involved in the regulated transcription of nearly all RNA polymerase II-dependent genes. Mediator functions as a bridge to convey information from gene- specific regulatory proteins to the basal RNA polymerase II transcription machinery. Mediator is recruited to promoters by direct interaction…	Enzyme	Tbio
11	MED4	9606.ENSP00000258648	Mediator of RNA polymerase II transcription subunit 4; Component of the Mediator complex, a coactivator involved in the regulated transcription of nearly all RNA polymerase II-dependent genes. Mediator functions as a bridge to convey information from gene- specific regulatory proteins to the basal RNA polymerase II transcription machinery. Mediator is recruited to promoters by direct interactions…	Enzyme	Tbio
11	MED10	9606.ENSP00000255764	Mediator of RNA polymerase II transcription subunit 10; Component of the Mediator complex, a coactivator involved in the regulated transcription of nearly all RNA polymerase II-dependent genes. Mediator functions as a bridge to convey information from gene- specific regulatory proteins to the basal RNA polymerase II transcription machinery. Mediator is recruited to promoters by direct interaction…	Enzyme	Tdark
11	MED21	9606.ENSP00000282892	Mediator of RNA polymerase II transcription subunit 21; Component of the Mediator complex, a coactivator involved in the regulated transcription of nearly all RNA polymerase II-dependent genes. Mediator functions as a bridge to convey information from gene- specific regulatory proteins to the basal RNA polymerase II transcription machinery. Mediator is recruited to promoters by direct interaction…	Enzyme	Tbio
12	NXT1	9606.ENSP00000254998	NTF2-related export protein 1; Stimulator of protein export for NES-containing proteins . Also plays a role in the nuclear export of U1 snRNA, tRNA, and mRNA . The NXF1-NXT1 heterodimer is involved in the export of HSP70 mRNA in conjunction with ALYREF/THOC4 and THOC5 . ECO:0000269|PubMed:10848583, ECO:0000269|PubMed:11259602,	Other	Tbio
12	NUP43	9606.ENSP00000342262	Nucleoporin Nup43; Component of the Nup107-160 subcomplex of the nuclear pore complex (NPC). The Nup107-160 subcomplex is required for the assembly of a functional NPC. The Nup107-160 subcomplex is also required for normal kinetochore microtubule attachment, mitotic progression and chromosome segregation.	Other	Tbio
12	NUP93	9606.ENSP00000310668	Nuclear pore complex protein Nup93; Plays a role in the nuclear pore complex (NPC) assembly and/or maintenance . May anchor nucleoporins, but not NUP153 and TPR, to the NPC. During renal development, regulates podocyte migration and proliferation through SMAD4 signaling . ECO:0000269|PubMed:15703211, ECO:0000269|PubMed:26878725,	Other	Tbio
12	NUP98	9606.ENSP00000316032	Nuclear pore complex protein Nup98-Nup96; Plays a role in the nuclear pore complex (NPC) assembly and/or maintenance. NUP98 and NUP96 are involved in the bidirectional transport across the NPC. May anchor NUP153 and TPR to the NPC. In cooperation with DHX9, plays a role in transcription and alternative splicing activation of a subset of genes . Involved in the localization of DHX9 in discrete int…	Enzyme	Tbio
12	NUP85	9606.ENSP00000245544	Nuclear pore complex protein Nup85; Essential component of the nuclear pore complex (NPC) that seems to be required for NPC assembly and maintenance . As part of the NPC Nup107-160 subcomplex plays a role in RNA export and in tethering NUP96/Nup98 and NUP153 to the nucleus . The Nup107-160 complex seems to be required for spindle assembly during mitosis . NUP85 is required for membrane clustering…	Other	Tbio
12	NUP35	9606.ENSP00000295119	Nucleoporin NUP35; Functions as a component of the nuclear pore complex (NPC). NPC components, collectively referred to as nucleoporins (NUPs), can play the role of both NPC structural components and of docking or interaction partners for transiently associated nuclear transport factors. May play a role in the association of MAD1 with the NPC.	Other	Tbio
12	HOXA4	9606.ENSP00000479166	Homeobox protein Hox-A4; Sequence-specific transcription factor which is part of a developmental regulatory system that provides cells with specific positional identities on the anterior-posterior axis. Binds to sites in the 5'-flanking sequence of its coding region with various affinities. The consensus sequences of the high and low affinity binding sites are 5'-TAATGA[CG]-3' and 5'-CTAATTTT-3'.	Transcription Factor	Tbio
12	NUP50	9606.ENSP00000345895	Nuclear pore complex protein Nup50; Component of the nuclear pore complex that has a direct role in nuclear protein import . Actively displaces NLSs from importin-alpha, and facilitates disassembly of the importin- alpha:beta-cargo complex and importin recycling . Interacts with regulatory proteins of cell cycle progression including CDKN1B (By similarity). This interaction is required for correc…	Other	Tbio
12	MSI2	9606.ENSP00000284073	RNA-binding protein Musashi homolog 2; RNA binding protein that regulates the expression of target mRNAs at the translation level. May play a role in the proliferation and maintenance of stem cells in the central nervous system (By similarity); Belongs to the Musashi family.	Other	Tbio
12	HOXA7	9606.ENSP00000242159	Homeobox protein Hox-A7; Sequence-specific transcription factor which is part of a developmental regulatory system that provides cells with specific positional identities on the anterior-posterior axis; Belongs to the Antp homeobox family.	Transcription Factor	Tbio
12	NUP188	9606.ENSP00000361658	Nucleoporin NUP188 homolog; May function as a component of the nuclear pore complex (NPC).	Other	Tbio
12	NXF1	9606.ENSP00000436679	Nuclear RNA export factor 1; Involved in the nuclear export of mRNA species bearing retroviral constitutive transport elements (CTE) and in the export of mRNA from the nucleus to the cytoplasm (TAP/NFX1 pathway) . The NXF1-NXT1 heterodimer is involved in the export of HSP70 mRNA in conjunction with ALYREF/THOC4 and THOC5 components of the TREX complex . ALYREF/THOC4-bound mRNA is thought to be tr…	Other	Tbio
12	AAAS	9606.ENSP00000209873	Aladin; Plays a role in the normal development of the peripheral and central nervous system (PubMed:11062474, PubMed:11159947, PubMed:16022285). Required for the correct localization of aurora kinase AURKA and the microtubule minus end-binding protein NUMA1 as well as a subset of AURKA targets which ensures proper spindle formation and timely chromosome alignment .	Other	Tbio
12	NDC1	9606.ENSP00000360483	Nucleoporin NDC1; Component of the nuclear pore complex (NPC), which plays a key role in de novo assembly and insertion of NPC in the nuclear envelope. Required for NPC and nuclear envelope assembly, possibly by forming a link between the nuclear envelope membrane and soluble nucleoporins, thereby anchoring the NPC in the membrane.	Other	Tbio
12	NUP214	9606.ENSP00000352400	Nuclear pore complex protein Nup214; Has a critical role in nucleocytoplasmic transport . May serve as a docking site in the receptor-mediated import of substrates across the nuclear pore complex (PubMed:31178128, PubMed:8108440).	Other	Tbio
13	PHF10	9606.ENSP00000341805	PHD finger protein 10; Involved in transcription activity regulation by chromatin remodeling. Belongs to the neural progenitors-specific chromatin remodeling complex (npBAF complex) and is required for the proliferation of neural progenitors. During neural development a switch from a stem/progenitor to a post-mitotic chromatin remodeling mechanism occurs as neurons exit the cell cycle and become …	Epigenetic	Tbio
13	SMARCE1	9606.ENSP00000323967	SWI/SNF-related matrix-associated actin-dependent regulator of chromatin subfamily E member 1; Involved in transcriptional activation and repression of select genes by chromatin remodeling (alteration of DNA-nucleosome topology). Component of SWI/SNF chromatin remodeling complexes that carry out key enzymatic activities, changing chromatin structure by altering DNA-histone contacts within a nucle…	Transcription Factor	Tbio
13	BCL7A	9606.ENSP00000445868	B-cell CLL/lymphoma 7 protein family member A; BAF chromatin remodeling complex subunit BCL7A	Other	Tbio
13	ARID3C	9606.ENSP00000368189	AT-rich interactive domain-containing protein 3C; AT-rich interaction domain 3C	Transcription Factor	Tdark
13	SS18	9606.ENSP00000414516	Protein SSXT; Appears to function synergistically with RBM14 as a transcriptional coactivator. Isoform 1 and isoform 2 function in nuclear receptor coactivation. Isoform 1 and isoform 2 function in general transcriptional coactivation. Component of SWI/SNF chromatin remodeling subcomplex GBAF that carries out key enzymatic activities, changing chromatin structure by altering DNA-histone contacts …	Other	Tbio
13	ARID3A	9606.ENSP00000263620	AT-rich interactive domain-containing protein 3A; Transcription factor which may be involved in the control of cell cycle progression by the RB1/E2F1 pathway and in B-cell differentiation.	Transcription Factor	Tbio
13	KRT222	9606.ENSP00000377616	Keratin-like protein KRT222; Keratin 222	Other	Tdark
13	BRD9	9606.ENSP00000419765	Bromodomain-containing protein 9; Plays a role in chromatin remodeling and regulation of transcription . Acts as a chromatin reader that recognizes and binds acylated histones: binds histones that are acetylated and/or butyrylated . Component of SWI/SNF chromatin remodeling subcomplex GBAF that carries out key enzymatic activities, changing chromatin structure by altering DNA- histone contacts wi…	Epigenetic	Tchem
13	C17orf58	9606.ENSP00000402020	UPF0450 protein C17orf58; Chromosome 17 open reading frame 58	Other	Tdark
13	SS18L2	9606.ENSP00000401115	SS18-like protein 2; SS18 like 2	Other	Tdark
13	BCL7C	9606.ENSP00000369674	B-cell CLL/lymphoma 7 protein family member C; May play an anti-apoptotic role.	Other	Tdark
13	DPF2	9606.ENSP00000252268	Zinc finger protein ubi-d4; Plays an active role in transcriptional regulation by binding modified histones H3 and H4 . Is a negative regulator of myeloid differentiation of hematopoietic progenitor cells . Might also have a role in the development and maturation of lymphoid cells (By similarity). Involved in the regulation of non-canonical NF-kappa-B pathway . ECO:0000269|PubMed:20460684, ECO:00…	Epigenetic	Tbio
13	SMARCB1	9606.ENSP00000340883	SWI/SNF-related matrix-associated actin-dependent regulator of chromatin subfamily B member 1; Core component of the BAF (hSWI/SNF) complex. This ATP- dependent chromatin-remodeling complex plays important roles in cell proliferation and differentiation, in cellular antiviral activities and inhibition of tumor formation. The BAF complex is able to create a stable, altered form of chromatin that c…	Other	Tbio
14	MARS2	9606.ENSP00000282276	Methionine--tRNA ligase, mitochondrial; methionyl-tRNA synthetase 2, mitochondrial	Enzyme	Tbio
14	KARS	9606.ENSP00000325448	Lysine--tRNA ligase; Catalyzes the specific attachment of an amino acid to its cognate tRNA in a 2 step reaction: the amino acid (AA) is first activated by ATP to form AA-AMP and then transferred to the acceptor end of the tRNA . When secreted, acts as a signaling molecule that induces immune response through the activation of monocyte/macrophages . Catalyzes the synthesis of the signaling molecu…	Enzyme	Tchem
14	NARS	9606.ENSP00000256854	Asparagine--tRNA ligase, cytoplasmic; Catalyzes the attachment of asparagine to tRNA(Asn) in a two- step reaction: asparagine is first activated by ATP to form Asn-AMP and then transferred to the acceptor end of tRNA(Asn) . In addition to its essential role in protein synthesis, acts as a signaling molecule that induced migration of CCR3-expressing cells .	Enzyme	Tbio
14	TARS	9606.ENSP00000387710	Threonine--tRNA ligase 1, cytoplasmic; Catalyzes the attachment of threonine to tRNA(Thr) in a two- step reaction: threonine is first activated by ATP to form Thr-AMP and then transferred to the acceptor end of tRNA(Thr) . Also edits incorrectly charged tRNA(Thr) via its editing domain, at the post-transfer stage (By similarity); Belongs to the class-II aminoacyl-tRNA synthetase family.	Enzyme	Tchem
14	YARS2	9606.ENSP00000320658	Tyrosine--tRNA ligase, mitochondrial; Catalyzes the attachment of tyrosine to tRNA(Tyr) in a two- step reaction: tyrosine is first activated by ATP to form Tyr-AMP and then transferred to the acceptor end of tRNA(Tyr). ; Belongs to the class-I aminoacyl-tRNA synthetase family.	Enzyme	Tbio
14	DTD2	9606.ENSP00000312224	D-aminoacyl-tRNA deacylase 2; Deacylates mischarged D-aminoacyl-tRNAs (By similarity). Also deacylates mischarged glycyl-tRNA(Ala), protecting cells against glycine mischarging by AlaRS (By similarity). Probably acts by rejecting L-amino acids from its binding site rather than specific recognition of D-amino acids (By similarity). Catalyzes the hydrolysis of D-tyrosyl-tRNA(Tyr), has no activity o…	Enzyme	Tbio
14	DARS	9606.ENSP00000264161	Aspartate--tRNA ligase, cytoplasmic; Catalyzes the specific attachment of an amino acid to its cognate tRNA in a 2 step reaction: the amino acid (AA) is first activated by ATP to form AA-AMP and then transferred to the acceptor end of the tRNA; Belongs to the class-II aminoacyl-tRNA synthetase family. Type 2 subfamily.	Enzyme	Tbio
14	YARS	9606.ENSP00000362576	Tyrosine--tRNA ligase, cytoplasmic, N-terminally processed; Catalyzes the attachment of tyrosine to tRNA(Tyr) in a two- step reaction: tyrosine is first activated by ATP to form Tyr-AMP and then transferred to the acceptor end of tRNA(Tyr); Belongs to the class-I aminoacyl-tRNA synthetase family.	Enzyme	Tchem
14	IARS2	9606.ENSP00000355889	Isoleucine--tRNA ligase, mitochondrial; isoleucyl-tRNA synthetase 2, mitochondrial	Enzyme	Tchem
14	FARSA	9606.ENSP00000320309	phenylalanyl-tRNA synthetase subunit alpha	Enzyme	Tbio
14	IARS	9606.ENSP00000364794	Isoleucine--tRNA ligase, cytoplasmic; Catalyzes the specific attachment of an amino acid to its cognate tRNA in a 2 step reaction: the amino acid (AA) is first activated by ATP to form AA-AMP and then transferred to the acceptor end of the tRNA.	Enzyme	Tchem
14	HARS2	9606.ENSP00000494965	Histidine--tRNA ligase, mitochondrial; Mitochondrial aminoacyl-tRNA synthetase that catalyzes the ATP-dependent ligation of histidine to the 3'-end of its cognate tRNA, via the formation of an aminoacyl-adenylate intermediate (His-AMP).	Enzyme	Tbio
14	FARS2	9606.ENSP00000316335	Phenylalanine--tRNA ligase, mitochondrial; Is responsible for the charging of tRNA(Phe) with phenylalanine in mitochondrial translation. To a lesser extent, also catalyzes direct attachment of m-Tyr (an oxidized version of Phe) to tRNA(Phe), thereby opening the way for delivery of the misacylated tRNA to the ribosome and incorporation of ROS-damaged amino acid into proteins; Belongs to the class-…	Enzyme	Tchem
15	LAMTOR3	9606.ENSP00000424183	Ragulator complex protein LAMTOR3; As part of the Ragulator complex it is involved in amino acid sensing and activation of mTORC1, a signaling complex promoting cell growth in response to growth factors, energy levels, and amino acids. Activated by amino acids through a mechanism involving the lysosomal V- ATPase, the Ragulator functions as a guanine nucleotide exchange factor activating the smal…	Other	Tbio
15	WDR59	9606.ENSP00000262144	GATOR complex protein WDR59; As a component of the GATOR subcomplex GATOR2, functions within the amino acid-sensing branch of the TORC1 signaling pathway. Indirectly activates mTORC1 and the TORC1 signaling pathway through the inhibition of the GATOR1 subcomplex . It is negatively regulated by the upstream amino acid sensors SESN2 and CASTOR1 .	Other	Tdark
15	RHEB	9606.ENSP00000262187	GTP-binding protein Rheb; Activates the protein kinase activity of mTORC1, and thereby plays a role in the regulation of apoptosis. Stimulates the phosphorylation of S6K1 and EIF4EBP1 through activation of mTORC1 signaling. Has low intrinsic GTPase activity. ECO:0000269|PubMed:15340059, ECO:0000269|PubMed:15854902,	Enzyme	Tbio
15	MLST8	9606.ENSP00000457870	Target of rapamycin complex subunit LST8; Subunit of both mTORC1 and mTORC2, which regulates cell growth and survival in response to nutrient and hormonal signals. mTORC1 is activated in response to growth factors or amino acids. Growth factor-stimulated mTORC1 activation involves a AKT1-mediated phosphorylation of TSC1-TSC2, which leads to the activation of the RHEB GTPase that potently activate…	Other	Tbio
15	RRAGA	9606.ENSP00000369899	Ras-related GTP-binding protein A; Guanine nucleotide-binding protein that plays a crucial role in the cellular response to amino acid availability through regulation of the mTORC1 signaling cascade. Forms heterodimeric Rag complexes with RRAGC or RRAGD and cycles between an inactive GDP-bound and an active GTP-bound form. In its active form participates in the relocalization of mTORC1 to the lys…	Other	Tbio
15	RRAGC	9606.ENSP00000362092	Ras-related GTP-binding protein C; Guanine nucleotide-binding protein forming heterodimeric Rag complexes required for the amino acid-induced relocalization of mTORC1 to the lysosomes and its subsequent activation by the GTPase RHEB. This is a crucial step in the activation of the TOR signaling cascade by amino acids.	Other	Tbio
15	FLCN	9606.ENSP00000285071	Folliculin; May be a tumor suppressor. May be involved in energy and/or nutrient sensing through the AMPK and mTOR signaling pathways. May regulate phosphorylation of RPS6KB1.	Other	Tbio
15	RPTOR	9606.ENSP00000307272	Regulatory-associated protein of mTOR; Involved in the control of the mammalian target of rapamycin complex 1 (mTORC1) activity which regulates cell growth and survival, and autophagy in response to nutrient and hormonal signals; functions as a scaffold for recruiting mTORC1 substrates. mTORC1 is activated in response to growth factors or amino acids. Growth factor-stimulated mTORC1 activation in…	Other	Tbio
15	MTOR	9606.ENSP00000354558	Serine/threonine-protein kinase mTOR; Serine/threonine protein kinase which is a central regulator of cellular metabolism, growth and survival in response to hormones, growth factors, nutrients, energy and stress signals (PubMed:12087098, PubMed:12150925, PubMed:12150926, PubMed:12231510, PubMed:12718876, PubMed:14651849, PubMed:15268862, PubMed:15467718, PubMed:15545625, PubMed:15718470, PubMed:…	Kinase	Tclin
15	LAMTOR2	9606.ENSP00000357288	Ragulator complex protein LAMTOR2; As part of the Ragulator complex it is involved in amino acid sensing and activation of mTORC1, a signaling complex promoting cell growth in response to growth factors, energy levels, and amino acids. Activated by amino acids through a mechanism involving the lysosomal V- ATPase, the Ragulator functions as a guanine nucleotide exchange factor activating the smal…	Other	Tbio
15	FNIP1	9606.ENSP00000421985	Folliculin-interacting protein 1; Acts as a co-chaperone of HSP90AA1. Inhibits the ATPase activity of HSP90AA1 leading to reduction in its chaperone activity. Facilitates the binding of client protein FLCN to HSP90AA1. Competes with the activating co-chaperone AHSA1 for binding to HSP90AA1, thereby providing a reciprocal regulatory mechanism for chaperoning of client proteins . May be involved in…	Other	Tbio
15	MIOS	9606.ENSP00000339881	GATOR complex protein MIOS; As a component of the GATOR subcomplex GATOR2, functions within the amino acid-sensing branch of the TORC1 signaling pathway. Indirectly activates mTORC1 and the TORC1 signaling pathway through the inhibition of the GATOR1 subcomplex . It is negatively regulated by the upstream amino acid sensors SESN2 and CASTOR1 .	Other	Tdark
16	PSMD12	9606.ENSP00000348442	26S proteasome non-ATPase regulatory subunit 12; Component of the 26S proteasome, a multiprotein complex involved in the ATP-dependent degradation of ubiquitinated proteins. This complex plays a key role in the maintenance of protein homeostasis by removing misfolded or damaged proteins, which could impair cellular functions, and by removing proteins whose functions are no longer required. Theref…	Enzyme	Tbio
16	TNFRSF11A	9606.ENSP00000465500	Tumor necrosis factor receptor superfamily member 11A; Receptor for TNFSF11/RANKL/TRANCE/OPGL; essential for RANKL- mediated osteoclastogenesis. Involved in the regulation of interactions between T-cells and dendritic cells.	Other	Tbio
16	PSMD13	9606.ENSP00000396937	26S proteasome non-ATPase regulatory subunit 13; Component of the 26S proteasome, a multiprotein complex involved in the ATP-dependent degradation of ubiquitinated proteins. This complex plays a key role in the maintenance of protein homeostasis by removing misfolded or damaged proteins, which could impair cellular functions, and by removing proteins whose functions are no longer required. Theref…	Enzyme	Tbio
16	PSMD7	9606.ENSP00000219313	26S proteasome non-ATPase regulatory subunit 7; Component of the 26S proteasome, a multiprotein complex involved in the ATP-dependent degradation of ubiquitinated proteins. This complex plays a key role in the maintenance of protein homeostasis by removing misfolded or damaged proteins, which could impair cellular functions, and by removing proteins whose functions are no longer required. Therefo…	Enzyme	Tbio
16	PSMB2	9606.ENSP00000362334	Proteasome subunit beta type-2; Component of the 20S core proteasome complex involved in the proteolytic degradation of most intracellular proteins. This complex plays numerous essential roles within the cell by associating with different regulatory particles. Associated with two 19S regulatory particles, forms the 26S proteasome and thus participates in the ATP- dependent degradation of ubiquiti…	Enzyme	Tclin
16	MPND	9606.ENSP00000471735	MPN domain-containing protein; Probable protease (By similarity). Acts as a sensor of N(6)- methyladenosine methylation on DNA (m6A): recognizes and binds m6A DNA, leading to its degradation . ; Belongs to the peptidase M67 family.	Other	Tbio
16	KIAA0368	9606.ENSP00000259335	Proteasome adapter and scaffold protein ECM29; Adapter/scaffolding protein that binds to the 26S proteasome, motor proteins and other compartment specific proteins. May couple the proteasome to different compartments including endosome, endoplasmic reticulum and centrosome. May play a role in ERAD and other enhanced proteolysis . Promotes proteasome dissociation under oxidative stress (By similar…	Other	Tbio
16	PSMC6	9606.ENSP00000484998	26S proteasome regulatory subunit 10B; Component of the 26S proteasome, a multiprotein complex involved in the ATP-dependent degradation of ubiquitinated proteins. This complex plays a key role in the maintenance of protein homeostasis by removing misfolded or damaged proteins, which could impair cellular functions, and by removing proteins whose functions are no longer required. Therefore, the p…	Enzyme	Tbio
16	PSMC3	9606.ENSP00000481029	26S proteasome regulatory subunit 6A; Component of the 26S proteasome, a multiprotein complex involved in the ATP-dependent degradation of ubiquitinated proteins. This complex plays a key role in the maintenance of protein homeostasis by removing misfolded or damaged proteins, which could impair cellular functions, and by removing proteins whose functions are no longer required. Therefore, the pr…	Enzyme	Tbio
16	PSMB7	9606.ENSP00000259457	Proteasome subunit beta type-7; Component of the 20S core proteasome complex involved in the proteolytic degradation of most intracellular proteins. This complex plays numerous essential roles within the cell by associating with different regulatory particles. Associated with two 19S regulatory particles, forms the 26S proteasome and thus participates in the ATP- dependent degradation of ubiquiti…	Enzyme	Tbio
16	PSMD14	9606.ENSP00000386541	26S proteasome non-ATPase regulatory subunit 14; Component of the 26S proteasome, a multiprotein complex involved in the ATP-dependent degradation of ubiquitinated proteins. This complex plays a key role in the maintenance of protein homeostasis by removing misfolded or damaged proteins, which could impair cellular functions, and by removing proteins whose functions are no longer required. Theref…	Enzyme	Tchem
16	PSMD3	9606.ENSP00000264639	26S proteasome non-ATPase regulatory subunit 3; Component of the 26S proteasome, a multiprotein complex involved in the ATP-dependent degradation of ubiquitinated proteins. This complex plays a key role in the maintenance of protein homeostasis by removing misfolded or damaged proteins, which could impair cellular functions, and by removing proteins whose functions are no longer required. Therefo…	Enzyme	Tbio
17	STT3A	9606.ENSP00000376472	Dolichyl-diphosphooligosaccharide--protein glycosyltransferase subunit STT3A; Catalytic subunit of the oligosaccharyl transferase (OST) complex that catalyzes the initial transfer of a defined glycan (Glc(3)Man(9)GlcNAc(2) in eukaryotes) from the lipid carrier dolichol- pyrophosphate to an asparagine residue within an Asn-X-Ser/Thr consensus motif in nascent polypeptide chains, the first step in …	Enzyme	Tbio
17	ASNA1	9606.ENSP00000466379	ATPase ASNA1; ATPase required for the post-translational delivery of tail- anchored (TA) proteins to the endoplasmic reticulum. Recognizes and selectively binds the transmembrane domain of TA proteins in the cytosol. This complex then targets to the endoplasmic reticulum by membrane-bound receptors, where the tail-anchored protein is released for insertion. This process is regulated by ATP bindin…	Enzyme	Tbio
17	SRP68	9606.ENSP00000312066	Signal recognition particle subunit SRP68; Signal-recognition-particle assembly has a crucial role in targeting secretory proteins to the rough endoplasmic reticulum membrane. SRP68 binds the 7S RNA, SRP72 binds to this complex subsequently. This ribonucleoprotein complex might interact directly with the docking protein in the ER membrane and possibly participate in the elongation arrest function.	Other	Tbio
17	SRP19	9606.ENSP00000424870	Signal recognition particle 19 kDa protein; Signal-recognition-particle assembly, binds directly to 7S RNA and mediates binding of the 54 kDa subunit of the SRP.	Other	Tbio
17	SPCS3	9606.ENSP00000427463	Signal peptidase complex subunit 3; Component of the microsomal signal peptidase complex which removes signal peptides and other N-terminal peptides from nascent proteins as they are translocated into the lumen of the endoplasmic reticulum; Belongs to the SPCS3 family.	Enzyme	Tbio
17	SRP72	9606.ENSP00000495128	Signal recognition particle subunit SRP72; Signal-recognition-particle assembly has a crucial role in targeting secretory proteins to the rough endoplasmic reticulum membrane. Binds the 7S RNA only in presence of SRP68. This ribonucleoprotein complex might interact directly with the docking protein in the ER membrane and possibly participate in the elongation arrest function; Belongs to the SRP72…	Other	Tbio
17	OSTC	9606.ENSP00000426167	Oligosaccharyltransferase complex subunit OSTC; Subunit of the oligosaccharyl transferase (OST) complex that catalyzes the initial transfer of a defined glycan (Glc(3)Man(9)GlcNAc(2) in eukaryotes) from the lipid carrier dolichol- pyrophosphate to an asparagine residue within an Asn-X-Ser/Thr consensus motif in nascent polypeptide chains, the first step in protein N-glycosylation. N-glycosylation…	Enzyme	Tbio
17	WRB	9606.ENSP00000496813	Tail-anchored protein insertion receptor WRB; Receptor for ASNA1/TRC40-mediated insertion of tail-anchored (TA) proteins into the ER membrane; Belongs to the WRB/GET1 family.	Other	Tbio
17	SEC61B	9606.ENSP00000223641	Protein transport protein Sec61 subunit beta; Component of SEC61 channel-forming translocon complex that mediates transport of signal peptide-containing precursor polypeptides across endoplasmic reticulum (ER) (By similarity). Required for PKD1/Polycystin-1 biogenesis (By similarity).	Other	Tbio
17	SEC61A1	9606.ENSP00000243253	Protein transport protein Sec61 subunit alpha isoform 1; Component of SEC61 channel-forming translocon complex that mediates transport of signal peptide-containing precursor polypeptides across endoplasmic reticulum (ER). Forms a ribosome receptor and a gated pore in the ER membrane, both functions required for cotranslational translocation of nascent polypeptides (PubMed:22375059, PubMed:2878263…	Other	Tbio
17	SEC11A	9606.ENSP00000452697	SEC11 homolog A, signal peptidase complex subunit	Enzyme	Tbio
18	HNRNPAB	9606.ENSP00000425031	Heterogeneous nuclear ribonucleoprotein A/B; Binds single-stranded RNA. Has a high affinity for G-rich and U-rich regions of hnRNA. Also binds to APOB mRNA transcripts around the RNA editing site.	Other	Tbio
18	HNRNPA2B1	9606.ENSP00000346694	Heterogeneous nuclear ribonucleoproteins A2/B1; Heterogeneous nuclear ribonucleoprotein (hnRNP) that associates with nascent pre-mRNAs, packaging them into hnRNP particles. The hnRNP particle arrangement on nascent hnRNA is non-random and sequence-dependent and serves to condense and stabilize the transcripts and minimize tangling and knotting. Packaging plays a role in various processes such as …	Other	Tbio
18	SFPQ	9606.ENSP00000349748	Splicing factor, proline- and glutamine-rich; DNA- and RNA binding protein, involved in several nuclear processes. Essential pre-mRNA splicing factor required early in spliceosome formation and for splicing catalytic step II, probably as a heteromer with NONO. Binds to pre-mRNA in spliceosome C complex, and specifically binds to intronic polypyrimidine tracts. Involved in regulation of signal-ind…	Other	Tbio
18	HNRNPCL2	9606.ENSP00000479203	Heterogeneous nuclear ribonucleoprotein C-like 2; May play a role in nucleosome assembly by neutralizing basic proteins such as A and B core hnRNPs.	Other	Tdark
18	HNRNPA1	9606.ENSP00000341826	Heterogeneous nuclear ribonucleoprotein A1, N-terminally processed; Involved in the packaging of pre-mRNA into hnRNP particles, transport of poly(A) mRNA from the nucleus to the cytoplasm and may modulate splice site selection . May bind to specific miRNA hairpins . Binds to the IRES and thereby inhibits the translation of the apoptosis protease activating factor APAF1 . (Microbial infection) Cle…	Other	Tchem
18	HNRNPC	9606.ENSP00000451291	Heterogeneous nuclear ribonucleoproteins C1/C2; Binds pre-mRNA and nucleates the assembly of 40S hnRNP particles . Interacts with poly-U tracts in the 3'-UTR or 5'-UTR of mRNA and modulates the stability and the level of translation of bound mRNA molecules (PubMed:12509468, PubMed:16010978, PubMed:7567451, PubMed:8264621). Single HNRNPC tetramers bind 230-240 nucleotides. Trimers of HNRNPC tetram…	Other	Tbio
18	RBMX	9606.ENSP00000359645	RNA-binding motif protein, X chromosome, N-terminally processed; RNA-binding protein that plays several role in the regulation of pre- and post-transcriptional processes. Implicated in tissue- specific regulation of gene transcription and alternative splicing of several pre-mRNAs. Binds to and stimulates transcription from the tumor suppressor TXNIP gene promoter; may thus be involved in tumor su…	Other	Tbio
18	HNRNPL	9606.ENSP00000221419	Heterogeneous nuclear ribonucleoprotein L; Splicing factor binding to exonic or intronic sites and acting as either an activator or repressor of exon inclusion. Exhibits a binding preference for CA-rich elements (PubMed:11809897, PubMed:22570490, PubMed:24164894, PubMed:25623890, PubMed:26051023). Component of the heterogeneous nuclear ribonucleoprotein (hnRNP) complexes and associated with most …	Other	Tbio
18	RALYL	9606.ENSP00000430128	RNA-binding Raly-like protein; RALY RNA binding protein like	Other	Tbio
18	PCBP1	9606.ENSP00000305556	Poly(rC)-binding protein 1; Single-stranded nucleic acid binding protein that binds preferentially to oligo dC. In case of infection by poliovirus, plays a role in initiation of viral RNA replication in concert with the viral protein 3CD .	Other	Tbio
19	IL20	9606.ENSP00000356065	Interleukin-20; Proinflammatory and angiogenic cytokine that may be involved in epidermal function and psoriasis. Angiogenic and proliferative activities are antagonized by IL10. May act through STAT3.	Other	Tbio
19	TNFSF10	9606.ENSP00000241261	Tumor necrosis factor ligand superfamily member 10; Cytokine that binds to TNFRSF10A/TRAILR1, TNFRSF10B/TRAILR2, TNFRSF10C/TRAILR3, TNFRSF10D/TRAILR4 and possibly also to TNFRSF11B/OPG . Induces apoptosis. Its activity may be modulated by binding to the decoy receptors TNFRSF10C/TRAILR3, TNFRSF10D/TRAILR4 and TNFRSF11B/OPG that cannot induce apoptosis. ; Belongs to the tumor necrosis factor famil…	Other	Tchem
19	IL6R	9606.ENSP00000357470	Interleukin-6 receptor subunit alpha; Part of the receptor for interleukin 6. Binds to IL6 with low affinity, but does not transduce a signal . Signal activation necessitate an association with IL6ST. Activation may lead to the regulation of the immune response, acute-phase reactions and hematopoiesis.	Other	Tclin
19	IFNA5	9606.ENSP00000484479	Interferon alpha-5; Produced by macrophages, IFN-alpha have antiviral activities. Interferon stimulates the production of two enzymes: a protein kinase and an oligoadenylate synthetase; Belongs to the alpha/beta interferon family.	Other	Tbio
19	STAT2	9606.ENSP00000315768	Signal transducer and activator of transcription 2; Signal transducer and activator of transcription that mediates signaling by type I IFNs (IFN-alpha and IFN-beta). Following type I IFN binding to cell surface receptors, Jak kinases (TYK2 and JAK1) are activated, leading to tyrosine phosphorylation of STAT1 and STAT2. The phosphorylated STATs dimerize, associate with IRF9/ISGF3G to form a comple…	Transcription Factor	Tbio
19	CNTFR	9606.ENSP00000368265	Ciliary neurotrophic factor receptor subunit alpha; Binds to CNTF. The alpha subunit provides the receptor specificity. Receptor for heterodimeric neurotropic cytokine composed of CLCF1/CLC and CRLF1/CLF-1 . ; Belongs to the type I cytokine receptor family. Type 3 subfamily.	Other	Tbio
19	IL13RA1	9606.ENSP00000360730	Interleukin-13 receptor subunit alpha-1; Binds with low affinity to interleukin-13 (IL13). Together with IL4RA can form a functional receptor for IL13. Also serves as an alternate accessory protein to the common cytokine receptor gamma chain for interleukin-4 (IL4) signaling, but cannot replace the function of IL2RG in allowing enhanced interleukin-2 (IL2) binding activity; Belongs to the type I …	Other	Tbio
19	JAK1	9606.ENSP00000499900	Tyrosine-protein kinase JAK1; Tyrosine kinase of the non-receptor type, involved in the IFN-alpha/beta/gamma signal pathway . Kinase partner for the interleukin (IL)-2 receptor as well as interleukin (IL)-10 receptor .	Kinase	Tclin
19	IL6	9606.ENSP00000385675	Interleukin-6; Cytokine with a wide variety of biological functions. It is a potent inducer of the acute phase response. Plays an essential role in the final differentiation of B-cells into Ig-secreting cells Involved in lymphocyte and monocyte differentiation. Acts on B-cells, T-cells, hepatocytes, hematopoietic progenitor cells and cells of the CNS. Required for the generation of T(H)17 cells. …	Other	Tclin
19	IL2RA	9606.ENSP00000369293	Interleukin-2 receptor subunit alpha; Receptor for interleukin-2. The receptor is involved in the regulation of immune tolerance by controlling regulatory T cells (TREGs) activity. TREGs suppress the activation and expansion of autoreactive T-cells.	Other	Tclin
20	SRSF1	9606.ENSP00000258962	Serine/arginine-rich splicing factor 1; Plays a role in preventing exon skipping, ensuring the accuracy of splicing and regulating alternative splicing. Interacts with other spliceosomal components, via the RS domains, to form a bridge between the 5'- and 3'-splice site binding components, U1 snRNP and U2AF. Can stimulate binding of U1 snRNP to a 5'-splice site- containing pre-mRNA. Binds to puri…	Other	Tbio
20	SRSF11	9606.ENSP00000359988	Serine/arginine-rich splicing factor 11; May function in pre-mRNA splicing.	Other	Tbio
20	SRSF5	9606.ENSP00000452123	Serine/arginine-rich splicing factor 5; Plays a role in constitutive splicing and can modulate the selection of alternative splice sites; Belongs to the splicing factor SR family.	Other	Tbio
20	HNRNPM	9606.ENSP00000325376	Heterogeneous nuclear ribonucleoprotein M; Pre-mRNA binding protein in vivo, binds avidly to poly(G) and poly(U) RNA homopolymers in vitro. Involved in splicing. Acts as a receptor for carcinoembryonic antigen in Kupffer cells, may initiate a series of signaling events leading to tyrosine phosphorylation of proteins and induction of IL-1 alpha, IL-6, IL-10 and tumor necrosis factor alpha cytokine…	Other	Tbio
20	U2AF1	9606.ENSP00000291552	Splicing factor U2AF 35 kDa subunit; Plays a critical role in both constitutive and enhancer- dependent splicing by mediating protein-protein interactions and protein-RNA interactions required for accurate 3'-splice site selection. Recruits U2 snRNP to the branch point. Directly mediates interactions between U2AF2 and proteins bound to the enhancers and thus may function as a bridge between U2AF2…	Other	Tbio
20	HNRNPF	9606.ENSP00000400433	Heterogeneous nuclear ribonucleoprotein F, N-terminally processed; Component of the heterogeneous nuclear ribonucleoprotein (hnRNP) complexes which provide the substrate for the processing events that pre-mRNAs undergo before becoming functional, translatable mRNAs in the cytoplasm. Plays a role in the regulation of alternative splicing events. Binds G-rich sequences in pre-mRNAs and keeps target…	Other	Tbio
20	HNRNPH3	9606.ENSP00000265866	Heterogeneous nuclear ribonucleoprotein H3; Involved in the splicing process and participates in early heat shock-induced splicing arrest. Due to their great structural variations the different isoforms may possess different functions in the splicing reaction.	Other	Tbio
20	SRSF7	9606.ENSP00000325905	Serine/arginine-rich splicing factor 7; Required for pre-mRNA splicing. Can also modulate alternative splicing in vitro. Represses the splicing of MAPT/Tau exon 10. May function as export adapter involved in mRNA nuclear export such as of histone H2A. Binds mRNA which is thought to be transferred to the NXF1- NXT1 heterodimer for export (TAP/NXF1 pathway); enhances NXF1-NXT1 RNA- binding activity…	Other	Tbio
20	SAFB	9606.ENSP00000467423	Scaffold attachment factor B1; Binds to scaffold/matrix attachment region (S/MAR) DNA and forms a molecular assembly point to allow the formation of a 'transcriptosomal' complex (consisting of SR proteins and RNA polymerase II) coupling transcription and RNA processing (By similarity). Can function as an estrogen receptor corepressor and can also bind to the HSP27 promoter and decrease its transc…	Other	Tbio
20	U2AF2	9606.ENSP00000307863	Splicing factor U2AF 65 kDa subunit; Plays a role in pre-mRNA splicing and 3'-end processing . By recruiting PRPF19 and the PRP19C/Prp19 complex/NTC/Nineteen complex to the RNA polymerase II C-terminal domain (CTD), and thereby pre-mRNA, may couple transcription to splicing . Induces cardiac troponin-T (TNNT2) pre-mRNA exon inclusion in muscle. Regulates the TNNT2 exon 5 inclusion through competi…	Other	Tbio
21	COPS3	9606.ENSP00000268717	COP9 signalosome complex subunit 3; Component of the COP9 signalosome complex (CSN), a complex involved in various cellular and developmental processes. The CSN complex is an essential regulator of the ubiquitin (Ubl) conjugation pathway by mediating the deneddylation of the cullin subunits of SCF- type E3 ligase complexes, leading to decrease the Ubl ligase activity of SCF-type complexes such as…	Other	Tbio
21	GPS1	9606.ENSP00000376167	COP9 signalosome complex subunit 1; Essential component of the COP9 signalosome complex (CSN), a complex involved in various cellular and developmental processes. The CSN complex is an essential regulator of the ubiquitin (Ubl) conjugation pathway by mediating the deneddylation of the cullin subunits of SCF-type E3 ligase complexes, leading to decrease the Ubl ligase activity of SCF-type complexe…	Other	Tbio
21	COPS8	9606.ENSP00000346340	COP9 signalosome complex subunit 8; Component of the COP9 signalosome complex (CSN), a complex involved in various cellular and developmental processes. The CSN complex is an essential regulator of the ubiquitin (Ubl) conjugation pathway by mediating the deneddylation of the cullin subunits of SCF- type E3 ligase complexes, leading to decrease the Ubl ligase activity of SCF-type complexes such as…	Other	Tbio
21	COPS7B	9606.ENSP00000386880	COP9 signalosome complex subunit 7b; Component of the COP9 signalosome complex (CSN), a complex involved in various cellular and developmental processes. The CSN complex is an essential regulator of the ubiquitin (Ubl) conjugation pathway by mediating the deneddylation of the cullin subunits of SCF- type E3 ligase complexes, leading to decrease the Ubl ligase activity of SCF-type complexes such a…	Other	Tbio
21	MYEOV2	9606.ENSP00000304147	COP9 signalosome complex subunit 9; [Isoform 1]: Component of the COP9 signalosome complex (CSN), a complex involved in various cellular and developmental processes. The CSN complex is an essential regulator of the ubiquitin (Ubl) conjugation pathway by mediating the deneddylation of the cullin subunits of SCF-type E3 ligase complexes, leading to decrease the Ubl ligase activity of SCF-type compl…	Other	Tbio
21	COPS6	9606.ENSP00000304102	COP9 signalosome complex subunit 6; Component of the COP9 signalosome complex (CSN), a complex involved in various cellular and developmental processes. The CSN complex is an essential regulator of the ubiquitin (Ubl) conjugation pathway by mediating the deneddylation of the cullin subunits of SCF- type E3 ligase complexes, leading to decrease the Ubl ligase activity of SCF-type complexes such as…	Other	Tbio
21	OTUD6B	9606.ENSP00000285420	Deubiquitinase OTUD6B; [Isoform 1]: Deubiquitinating enzyme that may play a role in the ubiquitin-dependent regulation of protein synthesis, downstream of mTORC1 . May associate with the protein synthesis initiation complex and modify its ubiquitination to repress translation . May also repress DNA synthesis and modify different cellular targets thereby regulating cell growth and proliferation . …	Other	Tbio
21	COPS5	9606.ENSP00000350512	COP9 signalosome complex subunit 5; Probable protease subunit of the COP9 signalosome complex (CSN), a complex involved in various cellular and developmental processes. The CSN complex is an essential regulator of the ubiquitin (Ubl) conjugation pathway by mediating the deneddylation of the cullin subunits of the SCF-type E3 ligase complexes, leading to decrease the Ubl ligase activity of SCF-typ…	Other	Tchem
21	COPS7A	9606.ENSP00000446039	COP9 signalosome complex subunit 7a; Component of the COP9 signalosome complex (CSN), a complex involved in various cellular and developmental processes. The CSN complex is an essential regulator of the ubiquitin (Ubl) conjugation pathway by mediating the deneddylation of the cullin subunits of SCF- type E3 ligase complexes, leading to decrease the Ubl ligase activity of SCF-type complexes such a…	Other	Tbio
21	COPS4	9606.ENSP00000424655	COP9 signalosome complex subunit 4; Component of the COP9 signalosome complex (CSN), a complex involved in various cellular and developmental processes. The CSN complex is an essential regulator of the ubiquitin (Ubl) conjugation pathway by mediating the deneddylation of the cullin subunits of SCF- type E3 ligase complexes, leading to decrease the Ubl ligase activity of SCF-type complexes such as…	Other	Tbio
22	ALG6	9606.ENSP00000263440	Dolichyl pyrophosphate Man9GlcNAc2 alpha-1,3-glucosyltransferase; Adds the first glucose residue to the lipid-linked oligosaccharide precursor for N-linked glycosylation. Transfers glucose from dolichyl phosphate glucose (Dol-P-Glc) onto the lipid-linked oligosaccharide Man(9)GlcNAc(2)-PP-Dol.	Enzyme	Tbio
22	ALG9	9606.ENSP00000482437	ALG9 alpha-1,2-mannosyltransferase
22	ALG5	9606.ENSP00000239891	ALG5 dolichyl-phosphate beta-glucosyltransferase	Enzyme	Tbio
22	ALG11	9606.ENSP00000430236	GDP-Man:Man(3)GlcNAc(2)-PP-Dol alpha-1,2-mannosyltransferase; Mannosyltransferase involved in the last steps of the synthesis of Man5GlcNAc(2)-PP-dolichol core oligosaccharide on the cytoplasmic face of the endoplasmic reticulum. Catalyzes the addition of the 4th and 5th mannose residues to the dolichol-linked oligosaccharide chain; Belongs to the glycosyltransferase group 1 family. Glycosyltrans…	Enzyme	Tbio
22	ALG3	9606.ENSP00000380793	Dol-P-Man:Man(5)GlcNAc(2)-PP-Dol alpha-1,3-mannosyltransferase; Adds the first Dol-P-Man derived mannose in an alpha-1,3 linkage to Man5GlcNAc2-PP-Dol.	Enzyme	Tbio
22	DOLPP1	9606.ENSP00000361625	Dolichyldiphosphatase 1; Required for efficient N-glycosylation. Necessary for maintaining optimal levels of dolichol-linked oligosaccharides. Hydrolyzes dolichyl pyrophosphate at a very high rate and dolichyl monophosphate at a much lower rate. Does not act on phosphatidate (By similarity).	Enzyme	Tdark
22	DPAGT1	9606.ENSP00000386597	UDP-N-acetylglucosamine--dolichyl-phosphate N-acetylglucosaminephosphotransferase; Catalyzes the initial step of dolichol-linked oligosaccharide biosynthesis in N-linked protein glycosylation pathway: transfers GlcNAc-1-P from UDP-GlcNAc onto the carrier lipid dolichyl phosphate (P-dolichol), yielding GlcNAc-P-P-dolichol.	Enzyme	Tbio
22	RFT1	9606.ENSP00000296292	Protein RFT1 homolog; May be involved in N-linked oligosaccharide assembly. May participate in the translocation of oligosaccharide from the cytoplasmic side to the lumenal side of the endoplasmic reticulum membrane.	Other	Tbio
22	SRD5A3	9606.ENSP00000264228	Polyprenol reductase; Plays a key role in early steps of protein N-linked glycosylation by being required for the conversion of polyprenol into dolichol. Dolichols are required for the synthesis of dolichol-linked monosaccharides and the oligosaccharide precursor used for N- glycosylation. Acts as a polyprenol reductase that promotes the reduction of the alpha-isoprene unit of polyprenols into do…	Enzyme	Tbio
23	IFITM3	9606.ENSP00000382707	Interferon-induced transmembrane protein 3; IFN-induced antiviral protein which disrupts intracellular cholesterol homeostasis. Inhibits the entry of viruses to the host cell cytoplasm by preventing viral fusion with cholesterol depleted endosomes. May inactivate new enveloped viruses which buds out of the infected cell, by letting them go out with a cholesterol depleted membrane. Active against …	Other	Tbio
23	IFITM1	9606.ENSP00000330825	Interferon-induced transmembrane protein 1; IFN-induced antiviral protein which inhibits the entry of viruses to the host cell cytoplasm, permitting endocytosis, but preventing subsequent viral fusion and release of viral contents into the cytosol. Active against multiple viruses, including influenza A virus, SARS coronavirus (SARS-CoV), Marburg virus (MARV), Ebola virus (EBOV), Dengue virus (DNV…	Other	Tbio
23	DTX3L	9606.ENSP00000296161	E3 ubiquitin-protein ligase DTX3L; E3 ubiquitin-protein ligase which, in association with ADP- ribosyltransferase PARP9, plays a role in DNA damage repair and in interferon-mediated antiviral responses (PubMed:12670957, PubMed:19818714, PubMed:26479788, PubMed:23230272). Monoubiquitinates several histones, including histone H2A, H2B, H3 and H4 . In response to DNA damage, mediates monoubiquitinat…	Enzyme	Tbio
23	MX2	9606.ENSP00000333657	Interferon-induced GTP-binding protein Mx2; Interferon-induced dynamin-like GTPase with potent antiviral activity against human immunodeficiency virus type 1 (HIV-1). Acts by targeting the viral capsid and affects the nuclear uptake and/or stability of the HIV-1 replication complex and the subsequent chromosomal integration of the proviral DNA. Exhibits antiviral activity also against simian immu…	Other	Tbio
23	IFIT1	9606.ENSP00000360869	Interferon-induced protein with tetratricopeptide repeats 1; Interferon-induced antiviral RNA-binding protein that specifically binds single-stranded RNA bearing a 5'-triphosphate group (PPP-RNA), thereby acting as a sensor of viral single-stranded RNAs and inhibiting expression of viral messenger RNAs. Single-stranded PPP- RNAs, which lack 2'-O-methylation of the 5' cap and bear a 5'- triphospha…	Other	Tbio
23	C19orf66	9606.ENSP00000253110	Shiftless antiviral inhibitor of ribosomal frameshifting protein; Inhibits programmed -1 ribosomal frameshifting (-1PRF) of a variety of mRNAs from viruses, such as HIV1, and cellular genes, such as PEG10. Interacts with the -1PRF signal of target mRNA and translating ribosomes and causes premature translation termination at the frameshifting site . Regulates HIV1 GAG-POL expression by inhibiting…	Other	Tdark
23	ISG20	9606.ENSP00000306565	Interferon-stimulated gene 20 kDa protein; Interferon-induced antiviral exoribonuclease that acts on single-stranded RNA and also has minor activity towards single-stranded DNA. Exhibits antiviral activity against RNA viruses including hepatitis C virus (HCV), hepatitis A virus (HAV) and yellow fever virus (YFV) in an exonuclease-dependent manner. May also play additional roles in the maturation …	Other	Tbio
23	IRF9	9606.ENSP00000380073	Interferon regulatory factor 9; Transcription factor that mediates signaling by type I IFNs (IFN-alpha and IFN-beta). Following type I IFN binding to cell surface receptors, Jak kinases (TYK2 and JAK1) are activated, leading to tyrosine phosphorylation of STAT1 and STAT2. IRF9/ISGF3G associates with the phosphorylated STAT1:STAT2 dimer to form a complex termed ISGF3 transcription factor, that ent…	Transcription Factor	Tbio
23	FAM3B	9606.ENSP00000350673	Protein FAM3B; Induces apoptosis of alpha and beta cells in a dose- and time-dependent manner; Belongs to the FAM3 family.	Other	Tbio
24	SNX6	9606.ENSP00000498872	Sorting nexin-6, N-terminally processed; Involved in several stages of intracellular trafficking. Interacts with membranes phosphatidylinositol 3,4-bisphosphate and/or phosphatidylinositol 4,5-bisphosphate (Probable). Acts in part as component of the retromer membrane-deforming SNX-BAR subcomplex . The SNX-BAR retromer mediates retrograde transport of cargo proteins from endosomes to the trans-Go…	Other	Tbio
24	VPS26A	9606.ENSP00000263559	Vacuolar protein sorting-associated protein 26A; Acts as component of the retromer cargo-selective complex (CSC). The CSC is believed to be the core functional component of retromer or respective retromer complex variants acting to prevent missorting of selected transmembrane cargo proteins into the lysosomal degradation pathway. The recruitment of the CSC to the endosomal membrane involves RAB7A…	Other	Tbio
24	VPS35	9606.ENSP00000299138	Vacuolar protein sorting-associated protein 35; Acts as component of the retromer cargo-selective complex (CSC). The CSC is believed to be the core functional component of retromer or respective retromer complex variants acting to prevent missorting of selected transmembrane cargo proteins into the lysosomal degradation pathway. The recruitment of the CSC to the endosomal membrane involves RAB7A …	Other	Tbio
24	C16orf62	9606.ENSP00000251143	VPS35 endosomal protein sorting factor-like; Acts as component of the retriever complex. The retriever complex is a heterotrimeric complex related to retromer cargo-selective complex (CSC) and essential for retromer-independent retrieval and recycling of numerous cargos such as integrin alpha-5/beta-1 (ITGA5:ITGB1) . The recruitment of the retriever complex to the endosomal membrane involves CCC …	Other	Tdark
24	SNX30	9606.ENSP00000363349	Sorting nexin-30; May be involved in several stages of intracellular trafficking; Belongs to the sorting nexin family.	Other	Tdark
24	VPS29	9606.ENSP00000480853	Vacuolar protein sorting-associated protein 29; Acts as component of the retromer cargo-selective complex (CSC). The CSC is believed to be the core functional component of retromer or respective retromer complex variants acting to prevent missorting of selected transmembrane cargo proteins into the lysosomal degradation pathway. The recruitment of the CSC to the endosomal membrane involves RAB7A …	Other	Tbio
24	SNX31	9606.ENSP00000312368	Sorting nexin-31; May be involved in protein trafficking. ; Belongs to the sorting nexin family.	Other	Tdark
24	KIAA1033	9606.ENSP00000484713	WASH complex subunit 4; Acts at least in part as component of the WASH core complex whose assembly at the surface of endosomes seems to inhibit WASH nucleation-promoting factor (NPF) activity in recruiting and activating the Arp2/3 complex to induce actin polymerization, and which is involved in the regulation of the fission of tubules that serve as transport intermediates during endosome sorting…	Other	Tdark
24	SNX32	9606.ENSP00000310620	Sorting nexin-32; May be involved in several stages of intracellular trafficking.	Other	Tdark
25	MED12	9606.ENSP00000363193	Mediator of RNA polymerase II transcription subunit 12; Component of the Mediator complex, a coactivator involved in the regulated transcription of nearly all RNA polymerase II-dependent genes. Mediator functions as a bridge to convey information from gene- specific regulatory proteins to the basal RNA polymerase II transcription machinery. Mediator is recruited to promoters by direct interaction…	Enzyme	Tbio
25	RERE	9606.ENSP00000338629	Arginine-glutamic acid dipeptide repeats protein; Plays a role as a transcriptional repressor during development. May play a role in the control of cell survival. Overexpression of RERE recruits BAX to the nucleus particularly to POD and triggers caspase-3 activation, leading to cell death.	Transcription Factor	Tbio
25	SPEN	9606.ENSP00000364912	Msx2-interacting protein; May serve as a nuclear matrix platform that organizes and integrates transcriptional responses. In osteoblasts, supports transcription activation: synergizes with RUNX2 to enhance FGFR2- mediated activation of the osteocalcin FGF-responsive element (OCFRE) (By similarity). Has also been shown to be an essential corepressor protein, which probably regulates different key …	Other	Tbio
25	ZBTB7B	9606.ENSP00000406286	Zinc finger and BTB domain-containing protein 7B; Transcription regulator that acts as a key regulator of lineage commitment of immature T-cell precursors. Exerts distinct biological functions in the mammary epithelial cells and T cells in a tissue-specific manner. Necessary and sufficient for commitment of CD4 lineage, while its absence causes CD8 commitment. Development of immature T-cell precu…	Transcription Factor	Tbio
25	TCL1B	9606.ENSP00000343223	T-cell leukemia/lymphoma protein 1B; Enhances the phosphorylation and activation of AKT1 and AKT2.	Other	Tbio
25	ZBTB7A	9606.ENSP00000323670	Zinc finger and BTB domain-containing protein 7A; Transcription factor that represses the transcription of a wide range of genes involved in cell proliferation and differentiation (PubMed:14701838, PubMed:17595526, PubMed:20812024, PubMed:25514493, PubMed:26455326, PubMed:26816381). Directly and specifically binds to the consensus sequence 5'-[GA][CA]GACCCCCCCCC-3' and represses transcription bot…	Transcription Factor	Tbio
25	CREBBP	9606.ENSP00000262367	CREB-binding protein; Acetylates histones, giving a specific tag for transcriptional activation . Also acetylates non- histone proteins, like DDX21, FBL, IRF2, MAFG, NCOA3, POLR1E/PAF53 and FOXO1 (PubMed:10490106, PubMed:11154691, PubMed:12738767, PubMed:12929931, PubMed:9707565, PubMed:24207024, PubMed:28790157, PubMed:30540930). Binds specifically to phosphorylated CREB and enhances its transcr…	Epigenetic	Tchem
25	MEF2B	9606.ENSP00000402154	Myocyte-specific enhancer factor 2B; Transcriptional activator which binds specifically to the MEF2 element, 5'-YTA[AT](4)TAR-3', found in numerous muscle-specific genes. Activates transcription via this element. May be involved in muscle-specific and/or growth factor-related transcription.	Transcription Factor	Tbio
25	EP300	9606.ENSP00000263253	Histone acetyltransferase p300; Functions as histone acetyltransferase and regulates transcription via chromatin remodeling (PubMed:23415232, PubMed:23934153, PubMed:8945521). Acetylates all four core histones in nucleosomes. Histone acetylation gives an epigenetic tag for transcriptional activation (PubMed:23415232, PubMed:23934153, PubMed:8945521). Mediates cAMP-gene regulation by binding speci…	Epigenetic	Tchem
26	KIAA0101	9606.ENSP00000300035	PCNA-associated factor; PCNA-binding protein that acts as a regulator of DNA repair during DNA replication. Following DNA damage, the interaction with PCNA is disrupted, facilitating the interaction between monoubiquitinated PCNA and the translesion DNA synthesis DNA polymerase eta (POLH) at stalled replisomes, facilitating the bypass of replication-fork- blocking lesions. Also acts as a regulato…	Other	Tbio
26	CKAP2	9606.ENSP00000367276	Cytoskeleton-associated protein 2; Possesses microtubule stabilizing properties. Involved in regulating aneuploidy, cell cycling, and cell death in a p53/TP53- dependent manner (By similarity).	Other	Tbio
26	BUB1B	9606.ENSP00000287598	Mitotic checkpoint serine/threonine-protein kinase BUB1 beta; Essential component of the mitotic checkpoint. Required for normal mitosis progression. The mitotic checkpoint delays anaphase until all chromosomes are properly attached to the mitotic spindle. One of its checkpoint functions is to inhibit the activity of the anaphase- promoting complex/cyclosome (APC/C) by blocking the binding of CDC…	Kinase	Tbio
26	CHEK1	9606.ENSP00000391090	Serine/threonine-protein kinase Chk1; Serine/threonine-protein kinase which is required for checkpoint-mediated cell cycle arrest and activation of DNA repair in response to the presence of DNA damage or unreplicated DNA. May also negatively regulate cell cycle progression during unperturbed cell cycles. This regulation is achieved by a number of mechanisms that together help to preserve the inte…	Kinase	Tchem
26	DEPDC1	9606.ENSP00000412292	DEP domain-containing protein 1A; May be involved in transcriptional regulation as a transcriptional corepressor. The DEPDC1A-ZNF224 complex may play a critical role in bladder carcinogenesis by repressing the transcription of the A20 gene, leading to transport of NF-KB protein into the nucleus, resulting in suppression of apoptosis of bladder cancer cells.	Other	Tbio
26	CENPQ	9606.ENSP00000337289	Centromere protein Q; Component of the CENPA-CAD (nucleosome distal) complex, a complex recruited to centromeres which is involved in assembly of kinetochore proteins, mitotic progression and chromosome segregation. May be involved in incorporation of newly synthesized CENPA into centromeres via its interaction with the CENPA-NAC complex . Plays an important role in chromosome congression and in …	Other	Tbio
26	HUS1	9606.ENSP00000258774	Checkpoint protein HUS1; Component of the 9-1-1 cell-cycle checkpoint response complex that plays a major role in DNA repair. The 9-1-1 complex is recruited to DNA lesion upon damage by the RAD17-replication factor C (RFC) clamp loader complex. Acts then as a sliding clamp platform on DNA for several proteins involved in long-patch base excision repair (LP-BER). The 9-1-1 complex stimulates DNA p…	Other	Tbio
26	CKAP2L	9606.ENSP00000305204	Cytoskeleton-associated protein 2-like; Microtubule-associated protein required for mitotic spindle formation and cell-cycle progression in neural progenitor cells.	Other	Tbio
26	ATRIP	9606.ENSP00000323099	ATR-interacting protein; Required for checkpoint signaling after DNA damage. Required for ATR expression, possibly by stabilizing the protein. ; Belongs to the ATRIP family.	Other	Tbio
27	SOX3	9606.ENSP00000359567	Transcription factor SOX-3; Transcription factor required during the formation of the hypothalamo-pituitary axis. May function as a switch in neuronal development. Keeps neural cells undifferentiated by counteracting the activity of proneural proteins and suppresses neuronal differentiation. Required also within the pharyngeal epithelia for craniofacial morphogenesis. Controls a genetic switch in…	Transcription Factor	Tbio
27	PSG5	9606.ENSP00000382334	Pregnancy specific beta-1-glycoprotein 5; Belongs to the immunoglobulin superfamily. CEA family.	Other	Tbio
27	MAP3K9	9606.ENSP00000451263	Mitogen-activated protein kinase kinase kinase 9; Serine/threonine kinase which acts as an essential component of the MAP kinase signal transduction pathway. Plays an important role in the cascades of cellular responses evoked by changes in the environment. Once activated, acts as an upstream activator of the MKK/JNK signal transduction cascade through the phosphorylation of MAP2K4/MKK4 and MAP2K…	Kinase	Tchem
27	MTDH	9606.ENSP00000338235	Protein LYRIC; Downregulates SLC1A2/EAAT2 promoter activity when expressed ectopically. Activates the nuclear factor kappa-B (NF-kappa-B) transcription factor. Promotes anchorage-independent growth of immortalized melanocytes and astrocytes which is a key component in tumor cell expansion. Promotes lung metastasis and also has an effect on bone and brain metastasis, possibly by enhancing the seed…	Other	Tbio
27	KLF6	9606.ENSP00000419923	Krueppel-like factor 6; Transcriptional activator (By similarity). Binds a GC box motif. Could play a role in B-cell growth and development.	Transcription Factor	Tbio
27	CDR2	9606.ENSP00000268383	Cerebellar degeneration related protein 2	Other	Tbio
27	CBLL1	9606.ENSP00000401277	E3 ubiquitin-protein ligase Hakai; E3 ubiquitin-protein ligase that mediates ubiquitination of several tyrosine-phosphorylated Src substrates, including CDH1, CTTN and DOK1 (By similarity). Targets CDH1 for endocytosis and degradation (By similarity). Associated component of the WMM complex, a complex that mediates N6-methyladenosine (m6A) methylation of RNAs, a modification that plays a role in …	Enzyme	Tbio
27	PRKCDBP	9606.ENSP00000307292	Caveolae-associated protein 3; Regulates the traffic and/or budding of caveolae . Plays a role in caveola formation in a tissue- specific manner. Required for the formation of caveolae in smooth muscle but not in the lung and heart endothelial cells. Regulates the equilibrium between cell surface-associated and cell surface- dissociated caveolae by promoting the rapid release of caveolae from the…	Enzyme	Tbio
27	MYC	9606.ENSP00000478887	Myc proto-oncogene protein; Transcription factor that binds DNA in a non-specific manner, yet also specifically recognizes the core sequence 5'-CAC[GA]TG-3'. Activates the transcription of growth-related genes. Binds to the VEGFA promoter, promoting VEGFA production and subsequent sprouting angiogenesis . Regulator of somatic reprogramming, controls self-renewal of embryonic stem cells. Functions…	Transcription Factor	Tchem
28	PKN2	9606.ENSP00000359552	Serine/threonine-protein kinase N2; PKC-related serine/threonine-protein kinase and Rho/Rac effector protein that participates in specific signal transduction responses in the cell. Plays a role in the regulation of cell cycle progression, actin cytoskeleton assembly, cell migration, cell adhesion, tumor cell invasion and transcription activation signaling processes. Phosphorylates CTTN in hyalur…	Kinase	Tchem
28	ARHGAP33	9606.ENSP00000320038	Rho GTPase-activating protein 33; May be involved in several stages of intracellular trafficking. Could play an important role in the regulation of glucose transport by insulin. May act as a downstream effector of RHOQ/TC10 in the regulation of insulin-stimulated glucose transport (By similarity). ; Belongs to the PX domain-containing GAP family.	Enzyme	Tbio
28	RHOU	9606.ENSP00000355652	Rho-related GTP-binding protein RhoU; Acts upstream of PAK1 to regulate the actin cytoskeleton, adhesion turnover and increase cell migration. Stimulates quiescent cells to reenter the cell cycle. Has no detectable GTPase activity but its high intrinsic guanine nucleotide exchange activity suggests it is constitutively GTP-bound. Plays a role in the regulation of cell morphology and cytoskeletal …	Enzyme	Tbio
28	RAC1	9606.ENSP00000348461	Ras-related C3 botulinum toxin substrate 1; Plasma membrane-associated small GTPase which cycles between active GTP-bound and inactive GDP-bound states. In its active state, binds to a variety of effector proteins to regulate cellular responses such as secretory processes, phagocytosis of apoptotic cells, epithelial cell polarization, neurons adhesion, migration and differentiation, and growth-fa…	Enzyme	Tbio
28	WIPF2	9606.ENSP00000320924	WAS/WASL-interacting protein family member 2; Plays an active role in the formation of cell surface protrusions downstream of activated PDGFB receptors. Plays an important role in actin-microspike formation through cooperation with WASL. May cooperate with WASP and WASL to induce mobilization and reorganization of the actin filament system.	Other	Tbio
28	PAK3	9606.ENSP00000353864	Serine/threonine-protein kinase PAK 3; Serine/threonine protein kinase that plays a role in a variety of different signaling pathways including cytoskeleton regulation, cell migration, or cell cycle regulation. Plays a role in dendrite spine morphogenesis as well as synapse formation and plasticity. Acts as downstream effector of the small GTPases CDC42 and RAC1. Activation by the binding of acti…	Kinase	Tchem
28	SWAP70	9606.ENSP00000315630	Switch-associated protein 70; Phosphatidylinositol 3,4,5-trisphosphate-dependent guanine nucleotide exchange factor (GEF) which, independently of RAS, transduces signals from tyrosine kinase receptors to RAC. It also mediates signaling of membrane ruffling. Regulates the actin cytoskeleton as an effector or adapter protein in response to agonist stimulated phosphatidylinositol (3,4)-bisphosphate …	Other	Tbio
28	DOCK9	9606.ENSP00000365643	Dedicator of cytokinesis protein 9; Guanine nucleotide-exchange factor (GEF) that activates CDC42 by exchanging bound GDP for free GTP. Overexpression induces filopodia formation.	Other	Tbio
28	PLEKHG3	9606.ENSP00000247226	Pleckstrin homology and RhoGEF domain containing G3	Other	Tbio
29	INTS10	9606.ENSP00000381064	Integrator complex subunit 10; Component of the Integrator (INT) complex, a complex involved in the small nuclear RNAs (snRNA) U1 and U2 transcription and in their 3'-box-dependent processing. The Integrator complex is associated with the C-terminal domain (CTD) of RNA polymerase II largest subunit (POLR2A) and is recruited to the U1 and U2 snRNAs genes (Probable). May be not involved in the recr…	Other	Tbio
29	CPSF3L	9606.ENSP00000445001	Integrator complex subunit 11; Catalytic component of the Integrator (INT) complex, a complex involved in the small nuclear RNAs (snRNA) U1 and U2 transcription and in their 3'-box-dependent processing. The Integrator complex is associated with the C-terminal domain (CTD) of RNA polymerase II largest subunit (POLR2A) and is recruited to the U1 and U2 snRNAs genes. Mediates the snRNAs 3' cleavage.…	Other	Tbio
29	INTS8	9606.ENSP00000430338	Integrator complex subunit 8; Component of the Integrator complex, a complex involved in the small nuclear RNAs (snRNA) U1 and U2 transcription and in their 3'- box-dependent processing. The Integrator complex is associated with the C-terminal domain (CTD) of RNA polymerase II largest subunit (POLR2A) and is recruited to the U1 and U2 snRNAs genes.	Other	Tdark
29	VWA9	9606.ENSP00000498715	Integrator complex subunit 14; Probable component of the Integrator (INT) complex, a complex involved in the small nuclear RNAs (snRNA) U1 and U2 transcription and in their 3'-box-dependent processing; Belongs to the INTS14 family.	Other	Tdark
29	INIP	9606.ENSP00000363360	SOSS complex subunit C; Component of the SOSS complex, a multiprotein complex that functions downstream of the MRN complex to promote DNA repair and G2/M checkpoint. The SOSS complex associates with single-stranded DNA at DNA lesions and influences diverse endpoints in the cellular DNA damage response including cell-cycle checkpoint activation, recombinational repair and maintenance of genomic st…	Other	Tbio
29	INTS1	9606.ENSP00000385722	Integrator complex subunit 1; Component of the Integrator (INT) complex, a complex involved in the small nuclear RNAs (snRNA) U1 and U2 transcription and in their 3'-box-dependent processing. The Integrator complex is associated with the C-terminal domain (CTD) of RNA polymerase II largest subunit (POLR2A) and is recruited to the U1 and U2 snRNAs genes (Probable). Mediates recruitment of cytoplas…	Other	Tbio
29	ASUN	9606.ENSP00000261191	Integrator complex subunit 13; Crucial regulator of the mitotic cell cycle and development. At prophase, required for dynein anchoring to the nuclear envelope important for proper centrosome-nucleus coupling. At G2/M phase, may be required for proper spindle formation and execution of cytokinesis. Probable component of the Integrator (INT) complex, a complex involved in the small nuclear RNAs (sn…	Other	Tbio
29	INTS7	9606.ENSP00000355961	Integrator complex subunit 7; Component of the Integrator (INT) complex, a complex involved in the small nuclear RNAs (snRNA) U1 and U2 transcription and in their 3'-box-dependent processing. The Integrator complex is associated with the C-terminal domain (CTD) of RNA polymerase II largest subunit (POLR2A) and is recruited to the U1 and U2 snRNAs genes (Probable). Plays a role in DNA damage respo…	Other	Tdark
29	INTS4	9606.ENSP00000434466	Integrator complex subunit 4; Component of the Integrator (INT) complex, a complex involved in the small nuclear RNAs (snRNA) U1 and U2 transcription and in their 3'-box-dependent processing. The Integrator complex is associated with the C-terminal domain (CTD) of RNA polymerase II largest subunit (POLR2A) and is recruited to the U1 and U2 snRNAs genes (Probable). Mediates recruitment of cytoplas…	Other	Tdark
30	RAPGEF5	9606.ENSP00000343656	Rap guanine nucleotide exchange factor 5; Guanine nucleotide exchange factor (GEF) for RAP1A, RAP2A and MRAS/M-Ras-GTP. Its association with MRAS inhibits Rap1 activation.	Other	Tbio
30	KCNK13	9606.ENSP00000282146	Potassium channel subfamily K member 13; Potassium channel displaying weak inward rectification in symmetrical K(+) solution; Belongs to the two pore domain potassium channel (TC 1.A.1.8) family.	Ion Channel	Tbio
30	OR2F1	9606.ENSP00000485483	Olfactory receptor 2F1; Odorant receptor; Belongs to the G-protein coupled receptor 1 family.	oGPCR	Tdark
30	RAP1GAP2	9606.ENSP00000254695	Rap1 GTPase-activating protein 2; GTPase activator for the nuclear Ras-related regulatory protein RAP-1A (KREV-1), converting it to the putatively inactive GDP- bound state.	Enzyme	Tbio
30	RAP1A	9606.ENSP00000358723	Ras-related protein Rap-1A; Induces morphological reversion of a cell line transformed by a Ras oncogene. Counteracts the mitogenic function of Ras, at least partly because it can interact with Ras GAPs and RAF in a competitive manner. Together with ITGB1BP1, regulates KRIT1 localization to microtubules and membranes. Plays a role in nerve growth factor (NGF)- induced neurite outgrowth. Plays a r…	Enzyme	Tchem
30	YWHAB	9606.ENSP00000361930	14-3-3 protein beta/alpha, N-terminally processed; Adapter protein implicated in the regulation of a large spectrum of both general and specialized signaling pathways. Binds to a large number of partners, usually by recognition of a phosphoserine or phosphothreonine motif. Binding generally results in the modulation of the activity of the binding partner. Negative regulator of osteogenesis. Block…	Other	Tchem
30	GSKIP	9606.ENSP00000451188	GSK3B-interacting protein; A-kinase anchoring protein for GSK3B and PKA that regulates or facilitates their kinase activity towards their targets . The ternary complex enhances Wnt-induced signaling by facilitating the GSK3B- and PKA-induced phosphorylation of beta-catenin leading to beta-catenin degradation and stabilization respectively (PubMed:27484798, PubMed:16981698). Upon cAMP activation, …	Other	Tbio
30	ADCY7	9606.ENSP00000501053	Adenylate cyclase type 7; Catalyzes the formation of cAMP in response to activation of G protein-coupled receptors (Probable). Functions in signaling cascades activated namely by thrombin and sphingosine 1-phosphate and mediates regulation of cAMP synthesis through synergistic action of the stimulatory G alpha protein with GNA13 (PubMed:23229509, PubMed:18541530). Also, during inflammation, media…	Enzyme	Tbio
30	PRKACA	9606.ENSP00000309591	cAMP-dependent protein kinase catalytic subunit alpha; Phosphorylates a large number of substrates in the cytoplasm and the nucleus. Regulates the abundance of compartmentalized pools of its regulatory subunits through phosphorylation of PJA2 which binds and ubiquitinates these subunits, leading to their subsequent proteolysis. Phosphorylates CDC25B, ABL1, NFKB1, CLDN3, PSMC5/RPT6, PJA2, RYR2, RO…	Kinase	Tchem
31	GEMIN8	9606.ENSP00000369895	Gem-associated protein 8; The SMN complex plays a catalyst role in the assembly of small nuclear ribonucleoproteins (snRNPs), the building blocks of the spliceosome. Thereby, plays an important role in the splicing of cellular pre-mRNAs. Most spliceosomal snRNPs contain a common set of Sm proteins SNRPB, SNRPD1, SNRPD2, SNRPD3, SNRPE, SNRPF and SNRPG that assemble in a heptameric protein ring on …	Other	Tbio
31	CPSF7	9606.ENSP00000345412	Cleavage and polyadenylation specificity factor subunit 7; Component of the cleavage factor Im (CFIm) complex that functions as an activator of the pre-mRNA 3'-end cleavage and polyadenylation processing required for the maturation of pre-mRNA into functional mRNAs . CFIm contributes to the recruitment of multiprotein complexes on specific sequences on the pre-mRNA 3'-end, so called cleavage and …	Other	Tbio
31	NCBP1	9606.ENSP00000364289	Nuclear cap-binding protein subunit 1; Component of the cap-binding complex (CBC), which binds cotranscriptionally to the 5'-cap of pre-mRNAs and is involved in various processes such as pre-mRNA splicing, translation regulation, nonsense-mediated mRNA decay, RNA-mediated gene silencing (RNAi) by microRNAs (miRNAs) and mRNA export. The CBC complex is involved in mRNA export from the nucleus via i…	Other	Tbio
31	THOC2	9606.ENSP00000245838	THO complex subunit 2; Required for efficient export of polyadenylated RNA and spliced mRNA. Acts as component of the THO subcomplex of the TREX complex which is thought to couple mRNA transcription, processing and nuclear export, and which specifically associates with spliced mRNA and not with unspliced pre-mRNA. TREX is recruited to spliced mRNAs by a transcription-independent mechanism, binds …	Other	Tbio
31	ZNF473	9606.ENSP00000472808	Zinc finger protein 473; Involved in histone 3'-end pre-mRNA processing by associating with U7 snRNP and interacting with SLBP/pre-mRNA complex. Increases histone 3'-end pre-mRNA processing but has no effect on U7 snRNP levels, when overexpressed. Required for cell cycle progression from G1 to S phases.	Transcription Factor	Tbio
31	SYMPK	9606.ENSP00000245934	Symplekin; Scaffold protein that functions as a component of a multimolecular complex involved in histone mRNA 3'-end processing. Specific component of the tight junction (TJ) plaque, but might not be an exclusively junctional component. May have a house-keeping rule. Is involved in pre-mRNA polyadenylation. Enhances SSU72 phosphatase activity.	Other	Tbio
31	SARNP	9606.ENSP00000337632	SAP domain-containing ribonucleoprotein; Binds both single-stranded and double-stranded DNA with higher affinity for the single-stranded form. Specifically binds to scaffold/matrix attachment region DNA. Also binds single-stranded RNA. Enhances RNA unwinding activity of DDX39A. May participate in important transcriptional or translational control of cell growth, metabolism and carcinogenesis. Com…	Other	Tbio
31	THOC6	9606.ENSP00000326531	THO complex subunit 6 homolog; Acts as component of the THO subcomplex of the TREX complex which is thought to couple mRNA transcription, processing and nuclear export, and which specifically associates with spliced mRNA and not with unspliced pre-mRNA. TREX is recruited to spliced mRNAs by a transcription-independent mechanism, binds to mRNA upstream of the exon-junction complex (EJC) and is rec…	Other	Tbio
31	THOC3	9606.ENSP00000265097	THO complex subunit 3; Required for efficient export of polyadenylated RNA and spliced mRNA. Acts as component of the THO subcomplex of the TREX complex which is thought to couple mRNA transcription, processing and nuclear export, and which specifically associates with spliced mRNA and not with unspliced pre-mRNA. TREX is recruited to spliced mRNAs by a transcription-independent mechanism, binds …	Other	Tbio
32	NDUFS7	9606.ENSP00000233627	NADH dehydrogenase [ubiquinone] iron-sulfur protein 7, mitochondrial; Core subunit of the mitochondrial membrane respiratory chain NADH dehydrogenase (Complex I) that is believed to belong to the minimal assembly required for catalysis. Complex I functions in the transfer of electrons from NADH to the respiratory chain. The immediate electron acceptor for the enzyme is believed to be ubiquinone.	Enzyme	Tclin
32	UQCR11	9606.ENSP00000467262	Cytochrome b-c1 complex subunit 10; Component of the ubiquinol-cytochrome c oxidoreductase, a multisubunit transmembrane complex that is part of the mitochondrial electron transport chain which drives oxidative phosphorylation. The respiratory chain contains 3 multisubunit complexes succinate dehydrogenase (complex II, CII), ubiquinol-cytochrome c oxidoreductase (cytochrome b-c1 complex, complex …	Other	Tbio
32	NDUFA2	9606.ENSP00000252102	NADH dehydrogenase [ubiquinone] 1 alpha subcomplex subunit 2; Accessory subunit of the mitochondrial membrane respiratory chain NADH dehydrogenase (Complex I), that is believed not to be involved in catalysis. Complex I functions in the transfer of electrons from NADH to the respiratory chain. The immediate electron acceptor for the enzyme is believed to be ubiquinone.	Enzyme	Tclin
32	NDUFB6	9606.ENSP00000369176	NADH dehydrogenase [ubiquinone] 1 beta subcomplex subunit 6; Accessory subunit of the mitochondrial membrane respiratory chain NADH dehydrogenase (Complex I), that is believed not to be involved in catalysis. Complex I functions in the transfer of electrons from NADH to the respiratory chain. The immediate electron acceptor for the enzyme is believed to be ubiquinone.	Enzyme	Tclin
32	NDUFA5	9606.ENSP00000417142	NADH dehydrogenase [ubiquinone] 1 alpha subcomplex subunit 5; Accessory subunit of the mitochondrial membrane respiratory chain NADH dehydrogenase (Complex I), that is believed not to be involved in catalysis. Complex I functions in the transfer of electrons from NADH to the respiratory chain. The immediate electron acceptor for the enzyme is believed to be ubiquinone.	Enzyme	Tclin
32	NDUFA1	9606.ENSP00000360492	NADH dehydrogenase [ubiquinone] 1 alpha subcomplex subunit 1; Accessory subunit of the mitochondrial membrane respiratory chain NADH dehydrogenase (Complex I), that is believed not to be involved in catalysis. Complex I functions in the transfer of electrons from NADH to the respiratory chain. The immediate electron acceptor for the enzyme is believed to be ubiquinone.	Enzyme	Tclin
32	UQCR10	9606.ENSP00000332887	Cytochrome b-c1 complex subunit 9; Component of the ubiquinol-cytochrome c oxidoreductase, a multisubunit transmembrane complex that is part of the mitochondrial electron transport chain which drives oxidative phosphorylation. The respiratory chain contains 3 multisubunit complexes succinate dehydrogenase (complex II, CII), ubiquinol-cytochrome c oxidoreductase (cytochrome b-c1 complex, complex I…	Other	Tbio
32	UQCRQ	9606.ENSP00000367939	Cytochrome b-c1 complex subunit 8; Component of the ubiquinol-cytochrome c oxidoreductase, a multisubunit transmembrane complex that is part of the mitochondrial electron transport chain which drives oxidative phosphorylation. The respiratory chain contains 3 multisubunit complexes succinate dehydrogenase (complex II, CII), ubiquinol-cytochrome c oxidoreductase (cytochrome b-c1 complex, complex I…	Other	Tbio
33	FGD6	9606.ENSP00000344446	FYVE, RhoGEF and PH domain-containing protein 6; May activate CDC42, a member of the Ras-like family of Rho- and Rac proteins, by exchanging bound GDP for free GTP. May play a role in regulating the actin cytoskeleton and cell shape (By similarity).	Other	Tbio
33	SLC3A2	9606.ENSP00000367123	4F2 cell-surface antigen heavy chain; Component of several heterodimeric amino acid transporter complexes (PubMed:11557028, PubMed:9829974, PubMed:9751058, PubMed:10391915, PubMed:10574970, PubMed:11311135). The precise substrate specificity depends on the other subunit in the heterodimer (PubMed:9829974, PubMed:9751058, PubMed:10391915, PubMed:10574970, PubMed:30867591, PubMed:10903140). The het…	Transporter	Tbio
33	SLC7A5	9606.ENSP00000261622	Large neutral amino acids transporter small subunit 1; The heterodimer with SLC3A2 functions as sodium-independent, high-affinity transporter that mediates uptake of large neutral amino acids such as phenylalanine, tyrosine, L-DOPA, leucine, histidine, methionine and tryptophan (PubMed:9751058, PubMed:10049700, PubMed:11557028, PubMed:10391915, PubMed:10574970, PubMed:11311135, PubMed:11564694, P…	Transporter	Tchem
33	SLC38A1	9606.ENSP00000449756	Sodium-coupled neutral amino acid transporter 1; Functions as a sodium-dependent amino acid transporter. Mediates the saturable, pH-sensitive and electrogenic cotransport of glutamine and sodium ions with a stoichiometry of 1:1. May also transport small zwitterionic and aliphatic amino acids with a lower affinity. May supply glutamatergic and GABAergic neurons with glutamine which is required for…	Transporter	Tbio
33	SLC1A6	9606.ENSP00000221742	Excitatory amino acid transporter 4; Sodium-dependent, high-affinity amino acid transporter that mediates the uptake of L-glutamate and also L-aspartate and D-aspartate . Functions as a symporter that transports one amino acid molecule together with two or three Na(+) ions and one proton, in parallel with the counter-transport of one K(+) ion. Mediates Cl(-) flux that is not coupled to amino acid…	Transporter	Tchem
33	SLC43A2	9606.ENSP00000461382	Large neutral amino acids transporter small subunit 4; Sodium-, chloride-, and pH-independent high affinity transport of large neutral amino acids.	Transporter	Tbio
33	SLC15A1	9606.ENSP00000365686	Solute carrier family 15 member 1; Proton-coupled intake of oligopeptides of 2 to 4 amino acids with a preference for dipeptides. May constitute a major route for the absorption of protein digestion end-products; Belongs to the PTR2/POT transporter (TC 2.A.17) family.	Transporter	Tchem
34	SUMO1	9606.ENSP00000376077	Small ubiquitin-related modifier 1; Ubiquitin-like protein that can be covalently attached to proteins as a monomer or a lysine-linked polymer. Covalent attachment via an isopeptide bond to its substrates requires prior activation by the E1 complex SAE1-SAE2 and linkage to the E2 enzyme UBE2I, and can be promoted by E3 ligases such as PIAS1-4, RANBP2 or CBX4. This post- translational modification…	Other	Tbio
34	AQP11	9606.ENSP00000318770	Aquaporin-11; Channel protein that facilitates the transport of water, glycerol and hydrogen peroxide across membrane of cell or organelles guaranteeing intracellular homeostasis in several organes like liver, kidney and brain . In situation of stress, participates in endoplasmic reticulum (ER) homeostasis by regulating redox homeostasis through the transport of hydrogen peroxide across the endop…	Other	Tbio
34	SAE1	9606.ENSP00000270225	SUMO-activating enzyme subunit 1, N-terminally processed; The heterodimer acts as an E1 ligase for SUMO1, SUMO2, SUMO3, and probably SUMO4. It mediates ATP-dependent activation of SUMO proteins followed by formation of a thioester bond between a SUMO protein and a conserved active site cysteine residue on UBA2/SAE2. ECO:0000269|PubMed:11451954, ECO:0000269|PubMed:11481243, ECO:0000269|PubMed:1566…	Other	Tbio
34	ZNF131	9606.ENSP00000426504	Zinc finger protein 131; Plays a role during development and organogenesis as well as in the function of the adult central nervous system (By similarity). May be involved in transcriptional regulation as a repressor of ESR1/ER-alpha signaling.	Transcription Factor	Tbio
34	ZMYM5	9606.ENSP00000372361	Zinc finger MYM-type protein 5; Functions as a transcriptional regulator.	Other	Tdark
34	ATF7IP2	9606.ENSP00000379808	Activating transcription factor 7-interacting protein 2; Recruiter that couples transcriptional factors to general transcription apparatus and thereby modulates transcription regulation and chromatin formation. Can both act as an activator or a repressor depending on the context. Mediates MBD1-dependent transcriptional repression, probably by recruiting complexes containing SETDB1. The complex fo…	Other	Tdark
34	SUMO2	9606.ENSP00000405965	Small ubiquitin-related modifier 2; Ubiquitin-like protein that can be covalently attached to proteins as a monomer or as a lysine-linked polymer. Covalent attachment via an isopeptide bond to its substrates requires prior activation by the E1 complex SAE1-SAE2 and linkage to the E2 enzyme UBE2I, and can be promoted by an E3 ligase such as PIAS1-4, RANBP2, CBX4 or ZNF451 . This post-translational…	Other	Tbio
35	AGT	9606.ENSP00000355627	Angiotensin 1-4; Essential component of the renin-angiotensin system (RAS), a potent regulator of blood pressure, body fluid and electrolyte homeostasis. [Angiotensin-3]: stimulates aldosterone release.	Other	Tbio
35	INSL5	9606.ENSP00000302724	Insulin-like peptide INSL5 A chain; May have a role in gut contractility or in thymic development and regulation. Activates RXFP4 with high potency and appears to be the endogenous ligand for this receptor; Belongs to the insulin family.	Other	Tbio
35	LTB4R2	9606.ENSP00000445772	Leukotriene B4 receptor 2; Low-affinity receptor for leukotrienes including leukotriene B4. Mediates chemotaxis of granulocytes and macrophages. The response is mediated via G-proteins that activate a phosphatidylinositol-calcium second messenger system. The rank order of affinities for the leukotrienes is LTB4 > 12-epi-LTB4 > LTB5 > LTB3.	GPCR	Tchem
35	SSTR5	9606.ENSP00000293897	Somatostatin receptor type 5; Receptor for somatostatin 28 and to a lesser extent for somatostatin-14. The activity of this receptor is mediated by G proteins which inhibit adenylyl cyclase. Increases cell growth inhibition activity of SSTR2 following heterodimerization.	GPCR	Tclin
35	NPB	9606.ENSP00000332766	Neuropeptide B-23; May be involved in the regulation of feeding, neuroendocrine system, memory, learning and in the afferent pain pathway.	Other	Tdark
35	GPSM1	9606.ENSP00000392828	G-protein-signaling modulator 1; Guanine nucleotide dissociation inhibitor (GDI) which functions as a receptor-independent activator of heterotrimeric G- protein signaling. Keeps G(i/o) alpha subunit in its GDP-bound form thus uncoupling heterotrimeric G-proteins signaling from G protein- coupled receptors. Controls spindle orientation and asymmetric cell fate of cerebral cortical progenitors. Ma…	Other	Tbio
35	GNRH2	9606.ENSP00000245983	GnRH-associated peptide 2; Stimulates the secretion of gonadotropins; it stimulates the secretion of both luteinizing and follicle-stimulating hormones; Belongs to the GnRH family.	Other	Tbio
36	RPP40	9606.ENSP00000369391	Ribonuclease P protein subunit p40; Component of ribonuclease P, a ribonucleoprotein complex that generates mature tRNA molecules by cleaving their 5'-ends . Also a component of the MRP ribonuclease complex, which cleaves pre-rRNA sequences .	Enzyme	Tbio
36	RPP25L	9606.ENSP00000297613	Ribonuclease P protein subunit p25-like protein; May be a component of ribonuclease P or MRP.	Enzyme	Tdark
36	POP5	9606.ENSP00000350098	Ribonuclease P/MRP protein subunit POP5; Component of ribonuclease P, a protein complex that generates mature tRNA molecules by cleaving their 5'-ends (PubMed:11413139, PubMed:30454648). Also a component of the MRP ribonuclease complex, which cleaves pre-rRNA sequences .	Enzyme	Tbio
36	RPP30	9606.ENSP00000389182	Ribonuclease P protein subunit p30; Component of ribonuclease P, a ribonucleoprotein complex that generates mature tRNA molecules by cleaving their 5'-ends . Also a component of the MRP ribonuclease complex, which cleaves pre-rRNA sequences . ECO:0000269|PubMed:30454648, ECO:0000269|PubMed:9037013,	Enzyme	Tbio
36	POP4	9606.ENSP00000465213	Ribonuclease P protein subunit p29; Component of ribonuclease P, a ribonucleoprotein complex that generates mature tRNA molecules by cleaving their 5'-ends.	Enzyme	Tbio
36	POP1	9606.ENSP00000385787	Ribonucleases P/MRP protein subunit POP1; Component of ribonuclease P, a ribonucleoprotein complex that generates mature tRNA molecules by cleaving their 5'-ends . Also a component of the MRP ribonuclease complex, which cleaves pre-rRNA sequences .	Enzyme	Tbio
36	POP7	9606.ENSP00000304353	Ribonuclease P protein subunit p20; Component of ribonuclease P, a ribonucleoprotein complex that generates mature tRNA molecules by cleaving their 5'-ends . Also a component of the MRP ribonuclease complex, which cleaves pre-rRNA sequences .	Enzyme	Tbio
37	RGS3	9606.ENSP00000363255	Regulator of G-protein signaling 3; Down-regulates signaling from heterotrimeric G-proteins by increasing the GTPase activity of the alpha subunits, thereby driving them into their inactive GDP-bound form. Down-regulates G-protein- mediated release of inositol phosphates and activation of MAP kinases.	Other	Tbio
37	GNG5	9606.ENSP00000359675	Guanine nucleotide-binding protein G(I)/G(S)/G(O) subunit gamma-5; Guanine nucleotide-binding proteins (G proteins) are involved as a modulator or transducer in various transmembrane signaling systems. The beta and gamma chains are required for the GTPase activity, for replacement of GDP by GTP, and for G protein-effector interaction.	Other	Tbio
37	GNGT2	9606.ENSP00000421710	Guanine nucleotide-binding protein G(I)/G(S)/G(O) subunit gamma-T2; Guanine nucleotide-binding proteins (G proteins) are involved as a modulator or transducer in various transmembrane signaling systems. The beta and gamma chains are required for the GTPase activity, for replacement of GDP by GTP, and for G protein-effector interaction.	Other	Tbio
37	RGS10	9606.ENSP00000358099	Regulator of G-protein signaling 10; Regulates G protein-coupled receptor signaling cascades, including signaling downstream of the muscarinic acetylcholine receptor CHRM2. Inhibits signal transduction by increasing the GTPase activity of G protein alpha subunits, thereby driving them into their inactive GDP-bound form (PubMed:8774883, PubMed:10608901, PubMed:9353196, PubMed:11443111, PubMed:1843…	Other	Tbio
37	PTGER1	9606.ENSP00000292513	Prostaglandin E2 receptor EP1 subtype; Receptor for prostaglandin E2 (PGE2). The activity of this receptor is mediated by G(q) proteins which activate a phosphatidylinositol-calcium second messenger system. May play a role as an important modulator of renal function. Implicated the smooth muscle contractile response to PGE2 in various tissues; Belongs to the G-protein coupled receptor 1 family.	GPCR	Tclin
37	GNG12	9606.ENSP00000360021	Guanine nucleotide-binding protein G(I)/G(S)/G(O) subunit gamma-12; Guanine nucleotide-binding proteins (G proteins) are involved as a modulator or transducer in various transmembrane signaling systems. The beta and gamma chains are required for the GTPase activity, for replacement of GDP by GTP, and for G protein-effector interaction.	Other	Tbio
37	RGS14	9606.ENSP00000386229	Regulator of G-protein signaling 14; Regulates G protein-coupled receptor signaling cascades. Inhibits signal transduction by increasing the GTPase activity of G protein alpha subunits, thereby driving them into their inactive GDP- bound form. Besides, modulates signal transduction via G protein alpha subunits by functioning as a GDP-dissociation inhibitor (GDI). Has GDI activity on G(i) alpha su…	Other	Tbio
38	CHMP4A	9606.ENSP00000476412	Charged multivesicular body protein 4a; Probable core component of the endosomal sorting required for transport complex III (ESCRT-III) which is involved in multivesicular bodies (MVBs) formation and sorting of endosomal cargo proteins into MVBs. MVBs contain intraluminal vesicles (ILVs) that are generated by invagination and scission from the limiting membrane of the endosome and mostly are deli…	Other	Tbio
38	HSF1	9606.ENSP00000431512	Heat shock factor protein 1; Functions as a stress-inducible and DNA-binding transcription factor that plays a central role in the transcriptional activation of the heat shock response (HSR), leading to the expression of a large class of molecular chaperones heat shock proteins (HSPs) that protect cells from cellular insults' damage (PubMed:1871105, PubMed:11447121, PubMed:1986252, PubMed:7760831…	Transcription Factor	Tchem
38	AHSA1	9606.ENSP00000216479	Activator of 90 kDa heat shock protein ATPase homolog 1; Acts as a co-chaperone of HSP90AA1 . Activates the ATPase activity of HSP90AA1 leading to increase in its chaperone activity . Competes with the inhibitory co- chaperone FNIP1 for binding to HSP90AA1, thereby providing a reciprocal regulatory mechanism for chaperoning of client proteins . Competes with the inhibitory co-chaperone TSC1 for b…	Enzyme	Tbio
38	HSBP1	9606.ENSP00000392896	Heat shock factor-binding protein 1; Negative regulator of the heat shock response. Negatively affects HSF1 DNA-binding activity. May have a role in the suppression of the activation of the stress response during the aging process; Belongs to the HSBP1 family.	Other	Tbio
38	HSPA8	9606.ENSP00000437125	Heat shock cognate 71 kDa protein; Molecular chaperone implicated in a wide variety of cellular processes, including protection of the proteome from stress, folding and transport of newly synthesized polypeptides, activation of proteolysis of misfolded proteins and the formation and dissociation of protein complexes. Plays a pivotal role in the protein quality control system, ensuring the correct…	Other	Tchem
38	HSPA2	9606.ENSP00000378199	Heat shock-related 70 kDa protein 2; Molecular chaperone implicated in a wide variety of cellular processes, including protection of the proteome from stress, folding and transport of newly synthesized polypeptides, activation of proteolysis of misfolded proteins and the formation and dissociation of protein complexes. Plays a pivotal role in the protein quality control system, ensuring the corre…	Other	Tchem
38	HSPH1	9606.ENSP00000487365	Heat shock protein 105 kDa; Acts as a nucleotide-exchange factor (NEF) for chaperone proteins HSPA1A and HSPA1B, promoting the release of ADP from HSPA1A/B thereby triggering client/substrate protein release . Prevents the aggregation of denatured proteins in cells under severe stress, on which the ATP levels decrease markedly. Inhibits HSPA8/HSC70 ATPase and chaperone activities (By similarity).	Other	Tbio
39	PPP2R1A	9606.ENSP00000324804	Serine/threonine-protein phosphatase 2A 65 kDa regulatory subunit A alpha isoform; The PR65 subunit of protein phosphatase 2A serves as a scaffolding molecule to coordinate the assembly of the catalytic subunit and a variable regulatory B subunit. Upon interaction with GNA12 promotes dephosphorylation of microtubule associated protein TAU/MAPT . Required for proper chromosome segregation and for …	Enzyme	Tbio
39	STRN3	9606.ENSP00000350071	Striatin-3; Binds calmodulin in a calcium dependent manner. May function as scaffolding or signaling protein.	Other	Tbio
39	STRN4	9606.ENSP00000375777	Striatin-4; Binds calmodulin in a calcium dependent manner. May function as scaffolding or signaling protein; Belongs to the WD repeat striatin family.	Other	Tbio
39	MOB4	9606.ENSP00000315702	MOB-like protein phocein; May play a role in membrane trafficking, specifically in membrane budding reactions; Belongs to the MOB1/phocein family.	Other	Tbio
39	PPP2R5A	9606.ENSP00000261461	Serine/threonine-protein phosphatase 2A 56 kDa regulatory subunit alpha isoform; The B regulatory subunit might modulate substrate selectivity and catalytic activity, and also might direct the localization of the catalytic enzyme to a particular subcellular compartment.	Enzyme	Tchem
39	PPP2R5C	9606.ENSP00000412324	Serine/threonine-protein phosphatase 2A 56 kDa regulatory subunit gamma isoform; The B regulatory subunit might modulate substrate selectivity and catalytic activity, and also might direct the localization of the catalytic enzyme to a particular subcellular compartment. The PP2A- PPP2R5C holoenzyme may specifically dephosphorylate and activate TP53 and play a role in DNA damage-induced inhibition…	Enzyme	Tbio
40	COA6	9606.ENSP00000355574	Cytochrome c oxidase assembly factor 6 homolog; Involved in the maturation of the mitochondrial respiratory chain complex IV subunit MT-CO2/COX2. Thereby, may regulate early steps of complex IV assembly. Mitochondrial respiratory chain complex IV or cytochrome c oxidase is the component of the respiratory chain that catalyzes the transfer of electrons from intermembrane space cytochrome c to mole…	Enzyme	Tbio
40	COA5	9606.ENSP00000330730	Cytochrome c oxidase assembly factor 5; Involved in an early step of the mitochondrial complex IV assembly process.	Enzyme	Tdark
40	COX17	9606.ENSP00000261070	Cytochrome c oxidase copper chaperone; Copper metallochaperone essential for the assembly of the mitochondrial respiratory chain complex IV (CIV), also known as cytochrome c oxidase. Binds two copper ions and delivers them to the metallochaperone SCO1 which transports the copper ions to the Cu(A) site on the cytochrome c oxidase subunit II (MT-CO2/COX2).	Enzyme	Tbio
40	COX14	9606.ENSP00000326052	Cytochrome c oxidase assembly protein COX14; Core component of the MITRAC (mitochondrial translation regulation assembly intermediate of cytochrome c oxidase complex) complex, that regulates cytochrome c oxidase assembly. Requires for coordination of the early steps of cytochrome c oxidase assembly with the synthesis of MT-CO1.	Enzyme	Tbio
40	COX16	9606.ENSP00000374562	Cytochrome c oxidase assembly protein COX16 homolog, mitochondrial; Required for the assembly of the mitochondrial respiratory chain complex IV (CIV), also known as cytochrome c oxidase . Promotes the insertion of copper into the active site of cytochrome c oxidase subunit II (MT-CO2/COX2) . Interacts specifically with newly synthesized MT-CO2/COX and its copper center-forming metallochaperones S…	Enzyme	Tbio
40	CMC1	9606.ENSP00000418348	COX assembly mitochondrial protein homolog; Component of the MITRAC (mitochondrial translation regulation assembly intermediate of cytochrome c oxidase complex) complex, that regulates cytochrome c oxidase assembly.	Other	Tdark
41	YWHAE	9606.ENSP00000264335	14-3-3 protein epsilon; Adapter protein implicated in the regulation of a large spectrum of both general and specialized signaling pathways. Binds to a large number of partners, usually by recognition of a phosphoserine or phosphothreonine motif. Binding generally results in the modulation of the activity of the binding partner (By similarity). Positively regulates phosphorylated protein HSF1 nuc…	Other	Tbio
41	AMOT	9606.ENSP00000361027	Angiomotin; Plays a central role in tight junction maintenance via the complex formed with ARHGAP17, which acts by regulating the uptake of polarity proteins at tight junctions. Appears to regulate endothelial cell migration and tube formation. May also play a role in the assembly of endothelial cell-cell junctions; Belongs to the angiomotin family.	Other	Tbio
41	MEX3B	9606.ENSP00000329918	RNA-binding protein MEX3B; RNA-binding protein. May be involved in post-transcriptional regulatory mechanisms.	Other	Tbio
41	FRMD6	9606.ENSP00000343899	FERM domain containing 6	Other	Tbio
41	C1orf216	9606.ENSP00000425166	UPF0500 protein C1orf216; Chromosome 1 open reading frame 216	Other	Tdark
41	EVI2A	9606.ENSP00000247270	Protein EVI2A; May complex with itself or/and other proteins within the membrane, to function as part of a cell-surface receptor.	Other	Tbio
42	ZCCHC9	9606.ENSP00000254037	Zinc finger CCHC domain-containing protein 9; May down-regulate transcription mediated by NF-kappa-B and the serum response element.	Other	Tdark
42	SKIV2L2	9606.ENSP00000230640	Exosome RNA helicase MTR4; Catalyzes the ATP-dependent unwinding of RNA duplexes with a single-stranded 3' RNA extension (PubMed:27871484, PubMed:29844170, PubMed:29906447). Central subunit of many protein complexes, namely TRAMP-like, nuclear exosome targeting (NEXT) and poly(A) tail exosome targeting (PAXT) . NEXT functions as an RNA exosome cofactor that directs a subset of non- coding short-l…	Other	Tbio
42	EXOSC9	9606.ENSP00000368984	Exosome complex component RRP45; Non-catalytic component of the RNA exosome complex which has 3'->5' exoribonuclease activity and participates in a multitude of cellular RNA processing and degradation events. In the nucleus, the RNA exosome complex is involved in proper maturation of stable RNA species such as rRNA, snRNA and snoRNA, in the elimination of RNA processing by-products and non-coding…	Enzyme	Tbio
42	ZCCHC7	9606.ENSP00000443113	Zinc finger CCHC-type containing 7	Other	Tbio
42	C1D	9606.ENSP00000348107	Nuclear nucleic acid-binding protein C1D; Plays a role in the recruitment of the RNA exosome complex to pre-rRNA to mediate the 3'-5' end processing of the 5.8S rRNA; this function may include MPHOSPH6. Can activate PRKDC not only in the presence of linear DNA but also in the presence of supercoiled DNA. Can induce apoptosis in a p53/TP53 dependent manner. May regulate the TRAX/TSN complex format…	Other	Tbio
42	EXOSC3	9606.ENSP00000323046	Exosome complex component RRP40; Non-catalytic component of the RNA exosome complex which has 3'->5' exoribonuclease activity and participates in a multitude of cellular RNA processing and degradation events. In the nucleus, the RNA exosome complex is involved in proper maturation of stable RNA species such as rRNA, snRNA and snoRNA, in the elimination of RNA processing by-products and non-coding…	Other	Tbio
43	CAND1	9606.ENSP00000442318	Cullin-associated NEDD8-dissociated protein 1; Key assembly factor of SCF (SKP1-CUL1-F-box protein) E3 ubiquitin ligase complexes that promotes the exchange of the substrate- recognition F-box subunit in SCF complexes, thereby playing a key role in the cellular repertoire of SCF complexes. Acts as a F-box protein exchange factor. The exchange activity of CAND1 is coupled with cycles of neddylatio…	Other	Tbio
43	UBA3	9606.ENSP00000354340	NEDD8-activating enzyme E1 catalytic subunit; Catalytic subunit of the dimeric UBA3-NAE1 E1 enzyme. E1 activates NEDD8 by first adenylating its C-terminal glycine residue with ATP, thereafter linking this residue to the side chain of the catalytic cysteine, yielding a NEDD8-UBA3 thioester and free AMP. E1 finally transfers NEDD8 to the catalytic cysteine of UBE2M. Down- regulates steroid receptor…	Other	Tchem
43	FBXO21	9606.ENSP00000328187	F-box only protein 21; Substrate-recognition component of the SCF (SKP1-CUL1-F-box protein)-type E3 ubiquitin ligase complex.	Other	Tbio
43	UBE2M	9606.ENSP00000253023	NEDD8-conjugating enzyme Ubc12; Accepts the ubiquitin-like protein NEDD8 from the UBA3-NAE1 E1 complex and catalyzes its covalent attachment to other proteins. The specific interaction with the E3 ubiquitin ligase RBX1, but not RBX2, suggests that the RBX1-UBE2M complex neddylates specific target proteins, such as CUL1, CUL2, CUL3 and CUL4. Involved in cell proliferation; Belongs to the ubiquitin…	Other	Tchem
43	NEDD8	9606.ENSP00000250495	NEDD8; Ubiquitin-like protein which plays an important role in cell cycle control and embryogenesis. Covalent attachment to its substrates requires prior activation by the E1 complex UBE1C-APPBP1 and linkage to the E2 enzyme UBE2M. Attachment of NEDD8 to cullins activates their associated E3 ubiquitin ligase activity, and thus promotes polyubiquitination and proteasomal degradation of cyclins and…	Other	Tchem
43	NAE1	9606.ENSP00000351990	NEDD8-activating enzyme E1 regulatory subunit; Regulatory subunit of the dimeric UBA3-NAE1 E1 enzyme. E1 activates NEDD8 by first adenylating its C-terminal glycine residue with ATP, thereafter linking this residue to the side chain of the catalytic cysteine, yielding a NEDD8-UBA3 thioester and free AMP. E1 finally transfers NEDD8 to the catalytic cysteine of UBE2M. Necessary for cell cycle progr…	Other	Tchem
44	ALKBH5	9606.ENSP00000382091	RNA demethylase ALKBH5; Dioxygenase that demethylates RNA by oxidative demethylation: specifically demethylates N(6)-methyladenosine (m6A) RNA, the most prevalent internal modification of messenger RNA (mRNA) in higher eukaryotes (PubMed:23177736, PubMed:24489119, PubMed:24616105, PubMed:24778178). Can also demethylate N(6)-methyladenosine in single- stranded DNA (in vitro) . Requires molecular o…	Enzyme	Tbio
44	ZMYM1	9606.ENSP00000496876	Zinc finger MYM-type containing 1	Other	Tdark
44	METTL3	9606.ENSP00000298717	N6-adenosine-methyltransferase catalytic subunit; The METTL3-METTL14 heterodimer forms a N6-methyltransferase complex that methylates adenosine residues at the N(6) position of some RNAs and regulates various processes such as the circadian clock, differentiation of embryonic and hematopoietic stem cells, cortical neurogenesis, response to DNA damage, differentiation of T-cells and primary miRNA …	Enzyme	Tbio
44	KIAA1429	9606.ENSP00000297591	Protein virilizer homolog; Associated component of the WMM complex, a complex that mediates N6-methyladenosine (m6A) methylation of RNAs, a modification that plays a role in the efficiency of mRNA splicing and RNA processing . Acts as a key regulator of m6A methylation by promoting m6A methylation of mRNAs in the 3'-UTR near the stop codon: recruits the catalytic core components METTL3 and METTL1…	Other	Tbio
44	WTAP	9606.ENSP00000351141	Pre-mRNA-splicing regulator WTAP; Associated component of the WMM complex, a complex that mediates N6-methyladenosine (m6A) methylation of RNAs, a modification that plays a role in the efficiency of mRNA splicing and RNA processing . Required for accumulation of METTL3 and METTL14 to nuclear speckle . Acts as a mRNA splicing regulator . Regulates G2/M cell-cycle transition by binding to the 3' UT…	Other	Tbio
44	SNX19	9606.ENSP00000265909	Sorting nexin-19; Plays a role in intracellular vesicle trafficking and exocytosis . May play a role in maintaining insulin- containing dense core vesicles in pancreatic beta-cells and in preventing their degradation. May play a role in insulin secretion . Interacts with membranes containing phosphatidylinositol 3-phosphate (PtdIns(3P)) (By similarity). ; Belongs to the sorting nexin family.	Other	Tbio
45	DUSP16	9606.ENSP00000298573	Dual specificity protein phosphatase 16; Dual specificity protein phosphatase involved in the inactivation of MAP kinases. Dephosphorylates MAPK10 bound to ARRB2.	Enzyme	Tbio
45	FOS	9606.ENSP00000306245	Proto-oncogene c-Fos; Nuclear phosphoprotein which forms a tight but non-covalently linked complex with the JUN/AP-1 transcription factor. In the heterodimer, FOS and JUN/AP-1 basic regions each seems to interact with symmetrical DNA half sites. On TGF-beta activation, forms a multimeric SMAD3/SMAD4/JUN/FOS complex at the AP1/SMAD-binding site to regulate TGF-beta-mediated signaling. Has a critic…	Transcription Factor	Tbio
45	MAPK14	9606.ENSP00000229795	Mitogen-activated protein kinase 14; Serine/threonine kinase which acts as an essential component of the MAP kinase signal transduction pathway. MAPK14 is one of the four p38 MAPKs which play an important role in the cascades of cellular responses evoked by extracellular stimuli such as proinflammatory cytokines or physical stress leading to direct activation of transcription factors. Accordingly…	Kinase	Tchem
45	DUSP4	9606.ENSP00000240100	Dual specificity protein phosphatase 4; Regulates mitogenic signal transduction by dephosphorylating both Thr and Tyr residues on MAP kinases ERK1 and ERK2. ; Belongs to the protein-tyrosine phosphatase family. Non- receptor class dual specificity subfamily.	Enzyme	Tbio
45	DUSP1	9606.ENSP00000239223	Dual specificity protein phosphatase 1; Dual specificity phosphatase that dephosphorylates MAP kinase MAPK1/ERK2 on both 'Thr-183' and 'Tyr-185', regulating its activity during the meiotic cell cycle.	Enzyme	Tchem
46	C1orf27	9606.ENSP00000287859	Protein odr-4 homolog; May play a role in the trafficking of a subset of G-protein coupled receptors; Belongs to the ODR-4 family.	Other	Tdark
46	UFL1	9606.ENSP00000358283	E3 UFM1-protein ligase 1; E3 protein ligase that mediates ufmylation, the covalent attachment of the ubiquitin-like modifier UFM1 to substrate proteins, a post-translational modification on lysine residues of proteins that may play a crucial role in a number of cellular processes. Mediates DDRGK1 ufmylation and may regulate the proteasomal degradation of DDRGK1 and CDK5RAP3 thereby modulating NF-…	Enzyme	Tbio
46	DDRGK1	9606.ENSP00000346483	DDRGK domain-containing protein 1; Protein which interacts with the E3 UFM1-protein ligase UFL1 and one of its substrates TRIP4 and is required for TRIP4 ufmylation. Through TRIP4 ufmylation may regulate nuclear receptors-mediated transcription . May play a role in NF-kappa-B-mediated transcription through regulation of the phosphorylation and the degradation of NFKBIA, the inhibitor of NF-kappa-…	Other	Tbio
46	UFSP2	9606.ENSP00000264689	Ufm1-specific protease 2; Thiol protease which recognizes and hydrolyzes the peptide bond at the C-terminal Gly of UFM1, a ubiquitin-like modifier protein bound to a number of target proteins. Does not hydrolyze SUMO1 or ISG15 ubiquitin-like proteins. Through TRIP4 deufmylation may regulate intracellular nuclear receptors transactivation and thereby regulate cell proliferation and differentiation.	Enzyme	Tbio
46	CDK5RAP3	9606.ENSP00000438886	CDK5 regulatory subunit-associated protein 3; Probable tumor suppressor initially identified as a CDK5R1 interactor controlling cell proliferation (PubMed:12054757, PubMed:12737517). Negatively regulates NF-kappa-B-mediated gene transcription through the control of RELA phosphorylation . Also regulates mitotic G2/M transition checkpoint and mitotic G2 DNA damage checkpoint . Through its interacti…	Other	Tbio
47	GSK3B	9606.ENSP00000324806	Glycogen synthase kinase-3 beta; Constitutively active protein kinase that acts as a negative regulator in the hormonal control of glucose homeostasis, Wnt signaling and regulation of transcription factors and microtubules, by phosphorylating and inactivating glycogen synthase (GYS1 or GYS2), EIF2B, CTNNB1/beta-catenin, APC, AXIN1, DPYSL2/CRMP2, JUN, NFATC1/NFATC, MAPT/TAU and MACF1. Requires pri…	Kinase	Tclin
47	WNT10A	9606.ENSP00000258411	Protein Wnt-10a; Ligand for members of the frizzled family of seven transmembrane receptors (Probable). Functions in the canonical Wnt/beta-catenin signaling pathway (By similarity). Plays a role in normal ectoderm development . Required for normal tooth development (PubMed:17847007, PubMed:29178643, PubMed:28589954). Required for normal postnatal development and maintenance of tongue papillae an…	Other	Tbio
47	CTNNBIP1	9606.ENSP00000366474	Beta-catenin-interacting protein 1; Prevents the interaction between CTNNB1 and TCF family members, and acts as negative regulator of the Wnt signaling pathway. ; Belongs to the CTNNBIP1 family.	Other	Tbio
47	AXIN1	9606.ENSP00000262320	Axin-1; Component of the beta-catenin destruction complex required for regulating CTNNB1 levels through phosphorylation and ubiquitination, and modulating Wnt-signaling (PubMed:12192039, PubMed:27098453). Controls dorsoventral patterning via two opposing effects; down-regulates CTNNB1 to inhibit the Wnt signaling pathway and ventralize embryos, but also dorsalizes embryos by activating a Wnt- ind…	Other	Tbio
47	WNT9B	9606.ENSP00000290015	Protein Wnt-9b; Ligand for members of the frizzled family of seven transmembrane receptors (Probable). Functions in the canonical Wnt/beta-catenin signaling pathway. Required for normal embryonic kidney development, and for normal development of the urogenital tract, including uterus and part of the oviduct and the upper vagina in females, and epididymis and vas deferens in males. Activates a sig…	Other	Tbio
48	NLRC3	9606.ENSP00000352039	NLR family CARD domain-containing protein 3; Negative regulator of the innate immune response . Attenuates signaling pathways activated by Toll-like receptors (TLRs) and the DNA sensor STING/TMEM173 in response to pathogen-associated molecular patterns, such as intracellular poly(dA:dT), but not poly(I:C), or in response to DNA virus infection, including that of Herpes simplex virus 1 (HSV1) (By …	Other	Tbio
48	GLIPR1	9606.ENSP00000266659	Glioma pathogenesis-related protein 1; GLI pathogenesis related 1; Belongs to the CRISP family.	Other	Tbio
48	CMTM6	9606.ENSP00000205636	CKLF-like MARVEL transmembrane domain-containing protein 6; Master regulator of recycling and plasma membrane expression of PD-L1/CD274, an immune inhibitory ligand critical for immune tolerance to self and antitumor immunity. Associates with both constitutive and IFNG-induced PD-L1/CD274 at recycling endosomes, where it protects PD-L1/CD274 from being targeted for lysosomal degradation, likely b…	Other	Tbio
48	TRIM56	9606.ENSP00000305161	E3 ubiquitin-protein ligase TRIM56; E3 ubiquitin-protein ligase that plays a key role in innate antiviral immunity . In response to pathogen- and host-derived double-stranded DNA (dsDNA), targets STING1 to 'Lys-63'- linked ubiquitination, thereby promoting its homodimerization, a step required for the production of type I interferon IFN-beta (By similarity). Independently of its E3 ubiquitin liga…	Enzyme	Tbio
48	AGBL5	9606.ENSP00000353249	Cytosolic carboxypeptidase-like protein 5; Metallocarboxypeptidase that mediates protein deglutamylation. Specifically catalyzes the deglutamylation of the branching point glutamate side chains generated by post-translational glutamylation in proteins such as tubulins. In contrast, it is not able to act as a long-chain deglutamylase that shortens long polyglutamate chains, a process catalyzed by …	Enzyme	Tbio
49	WASF2	9606.ENSP00000483313	Wiskott-Aldrich syndrome protein family member 2; Downstream effector molecule involved in the transmission of signals from tyrosine kinase receptors and small GTPases to the actin cytoskeleton. Promotes formation of actin filaments. Part of the WAVE complex that regulates lamellipodia formation. The WAVE complex regulates actin filament reorganization via its interaction with the Arp2/3 complex;…	Other	Tbio
49	ABI3	9606.ENSP00000225941	ABI gene family member 3; May inhibit tumor metastasis (By similarity). In vitro, reduces cell motility; Belongs to the ABI family.	Other	Tbio
49	BRK1	9606.ENSP00000432472	Protein BRICK1; Involved in regulation of actin and microtubule organization. Part of a WAVE complex that activates the Arp2/3 complex. As component of the WAVE1 complex, required for BDNF-NTRK2 endocytic trafficking and signaling from early endosomes (By similarity).	Other	Tbio
49	SRA1	9606.ENSP00000337513	Steroid receptor RNA activator 1; Functional RNA which acts as a transcriptional coactivator that selectively enhances steroid receptor-mediated transactivation ligand-independently through a mechanism involving the modulating N- terminal domain (AF-1) of steroid receptors. Also mediates transcriptional coactivation of steroid receptors ligand-dependently through the steroid-binding domain (AF-2)…	Other	Tbio
49	FLJ44635	9606.ENSP00000488668	NHS-like protein 2; NHS like 2; Belongs to the NHS family.	Other	Tdark
50	SH2D1B	9606.ENSP00000356906	SH2 domain-containing protein 1B; Cytoplasmic adapter regulating receptors of the signaling lymphocytic activation molecule (SLAM) family such as CD84, SLAMF1, LY9 and CD244 . In SLAM signaling seems to cooperate with SH2D1A/SAP. Plays a role in regulation of effector functions of natural killer (NK) cells by controlling signal transduction through CD244/2B4 without effecting its tyrosine phospho…	Other	Tbio
50	RAMP1	9606.ENSP00000254661	Receptor activity-modifying protein 1; Transports the calcitonin gene-related peptide type 1 receptor (CALCRL) to the plasma membrane. Acts as a receptor for calcitonin-gene-related peptide (CGRP) together with CALCRL.	Other	Tclin
50	PAG1	9606.ENSP00000220597	Phosphoprotein associated with glycosphingolipid-enriched microdomains 1; Negatively regulates TCR (T-cell antigen receptor)-mediated signaling in T-cells and FCER1 (high affinity immunoglobulin epsilon receptor)-mediated signaling in mast cells. Promotes CSK activation and recruitment to lipid rafts, which results in LCK inhibition. Inhibits immunological synapse formation by preventing dynamic …	Other	Tbio
50	CBLC	9606.ENSP00000494162	E3 ubiquitin-protein ligase CBL-C; Acts as an E3 ubiquitin-protein ligase, which accepts ubiquitin from specific E2 ubiquitin-conjugating enzymes, and then transfers it to substrates promoting their degradation by the proteasome. Functionally coupled with the E2 ubiquitin-protein ligases UB2D1, UB2D2 and UB2D3. Regulator of EGFR mediated signal transduction; upon EGF activation, ubiquitinates EGF…	Enzyme	Tbio
50	SRC	9606.ENSP00000362680	Proto-oncogene tyrosine-protein kinase Src; Non-receptor protein tyrosine kinase which is activated following engagement of many different classes of cellular receptors including immune response receptors, integrins and other adhesion receptors, receptor protein tyrosine kinases, G protein-coupled receptors as well as cytokine receptors. Participates in signaling pathways that control a diverse s…	Kinase	Tclin
51	MYADM	9606.ENSP00000375649	Myeloid associated differentiation marker; Belongs to the MAL family.	Other	Tbio
51	ARF6	9606.ENSP00000298316	ADP-ribosylation factor 6; GTP-binding protein involved in protein trafficking that regulates endocytic recycling and cytoskeleton remodeling (PubMed:11266366, PubMed:21170023, PubMed:16737952, PubMed:7589240, PubMed:18400762). Required for normal completion of mitotic cytokinesis (By similarity). Plays a role in the reorganization of the actin cytoskeleton and the formation of stress fibers (By …	Enzyme	Tbio
51	RAB11FIP1	9606.ENSP00000331342	Rab11 family-interacting protein 1; A Rab11 effector protein involved in the endosomal recycling process. Also involved in controlling membrane trafficking along the phagocytic pathway and in phagocytosis. ECO:0000269|PubMed:15181150, ECO:0000269|PubMed:15355514,	Other	Tbio
51	PSD4	9606.ENSP00000245796	PH and SEC7 domain-containing protein 4; Guanine nucleotide exchange factor for ARF6 and ARL14/ARF7. Through ARL14 activation, controls the movement of MHC class II- containing vesicles along the actin cytoskeleton in dendritic cells. Involved in membrane recycling. Interacts with several phosphatidylinositol phosphate species, including phosphatidylinositol 3,4-bisphosphate, phosphatidylinositol…	Other	Tbio
51	SCAMP2	9606.ENSP00000268099	Secretory carrier-associated membrane protein 2; Functions in post-Golgi recycling pathways. Acts as a recycling carrier to the cell surface; Belongs to the SCAMP family.	Other	Tbio
52	SAR1A	9606.ENSP00000362339	GTP-binding protein SAR1a; Involved in transport from the endoplasmic reticulum to the Golgi apparatus (By similarity). Required to maintain SEC16A localization at discrete locations on the ER membrane perhaps by preventing its dissociation. SAR1A-GTP-dependent assembly of SEC16A on the ER membrane forms an organized scaffold defining endoplasmic reticulum exit sites (ERES).	Enzyme	Tbio
52	TMED10	9606.ENSP00000303145	Transmembrane emp24 domain-containing protein 10; Involved in vesicular protein trafficking. Mainly functions in the early secretory pathway. Thought to act as cargo receptor at the lumenal side for incorporation of secretory cargo molecules into transport vesicles and to be involved in vesicle coat formation at the cytoplasmic side. In COPII vesicle-mediated anterograde transport involved in the…	Other	Tbio
52	ERGIC3	9606.ENSP00000349970	Endoplasmic reticulum-Golgi intermediate compartment protein 3; Possible role in transport between endoplasmic reticulum and Golgi; Belongs to the ERGIC family.	Other	Tbio
52	LMAN2	9606.ENSP00000303366	Vesicular integral-membrane protein VIP36; Plays a role as an intracellular lectin in the early secretory pathway. Interacts with N-acetyl-D-galactosamine and high- mannose type glycans and may also bind to O-linked glycans. Involved in the transport and sorting of glycoproteins carrying high mannose-type glycans (By similarity).	Other	Tbio
52	MCFD2	9606.ENSP00000386651	Multiple coagulation factor deficiency protein 2; The MCFD2-LMAN1 complex forms a specific cargo receptor for the ER-to-Golgi transport of selected proteins. Plays a role in the secretion of coagulation factors.	Other	Tbio
53	GART	9606.ENSP00000371253	Trifunctional purine biosynthetic protein adenosine-3; Phosphoribosylglycinamide formyltransferase, phosphoribosylglycinamide synthetase, phosphoribosylaminoimidazole synthetase; In the central section; belongs to the AIR synthase family.	Other	Tclin
53	MTHFD1	9606.ENSP00000498336	C-1-tetrahydrofolate synthase, cytoplasmic, N-terminally processed; Methylenetetrahydrofolate dehydrogenase, cyclohydrolase and formyltetrahydrofolate synthetase 1; In the N-terminal section; belongs to the tetrahydrofolate dehydrogenase/cyclohydrolase family.	Enzyme	Tchem
53	PFAS	9606.ENSP00000313490	Phosphoribosylformylglycinamidine synthase; Phosphoribosylformylglycinamidine synthase involved in the purines biosynthetic pathway. Catalyzes the ATP-dependent conversion of formylglycinamide ribonucleotide (FGAR) and glutamine to yield formylglycinamidine ribonucleotide (FGAM) and glutamate (By similarity); In the N-terminal section; belongs to the FGAMS family.	Enzyme	Tbio
53	PAICS	9606.ENSP00000382595	Phosphoribosylaminoimidazole carboxylase and phosphoribosylaminoimidazolesuccinocarboxamide synthase; In the C-terminal section; belongs to the AIR carboxylase family. Class II subfamily.	Other	Tchem
53	GMPR2	9606.ENSP00000454038	GMP reductase 2; Catalyzes the irreversible NADPH-dependent deamination of GMP to IMP. It functions in the conversion of nucleobase, nucleoside and nucleotide derivatives of G to A nucleotides, and in maintaining the intracellular balance of A and G nucleotides (PubMed:12009299, PubMed:12669231, PubMed:16359702, PubMed:22037469). Plays a role in modulating cellular differentiation . ECO:0000269|P…	Enzyme	Tbio
54	CD79B	9606.ENSP00000376544	B-cell antigen receptor complex-associated protein beta chain; Required in cooperation with CD79A for initiation of the signal transduction cascade activated by the B-cell antigen receptor complex (BCR) which leads to internalization of the complex, trafficking to late endosomes and antigen presentation. Enhances phosphorylation of CD79A, possibly by recruiting kinases which phosphorylate CD79A o…	Other	Tclin
54	CD19	9606.ENSP00000313419	B-lymphocyte antigen CD19; Functions as coreceptor for the B-cell antigen receptor complex (BCR) on B-lymphocytes. Decreases the threshold for activation of downstream signaling pathways and for triggering B-cell responses to antigens . Activates signaling pathways that lead to the activation of phosphatidylinositol 3-kinase and the mobilization of intracellular Ca(2+) stores . Is not required fo…	Other	Tclin
54	TCL1A	9606.ENSP00000451506	T-cell leukemia/lymphoma protein 1A; Enhances the phosphorylation and activation of AKT1, AKT2 and AKT3. Promotes nuclear translocation of AKT1. Enhances cell proliferation, stabilizes mitochondrial membrane potential and promotes cell survival. ECO:0000269|PubMed:10983986, ECO:0000269|PubMed:11707444,; Belongs to the TCL1 family.	Other	Tbio
54	FCER2	9606.ENSP00000264072	Low affinity immunoglobulin epsilon Fc receptor membrane-bound form; Low-affinity receptor for immunoglobulin E (IgE) and CR2/CD21. Has essential roles in the regulation of IgE production and in the differentiation of B-cells (it is a B-cell-specific antigen).	Other	Tchem
54	POU2AF1	9606.ENSP00000376786	POU domain class 2-associating factor 1; Transcriptional coactivator that specifically associates with either OCT1 or OCT2. It boosts the OCT1 mediated promoter activity and to a lesser extent, that of OCT2. It has no intrinsic DNA-binding activity. It recognizes the POU domains of OCT1 and OCT2. It is essential for the response of B-cells to antigens and required for the formation of germinal ce…	Other	Tbio
55	DDX6	9606.ENSP00000478754	Probable ATP-dependent RNA helicase DDX6; In the process of mRNA degradation, plays a role in mRNA decapping . Blocks autophagy in nutrient-rich conditions by repressing the expression of ATG-related genes through degradation of their transcripts . ; Belongs to the DEAD box helicase family. DDX6/DHH1 subfamily.	Enzyme	Tbio
55	ATXN2L	9606.ENSP00000378917	Ataxin-2-like protein; Involved in the regulation of stress granule and P-body formation.	Other	Tbio
55	EIF4G1	9606.ENSP00000416255	Eukaryotic translation initiation factor 4 gamma 1; Component of the protein complex eIF4F, which is involved in the recognition of the mRNA cap, ATP-dependent unwinding of 5'-terminal secondary structure and recruitment of mRNA to the ribosome; Belongs to the eukaryotic initiation factor 4G family.	Other	Tbio
55	PABPC1L2A	9606.ENSP00000362618	poly(A) binding protein cytoplasmic 1 like 2A
55	CPEB4	9606.ENSP00000265085	Cytoplasmic polyadenylation element-binding protein 4; Sequence-specific RNA-binding protein that binds to the cytoplasmic polyadenylation element (CPE), an uridine-rich sequence element (consensus sequence 5'-UUUUUAU-3') within the mRNA 3'-UTR . RNA binding results in a clear conformational change analogous to the Venus fly trap mechanism . Regulates activation of unfolded protein response (UPR)…	Other	Tbio
56	ZFP36L1	9606.ENSP00000337386	mRNA decay activator protein ZFP36L1; Zinc-finger RNA-binding protein that destabilizes several cytoplasmic AU-rich element (ARE)-containing mRNA transcripts by promoting their poly(A) tail removal or deadenylation, and hence provide a mechanism for attenuating protein synthesis (PubMed:12198173, PubMed:15538381, PubMed:15467755, PubMed:17030608, PubMed:19179481, PubMed:20702587, PubMed:24700863,…	Other	Tbio
56	KHNYN	9606.ENSP00000450799	Protein KHNYN; KH and NYN domain containing	Other	Tdark
56	XRN1	9606.ENSP00000264951	5'-3' exoribonuclease 1; Major 5'-3' exoribonuclease involved in mRNA decay. Required for the 5'-3'-processing of the G4 tetraplex-containing DNA and RNA substrates. The kinetic of hydrolysis is faster for G4 RNA tetraplex than for G4 DNA tetraplex and monomeric RNA tetraplex. Binds to RNA and DNA (By similarity). Plays a role in replication-dependent histone mRNA degradation. May act as a tumor …	Enzyme	Tbio
56	PATL2	9606.ENSP00000416673	Protein PAT1 homolog 2; RNA-binding protein that acts as a translational repressor.	Other	Tbio
56	PNRC2	9606.ENSP00000497590	Proline-rich nuclear receptor coactivator 2; Involved in nonsense-mediated mRNA decay (NMD) by acting as a bridge between the mRNA decapping complex and the NMD machinery . May act by targeting the NMD machinery to the P-body and recruiting the decapping machinery to aberrant mRNAs . Required for UPF1/RENT1 localization to the P-body . Plays a role in glucocorticoid receptor-mediated mRNA degrada…	Other	Tbio
57	PRCD	9606.ENSP00000467661	Photoreceptor disk component PRCD; Involved in vision; Belongs to the PRCD family.	Other	Tdark
57	CABP4	9606.ENSP00000324960	Calcium-binding protein 4; Involved in normal synaptic function through regulation of Ca(2+) influx and neurotransmitter release in photoreceptor synaptic terminals and in auditory transmission. Modulator of CACNA1D and CACNA1F, suppressing the calcium-dependent inactivation and shifting the activation range to more hyperpolarized voltages (By similarity).	Other	Tbio
57	ROM1	9606.ENSP00000278833	Rod outer segment membrane protein 1; Plays a role in rod outer segment (ROS) morphogenesis (By similarity). May play a role with PRPH2 in the maintenance of the structure of ROS curved disks (By similarity). Plays a role in the organization of the ROS and maintenance of ROS disk diameter (By similarity). Involved in the maintenance of the retina outer nuclear layer (By similarity).	Other	Tbio
57	RDH12	9606.ENSP00000449079	Retinol dehydrogenase 12; Retinoids dehydrogenase/reductase with a clear preference for NADP. Displays high activity towards 9-cis, 11-cis and all-trans- retinal. Shows very weak activity towards 13-cis-retinol . Also exhibits activity, albeit with lower affinity than for retinaldehydes, towards lipid peroxidation products (C9 aldehydes) such as 4-hydroxynonenal and trans-2-nonenal . May play an …	Enzyme	Tbio
57	C5orf34	9606.ENSP00000303490	Uncharacterized protein C5orf34; Chromosome 5 open reading frame 34	Other	Tdark
58	PISD	9606.ENSP00000391739	Phosphatidylserine decarboxylase proenzyme, mitochondrial; Catalyzes the formation of phosphatidylethanolamine (PtdEtn) from phosphatidylserine (PtdSer). Plays a central role in phospholipid metabolism and in the interorganelle trafficking of phosphatidylserine. ; Belongs to the phosphatidylserine decarboxylase family. PSD-B subfamily. Eukaryotic type I sub-subfamily.	Enzyme	Tbio
58	TAMM41	9606.ENSP00000398596	Phosphatidate cytidylyltransferase, mitochondrial; Catalyzes the formation of CDP-diacylglycerol (CDP-DAG) from phosphatidic acid (PA) in the mitochondrial inner membrane. Required for the biosynthesis of the dimeric phospholipid cardiolipin, which stabilizes supercomplexes of the mitochondrial respiratory chain in the mitochondrial inner membrane.	Enzyme	Tbio
58	PLD3	9606.ENSP00000387050	5'-3' exonuclease PLD3; 5'->3' DNA exonuclease which digests single-stranded DNA (ssDNA) . Regulates inflammatory cytokine responses via the degradation of nucleic acids, by reducing the concentration of ssDNA able to stimulate TLR9, a nucleotide-sensing receptor in collaboration with PLD4 (By similarity). May be important in myotube formation . Plays a role in lysosomal homeostasis . Involved in…	Enzyme	Tbio
58	PTDSS2	9606.ENSP00000308258	Phosphatidylserine synthase 2; Catalyzes a base-exchange reaction in which the polar head group of phosphatidylethanolamine (PE) or phosphatidylcholine (PC) is replaced by L-serine. PTDSS2 is specific for phosphatatidylethanolamine and does not act on phosphatidylcholine; Belongs to the phosphatidyl serine synthase family.	Enzyme	Tbio
58	PRELID1	9606.ENSP00000302114	PRELI domain-containing protein 1, mitochondrial; Involved in the modulation of the mitochondrial apoptotic pathway by ensuring the accumulation of cardiolipin (CL) in mitochondrial membranes. In vitro, the TRIAP1:PRELID1 complex mediates the transfer of phosphatidic acid (PA) between liposomes and probably functions as a PA transporter across the mitochondrion intermembrane space to provide PA f…	Other	Tbio
59	AHNAK2	9606.ENSP00000353114	AHNAK nucleoprotein 2	Other	Tbio
59	CAPN3	9606.ENSP00000380349	Calpain-3; Calcium-regulated non-lysosomal thiol-protease; Belongs to the peptidase C2 family.	Other	Tbio
59	TRIM71	9606.ENSP00000373272	E3 ubiquitin-protein ligase TRIM71; E3 ubiquitin-protein ligase that cooperates with the microRNAs (miRNAs) machinery and promotes embryonic stem cells proliferation and maintenance (Probable). Binds to miRNAs and associates with AGO2, participating in post-transcriptional repression of transcripts such as CDKN1A (By similarity). In addition, participates in post-transcriptional mRNA repression i…	Enzyme	Tbio
59	CAPN5	9606.ENSP00000498132	Calpain-5; Calcium-regulated non-lysosomal thiol-protease.	Other	Tbio
59	FKRP	9606.ENSP00000326570	Fukutin-related protein; Catalyzes the transfer of CDP-ribitol to ribitol 5-phosphate previously attached by FKTN/fukutin of to the phosphorylated O-mannosyl trisaccharide (N-acetylgalactosamine-beta-3-N-acetylglucosamine-beta-4- (phosphate-6-)mannose), a carbohydrate structure present in alpha- dystroglycan (DAG1) (PubMed:25279699, PubMed:26923585, PubMed:29477842). This constitutes the second s…	Other	Tbio
60	PDPK1	9606.ENSP00000344220	3-phosphoinositide-dependent protein kinase 1; Serine/threonine kinase which acts as a master kinase, phosphorylating and activating a subgroup of the AGC family of protein kinases. Its targets include: protein kinase B (PKB/AKT1, PKB/AKT2, PKB/AKT3), p70 ribosomal protein S6 kinase (RPS6KB1), p90 ribosomal protein S6 kinase (RPS6KA1, RPS6KA2 and RPS6KA3), cyclic AMP-dependent protein kinase (PRK…	Kinase	Tchem
60	PTPRB	9606.ENSP00000334928	Receptor-type tyrosine-protein phosphatase beta; Plays an important role in blood vessel remodeling and angiogenesis. Not necessary for the initial formation of blood vessels, but is essential for their maintenance and remodeling. Can induce dephosphorylation of TEK/TIE2, CDH5/VE-cadherin and KDR/VEGFR-2. Regulates angiopoietin-TIE2 signaling in endothelial cells. Acts as a negative regulator of …	Enzyme	Tchem
60	RAPGEF1	9606.ENSP00000361264	Rap guanine nucleotide exchange factor 1; Guanine nucleotide-releasing protein that binds to SH3 domain of CRK and GRB2/ASH. Transduces signals from CRK to activate RAS. Plays a role in the establishment of basal endothelial barrier function. Plays a role in nerve growth factor (NGF)-induced sustained activation of Rap1 and neurite outgrowth.	Other	Tbio
60	AKT1	9606.ENSP00000451828	RAC-alpha serine/threonine-protein kinase; AKT1 is one of 3 closely related serine/threonine-protein kinases (AKT1, AKT2 and AKT3) called the AKT kinase, and which regulate many processes including metabolism, proliferation, cell survival, growth and angiogenesis (PubMed:15526160, PubMed:11882383, PubMed:21620960, PubMed:21432781). This is mediated through serine and/or threonine phosphorylation …	Kinase	Tchem
60	DEF6	9606.ENSP00000319831	Differentially expressed in FDCP 6 homolog; Phosphatidylinositol 3,4,5-trisphosphate-dependent guanine nucleotide exchange factor (GEF) which plays a role in the activation of Rho GTPases RAC1, RhoA and CDC42. Can regulate cell morphology in cooperation with activated RAC1. Plays a role in Th2 (T helper cells) development and/or activation, perhaps by interfering with ZAP70 signaling (By similari…	Other	Tbio
61	KLHL2	9606.ENSP00000424198	Kelch-like protein 2; Component of a cullin-RING-based BCR (BTB-CUL3-RBX1) E3 ubiquitin-protein ligase complex that mediates the ubiquitination of target proteins, such as NPTXR, leading most often to their proteasomal degradation (By similarity). Responsible for degradative ubiquitination of the WNK kinases WNK1, WNK3 and WNK4. Plays a role in the reorganization of the actin cytoskeleton. Promot…	Other	Tbio
61	KCTD5	9606.ENSP00000301738	BTB/POZ domain-containing protein KCTD5; Its interaction with CUL3 suggests that it may act as a substrate adapter in some E3 ligase complex . Does not affect the function of Kv channel Kv2.1/KCNB1, Kv1.2/KCNA2, Kv4.2/KCND2 and Kv3.4/KCNC4 .	Other	Tbio
61	CUL3	9606.ENSP00000264414	Cullin-3; Core component of multiple cullin-RING-based BCR (BTB-CUL3- RBX1) E3 ubiquitin-protein ligase complexes which mediate the ubiquitination and subsequent proteasomal degradation of target proteins. BCR complexes and ARIH1 collaborate in tandem to mediate ubiquitination of target proteins . As a scaffold protein may contribute to catalysis through positioning of the substrate and the ubiqu…	Other	Tbio
61	KCTD20	9606.ENSP00000362836	BTB/POZ domain-containing protein KCTD20; Promotes the phosphorylation of AKT family members.	Other	Tdark
62	ZMYM6	9606.ENSP00000349708	Zinc finger MYM-type protein 6; Plays a role in the regulation of cell morphology and cytoskeletal organization.	Other	Tdark
62	SLC33A1	9606.ENSP00000496241	Acetyl-coenzyme A transporter 1; Probable acetyl-CoA transporter necessary for O-acetylation of gangliosides . Negatively regulates BMP signaling .	Transporter	Tchem
62	TECPR2	9606.ENSP00000352510	Tectonin beta-propeller repeat-containing protein 2; Probably plays a role as positive regulator of autophagy. ; Belongs to the WD repeat KIAA0329 family.	Other	Tbio
62	AP4S1	9606.ENSP00000216366	AP-4 complex subunit sigma-1; Component of the adaptor protein complex 4 (AP-4). Adaptor protein complexes are vesicle coat components involved both in vesicle formation and cargo selection. They control the vesicular transport of proteins in different trafficking pathways (PubMed:10066790, PubMed:10436028). AP-4 forms a non clathrin-associated coat on vesicles departing the trans-Golgi network (…	Other	Tdark
63	DDX1	9606.ENSP00000370745	ATP-dependent RNA helicase DDX1; Acts as an ATP-dependent RNA helicase, able to unwind both RNA-RNA and RNA-DNA duplexes. Possesses 5' single-stranded RNA overhang nuclease activity. Possesses ATPase activity on various RNA, but not DNA polynucleotides. May play a role in RNA clearance at DNA double- strand breaks (DSBs), thereby facilitating the template-guided repair of transcriptionally active…	Enzyme	Tchem
63	RTCB	9606.ENSP00000216038	RNA-splicing ligase RtcB homolog; Catalytic subunit of the tRNA-splicing ligase complex that acts by directly joining spliced tRNA halves to mature-sized tRNAs by incorporating the precursor-derived splice junction phosphate into the mature tRNA as a canonical 3',5'-phosphodiester. May act as an RNA ligase with broad substrate specificity, and may function toward other RNAs.	Enzyme	Tbio
63	ZBTB8OS	9606.ENSP00000417677	Protein archease; Component of the tRNA-splicing ligase complex required to facilitate the enzymatic turnover of catalytic subunit RTCB. Together with DDX1, acts by facilitating the guanylylation of RTCB, a key intermediate step in tRNA ligation; Belongs to the archease family.	Enzyme	Tbio
63	FAM98B	9606.ENSP00000380734	Protein FAM98B; Positively stimulates PRMT1-induced protein arginine dimethylated arginine methylation . Promotes colorectal cancer cell malignancy . ; Belongs to the FAM98 family.	Other	Tdark
64	DDX3X	9606.ENSP00000494040	ATP-dependent RNA helicase DDX3X; Multifunctional ATP-dependent RNA helicase (PubMed:17357160, PubMed:21589879). The ATPase activity can be stimulated by various ribo-and deoxynucleic acids indicative for a relaxed substrate specificity . In vitro can unwind partially double- stranded DNA with a preference for 5'-single-stranded DNA overhangs . Binds RNA G-quadruplex (rG4s) structures, including …	Enzyme	Tchem
64	TMSB4Y	9606.ENSP00000284856	Thymosin beta-4, Y-chromosomal; Plays an important role in the organization of the cytoskeleton. Binds to and sequesters actin monomers (G actin) and therefore inhibits actin polymerization (By similarity); Belongs to the thymosin beta family.	Other	Tdark
64	ZFY	9606.ENSP00000155093	Zinc finger Y-chromosomal protein; Probable transcriptional activator. Binds to the consensus sequence 5'-AGGCCY-3'.	Transcription Factor	Tdark
64	DDX3Y	9606.ENSP00000353284	ATP-dependent RNA helicase DDX3Y; Probable ATP-dependent RNA helicase. During immune response, may enhance IFNB1 expression via IRF3/IRF7 pathway (By similarity). ; Belongs to the DEAD box helicase family. DDX3/DED1 subfamily.	Enzyme	Tbio
65	CDH24	9606.ENSP00000380517	Cadherin-24; Cadherins are calcium-dependent cell adhesion proteins. They preferentially interact with themselves in a homophilic manner in connecting cells; cadherins may thus contribute to the sorting of heterogeneous cell types. Cadherin-24 mediate strong cell-cell adhesion.	Other	Tbio
65	PCDHGC3	9606.ENSP00000312070	Protocadherin gamma-C3; Potential calcium-dependent cell-adhesion protein. May be involved in the establishment and maintenance of specific neuronal connections in the brain.	Other	Tbio
65	CDH17	9606.ENSP00000027335	Cadherin-17; Cadherins are calcium-dependent cell adhesion proteins. They preferentially interact with themselves in a homophilic manner in connecting cells; cadherins may thus contribute to the sorting of heterogeneous cell types. LI-cadherin may have a role in the morphological organization of liver and intestine. Involved in intestinal peptide transport.	Other	Tbio
65	CDH6	9606.ENSP00000265071	Cadherin-6; Cadherins are calcium-dependent cell adhesion proteins. They preferentially interact with themselves in a homophilic manner in connecting cells; cadherins may thus contribute to the sorting of heterogeneous cell types.	Other	Tbio
66	MPC1	9606.ENSP00000354223	Mitochondrial pyruvate carrier 1; Mediates the uptake of pyruvate into mitochondria. ; Belongs to the mitochondrial pyruvate carrier (MPC) (TC 2.A.105) family.	Other	Tbio
66	SFT2D3	9606.ENSP00000310803	Vesicle transport protein SFT2C; May be involved in fusion of retrograde transport vesicles derived from an endocytic compartment with the Golgi complex. ; Belongs to the SFT2 family.	Other	Tdark
66	FAM122C	9606.ENSP00000359820	Protein FAM122C; Family with sequence similarity 122C	Other	Tdark
66	SFT2D1	9606.ENSP00000354590	Vesicle transport protein SFT2A; May be involved in fusion of retrograde transport vesicles derived from an endocytic compartment with the Golgi complex. ; Belongs to the SFT2 family.	Other	Tdark
67	PEX10	9606.ENSP00000288774	Peroxisome biogenesis factor 10; Somewhat implicated in the biogenesis of peroxisomes.	Other	Tbio
67	ACOX1	9606.ENSP00000293217	Peroxisomal acyl-CoA oxidase 1, A chain; Catalyzes the desaturation of acyl-CoAs to 2-trans-enoyl-CoAs . Isoform 1 shows highest activity against medium-chain fatty acyl-CoAs and activity decreases with increasing chain length . Isoform 2 is active against a much broader range of substrates and shows activity towards very long-chain acyl-CoAs . Isoform 2 is twice as active as isoform 1 against 16…	Enzyme	Tchem
67	ACBD4	9606.ENSP00000405969	Acyl-CoA-binding domain-containing protein 4; Binds medium- and long-chain acyl-CoA esters and may function as an intracellular carrier of acyl-CoA esters.	Other	Tdark
67	PEX11G	9606.ENSP00000221480	Peroxisomal membrane protein 11C; Promotes membrane protrusion and elongation on the peroxisomal surface; Belongs to the peroxin-11 family.	Other	Tbio
68	MCUR1	9606.ENSP00000368468	Mitochondrial calcium uniporter regulator 1; Key regulator of mitochondrial calcium uniporter (MCU) required for calcium entry into mitochondrion (PubMed:23178883, PubMed:26445506, PubMed:27184846, PubMed:26976564). Plays a direct role in uniporter-mediated calcium uptake via a direct interaction with MCU . Probably involved in the assembly of the membrane components of the uniporter complex (uni…	Other	Tbio
68	SLC25A23	9606.ENSP00000301454	Calcium-binding mitochondrial carrier protein SCaMC-3; Calcium-dependent mitochondrial solute carrier. Mitochondrial solute carriers shuttle metabolites, nucleotides, and cofactors through the mitochondrial inner membrane . May act as a ATP- Mg/Pi exchanger that mediates the transport of Mg-ATP in exchange for phosphate, catalyzing the net uptake or efflux of adenine nucleotides into or from the …	Transporter	Tbio
68	PACS2	9606.ENSP00000393559	Phosphofurin acidic cluster sorting protein 2; Multifunctional sorting protein that controls the endoplasmic reticulum (ER)-mitochondria communication, including the apposition of mitochondria with the ER and ER homeostasis. In addition, in response to apoptotic inducer, translocates BIB to mitochondria, which initiates a sequence of events including the formation of mitochondrial truncated BID, …	Other	Tbio
68	VDAC1	9606.ENSP00000378487	Voltage-dependent anion-selective channel protein 1; Forms a channel through the mitochondrial outer membrane and also the plasma membrane. The channel at the outer mitochondrial membrane allows diffusion of small hydrophilic molecules; in the plasma membrane it is involved in cell volume regulation and apoptosis. It adopts an open conformation at low or zero membrane potential and a closed confo…	Other	Tbio
69	SMAD5	9606.ENSP00000441954	Mothers against decapentaplegic homolog 5; Transcriptional modulator activated by BMP (bone morphogenetic proteins) type 1 receptor kinase. SMAD5 is a receptor- regulated SMAD (R-SMAD).	Transcription Factor	Tbio
69	SMAD4	9606.ENSP00000341551	Mothers against decapentaplegic homolog 4; In muscle physiology, plays a central role in the balance between atrophy and hypertrophy. When recruited by MSTN, promotes atrophy response via phosphorylated SMAD2/4. MSTN decrease causes SMAD4 release and subsequent recruitment by the BMP pathway to promote hypertrophy via phosphorylated SMAD1/5/8. Acts synergistically with SMAD1 and YY1 in bone morph…	Transcription Factor	Tbio
69	BMPR1A	9606.ENSP00000361107	Bone morphogenetic protein receptor type-1A; On ligand binding, forms a receptor complex consisting of two type II and two type I transmembrane serine/threonine kinases. Type II receptors phosphorylate and activate type I receptors which autophosphorylate, then bind and activate SMAD transcriptional regulators. Receptor for BMP2, BMP4, GDF5 and GDF6. Positively regulates chondrocyte differentiati…	Kinase	Tchem
69	SKI	9606.ENSP00000367797	Ski oncogene; May play a role in terminal differentiation of skeletal muscle cells but not in the determination of cells to the myogenic lineage. Functions as a repressor of TGF-beta signaling. ; Belongs to the SKI family.	Other	Tbio
70	SLC9B2	9606.ENSP00000378265	Sodium/hydrogen exchanger 9B2; Na(+)/H(+) antiporter that extrudes Na(+) or Li(+) in exchange for external protons across the membrane (PubMed:18000046, PubMed:28154142, PubMed:22948142, PubMed:18508966). Contributes to the regulation of intracellular pH, sodium homeostasis, and cell volume. Plays an important role for insulin secretion and clathrin-mediated endocytosis in beta-cells (By similari…	Transporter	Tbio
70	ASL	9606.ENSP00000307188	Argininosuccinate lyase	Enzyme	Tbio
70	ALDH18A1	9606.ENSP00000360268	Delta-1-pyrroline-5-carboxylate synthase; Bifunctional enzyme that converts glutamate to glutamate 5- semialdehyde, an intermediate in the biosynthesis of proline, ornithine and arginine. ECO:0000269|PubMed:11092761, ECO:0000269|PubMed:26297558,	Enzyme	Tbio
70	NAGS	9606.ENSP00000293404	N-acetylglutamate synthase conserved domain form; Plays a role in the regulation of ureagenesis by producing the essential cofactor N-acetylglutamate (NAG), thus modulating carbamoylphosphate synthase I (CPS1) activity. ; Belongs to the acetyltransferase family.	Enzyme	Tbio
71	SMCO3	9606.ENSP00000381895	Single-pass membrane protein with coiled-coil domains 3	Other	Tdark
71	TMX2	9606.ENSP00000278422	Thioredoxin related transmembrane protein 2	Other	Tbio
71	TMX1	9606.ENSP00000393316	Thioredoxin-related transmembrane protein 1; May participate in various redox reactions through the reversible oxidation of its active center dithiol to a disulfide and catalyze dithiol-disulfide exchange reactions.	Other	Tbio
71	ERP27	9606.ENSP00000266397	Endoplasmic reticulum resident protein 27; Specifically binds unfolded proteins and may recruit protein disulfide isomerase PDIA3 to unfolded substrates (PubMed:16940051, PubMed:23192347). Binds protein substrates via a hydrophobic pocket in the C-terminal domain . May play a role in the unfolded stress response .	Other	Tbio
72	TMEM127	9606.ENSP00000258439	Transmembrane protein 127; Controls cell proliferation acting as a negative regulator of TOR signaling pathway mediated by mTORC1. May act as a tumor suppressor.	Other	Tbio
72	IDH3A	9606.ENSP00000299518	Isocitrate dehydrogenase [NAD] subunit alpha, mitochondrial; Catalytic subunit of the enzyme which catalyzes the decarboxylation of isocitrate (ICT) into alpha-ketoglutarate. The heterodimer composed of the alpha (IDH3A) and beta (IDH3B) subunits and the heterodimer composed of the alpha (IDH3A) and gamma (IDH3G) subunits, have considerable basal activity but the full activity of the heterotetram…	Enzyme	Tbio
72	SDHA	9606.ENSP00000264932	Succinate dehydrogenase [ubiquinone] flavoprotein subunit, mitochondrial; Flavoprotein (FP) subunit of succinate dehydrogenase (SDH) that is involved in complex II of the mitochondrial electron transport chain and is responsible for transferring electrons from succinate to ubiquinone (coenzyme Q) . Can act as a tumor suppressor ; Belongs to the FAD-dependent oxidoreductase 2 family. FRD/SDH subfa…	Enzyme	Tbio
72	MDH1B	9606.ENSP00000363533	Malate dehydrogenase 1B	Enzyme	Tdark
73	FCHSD2	9606.ENSP00000386722	F-BAR and double SH3 domains protein 2; Adapter protein that plays a role in endocytosis via clathrin-coated pits. Contributes to the internalization of cell surface receptors, such as integrin ITGB1 and transferrin receptor . Promotes endocytosis of EGFR in cancer cells, and thereby contributes to the down-regulation of EGFR signaling . Recruited to clathrin-coated pits during a mid-to- late sta…	Other	Tbio
73	STARD10	9606.ENSP00000335247	START domain-containing protein 10; May play metabolic roles in sperm maturation or fertilization (By similarity). Phospholipid transfer protein that preferentially selects lipid species containing a palmitoyl or stearoyl chain on the sn-1 and an unsaturated fatty acyl chain (18:1 or 18:2) on the sn-2 position. Able to transfer phosphatidylcholine (PC) and phosphatidyetanolamline (PE) between mem…	Other	Tbio
73	ARHGEF37	9606.ENSP00000328083	Rho guanine nucleotide exchange factor 37; May act as a guanine nucleotide exchange factor (GEF).	Other	Tdark
73	TRIM45	9606.ENSP00000256649	Tripartite motif-containing protein 45; May act as a transcriptional repressor in mitogen-activated protein kinase signaling pathway.	Other	Tbio
74	SLC19A1	9606.ENSP00000308895	Reduced folate transporter; Transporter that mediates the import of reduced folates and a subset of cyclic dinucleotides (PubMed:7826387, PubMed:9041240, PubMed:10787414, PubMed:15337749, PubMed:16115875, PubMed:31126740, PubMed:31511694). Has high affinity for N5-methyltetrahydrofolate, the predominant circulating form of folate (PubMed:10787414, PubMed:14609557, PubMed:22554803). Also able to m…	Transporter	Tchem
74	DHFRL1	9606.ENSP00000319170	Dihydrofolate reductase 2, mitochondrial; Key enzyme in folate metabolism. Contributes to the de novo mitochondrial thymidylate biosynthesis pathway. Required to prevent uracil accumulation in mtDNA. Binds its own mRNA and that of DHFR.	Enzyme	Tbio
74	BHMT	9606.ENSP00000274353	Betaine--homocysteine S-methyltransferase 1; Involved in the regulation of homocysteine metabolism. Converts betaine and homocysteine to dimethylglycine and methionine, respectively. This reaction is also required for the irreversible oxidation of choline.	Enzyme	Tchem
74	DHFR	9606.ENSP00000396308	Dihydrofolate reductase; Key enzyme in folate metabolism. Contributes to the de novo mitochondrial thymidylate biosynthesis pathway. Catalyzes an essential reaction for de novo glycine and purine synthesis, and for DNA precursor synthesis. Binds its own mRNA and that of DHFR2.	Enzyme	Tclin
75	HARBI1	9606.ENSP00000317743	Putative nuclease HARBI1; Transposase-derived protein that may have nuclease activity (Potential). Does not have transposase activity.	Enzyme	Tdark
75	AAMDC	9606.ENSP00000307254	Mth938 domain-containing protein; May play a role in preadipocyte differentiation and adipogenesis; Belongs to the AAMDC family.	Other	Tdark
75	NAIF1	9606.ENSP00000362170	Nuclear apoptosis-inducing factor 1; Induces apoptosis; Belongs to the NAIF1 family.	Other	Tbio
75	TIGD7	9606.ENSP00000380071	Tigger transposable element derived 7; Belongs to the tigger transposable element derived protein family.	Other	Tdark
76	SF3A1	9606.ENSP00000215793	Splicing factor 3A subunit 1; Involved in pre-mRNA splicing as a component of the splicing factor SF3A complex that contributes to the assembly of the 17S U2 snRNP, and the subsequent assembly of the pre-spliceosome 'E' complex and the pre-catalytic spliceosome 'A' complex (PubMed:10882114, PubMed:11533230). Involved in pre-mRNA splicing as a component of pre- catalytic spliceosome 'B' complexes .	Other	Tbio
76	SNRPA	9606.ENSP00000243563	U1 small nuclear ribonucleoprotein A; Component of the spliceosomal U1 snRNP, which is essential for recognition of the pre-mRNA 5' splice-site and the subsequent assembly of the spliceosome. U1 snRNP is the first snRNP to interact with pre-mRNA. This interaction is required for the subsequent binding of U2 snRNP and the U4/U6/U5 tri-snRNP. SNRPA binds stem loop II of U1 snRNA. In a snRNP-free fo…	Other	Tbio
76	PRPF18	9606.ENSP00000367835	Pre-mRNA-splicing factor 18; Participates in the second step of pre-mRNA splicing.	Other	Tbio
76	TCERG1L	9606.ENSP00000357631	Transcription elongation regulator 1 like	Other	Tbio
77	CTDSPL2	9606.ENSP00000260327	CTD small phosphatase-like protein 2; Probable phosphatase.	Enzyme	Tbio
77	PDIK1L	9606.ENSP00000363389	Serine/threonine-protein kinase PDIK1L; PDLIM1 interacting kinase 1 like	Kinase	Tdark
77	MAP1LC3B2	9606.ENSP00000450524	Microtubule-associated proteins 1A/1B light chain 3 beta 2; Ubiquitin-like modifier involved in formation of autophagosomal vacuoles (autophagosomes). Plays a role in mitophagy which contributes to regulate mitochondrial quantity and quality by eliminating the mitochondria to a basal level to fulfill cellular energy requirements and preventing excess ROS production. Whereas LC3s are involved in e…	Other	Tdark
77	ATG4A	9606.ENSP00000361306	Cysteine protease ATG4A; Cysteine protease required for the cytoplasm to vacuole transport (Cvt) and autophagy. Cleaves the C-terminal amino acid of ATG8 family proteins to reveal a C-terminal glycine. Exposure of the glycine at the C-terminus is essential for ATG8 proteins conjugation to phosphatidylethanolamine (PE) and insertion to membranes, which is necessary for autophagy. Preferred substra…	Enzyme	Tbio
78	CNOT1	9606.ENSP00000320949	CCR4-NOT transcription complex subunit 1; Scaffolding component of the CCR4-NOT complex which is one of the major cellular mRNA deadenylases and is linked to various cellular processes including bulk mRNA degradation, miRNA-mediated repression, translational repression during translational initiation and general transcription regulation. Additional complex functions may be a consequence of its in…	Other	Tbio
78	CNOT11	9606.ENSP00000289382	CCR4-NOT transcription complex subunit 11; Component of the CCR4-NOT complex which is one of the major cellular mRNA deadenylases and is linked to various cellular processes including bulk mRNA degradation, miRNA-mediated repression, translational repression during translational initiation and general transcription regulation. Additional complex functions may be a consequence of its influence on …	Other	Tbio
78	RQCD1	9606.ENSP00000486540	CCR4-NOT transcription complex subunit 9; Component of the CCR4-NOT complex which is one of the major cellular mRNA deadenylases and is linked to various cellular processes including bulk mRNA degradation, miRNA-mediated repression, translational repression during translational initiation and general transcription regulation. Additional complex functions may be a consequence of its influence on m…	Other	Tbio
78	RNF219	9606.ENSP00000282003	ORC ubiquitin ligase 1; E3 ubiquitin ligase essential for DNA replication origin activation during S phase . Acts as a replication origin selector which selects the origins to be fired and catalyzes the multi-mono-ubiquitination of a subset of chromatin-bound ORC3 and ORC5 during S-phase .	Other	Tdark
79	ZNF236	9606.ENSP00000322361	Zinc finger protein 236; May be involved in transcriptional regulation.	Transcription Factor	Tbio
79	ZNF594	9606.ENSP00000461032	Zinc finger protein 594; May be involved in transcriptional regulation; Belongs to the krueppel C2H2-type zinc-finger protein family.	Transcription Factor	Tdark
79	SP2	9606.ENSP00000365931	Transcription factor Sp2; Binds to GC box promoters elements and selectively activates mRNA synthesis from genes that contain functional recognition sites.	Transcription Factor	Tbio
79	TFB2M	9606.ENSP00000355471	Dimethyladenosine transferase 2, mitochondrial; S-adenosyl-L-methionine-dependent rRNA methyltransferase which may methylate two specific adjacent adenosines in the loop of a conserved hairpin near the 3'-end of 12S mitochondrial rRNA (Probable). Component of the mitochondrial transcription initiation complex, composed at least of TFB2M, TFAM and POLRMT that is required for basal transcription of…	Enzyme	Tbio
80	CBFB	9606.ENSP00000415151	Core-binding factor subunit beta; Forms the heterodimeric complex core-binding factor (CBF) with RUNX family proteins (RUNX1, RUNX2, and RUNX3). RUNX members modulate the transcription of their target genes through recognizing the core consensus binding sequence 5'-TGTGGT-3', or very rarely, 5'- TGCGGT-3', within their regulatory regions via their runt domain, while CBFB is a non-DNA-binding regu…	Transcription Factor	Tchem
80	EFTUD1	9606.ENSP00000239882	ETS-related transcription factor Elf-1; Transcription factor that activates the LYN and BLK promoters. Appears to be required for the T-cell-receptor-mediated trans activation of HIV-2 gene expression. Binds specifically to two purine-rich motifs in the HIV-2 enhancer; Belongs to the ETS family.	Transcription Factor	Tbio
80	RUNX1	9606.ENSP00000300305	Runt-related transcription factor 1; Forms the heterodimeric complex core-binding factor (CBF) with CBFB. RUNX members modulate the transcription of their target genes through recognizing the core consensus binding sequence 5'- TGTGGT-3', or very rarely, 5'-TGCGGT-3', within their regulatory regions via their runt domain, while CBFB is a non-DNA-binding regulatory subunit that allosterically enha…	Transcription Factor	Tbio
80	ETS1	9606.ENSP00000376436	Protein C-ets-1; Transcription factor. Directly controls the expression of cytokine and chemokine genes in a wide variety of different cellular contexts. May control the differentiation, survival and proliferation of lymphoid cells. May also regulate angiogenesis through regulation of expression of genes controlling endothelial cell migration and invasion; Belongs to the ETS family.	Transcription Factor	Tbio
81	FAH	9606.ENSP00000385080	Fumarylacetoacetase; Fumarylacetoacetate hydrolase	Enzyme	Tbio
81	FAIM	9606.ENSP00000342805	Fas apoptotic inhibitory molecule 1; Plays a role as an inducible effector molecule that mediates Fas resistance produced by surface Ig engagement in B cells. ; Belongs to the FAIM1 family.	Other	Tbio
81	GSTZ1	9606.ENSP00000451976	Maleylacetoacetate isomerase; Bifunctional enzyme showing minimal glutathione-conjugating activity with ethacrynic acid and 7-chloro-4-nitrobenz-2-oxa-1,3- diazole and maleylacetoacetate isomerase activity. Has also low glutathione peroxidase activity with T-butyl and cumene hydroperoxides. Is able to catalyze the glutathione dependent oxygenation of dichloroacetic acid to glyoxylic acid.	Enzyme	Tbio
81	MARS	9606.ENSP00000262027	Methionine--tRNA ligase, cytoplasmic; Catalyzes the specific attachment of an amino acid to its cognate tRNA in a 2 step reaction: the amino acid (AA) is first activated by ATP to form AA-AMP and then transferred to the acceptor end of the tRNA . Plays a role in the synthesis of ribosomal RNA in the nucleolus . ; Belongs to the class-I aminoacyl-tRNA synthetase family.	Enzyme	Tchem
82	RASAL3	9606.ENSP00000341905	RAS protein activator like-3; Functions as a Ras GTPase-activating protein. Plays an important role in the expansion and functions of natural killer T (NKT) cells in the liver by negatively regulating RAS activity and the down- stream ERK signaling pathway.	Other	Tbio
82	SPRED1	9606.ENSP00000299084	Sprouty-related, EVH1 domain-containing protein 1; Tyrosine kinase substrate that inhibits growth-factor- mediated activation of MAP kinase. Negatively regulates hematopoiesis of bone marrow (By similarity).	Other	Tbio
82	RASAL1	9606.ENSP00000450244	RasGAP-activating-like protein 1; Probable inhibitory regulator of the Ras-cyclic AMP pathway . Plays a role in dendrite formation by melanocytes .	Other	Tbio
82	RASA2	9606.ENSP00000286364	Ras GTPase-activating protein 2; Inhibitory regulator of the Ras-cyclic AMP pathway. Binds inositol tetrakisphosphate (IP4).	Enzyme	Tdark
83	KCNAB1	9606.ENSP00000419952	Voltage-gated potassium channel subunit beta-1; Cytoplasmic potassium channel subunit that modulates the characteristics of the channel-forming alpha-subunits (PubMed:7499366, PubMed:7603988, PubMed:17156368,PubMed:17540341, PubMed:19713757). Modulates action potentials via its effect on the pore-forming alpha subunits (By similarity). Promotes expression of the pore-forming alpha subunits at the…	Ion Channel	Tbio
83	KCND1	9606.ENSP00000218176	Potassium voltage-gated channel subfamily D member 1; Pore-forming (alpha) subunit of voltage-gated rapidly inactivating A-type potassium channels. May contribute to I(To) current in heart and I(Sa) current in neurons. Channel properties are modulated by interactions with other alpha subunits and with regulatory subunits; Belongs to the potassium channel family. D (Shal) (TC 1.A.1.2) subfamily. K…	Ion Channel	Tclin
83	KCNA4	9606.ENSP00000328511	Potassium voltage-gated channel subfamily A member 4; Voltage-gated potassium channel that mediates transmembrane potassium transport in excitable membranes. Forms tetrameric potassium- selective channels through which potassium ions pass in accordance with their electrochemical gradient. The channel alternates between opened and closed conformations in response to the voltage difference across t…	Ion Channel	Tclin
83	KCNH6	9606.ENSP00000463533	Potassium voltage-gated channel subfamily H member 6; Pore-forming (alpha) subunit of voltage-gated potassium channel. Elicits a slowly activating, rectifying current (By similarity). Channel properties may be modulated by cAMP and subunit assembly; Belongs to the potassium channel family. H (Eag) (TC 1.A.1.20) subfamily. Kv11.2/KCNH6 sub-subfamily.	Ion Channel	Tclin
84	TTC8	9606.ENSP00000482306	Tetratricopeptide repeat protein 8; The BBSome complex is thought to function as a coat complex required for sorting of specific membrane proteins to the primary cilia. The BBSome complex is required for ciliogenesis but is dispensable for centriolar satellite function. This ciliogenic function is mediated in part by the Rab8 GDP/GTP exchange factor, which localizes to the basal body and contacts…	Other	Tbio
84	BBS1	9606.ENSP00000317469	Bardet-Biedl syndrome 1 protein; The BBSome complex is thought to function as a coat complex required for sorting of specific membrane proteins to the primary cilia. The BBSome complex is required for ciliogenesis but is dispensable for centriolar satellite function. This ciliogenic function is mediated in part by the Rab8 GDP/GTP exchange factor, which localizes to the basal body and contacts th…	Other	Tbio
84	BBS5	9606.ENSP00000295240	Bardet-Biedl syndrome 5 protein; The BBSome complex is thought to function as a coat complex required for sorting of specific membrane proteins to the primary cilia. The BBSome complex is required for ciliogenesis but is dispensable for centriolar satellite function. This ciliogenic function is mediated in part by the Rab8 GDP/GTP exchange factor, which localizes to the basal body and contacts th…	Other	Tbio
84	MKS1	9606.ENSP00000376827	Meckel syndrome type 1 protein; Component of the tectonic-like complex, a complex localized at the transition zone of primary cilia and acting as a barrier that prevents diffusion of transmembrane proteins between the cilia and plasma membranes. Involved in centrosome migration to the apical cell surface during early ciliogenesis. Required for ciliary structure and function, including a role in r…	Other	Tbio
85	DHX9	9606.ENSP00000356520	ATP-dependent RNA helicase A; Multifunctional ATP-dependent nucleic acid helicase that unwinds DNA and RNA in a 3' to 5' direction and that plays important roles in many processes, such as DNA replication, transcriptional activation, post-transcriptional RNA regulation, mRNA translation and RNA-mediated gene silencing (PubMed:9111062, PubMed:11416126, PubMed:12711669, PubMed:15355351, PubMed:1668…	Enzyme	Tbio
85	SMU1	9606.ENSP00000380336	WD40 repeat-containing protein SMU1, N-terminally processed; Involved in pre-mRNA splicing as a component of the spliceosome . Regulates alternative splicing of the HSPG2 pre-mRNA (By similarity). Required for normal accumulation of IK . Required for normal mitotic spindle assembly and normal progress through mitosis (By similarity). ; Belongs to the WD repeat SMU1 family.	Other	Tbio
85	IK	9606.ENSP00000396301	Protein Red; Involved in pre-mRNA splicing as a component of the spliceosome . Auxiliary spliceosomal protein that regulates selection of alternative splice sites in a small set of target pre-mRNA species (Probable). Required for normal mitotic cell cycle progression . Recruits MAD1L1 and MAD2L1 to kinetochores, and is required to trigger the spindle assembly checkpoint . Required for normal accu…	Other	Tbio
85	DHX36	9606.ENSP00000417078	ATP-dependent DNA/RNA helicase DHX36; Multifunctional ATP-dependent helicase that unwinds G- quadruplex (G4) structures (PubMed:16150737, PubMed:18854321, PubMed:20472641, PubMed:21586581). Plays a role in many biological processes such as genomic integrity, gene expression regulations and as a sensor to initiate antiviral responses (PubMed:14731398, PubMed:18279852, PubMed:21993297, PubMed:22238…	Enzyme	Tbio
86	USP5	9606.ENSP00000229268	Ubiquitin carboxyl-terminal hydrolase 5; Cleaves linear and branched multiubiquitin polymers with a marked preference for branched polymers. Involved in unanchored 'Lys- 48'-linked polyubiquitin disassembly. Binds linear and 'Lys-63'-linked polyubiquitin with a lower affinity. Knock-down of USP5 causes the accumulation of p53/TP53 and an increase in p53/TP53 transcriptional activity because the u…	Enzyme	Tchem
86	JOSD1	9606.ENSP00000216039	Josephin-1; Deubiquitinates monoubiquitinated probes (in vitro). When ubiquitinated, cleaves 'Lys-63'-linked and 'Lys-48'-linked poly- ubiquitin chains (in vitro), hence may act as a deubiquitinating enzyme. May increase macropinocytosis and suppress clathrin- and caveolae-mediated endocytosis. May enhance membrane dynamics and cell motility independently of its catalytic activity.	Other	Tbio
86	OTUD1	9606.ENSP00000365678	OTU domain-containing protein 1; Deubiquitinating enzyme that specifically hydrolyzes 'Lys- 63'-linked polyubiquitin to monoubiquitin.	Other	Tbio
86	USP7	9606.ENSP00000343535	Ubiquitin carboxyl-terminal hydrolase 7; Hydrolase that deubiquitinates target proteins such as FOXO4, p53/TP53, MDM2, ERCC6, DNMT1, UHRF1, PTEN, KMT2E/MLL5 and DAXX (PubMed:11923872, PubMed:15053880, PubMed:16964248, PubMed:18716620, PubMed:25283148, PubMed:26678539, PubMed:28655758). Together with DAXX, prevents MDM2 self-ubiquitination and enhances the E3 ligase activity of MDM2 towards p53/TP…	Enzyme	Tchem
87	TRAPPC4	9606.ENSP00000436005	Trafficking protein particle complex subunit 4; May play a role in vesicular transport from endoplasmic reticulum to Golgi.	Other	Tbio
87	WDR13	9606.ENSP00000365919	WD repeat domain 13	Other	Tbio
87	TRAPPC5	9606.ENSP00000470262	Trafficking protein particle complex subunit 5; May play a role in vesicular transport from endoplasmic reticulum to Golgi; Belongs to the TRAPP small subunits family. BET3 subfamily.	Other	Tdark
87	CABS1	9606.ENSP00000273936	Calcium-binding and spermatid-specific protein 1; Calcium binding protein, spermatid associated 1	Other	Tbio
88	DIRAS1	9606.ENSP00000325836	GTP-binding protein Di-Ras1; Displays low GTPase activity and exists predominantly in the GTP-bound form.	Enzyme	Tbio
88	BAIAP3	9606.ENSP00000324510	BAI1-associated protein 3; Functions in endosome to Golgi retrograde transport. In response to calcium influx, may interact with SNARE fusion receptors and membrane phospholipids to mediate endosome fusion with the trans- Golgi network. By promoting the recycling of secretory vesicle transmembrane proteins, it indirectly controls dense-core secretory vesicle biogenesis, maturation and their abili…	Other	Tbio
88	SHISA7	9606.ENSP00000365503	Protein shisa-7; Transmembrane protein that regulates gamma-aminobutyric acid type A receptor (GABA(A)R) trafficking, channel deactivation kinetics and pharmacology, necessary for fast inhibitory transmission in the brain. Enhances the action of benzodiazepine, a primary GABA(A)Rs target drug, in the brain. May affect channel kinetics of AMPA-type glutamate receptors (AMPAR), the brain's main exc…	Other	Tdark
88	SHANK1	9606.ENSP00000293441	SH3 and multiple ankyrin repeat domains protein 1; Seems to be an adapter protein in the postsynaptic density (PSD) of excitatory synapses that interconnects receptors of the postsynaptic membrane including NMDA-type and metabotropic glutamate receptors via complexes with GKAP/PSD-95 and Homer, respectively, and the actin-based cytoskeleton. Plays a role in the structural and functional organizat…	Other	Tbio
89	JADE3	9606.ENSP00000481850	Protein Jade-3; Component of the HBO1 complex which has a histone H4-specific acetyltransferase activity, a reduced activity toward histone H3 and is responsible for the bulk of histone H4 acetylation in vivo.	Epigenetic	Tbio
89	ING5	9606.ENSP00000490767	Inhibitor of growth protein 5; Component of the HBO1 complex which has a histone H4-specific acetyltransferase activity, a reduced activity toward histone H3 and is responsible for the bulk of histone H4 acetylation in vivo. Component of the MOZ/MORF complex which has a histone H3 acetyltransferase activity. Through chromatin acetylation it may regulate DNA replication and may function as a trans…	Epigenetic	Tbio
89	NAV2	9606.ENSP00000379396	Neuron navigator 2; Possesses 3' to 5' helicase activity and exonuclease activity. Involved in neuronal development, specifically in the development of different sensory organs; Belongs to the Nav/unc-53 family.	Other	Tbio
89	D2HGDH	9606.ENSP00000315351	D-2-hydroxyglutarate dehydrogenase, mitochondrial; Catalyzes the oxidation of D-2-hydroxyglutarate to alpha- ketoglutarate.	Enzyme	Tbio
90	OR52N2	9606.ENSP00000322801	Olfactory receptor 52N2; Odorant receptor; Belongs to the G-protein coupled receptor 1 family.	oGPCR	Tdark
90	OR2T3	9606.ENSP00000352604	Olfactory receptor 2T3; Odorant receptor; Belongs to the G-protein coupled receptor 1 family.	oGPCR	Tdark
90	OR6K6	9606.ENSP00000357126	Olfactory receptor 6K6; Odorant receptor; Belongs to the G-protein coupled receptor 1 family.	oGPCR	Tdark
90	ADRBK1	9606.ENSP00000312262	Beta-adrenergic receptor kinase 1; Specifically phosphorylates the agonist-occupied form of the beta-adrenergic and closely related receptors, probably inducing a desensitization of them. Key regulator of LPAR1 signaling. Competes with RALA for binding to LPAR1 thus affecting the signaling properties of the receptor. Desensitizes LPAR1 and LPAR2 in a phosphorylation- independent manner . Positive…	Kinase	Tchem
91	CHST13	9606.ENSP00000317404	Carbohydrate sulfotransferase 13; Catalyzes the transfer of sulfate to position 4 of the N- acetylgalactosamine (GalNAc) residue of chondroitin. Chondroitin sulfate constitutes the predominant proteoglycan present in cartilage and is distributed on the surfaces of many cells and extracellular matrices. Transfers sulfate to the C4 hydroxyl of beta1,4-linked GalNAc that is substituted with a beta-l…	Enzyme	Tbio
91	CHPF2	9606.ENSP00000035307	Chondroitin sulfate glucuronyltransferase; Transfers glucuronic acid (GlcUA) from UDP-GlcUA to N- acetylgalactosamine residues on the non-reducing end of the elongating chondroitin polymer. Has no N-acetylgalactosaminyltransferase activity.	Enzyme	Tbio
91	CHST14	9606.ENSP00000307297	Carbohydrate sulfotransferase 14; Catalyzes the transfer of sulfate to position 4 of the N- acetylgalactosamine (GalNAc) residue of dermatan sulfate. Plays a pivotal role in the formation of 4-0-sulfated IdoA blocks in dermatan sulfate. Transfers sulfate to the C-4 hydroxyl of beta1,4-linked GalNAc that is substituted with an alpha-linked iduronic acid (IdoUA) at the C-3 hydroxyl. Transfers sulfa…	Enzyme	Tbio
91	CHST7	9606.ENSP00000276055	Carbohydrate sulfotransferase 7; Sulfotransferase that utilizes 3'-phospho-5'-adenylyl sulfate (PAPS) as sulfonate donor to catalyze the transfer of sulfate to position 6 of non-reducing N-acetylglucosamine (GlcNAc) residues. Preferentially acts on mannose-linked GlcNAc. Also able to catalyze the transfer of sulfate to position 6 of the N-acetylgalactosamine (GalNAc) residue of chondroitin. Also …	Enzyme	Tbio
92	DLL3	9606.ENSP00000205143	Delta-like protein 3; Inhibits primary neurogenesis. May be required to divert neurons along a specific differentiation pathway. Plays a role in the formation of somite boundaries during segmentation of the paraxial mesoderm (By similarity).	Other	Tbio
92	RFNG	9606.ENSP00000307971	Beta-1,3-N-acetylglucosaminyltransferase radical fringe; Glycosyltransferase that initiates the elongation of O-linked fucose residues attached to EGF-like repeats in the extracellular domain of Notch molecules. Modulates NOTCH1 activity by modifying O- fucose residues at specific EGF-like domains resulting in enhancement of NOTCH1 activation by DLL1 and JAG1. May be involved in limb formation an…	Enzyme	Tdark
92	SRRT	9606.ENSP00000480421	Serrate RNA effector molecule homolog; Acts as a mediator between the cap-binding complex (CBC) and the primary microRNAs (miRNAs) processing machinery during cell proliferation. Contributes to the stability and delivery of capped primary miRNA transcripts to the primary miRNA processing complex containing DGCR8 and DROSHA, thereby playing a role in RNA-mediated gene silencing (RNAi) by miRNAs. B…	Other	Tbio
93	BFSP1	9606.ENSP00000367104	Filensin C-terminal fragment; Required for the correct formation of lens intermediate filaments as part of a complex composed of BFSP1, BFSP2 and CRYAA . Involved in altering the calcium regulation of MIP water permeability .	Other	Tbio
93	BFSP2	9606.ENSP00000304987	Phakinin; Required for the correct formation and organization of lens intermediate filaments as part of a complex composed of BFSP1, BFSP2 and CRYAA.	Other	Tbio
93	FOXE3	9606.ENSP00000334472	Forkhead box protein E3; Transcription factor that controls lens epithelial cell growth through regulation of proliferation, apoptosis and cell cycle . During lens development, controls the ratio of the lens fiber cells to the cells of the anterior lens epithelium by regulating the rate of proliferation and differentiation (By similarity). Controls lens vesicle closure and subsequent separation o…	Transcription Factor	Tbio
94	SGSH	9606.ENSP00000314606	N-sulphoglucosamine sulphohydrolase; Catalyzes a step in lysosomal heparan sulfate degradation. ; Belongs to the sulfatase family.	Enzyme	Tbio
94	SUMF2	9606.ENSP00000498402	Inactive C-alpha-formylglycine-generating enzyme 2; Lacks formylglycine generating activity and is unable to convert newly synthesized inactive sulfatases to their active form. Inhibits the activation of sulfatases by SUMF1. ; Belongs to the sulfatase-modifying factor family.	Enzyme	Tbio
94	NAGLU	9606.ENSP00000225927	Alpha-N-acetylglucosaminidase 77 kDa form; Involved in the degradation of heparan sulfate.	Enzyme	Tbio
95	C19orf71	9606.ENSP00000327950	Uncharacterized protein C19orf71; Chromosome 19 open reading frame 71	Other	Tdark
95	EFHC1	9606.ENSP00000360107	EF-hand domain-containing protein 1; Microtubule-associated protein which regulates cell division and neuronal migration during cortical development. Necessary for mitotic spindle organization . Necessary for radial and tangential cell migration during brain development, possibly acting as a regulator of cell morphology and process formation during migration . May enhance calcium influx through C…	Other	Tbio
95	TTLL9	9606.ENSP00000442515	Probable tubulin polyglutamylase TTLL9; Probable tubulin polyglutamylase that forms polyglutamate side chains on tubulin. Acts when complexed with other proteins. By mediating tubulin polyglutamylation, plays a role in the establishment of microtubule heterogeneity in sperm flagella.	Enzyme	Tdark
96	C3orf58	9606.ENSP00000320081	Divergent protein kinase domain 2A; May play a role in cardiomyocyte proliferation through paracrine signaling and activation of the PPI3K-AKT-CDK7 signaling cascade; Belongs to the DIPK family.	Other	Tbio
96	SPPL3	9606.ENSP00000288680	Signal peptide peptidase-like 3; Intramembrane-cleaving aspartic protease (I-CLiP) that cleaves type II membrane protein substrates in or close to their luminal transmembrane domain boundaries (PubMed:16873890, PubMed:25354954, PubMed:25827571). Acts like a sheddase by mediating the proteolytic release and secretion of active site-containing ectodomains of glycan-modifiying glycosidase and glycos…	Enzyme	Tbio
96	GOLPH3L	9606.ENSP00000271732	Golgi phosphoprotein 3-like; Phosphatidylinositol-4-phosphate-binding protein that may antagonize the action of GOLPH3 which is required for the process of vesicle budding at the Golgi and anterograde transport to the plasma membrane.	Other	Tbio
97	EMILIN2	9606.ENSP00000254528	EMILIN-2; May be responsible for anchoring smooth muscle cells to elastic fibers, and may be involved not only in the formation of the elastic fiber, but also in the processes that regulate vessel assembly. Has cell adhesive capacity.	Other	Tbio
97	RPN2	9606.ENSP00000237530	Dolichyl-diphosphooligosaccharide--protein glycosyltransferase subunit 2; Subunit of the oligosaccharyl transferase (OST) complex that catalyzes the initial transfer of a defined glycan (Glc(3)Man(9)GlcNAc(2) in eukaryotes) from the lipid carrier dolichol- pyrophosphate to an asparagine residue within an Asn-X-Ser/Thr consensus motif in nascent polypeptide chains, the first step in protein N-glyc…	Enzyme	Tbio
97	DDOST	9606.ENSP00000399457	Dolichyl-diphosphooligosaccharide--protein glycosyltransferase 48 kDa subunit; Essential subunit of the N-oligosaccharyl transferase (OST) complex which catalyzes the transfer of a high mannose oligosaccharide from a lipid-linked oligosaccharide donor to an asparagine residue within an Asn-X-Ser/Thr consensus motif in nascent polypeptide chains. Required for the assembly of both SST3A- and SS3B-c…	Enzyme	Tchem
98	CEP170B	9606.ENSP00000404151	Centrosomal protein of 170 kDa protein B; Plays a role in microtubule organization.	Other	Tdark
98	RAI14	9606.ENSP00000427123	Ankycorbin; Plays a role in actin regulation at the ectoplasmic specialization, a type of cell junction specific to testis. Important for establishment of sperm polarity and normal spermatid adhesion. May also promote integrity of Sertoli cell tight junctions at the blood- testis barrier.	Other	Tbio
98	DHRS13	9606.ENSP00000368173	Dehydrogenase/reductase SDR family member 13; Putative oxidoreductase.	Enzyme	Tdark
99	RXRG	9606.ENSP00000352900	Retinoic acid receptor RXR-gamma; Receptor for retinoic acid. Retinoic acid receptors bind as heterodimers to their target response elements in response to their ligands, all-trans or 9-cis retinoic acid, and regulate gene expression in various biological processes. The RAR/RXR heterodimers bind to the retinoic acid response elements (RARE) composed of tandem 5'-AGGTCA-3' sites known as DR1-DR5. …	Nuclear Receptor	Tclin
99	NCOR1	9606.ENSP00000268712	Nuclear receptor corepressor 1; Mediates transcriptional repression by certain nuclear receptors . Part of a complex which promotes histone deacetylation and the formation of repressive chromatin structures which may impede the access of basal transcription factors. Participates in the transcriptional repressor activity produced by BCL6. Recruited by ZBTB7A to the androgen response elements/ARE o…	Transcription Factor	Tchem
99	GPS2	9606.ENSP00000379841	G protein pathway suppressor 2; Key regulator of inflammation, lipid metabolism and mitochondrion homeostasis that acts by inhibiting the activity of the ubiquitin-conjugating enzyme UBE2N/Ubc13, thereby inhibiting 'Lys-63'- linked ubiquitination (By similarity). In the nucleus, can both acts as a corepressor and coactivator of transcription, depending on the context . Acts as a transcription coa…	Other	Tbio
100	BTBD8	9606.ENSP00000490913	AP2-interacting clathrin-endocytosis protein; Involved in clathrin-mediated endocytosis at the synapse. Plays a role in neuronal development and in synaptic vesicle recycling in mature neurons, a process required for normal synaptic transmission.	Other	Tdark
100	PECR	9606.ENSP00000265322	Peroxisomal trans-2-enoyl-CoA reductase; Participates in chain elongation of fatty acids. Has no 2,4- dienoyl-CoA reductase activity.	Enzyme	Tbio
100	ZC3H10	9606.ENSP00000257940	Zinc finger CCCH domain-containing protein 10; Specific regulator of miRNA biogenesis. Binds, via the C3H1- type zinc finger domains, to the binding motif 5'-GCAGCGC-3' on microRNA pri-MIR143 and negatively regulates the processing to mature microRNA.	Other	Tbio
101	CLEC16A	9606.ENSP00000387122	Protein CLEC16A; Regulator of mitophagy through the upstream regulation of the RNF41/NRDP1-PRKN pathway. Mitophagy is a selective form of autophagy necessary for mitochondrial quality control. The RNF41/NRDP1-PRKN pathway regulates autophagosome-lysosome fusion during late mitophagy. May protect RNF41/NRDP1 from proteosomal degradation, RNF41/NRDP1 which regulates proteosomal degradation of PRKN.…	Other	Tbio
101	BACH2	9606.ENSP00000257749	Transcription regulator protein BACH2; Transcriptional regulator that acts as repressor or activator (By similarity). Binds to Maf recognition elements (MARE) (By similarity). Plays an important role in coordinating transcription activation and repression by MAFK (By similarity). Induces apoptosis in response to oxidative stress through repression of the antiapoptotic factor HMOX1 . Positively re…	Transcription Factor	Tbio
101	C1QTNF6	9606.ENSP00000338812	Complement C1q tumor necrosis factor-related protein 6; C1q and TNF related 6	Other	Tbio
102	UBR3	9606.ENSP00000396068	E3 ubiquitin-protein ligase UBR3; E3 ubiquitin-protein ligase which is a component of the N-end rule pathway (By similarity). Does not bind to proteins bearing specific N-terminal residues that are destabilizing according to the N- end rule, leading to their ubiquitination and subsequent degradation (By similarity). May play a role in Shh signaling by mediating the ubiquitination of Kif7 (By simi…	Enzyme	Tbio
102	UBR1	9606.ENSP00000290650	E3 ubiquitin-protein ligase UBR1; E3 ubiquitin-protein ligase which is a component of the N-end rule pathway. Recognizes and binds to proteins bearing specific N- terminal residues that are destabilizing according to the N-end rule, leading to their ubiquitination and subsequent degradation. May be involved in pancreatic homeostasis. Binds leucine and is a negative regulator of the leucine-mTOR s…	Enzyme	Tbio
102	UBR7	9606.ENSP00000013070	Putative E3 ubiquitin-protein ligase UBR7; E3 ubiquitin-protein ligase which is a component of the N-end rule pathway. Recognizes and binds to proteins bearing specific N- terminal residues that are destabilizing according to the N-end rule, leading to their ubiquitination and subsequent degradation.	Epigenetic	Tbio
103	SMG8	9606.ENSP00000438748	Protein SMG8; Involved in nonsense-mediated decay (NMD) of mRNAs containing premature stop codons. Is recruited by release factors to stalled ribosomes together with SMG1 and SMG9 (forming the SMG1C protein kinase complex) and, in the SMG1C complex, is required to mediate the recruitment of SMG1 to the ribosome:SURF complex and to suppress SMG1 kinase activity until the ribosome:SURF complex loca…	Other	Tdark
103	SMG1	9606.ENSP00000402515	Serine/threonine-protein kinase SMG1; Serine/threonine protein kinase involved in both mRNA surveillance and genotoxic stress response pathways. Recognizes the substrate consensus sequence [ST]-Q. Plays a central role in nonsense- mediated decay (NMD) of mRNAs containing premature stop codons by phosphorylating UPF1/RENT1. Recruited by release factors to stalled ribosomes together with SMG8 and S…	Kinase	Tchem
103	SMG9	9606.ENSP00000270066	Protein SMG9; Involved in nonsense-mediated decay (NMD) of mRNAs containing premature stop codons . Is recruited by release factors to stalled ribosomes together with SMG1 and SMG8 (forming the SMG1C protein kinase complex) and, in the SMG1C complex, is required for the efficient association between SMG1 and SMG8 . Plays a role in brain, heart, and eye development (By similarity). ; Belongs to th…	Other	Tbio
104	CAP1	9606.ENSP00000361883	Adenylyl cyclase-associated protein 1; Directly regulates filament dynamics and has been implicated in a number of complex developmental and morphological processes, including mRNA localization and the establishment of cell polarity; Belongs to the CAP family.	Enzyme	Tbio
104	ACTR2	9606.ENSP00000367220	Actin-related protein 2; ATP-binding component of the Arp2/3 complex, a multiprotein complex that mediates actin polymerization upon stimulation by nucleation-promoting factor (NPF) . The Arp2/3 complex mediates the formation of branched actin networks in the cytoplasm, providing the force for cell motility . Seems to contact the pointed end of the daughter actin filament . In addition to its rol…	Other	Tchem
104	ACTR3	9606.ENSP00000263238	Actin-related protein 3; ATP-binding component of the Arp2/3 complex, a multiprotein complex that mediates actin polymerization upon stimulation by nucleation-promoting factor (NPF) . The Arp2/3 complex mediates the formation of branched actin networks in the cytoplasm, providing the force for cell motility . Seems to contact the pointed end of the daughter actin filament . In addition to its rol…	Other	Tchem
105	CDKL1	9606.ENSP00000379176	Cyclin-dependent kinase-like 1; Cyclin dependent kinase like 1; Belongs to the protein kinase superfamily. CMGC Ser/Thr protein kinase family. CDC2/CDKX subfamily.	Kinase	Tchem
105	CDKL4	9606.ENSP00000378476	Cyclin-dependent kinase-like 4; Cyclin dependent kinase like 4	Kinase	Tdark
105	DNAAF1	9606.ENSP00000367815	Dynein assembly factor 1, axonemal; Cilium-specific protein required for the stability of the ciliary architecture. Plays a role in cytoplasmic preassembly of dynein arms. Involved in regulation of microtubule-based cilia and actin-based brush border microvilli.	Other	Tbio
106	SRP14	9606.ENSP00000267884	Signal recognition particle 14 kDa protein; Signal-recognition-particle assembly has a crucial role in targeting secretory proteins to the rough endoplasmic reticulum membrane. SRP9 together with SRP14 and the Alu portion of the SRP RNA, constitutes the elongation arrest domain of SRP. The complex of SRP9 and SRP14 is required for SRP RNA binding.	Other	Tbio
106	TMEM179	9606.ENSP00000450958	Transmembrane protein 179; Belongs to the TMEM179 family.	Other	Tdark
106	SRP9	9606.ENSP00000305230	Signal recognition particle 9 kDa protein; Signal-recognition-particle assembly has a crucial role in targeting secretory proteins to the rough endoplasmic reticulum membrane. SRP9 together with SRP14 and the Alu portion of the SRP RNA, constitutes the elongation arrest domain of SRP. The complex of SRP9 and SRP14 is required for SRP RNA binding.	Other	Tbio
107	MAP4	9606.ENSP00000353375	Microtubule-associated protein 4; Non-neuronal microtubule-associated protein. Promotes microtubule assembly.	Other	Tbio
107	WDR63	9606.ENSP00000294664	WD repeat-containing protein 63	Other	Tdark
107	DNAL1	9606.ENSP00000452037	Dynein light chain 1, axonemal; Part of the multisubunit axonemal ATPase complexes that generate the force for cilia motility and govern beat frequency (By similarity). Component of the outer arm dynein (ODA). May be involved in a mechanosensory feedback mechanism controlling ODA activity based on external conformational cues by tethering the outer arm dynein heavy chain (DNAH5) to the microtubul…	Other	Tbio
108	ARL5A	9606.ENSP00000295087	ADP-ribosylation factor-like protein 5A; Lacks ADP-ribosylation enhancing activity; Belongs to the small GTPase superfamily. Arf family.	Enzyme	Tbio
108	ARFGAP3	9606.ENSP00000263245	ADP-ribosylation factor GTPase-activating protein 3; GTPase-activating protein (GAP) for ADP ribosylation factor 1 (ARF1). Hydrolysis of ARF1-bound GTP may lead to dissociation of coatomer from Golgi-derived membranes to allow fusion with target membranes.	Enzyme	Tbio
108	ARFGAP2	9606.ENSP00000434442	ADP-ribosylation factor GTPase-activating protein 2; GTPase-activating protein (GAP) for ADP ribosylation factor 1 (ARF1). Implicated in coatomer-mediated protein transport between the Golgi complex and the endoplasmic reticulum. Hydrolysis of ARF1-bound GTP may lead to dissociation of coatomer from Golgi-derived membranes to allow fusion with target membranes.	Enzyme	Tbio
109	LDOC1	9606.ENSP00000359557	Protein LDOC1; May have an important role in the development and/or progression of some cancers; Belongs to the LDOC1 family.	Other	Tbio
109	PEG10	9606.ENSP00000418944	Retrotransposon-derived protein PEG10; Prevents apoptosis in hepatocellular carcinoma (HCC) cells through interaction with SIAH1, a mediator of apoptosis. May also have a role in cell growth promotion and hepatoma formation. Inhibits the TGF-beta signaling by interacting with the TGF-beta receptor ALK1. When overexpressed, induces the formation of cellular extension, such as filipodia in associat…	Other	Tbio
109	FAM127A	9606.ENSP00000257013	Retrotransposon Gag like 8C; Belongs to the FAM127 family.	Other	Tdark
110	BHLHB9	9606.ENSP00000403226	Protein BHLHb9; May play a role in the control of cellular aging and survival; Belongs to the GPRASP family.	Other	Tdark
110	XPO6	9606.ENSP00000302790	Exportin-6; Mediates the nuclear export of actin and profilin-actin complexes in somatic cells.	Other	Tbio
110	IPO5	9606.ENSP00000261574	Importin-5; Functions in nuclear protein import as nuclear transport receptor. Serves as receptor for nuclear localization signals (NLS) in cargo substrates. Is thought to mediate docking of the importin/substrate complex to the nuclear pore complex (NPC) through binding to nucleoporin and the complex is subsequently translocated through the pore by an energy requiring, Ran-dependent mechanism. A…	Other	Tbio
111	STK11	9606.ENSP00000324856	Serine/threonine-protein kinase STK11; Tumor suppressor serine/threonine-protein kinase that controls the activity of AMP-activated protein kinase (AMPK) family members, thereby playing a role in various processes such as cell metabolism, cell polarity, apoptosis and DNA damage response. Acts by phosphorylating the T-loop of AMPK family proteins, thus promoting their activity: phosphorylates PRKA…	Kinase	Tchem
111	STRADA	9606.ENSP00000336655	STE20-related kinase adapter protein alpha; Pseudokinase which, in complex with CAB39/MO25 (CAB39/MO25alpha or CAB39L/MO25beta), binds to and activates STK11/LKB1. Adopts a closed conformation typical of active protein kinases and binds STK11/LKB1 as a pseudosubstrate, promoting conformational change of STK11/LKB1 in an active conformation.	Kinase	Tbio
111	C5orf24	9606.ENSP00000378427	UPF0461 protein C5orf24; Chromosome 5 open reading frame 24; Belongs to the UPF0461 family.	Other	Tdark
112	ZNF77	9606.ENSP00000319053	Zinc finger protein 77; May be involved in transcriptional regulation; Belongs to the krueppel C2H2-type zinc-finger protein family.	Transcription Factor	Tbio
112	P2RX1	9606.ENSP00000225538	P2X purinoceptor 1; Ligand-gated ion channel with relatively high calcium permeability. Binding to ATP mediates synaptic transmission between neurons and from neurons to smooth muscle. Seems to be linked to apoptosis, by increasing the intracellular concentration of calcium in the presence of ATP, leading to programmed cell death (By similarity).	Ion Channel	Tchem
112	SLC17A9	9606.ENSP00000359376	Solute carrier family 17 member 9; Involved in vesicular storage and exocytosis of ATP. May accumulate ATP and other nucleotides in secretory vesicles such as adrenal chromaffin granules and synaptic vesicles.	Transporter	Tchem
113	GID4	9606.ENSP00000268719	Glucose-induced degradation protein 4 homolog; Substrate-recognition subunit of the CTLH E3 ubiquitin- protein ligase complex that selectively accepts ubiquitin from UBE2H and mediates ubiquitination and subsequent proteasomal degradation of the transcription factor HBP1 (Probable) . Binds proteins and peptides with a Pro/N-degron consisting of an unmodified N-terminal Pro followed by a small res…	Other	Tbio
113	WDR26	9606.ENSP00000498603	WD repeat-containing protein 26; G-beta-like protein involved in cell signal transduction (PubMed:15378603, PubMed:19446606, PubMed:22065575, PubMed:23625927, PubMed:27098453, PubMed:26895380). Acts as a negative regulator in MAPK signaling pathway . Functions as a scaffolding protein to promote G beta:gamma-mediated PLCB2 plasma membrane translocation and subsequent activation in leukocytes (Pub…	Other	Tbio
113	YPEL5	9606.ENSP00000368835	Protein yippee-like 5; Component of the CTLH E3 ubiquitin-protein ligase complex that selectively accepts ubiquitin from UBE2H and mediates ubiquitination and subsequent proteasomal degradation of the transcription factor HBP1 . Required for normal cell proliferation (By similarity).	Other	Tbio
114	THAP7	9606.ENSP00000215742	THAP domain-containing protein 7; Chromatin-associated, histone tail-binding protein that represses transcription via recruitment of HDAC3 and nuclear hormone receptor corepressors.	Transcription Factor	Tbio
114	THAP4	9606.ENSP00000385006	THAP domain containing 4	Transcription Factor	Tbio
114	C22orf39	9606.ENSP00000382474	UPF0545 protein C22orf39; Chromosome 22 open reading frame 39; Belongs to the UPF0545 family.	Other	Tdark
115	IKZF1	9606.ENSP00000331614	DNA-binding protein Ikaros; Transcription regulator of hematopoietic cell differentiation . Binds gamma-satellite DNA (PubMed:17135265, PubMed:19141594). Plays a role in the development of lymphocytes, B- and T-cells. Binds and activates the enhancer (delta-A element) of the CD3-delta gene. Repressor of the TDT (fikzfterminal deoxynucleotidyltransferase) gene during thymocyte differentiation. Reg…	Transcription Factor	Tbio
115	IKZF3	9606.ENSP00000344544	Zinc finger protein Aiolos; Transcription factor that plays an important role in the regulation of lymphocyte differentiation. Plays an essential role in regulation of B-cell differentiation, proliferation and maturation to an effector state. Involved in regulating BCL2 expression and controlling apoptosis in T-cells in an IL2-dependent manner. ; Belongs to the Ikaros C2H2-type zinc-finger protei…	Transcription Factor	Tbio
115	MEIS2	9606.ENSP00000453793	Homeobox protein Meis2; Involved in transcriptional regulation. Binds to HOX or PBX proteins to form dimers, or to a DNA-bound dimer of PBX and HOX proteins and thought to have a role in stabilization of the homeoprotein-DNA complex. Isoform 3 is required for the activity of a PDX1:PBX1b:MEIS2b complex in pancreatic acinar cells involved in the transcriptional activation of the ELA1 enhancer; the…	Transcription Factor	Tbio
116	MT1HL1	9606.ENSP00000476141	Metallothionein 1H-like protein 1; Metallothioneins have a high content of cysteine residues that bind various heavy metals; these proteins are transcriptionally regulated by both heavy metals and glucocorticoids; Belongs to the metallothionein superfamily. Type 1 family.	Other	Tdark
116	MT2A	9606.ENSP00000245185	Metallothionein-2; Metallothioneins have a high content of cysteine residues that bind various heavy metals; these proteins are transcriptionally regulated by both heavy metals and glucocorticoids; Belongs to the metallothionein superfamily. Type 1 family.	Other	Tbio
116	MT1X	9606.ENSP00000377995	Metallothionein-1X; Metallothioneins have a high content of cysteine residues that bind various heavy metals; these proteins are transcriptionally regulated by both heavy metals and glucocorticoids. May be involved in FAM168A anti-apoptotic signaling .	Other	Tbio
117	C21orf59	9606.ENSP00000290155	Cilia- and flagella-associated protein 298; Plays a role in motile cilium function, possibly by acting on outer dynein arm assembly . Seems to be important for initiation rather than maintenance of cilium motility (By similarity). Required for correct positioning of the cilium at the apical cell surface, suggesting an additional role in the planar cell polarity (PCP) pathway (By similarity). May …	Other	Tbio
117	PIH1D2	9606.ENSP00000280350	PIH1 domain containing 2	Other	Tdark
117	DNAAF2	9606.ENSP00000298292	Protein kintoun; Required for cytoplasmic pre-assembly of axonemal dyneins, thereby playing a central role in motility in cilia and flagella. Involved in pre-assembly of dynein arm complexes in the cytoplasm before intraflagellar transport loads them for the ciliary compartment. ; Belongs to the PIH1 family. Kintoun subfamily.	Other	Tbio
118	VSIG2	9606.ENSP00000318684	V-set and immunoglobulin domain containing 2	Other	Tdark
118	COG4	9606.ENSP00000315775	Conserved oligomeric Golgi complex subunit 4; Required for normal Golgi function (PubMed:19536132, PubMed:30290151). Plays a role in SNARE-pin assembly and Golgi-to-ER retrograde transport via its interaction with SCFD1 . ; Belongs to the COG4 family.	Other	Tbio
118	COG3	9606.ENSP00000258654	Conserved oligomeric Golgi complex subunit 3; Involved in ER-Golgi transport.	Other	Tbio
119	AHR	9606.ENSP00000242057	Aryl hydrocarbon receptor; Ligand-activated transcriptional activator. Binds to the XRE promoter region of genes it activates (PubMed:10395741, PubMed:28602820, PubMed:7961644, PubMed:23275542, PubMed:30373764). Activates the expression of multiple phase I and II xenobiotic chemical metabolizing enzyme genes (such as the CYP1A1 gene) . Mediates biochemical and toxic effects of halogenated aromati…	Transcription Factor	Tchem
119	NR1I3	9606.ENSP00000356959	Nuclear receptor subfamily 1 group I member 3; Binds and transactivates the retinoic acid response elements that control expression of the retinoic acid receptor beta 2 and alcohol dehydrogenase 3 genes. Transactivates both the phenobarbital responsive element module of the human CYP2B6 gene and the CYP3A4 xenobiotic response element; Belongs to the nuclear hormone receptor family. NR1 subfamily.	Nuclear Receptor	Tchem
119	CXADR	9606.ENSP00000284878	Coxsackievirus and adenovirus receptor; Component of the epithelial apical junction complex that may function as a homophilic cell adhesion molecule and is essential for tight junction integrity. Also involved in transepithelial migration of leukocytes through adhesive interactions with JAML a transmembrane protein of the plasma membrane of leukocytes. The interaction between both receptors also …	Other	Tbio
120	PARP8	9606.ENSP00000281631	Protein mono-ADP-ribosyltransferase PARP8; Mono-ADP-ribosyltransferase that mediates mono-ADP- ribosylation of target proteins.	Enzyme	Tdark
120	PKM	9606.ENSP00000320171	Pyruvate kinase PKM; Glycolytic enzyme that catalyzes the transfer of a phosphoryl group from phosphoenolpyruvate (PEP) to ADP, generating ATP. Stimulates POU5F1-mediated transcriptional activation. Plays a general role in caspase independent cell death of tumor cells. The ratio between the highly active tetrameric form and nearly inactive dimeric form determines whether glucose carbons are chann…	Kinase	Tchem
120	NME1-NME2	9606.ENSP00000376889	Nucleoside diphosphate kinase; NME1-NME2 readthrough
121	PPP1R35	9606.ENSP00000292330	Protein phosphatase 1 regulatory subunit 35; Inhibits PPP1CA phosphatase activity. ; Belongs to the PPP1R35 family.	Enzyme	Tdark
121	CEP44	9606.ENSP00000389427	Centrosomal protein 44	Other	Tdark
121	CEP97	9606.ENSP00000342510	Centrosomal protein of 97 kDa; Acts as a key negative regulator of ciliogenesis in collaboration with CCP110 by capping the mother centriole thereby preventing cilia formation. Required for recruitment of CCP110 to the centrosome.	Other	Tbio
122	ARMC7	9606.ENSP00000245543	Armadillo repeat containing 7	Other	Tdark
122	GPKOW	9606.ENSP00000156109	G-patch domain and KOW motifs-containing protein; RNA-binding protein involved in pre-mRNA splicing.	Other	Tbio
122	SNRNP40	9606.ENSP00000263694	U5 small nuclear ribonucleoprotein 40 kDa protein; Required for pre-mRNA splicing as component of the activated spliceosome (PubMed:11991638, PubMed:28502770, PubMed:28781166, PubMed:28076346, PubMed:30315277, PubMed:29360106, PubMed:29301961, PubMed:30705154). Component of the U5 small nuclear ribonucleoprotein (snRNP) complex and the U4/U6-U5 tri-snRNP complex, building blocks of the spliceosom…	Other	Tbio
123	CREB1	9606.ENSP00000387699	Cyclic AMP-responsive element-binding protein 1; Phosphorylation-dependent transcription factor that stimulates transcription upon binding to the DNA cAMP response element (CRE), a sequence present in many viral and cellular promoters. Transcription activation is enhanced by the TORC coactivators which act independently of Ser-133 phosphorylation. Involved in different cellular processes includin…	Transcription Factor	Tbio
123	CREB3L1	9606.ENSP00000481956	Processed cyclic AMP-responsive element-binding protein 3-like protein 1; Transcription factor involved in unfolded protein response (UPR). Binds the DNA consensus sequence 5'-GTGXGCXGC-3' . In the absence of endoplasmic reticulum (ER) stress, inserted into ER membranes, with N-terminal DNA-binding and transcription activation domains oriented toward the cytosolic face of the membrane. In respons…	Transcription Factor	Tbio
123	EGR3	9606.ENSP00000318057	Early growth response protein 3; Probable transcription factor involved in muscle spindle development; Belongs to the EGR C2H2-type zinc-finger protein family.	Transcription Factor	Tbio
124	AUP1	9606.ENSP00000366748	Ancient ubiquitous protein 1; May play a role in the translocation of terminally misfolded proteins from the endoplasmic reticulum lumen to the cytoplasm and their degradation by the proteasome; Belongs to the AUP1 family.	Other	Tbio
124	SYVN1	9606.ENSP00000366395	E3 ubiquitin-protein ligase synoviolin; Acts as an E3 ubiquitin-protein ligase which accepts ubiquitin specifically from endoplasmic reticulum-associated UBC7 E2 ligase and transfers it to substrates, promoting their degradation (PubMed:12459480, PubMed:12646171, PubMed:12975321, PubMed:14593114, PubMed:16289116, PubMed:16847254, PubMed:17059562, PubMed:17141218, PubMed:17170702, PubMed:22607976,…	Enzyme	Tbio
124	SEL1L	9606.ENSP00000337053	Protein sel-1 homolog 1; Plays a role in the endoplasmic reticulum quality control (ERQC) system also called ER-associated degradation (ERAD) involved in ubiquitin-dependent degradation of misfolded endoplasmic reticulum proteins . Enhances SYVN1 stability. Plays a role in LPL maturation and secretion. Required for normal differentiation of the pancreas epithelium, and for normal exocrine functio…	Other	Tbio
125	PLCB3	9606.ENSP00000443631	1-phosphatidylinositol 4,5-bisphosphate phosphodiesterase beta-3; The production of the second messenger molecules diacylglycerol (DAG) and inositol 1,4,5-trisphosphate (IP3) is mediated by activated phosphatidylinositol-specific phospholipase C enzymes.	Enzyme	Tbio
125	CALHM3	9606.ENSP00000358798	Calcium homeostasis modulator protein 3; Pore-forming subunit of a voltage-gated ion channel, also permeable to larger molecules including ATP. Together with CALHM1, forms a fast-activating voltage-gated ATP-release channel in type II taste bud cells (TBCs). CALHM1-CALHM3-mediated ATP released acts as a neurotransmitter to gustatory neurons in response to GPCR-mediated tastes, including sweet, bi…	Ion Channel	Tdark
125	PLCB2	9606.ENSP00000260402	1-phosphatidylinositol 4,5-bisphosphate phosphodiesterase beta-2; The production of the second messenger molecules diacylglycerol (DAG) and inositol 1,4,5-trisphosphate (IP3) is mediated by activated phosphatidylinositol-specific phospholipase C enzymes.	Enzyme	Tbio
126	CTAGE1	9606.ENSP00000375220	cTAGE family member 2; Cutaneous T cell lymphoma-associated antigen 1	Other	Tbio
126	CCDC68	9606.ENSP00000466690	Coiled-coil domain-containing protein 68; Centriolar protein required for centriole subdistal appendage assembly and microtubule anchoring in interphase cells . Together with CCDC120, cooperate with subdistal appendage components ODF2, NIN and CEP170 for hierarchical subdistal appendage assembly .	Other	Tbio
126	DDX43	9606.ENSP00000359361	Probable ATP-dependent RNA helicase DDX43; DEAD-box helicase 43	Enzyme	Tbio
127	UCP2	9606.ENSP00000499695	Mitochondrial uncoupling protein 2; UCP are mitochondrial transporter proteins that create proton leaks across the inner mitochondrial membrane, thus uncoupling oxidative phosphorylation from ATP synthesis. As a result, energy is dissipated in the form of heat; Belongs to the mitochondrial carrier (TC 2.A.29) family.	Other	Tbio
127	UCP3	9606.ENSP00000323740	Mitochondrial uncoupling protein 3; UCP are mitochondrial transporter proteins that create proton leaks across the inner mitochondrial membrane, thus uncoupling oxidative phosphorylation. As a result, energy is dissipated in the form of heat. May play a role in the modulation of tissue respiratory control. Participates in thermogenesis and energy balance; Belongs to the mitochondrial carrier (TC …	Other	Tbio
127	SLC25A27	9606.ENSP00000360398	Mitochondrial uncoupling protein 4; UCP are mitochondrial transporter proteins that create proton leaks across the inner mitochondrial membrane, thus uncoupling oxidative phosphorylation from ATP synthesis. As a result, energy is dissipated in the form of heat. May play a role in thermoregulatory heat production and metabolism in brain; Belongs to the mitochondrial carrier (TC 2.A.29) family.	Transporter	Tbio
128	BMI1	9606.ENSP00000365851	Polycomb complex protein BMI-1; Component of a Polycomb group (PcG) multiprotein PRC1-like complex, a complex class required to maintain the transcriptionally repressive state of many genes, including Hox genes, throughout development. PcG PRC1 complex acts via chromatin remodeling and modification of histones; it mediates monoubiquitination of histone H2A 'Lys-119', rendering chromatin heritably…	Other	Tbio
128	PCGF5	9606.ENSP00000337500	Polycomb group RING finger protein 5; Component of a Polycomb group (PcG) multiprotein PRC1-like complex, a complex class required to maintain the transcriptionally repressive state of many genes, including Hox genes, throughout development. PcG PRC1 complex acts via chromatin remodeling and modification of histones; it mediates monoubiquitination of histone H2A 'Lys-119', rendering chromatin her…	Other	Tdark
128	PCGF6	9606.ENSP00000358862	Polycomb group RING finger protein 6; Transcriptional repressor . May modulate the levels of histone H3K4Me3 by activating KDM5D histone demethylase . Component of a Polycomb group (PcG) multiprotein PRC1-like complex, a complex class required to maintain the transcriptionally repressive state of many genes, including Hox genes, throughout development. PcG PRC1 complex acts via chromatin remodeli…	Other	Tbio
129	NUDT3	9606.ENSP00000476119	Diphosphoinositol polyphosphate phosphohydrolase 1; Cleaves a beta-phosphate from the diphosphate groups in PP- InsP5 (diphosphoinositol pentakisphosphate) and [PP]2-InsP4 (bisdiphosphoinositol tetrakisphosphate), suggesting that it may play a role in signal transduction. InsP6 (inositol hexakisphosphate) is not a substrate. Acts as a negative regulator of the ERK1/2 pathway. Also able to catalyz…	Enzyme	Tbio
129	SKOR1	9606.ENSP00000343200	SKI family transcriptional corepressor 1	Other	Tbio
129	NUDT11	9606.ENSP00000365160	Diphosphoinositol polyphosphate phosphohydrolase 3-beta; Cleaves a beta-phosphate from the diphosphate groups in PP- InsP5 (diphosphoinositol pentakisphosphate), suggesting that it may play a role in signal transduction. Also able to catalyze the hydrolysis of dinucleoside oligophosphates, with Ap6A and Ap5A being the preferred substrates. The major reaction products are ADP and p4a from Ap6A and…	Enzyme	Tbio
130	COL2A1	9606.ENSP00000369889	Collagen alpha-1(II) chain; Type II collagen is specific for cartilaginous tissues. It is essential for the normal embryonic development of the skeleton, for linear growth and for the ability of cartilage to resist compressive forces.	Other	Tbio
130	P4HB	9606.ENSP00000327801	Protein disulfide-isomerase; This multifunctional protein catalyzes the formation, breakage and rearrangement of disulfide bonds. At the cell surface, seems to act as a reductase that cleaves disulfide bonds of proteins attached to the cell. May therefore cause structural modifications of exofacial proteins. Inside the cell, seems to form/rearrange disulfide bonds of nascent proteins. At high con…	Enzyme	Tchem
130	SERPINH1	9606.ENSP00000434412	Serpin H1; Binds specifically to collagen. Could be involved as a chaperone in the biosynthetic pathway of collagen.	Other	Tbio
131	CHP2	9606.ENSP00000300113	Calcineurin B homologous protein 2; Functions as an integral cofactor in cell pH regulation by controlling plasma membrane-type Na(+)/H(+) exchange activity. Binds to and activates SLC9A1/NHE1 in a serum-independent manner, thus increasing pH and protecting cells from serum deprivation-induced death. Also plays a role in the regulation of cell proliferation and tumor growth by increasing the phos…	Other	Tbio
131	FKBP1A	9606.ENSP00000383003	Peptidyl-prolyl cis-trans isomerase FKBP1A; Keeps in an inactive conformation TGFBR1, the TGF-beta type I serine/threonine kinase receptor, preventing TGF-beta receptor activation in absence of ligand. Recruits SMAD7 to ACVR1B which prevents the association of SMAD2 and SMAD3 with the activin receptor complex, thereby blocking the activin signal. May modulate the RYR1 calcium channel activity. PP…	Enzyme	Tclin
131	PAPOLG	9606.ENSP00000238714	Poly(A) polymerase gamma; Responsible for the post-transcriptional adenylation of the 3'-terminal of mRNA precursors and several small RNAs including signal recognition particle (SRP) RNA, nuclear 7SK RNA, U2 small nuclear RNA, and ribosomal 5S RNA.	Enzyme	Tbio
132	C11orf42	9606.ENSP00000321021	Uncharacterized protein C11orf42; Chromosome 11 open reading frame 42	Other	Tdark
132	ODF1	9606.ENSP00000285402	Outer dense fiber protein 1; Component of the outer dense fibers (ODF) of spermatozoa. ODF are filamentous structures located on the outside of the axoneme in the midpiece and principal piece of the mammalian sperm tail and may help to maintain the passive elastic structures and elastic recoil of the sperm tail.	Other	Tbio
132	PRM3	9606.ENSP00000325638	Protamine-3; Protamines substitute for histones in the chromatin of sperm during the haploid phase of spermatogenesis. They compact sperm DNA into a highly condensed, stable and inactive complex (By similarity).	Other	Tdark
133	FBLN5	9606.ENSP00000345008	Fibulin-5; Essential for elastic fiber formation, is involved in the assembly of continuous elastin (ELN) polymer and promotes the interaction of microfibrils and ELN . Stabilizes and organizes elastic fibers in the skin, lung and vasculature (By similarity). Promotes adhesion of endothelial cells through interaction of integrins and the RGD motif. Vascular ligand for integrin receptors which may…	Other	Tbio
133	LTBP3	9606.ENSP00000301873	Latent-transforming growth factor beta-binding protein 3; Key regulator of transforming growth factor beta (TGFB1, TGFB2 and TGFB3) that controls TGF-beta activation by maintaining it in a latent state during storage in extracellular space. Associates specifically via disulfide bonds with the Latency-associated peptide (LAP), which is the regulatory chain of TGF-beta, and regulates integrin-depen…	Other	Tbio
133	LTBP4	9606.ENSP00000311905	Latent-transforming growth factor beta-binding protein 4; Key regulator of transforming growth factor beta (TGFB1, TGFB2 and TGFB3) that controls TGF-beta activation by maintaining it in a latent state during storage in extracellular space. Associates specifically via disulfide bonds with the Latency-associated peptide (LAP), which is the regulatory chain of TGF-beta, and regulates integrin-depen…	Other	Tbio
134	FAM57B	9606.ENSP00000369863	Ceramide synthase; Involved in ceramide synthesis.	Other	Tdark
134	GDPD3	9606.ENSP00000384363	Lysophospholipase D GDPD3; Hydrolyzes lysoglycerophospholipids to produce lysophosphatidic acid (LPA) and the corresponding amines. Shows a preference for 1-O-alkyl-sn-glycero-3-phosphocholine (lyso-PAF) and lysophosphatidylcholine (lyso-PC), and to a lesser extent for lysophosphatidylethanolamine (lyso-PE). Does not display glycerophosphodiester phosphodiesterase activity, since it cannot hydrol…	Enzyme	Tbio
134	PAGR1	9606.ENSP00000326519	PAXIP1-associated glutamate-rich protein 1; Its association with the histone methyltransferase MLL2/MLL3 complex is suggesting a role in epigenetic transcriptional activation. However, in association with PAXIP1/PTIP is proposed to function at least in part independently of the MLL2/MLL3 complex. Proposed to be recruited by PAXIP1 to sites of DNA damage where the PAGR1:PAXIP1 complex is required …	Other	Tbio
135	PRKAR2B	9606.ENSP00000265717	cAMP-dependent protein kinase type II-beta regulatory subunit; Regulatory subunit of the cAMP-dependent protein kinases involved in cAMP signaling in cells. Type II regulatory chains mediate membrane association by binding to anchoring proteins, including the MAP2 kinase.	Enzyme	Tchem
135	MYCBP	9606.ENSP00000380702	c-Myc-binding protein; May control the transcriptional activity of MYC. Stimulates the activation of E box-dependent transcription by MYC.	Other	Tbio
135	PRKAR2A	9606.ENSP00000265563	cAMP-dependent protein kinase type II-alpha regulatory subunit; Regulatory subunit of the cAMP-dependent protein kinases involved in cAMP signaling in cells. Type II regulatory chains mediate membrane association by binding to anchoring proteins, including the MAP2 kinase.	Enzyme	Tchem
136	SLC39A2	9606.ENSP00000298681	Zinc transporter ZIP2; Mediates zinc uptake. Zinc uptake may be mediated by a Zn(2+)-HCO(3)(-) symport mechanism and can function in the presence of albumin. May also transport other divalent cations. May be important in contact inhibition of normal epithelial cells and loss of its expression may play a role in tumorigenesis.	Transporter	Tbio
136	SLC31A1	9606.ENSP00000363329	High affinity copper uptake protein 1; High-affinity, saturable copper transporter involved in dietary copper uptake.	Transporter	Tbio
136	SLC30A1	9606.ENSP00000355968	Zinc transporter 1; May be involved in zinc transport out of the cell; Belongs to the cation diffusion facilitator (CDF) transporter (TC 2.A.4) family. SLC30A subfamily.	Transporter	Tbio
137	DENND4C	9606.ENSP00000473469	DENN domain-containing protein 4C; Guanine nucleotide exchange factor (GEF) activating RAB10. Promotes the exchange of GDP to GTP, converting inactive GDP-bound RAB10 into its active GTP-bound form. Thereby, stimulates SLC2A4/GLUT4 glucose transporter-enriched vesicles delivery to the plasma membrane in response to insulin.	Other	Tbio
137	DENND5A	9606.ENSP00000328524	DENN domain-containing protein 5A; Guanine nucleotide exchange factor (GEF) which may activate RAB6A and RAB39A and/or RAB39B. Promotes the exchange of GDP to GTP, converting inactive GDP-bound Rab proteins into their active GTP-bound form. Involved in the negative regulation of neurite outgrowth (By similarity).	Other	Tbio
137	SNX2	9606.ENSP00000368831	Sorting nexin-2; Involved in several stages of intracellular trafficking. Interacts with membranes containing phosphatidylinositol 3-phosphate (PtdIns(3P)) or phosphatidylinositol 3,5-bisphosphate (PtdIns(3,5)P2) . Acts in part as component of the retromer membrane- deforming SNX-BAR subcomplex . The SNX-BAR retromer mediates retrograde transport of cargo proteins from endosomes to the trans-Golg…	Other	Tbio
138	ENTPD5	9606.ENSP00000335246	Ectonucleoside triphosphate diphosphohydrolase 5; Uridine diphosphatase (UDPase) that promotes protein N- glycosylation and ATP level regulation. UDP hydrolysis promotes protein N-glycosylation and folding in the endoplasmic reticulum, as well as elevated ATP consumption in the cytosol via an ATP hydrolysis cycle. Together with CMPK1 and AK1, constitutes an ATP hydrolysis cycle that converts ATP …	Enzyme	Tbio
138	CANT1	9606.ENSP00000307674	Soluble calcium-activated nucleotidase 1; Calcium-dependent nucleotidase with a preference for UDP. The order of activity with different substrates is UDP > GDP > UTP > GTP. Has very low activity towards ADP and even lower activity towards ATP. Does not hydrolyze AMP and GMP (PubMed:12234496, PubMed:15248776, PubMed:15006348, PubMed:16835225). Involved in proteoglycan synthesis . ECO:0000269|PubM…	Enzyme	Tbio
138	ENTPD4	9606.ENSP00000351520	Ectonucleoside triphosphate diphosphohydrolase 4; Hydrolyzes preferentially nucleoside 5'-diphosphates, nucleoside 5'-triphosphates are hydrolyzed only to a minor extent. The order of activity with different substrates is UDP >> GDP = CDP = TDP, AMP, ADP, ATP and UMP are not substrates. Preferred substrates for isoform 2 are CTP, UDP, CDP, GTP and GDP, while isoform 1 utilizes UTP and TTP; Belong…	Enzyme	Tbio
139	CORO6	9606.ENSP00000344562	Coronin-6; Coronin 6	Other	Tdark
139	GCH1	9606.ENSP00000477796	GTP cyclohydrolase 1; Positively regulates nitric oxide synthesis in umbilical vein endothelial cells (HUVECs). May be involved in dopamine synthesis. May modify pain sensitivity and persistence. Isoform GCH-1 is the functional enzyme, the potential function of the enzymatically inactive isoforms remains unknown. ECO:0000269|PubMed:16338639, ECO:0000269|PubMed:17057711,; Belongs to the GTP cycloh…	Enzyme	Tbio
139	PCBD1	9606.ENSP00000299299	Pterin-4-alpha-carbinolamine dehydratase; Involved in tetrahydrobiopterin biosynthesis. Seems to both prevent the formation of 7-pterins and accelerate the formation of quinonoid-BH2. Coactivator for HNF1A-dependent transcription. Regulates the dimerization of homeodomain protein HNF1A and enhances its transcriptional activity; Belongs to the pterin-4-alpha-carbinolamine dehydratase family.	Enzyme	Tbio
140	INHBE	9606.ENSP00000266646	Inhibin beta E chain; Inhibins and activins inhibit and activate, respectively, the secretion of follitropin by the pituitary gland. Inhibins/activins are involved in regulating a number of diverse functions such as hypothalamic and pituitary hormone secretion, gonadal hormone secretion, germ cell development and maturation, erythroid differentiation, insulin secretion, nerve cell survival, embry…	Other	Tbio
140	INHBB	9606.ENSP00000295228	Inhibin beta B chain; Inhibins and activins inhibit and activate, respectively, the secretion of follitropin by the pituitary gland. Inhibins/activins are involved in regulating a number of diverse functions such as hypothalamic and pituitary hormone secretion, gonadal hormone secretion, germ cell development and maturation, erythroid differentiation, insulin secretion, nerve cell survival, embry…	Other	Tbio
140	INHA	9606.ENSP00000243786	Inhibin alpha chain; Inhibins and activins inhibit and activate, respectively, the secretion of follitropin by the pituitary gland. Inhibins/activins are involved in regulating a number of diverse functions such as hypothalamic and pituitary hormone secretion, gonadal hormone secretion, germ cell development and maturation, erythroid differentiation, insulin secretion, nerve cell survival, embryo…	Other	Tbio
141	SEMA4G	9606.ENSP00000210633	Semaphorin-4G; Cell surface receptor for PLXNB2. May play a role in axon guidance (By similarity).	Other	Tbio
141	PLXNC1	9606.ENSP00000258526	Plexin-C1; Receptor for SEMA7A, for smallpox semaphorin A39R, vaccinia virus semaphorin A39R and for herpesvirus Sema protein. Binding of semaphorins triggers cellular responses leading to the rearrangement of the cytoskeleton and to secretion of IL6 and IL8 (By similarity). ; Belongs to the plexin family.	Other	Tbio
141	SEMA4C	9606.ENSP00000306844	Semaphorin-4C; Cell surface receptor for PLXNB2 that plays an important role in cell-cell signaling. PLXNB2 binding promotes downstream activation of RHOA and phosphorylation of ERBB2 at 'Tyr-1248'. Required for normal brain development, axon guidance and cell migration (By similarity). Probable signaling receptor which may play a role in myogenic differentiation through activation of the stress-…	Other	Tbio
142	PPIL1	9606.ENSP00000362803	Peptidyl-prolyl cis-trans isomerase-like 1; Involved in pre-mRNA splicing as component of the spliceosome . PPIases accelerate the folding of proteins. It catalyzes the cis-trans isomerization of proline imidic peptide bonds in oligopeptides . ; Belongs to the cyclophilin-type PPIase family. PPIL1 subfamily.	Enzyme	Tbio
142	SMPDL3A	9606.ENSP00000357425	Acid sphingomyelinase-like phosphodiesterase 3a; Has in vitro nucleotide phosphodiesterase activity with nucleoside triphosphates, such as ATP (PubMed:25288789, PubMed:26783088). Has in vitro activity with p-nitrophenyl-TMP . Has lower activity with nucleoside diphosphates, and no activity with nucleoside monophosphates (PubMed:25288789, PubMed:26783088). Has in vitro activity with CDP-choline, g…	Enzyme	Tbio
142	CDC40	9606.ENSP00000357928	Pre-mRNA-processing factor 17; Required for pre-mRNA splicing as component of the activated spliceosome. ECO:0000269|PubMed:29301961, ECO:0000269|PubMed:29360106, ECO:0000269|PubMed:29361316, ECO:0000269|PubMed:30705154,	Other	Tbio
143	ARPC4	9606.ENSP00000388169	Actin-related protein 2/3 complex subunit 4; Actin-binding component of the Arp2/3 complex, a multiprotein complex that mediates actin polymerization upon stimulation by nucleation-promoting factor (NPF) . The Arp2/3 complex mediates the formation of branched actin networks in the cytoplasm, providing the force for cell motility . In addition to its role in the cytoplasmic cytoskeleton, the Arp2/…	Other	Tbio
143	SCRN2	9606.ENSP00000290216	Secernin-2; Secernin 2; Belongs to the peptidase C69 family. Secernin subfamily.	Enzyme	Tdark
143	ARPC3	9606.ENSP00000228825	Actin-related protein 2/3 complex subunit 3; Component of the Arp2/3 complex, a multiprotein complex that mediates actin polymerization upon stimulation by nucleation-promoting factor (NPF) . The Arp2/3 complex mediates the formation of branched actin networks in the cytoplasm, providing the force for cell motility . In addition to its role in the cytoplasmic cytoskeleton, the Arp2/3 complex also…	Other	Tbio
144	MYEOV	9606.ENSP00000412482	Myeloma-overexpressed gene protein; Myeloma overexpressed	Other	Tbio
144	ORAOV1	9606.ENSP00000279147	Protein LTO1 homolog; The complex LTO1:YAE1 functions as a target specific adapter that probably recruits apo-ABCE1 to the cytosolic iron-sulfur protein assembly (CIA) complex machinery . May be required for biogenesis of the large ribosomal subunit and initiation of translation . May play a role in the regulation of proline metabolism and ROS production .	Other	Tbio
144	PPFIA1	9606.ENSP00000253925	Liprin-alpha-1; May regulate the disassembly of focal adhesions. May localize receptor-like tyrosine phosphatases type 2A at specific sites on the plasma membrane, possibly regulating their interaction with the extracellular environment and their association with substrates. ; Belongs to the liprin family. Liprin-alpha subfamily.	Other	Tbio
145	EZH2	9606.ENSP00000320147	Histone-lysine N-methyltransferase EZH2; Polycomb group (PcG) protein. Catalytic subunit of the PRC2/EED-EZH2 complex, which methylates 'Lys-9' (H3K9me) and 'Lys-27' (H3K27me) of histone H3, leading to transcriptional repression of the affected target gene. Able to mono-, di- and trimethylate 'Lys-27' of histone H3 to form H3K27me1, H3K27me2 and H3K27me3, respectively. Displays a preference for s…	Epigenetic	Tclin
145	BCOR	9606.ENSP00000367705	BCL-6 corepressor; Transcriptional corepressor. May specifically inhibit gene expression when recruited to promoter regions by sequence-specific DNA- binding proteins such as BCL6 and MLLT3. This repression may be mediated at least in part by histone deacetylase activities which can associate with this corepressor. Involved in the repression of TFAP2A; impairs binding of BCL6 and KDM2B to TFAP2A …	Other	Tbio
145	PHF19	9606.ENSP00000483946	PHD finger protein 19; Polycomb group (PcG) that specifically binds histone H3 trimethylated at 'Lys-36' (H3K36me3) and recruits the PRC2 complex. Probably involved in the transition from an active state to a repressed state in embryonic stem cells: acts by binding to H3K36me3, a mark for transcriptional activation, and recruiting H3K36me3 histone demethylases RIOX1 or KDM2B, leading to demethyla…	Epigenetic	Tbio
146	TET3	9606.ENSP00000386869	Methylcytosine dioxygenase TET3; Dioxygenase that catalyzes the conversion of the modified genomic base 5-methylcytosine (5mC) into 5-hydroxymethylcytosine (5hmC) and plays a key role in epigenetic chromatin reprogramming in the zygote following fertilization. Also mediates subsequent conversion of 5hmC into 5-formylcytosine (5fC), and conversion of 5fC to 5- carboxylcytosine (5caC). Conversion o…	Enzyme	Tbio
146	GABPA	9606.ENSP00000346886	GA-binding protein alpha chain; Transcription factor capable of interacting with purine rich repeats (GA repeats). Necessary for the expression of the Adenovirus E4 gene; Belongs to the ETS family.	Transcription Factor	Tbio
146	METTL23	9606.ENSP00000482599	Methyltransferase-like protein 23; Probable methyltransferase.	Enzyme	Tdark
147	KRT33A	9606.ENSP00000007735	Keratin, type I cuticular Ha3-I; Keratin 33A; Belongs to the intermediate filament family.	Other	Tdark
147	KRT38	9606.ENSP00000246646	Keratin, type I cuticular Ha8; Keratin 38; Belongs to the intermediate filament family.	Other	Tdark
147	KRT24	9606.ENSP00000264651	Keratin, type I cytoskeletal 24; Keratin 24; Belongs to the intermediate filament family.	Other	Tbio
148	SLC35F1	9606.ENSP00000353557	Solute carrier family 35 member F1; Putative solute transporter.	Transporter	Tdark
148	ATP8B3	9606.ENSP00000311336	Phospholipid-transporting ATPase IK; P4-ATPase flippase which catalyzes the hydrolysis of ATP coupled to the transport of aminophospholipids from the outer to the inner leaflet of various membranes and ensures the maintenance of asymmetric distribution of phospholipids. Phospholipid translocation seems also to be implicated in vesicle formation and in uptake of lipid signaling molecules. May be r…	Transporter	Tdark
148	APOLD1	9606.ENSP00000324277	Apolipoprotein L domain-containing protein 1; May be involved in angiogenesis. May play a role in activity- dependent changes of brain vasculature. May affect blood-brain permeability.	Other	Tdark
149	FBXO31	9606.ENSP00000310841	F-box only protein 31; Component of some SCF (SKP1-cullin-F-box) protein ligase complex that plays a central role in G1 arrest following DNA damage. Specifically recognizes phosphorylated cyclin-D1 (CCND1), promoting its ubiquitination and degradation by the proteasome, resulting in G1 arrest. May act as a tumor suppressor; Belongs to the FBXO31 family.	Other	Tbio
149	FBXO42	9606.ENSP00000364742	F-box only protein 42; Substrate-recognition component of some SCF (SKP1-CUL1-F-box protein)-type E3 ubiquitin ligase complex. Specifically recognizes p53/TP53, promoting its ubiquitination and degradation.	Other	Tbio
149	FBXO34	9606.ENSP00000313159	F-box only protein 34; Substrate-recognition component of the SCF (SKP1-CUL1-F-box protein)-type E3 ubiquitin ligase complex.	Other	Tdark
150	TEX264	9606.ENSP00000396628	Testis-expressed protein 264; Major reticulophagy (also called ER-phagy) receptor that acts independently of other candidate reticulophagy receptors to remodel subdomains of the endoplasmic reticulum into autophagosomes upon nutrient stress, which then fuse with lysosomes for endoplasmic reticulum turnover . The ATG8- containing isolation membrane (IM) cradles a tubular segment of TEX264- positiv…	Other	Tbio
150	ATL2	9606.ENSP00000368237	Atlastin-2; GTPase tethering membranes through formation of trans- homooligomers and mediating homotypic fusion of endoplasmic reticulum membranes. Functions in endoplasmic reticulum tubular network biogenesis . ; Belongs to the TRAFAC class dynamin-like GTPase superfamily. GB1/RHD3-type GTPase family. GB1 subfamily.	Other	Tbio
150	SEC62	9606.ENSP00000337688	Translocation protein SEC62; Mediates post-translational transport of precursor polypeptides across endoplasmic reticulum (ER). Proposed to act as a targeting receptor for small presecretory proteins containing short and apolar signal peptides. Targets and properly positions newly synthesized presecretory proteins into the SEC61 channel-forming translocon complex, triggering channel opening for p…	Other	Tbio
151	FUT8	9606.ENSP00000353910	Alpha-(1,6)-fucosyltransferase; Catalyzes the addition of fucose in alpha 1-6 linkage to the first GlcNAc residue, next to the peptide chains in N-glycans. ; Belongs to the glycosyltransferase 23 family.	Enzyme	Tbio
151	FUT10	9606.ENSP00000332757	Alpha-(1,3)-fucosyltransferase 10; Probable fucosyltransferase; Belongs to the glycosyltransferase 10 family.	Enzyme	Tdark
151	FUT2	9606.ENSP00000387498	Galactoside 2-alpha-L-fucosyltransferase 2; Mediates the transfer of fucose to the terminal galactose on glycan chains of cell surface glycoproteins and glycolipids . The resulting epitope plays a role in cell-cell interaction including host-microbe interaction (PubMed:12692541, PubMed:8018146). Mediates interaction with intestinal microbiota influencing its composition (PubMed:21625510, PubMed:2…	Enzyme	Tbio
152	PABPC1	9606.ENSP00000313007	Polyadenylate-binding protein 1; Binds the poly(A) tail of mRNA, including that of its own transcript, and regulates processes of mRNA metabolism such as pre-mRNA splicing and mRNA stability (PubMed:11051545, PubMed:17212783, PubMed:25480299). Its function in translational initiation regulation can either be enhanced by PAIP1 or repressed by PAIP2 (PubMed:11051545, PubMed:20573744). Can probably …	Other	Tbio
152	MEX3C	9606.ENSP00000385610	RNA-binding E3 ubiquitin-protein ligase MEX3C; E3 ubiquitin ligase responsible for the post-transcriptional regulation of common HLA-A allotypes. Binds to the 3' UTR of HLA-A2 mRNA, and regulates its levels by promoting mRNA decay. RNA binding is sufficient to prevent translation, but ubiquitin ligase activity is required for mRNA degradation.	Enzyme	Tbio
152	PABPC3	9606.ENSP00000281589	Polyadenylate-binding protein 3; Binds the poly(A) tail of mRNA. May be involved in cytoplasmic regulatory processes of mRNA metabolism. Binds poly(A) with a slightly lower affinity as compared to PABPC1.	Other	Tbio
153	ZCCHC12	9606.ENSP00000308921	Zinc finger CCHC domain-containing protein 12; Transcriptional coactivator in the bone morphogenetic protein (BMP)-signaling pathway. It positively modulates BMP signaling by interacting with SMAD1 and associating with CBP in the transcription complex. It contributes to the BMP-induced enhancement of cholinergic- neuron-specific gene expression (By similarity).	Other	Tbio
153	FAM216A	9606.ENSP00000366901	Protein FAM216A; Family with sequence similarity 216 member A; Belongs to the FAM216 family.	Other	Tdark
153	NYNRIN	9606.ENSP00000371994	Protein NYNRIN; NYN domain and retroviral integrase containing	Other	Tdark
154	LRP10	9606.ENSP00000352601	Low-density lipoprotein receptor-related protein 10; Probable receptor, which is involved in the internalization of lipophilic molecules and/or signal transduction. May be involved in the uptake of lipoprotein APOE in liver (By similarity); Belongs to the LDLR family.	Other	Tbio
154	AMN	9606.ENSP00000299155	Soluble protein amnionless; Membrane-bound component of the endocytic receptor formed by AMN and CUBN . Required for normal CUBN glycosylation and trafficking to the cell surface . The complex formed by AMN and CUBN is required for efficient absorption of vitamin B12 . Required for normal CUBN-mediated protein transport in the kidney (Probable). ECO:0000269|PubMed:26040326, ECO:0000269|PubMed:294…	Other	Tbio
154	APOA1	9606.ENSP00000236850	Truncated apolipoprotein A-I; Participates in the reverse transport of cholesterol from tissues to the liver for excretion by promoting cholesterol efflux from tissues and by acting as a cofactor for the lecithin cholesterol acyltransferase (LCAT). As part of the SPAP complex, activates spermatozoa motility.	Other	Tbio
155	VKORC1L1	9606.ENSP00000403077	Vitamin K epoxide reductase complex subunit 1-like protein 1; Involved in vitamin K metabolism. Can reduce inactive vitamin K 2,3-epoxide to active vitamin K (in vitro), and may contribute to vitamin K-mediated protection against oxidative stress. Plays a role in vitamin K-dependent gamma-carboxylation of Glu residues in target proteins.	Enzyme	Tbio
155	GGCX	9606.ENSP00000233838	Vitamin K-dependent gamma-carboxylase; Mediates the vitamin K-dependent carboxylation of glutamate residues to calcium-binding gamma-carboxyglutamate (Gla) residues with the concomitant conversion of the reduced hydroquinone form of vitamin K to vitamin K epoxide.	Enzyme	Tclin
155	VKORC1	9606.ENSP00000378426	Vitamin K epoxide reductase complex subunit 1; Involved in vitamin K metabolism. Catalytic subunit of the vitamin K epoxide reductase (VKOR) complex which reduces inactive vitamin K 2,3-epoxide to active vitamin K. Vitamin K is required for the gamma-carboxylation of various proteins, including clotting factors, and is required for normal blood coagulation, but also for normal bone development. E…	Enzyme	Tclin
156	TMEM87A	9606.ENSP00000374484	Transmembrane protein 87A; May be involved in retrograde transport from endosomes to the trans-Golgi network (TGN).	Other	Tdark
156	TSPAN17	9606.ENSP00000309036	Tetraspanin-17; Regulates ADAM10 maturation; Belongs to the tetraspanin (TM4SF) family.	Other	Tdark
156	CCDC115	9606.ENSP00000259229	Coiled-coil domain-containing protein 115; Accessory component of the proton-transporting vacuolar (V)- ATPase protein pump involved in intracellular iron homeostasis. In aerobic conditions, required for intracellular iron homeostasis, thus triggering the activity of Fe(2+) prolyl hydroxylase (PHD) enzymes, and leading to HIF1A hydroxylation and subsequent proteasomal degradation. Necessary for e…	Other	Tbio
157	CNNM2	9606.ENSP00000358894	Metal transporter CNNM2; Divalent metal cation transporter. Mediates transport of divalent metal cations in an order of Mg(2+) > Co(2+) > Mn(2+) > Sr(2+) > Ba(2+) > Cu(2+) > Fe(2+) (By similarity).	Other	Tbio
157	NIPA2	9606.ENSP00000337618	Magnesium transporter NIPA2; Acts as a selective Mg(2+) transporter; Belongs to the NIPA family.	Other	Tbio
157	PTP4A2	9606.ENSP00000493688	Protein tyrosine phosphatase type IVA 2; Protein tyrosine phosphatase which stimulates progression from G1 into S phase during mitosis. Promotes tumors. Inhibits geranylgeranyl transferase type II activity by blocking the association between RABGGTA and RABGGTB.	Enzyme	Tchem
158	SPI1	9606.ENSP00000227163	Transcription factor PU.1; Binds to the PU-box, a purine-rich DNA sequence (5'-GAGGAA- 3') that can act as a lymphoid-specific enhancer. This protein is a transcriptional activator that may be specifically involved in the differentiation or activation of macrophages or B-cells. Also binds RNA and may modulate pre-mRNA splicing (By similarity); Belongs to the ETS family.	Transcription Factor	Tbio
158	TFEC	9606.ENSP00000265440	Transcription factor EC; Transcriptional regulator that acts as a repressor or an activator. Acts as a transcriptional repressor on minimal promoter containing element F (that includes an E-box sequence). Binds to element F in an E-box sequence-specific manner. Acts as a transcriptional transactivator on the proximal promoter region of the tartrate-resistant acid phosphatase (TRAP) E-box containi…	Transcription Factor	Tbio
158	SOX10	9606.ENSP00000380093	Transcription factor SOX-10; Transcription factor that plays a central role in developing and mature glia. Specifically activates expression of myelin genes, during oligodendrocyte (OL) maturation, such as DUSP15 and MYRF, thereby playing a central role in oligodendrocyte maturation and CNS myelination. Once induced, MYRF cooperates with SOX10 to implement the myelination program. Transcriptional…	Transcription Factor	Tbio
159	ATF7IP	9606.ENSP00000440440	Activating transcription factor 7-interacting protein 1; Recruiter that couples transcriptional factors to general transcription apparatus and thereby modulates transcription regulation and chromatin formation. Can both act as an activator or a repressor depending on the context. Required for HUSH-mediated heterochromatin formation and gene silencing . Mediates MBD1-dependent transcriptional repr…	Other	Tbio
159	FAM208A	9606.ENSP00000347845	Protein TASOR; Component of the HUSH complex, a multiprotein complex that mediates epigenetic repression . The HUSH complex is recruited to genomic loci rich in H3K9me3 and is required to maintain transcriptional silencing by promoting recruitment of SETDB1, a histone methyltransferase that mediates further deposition of H3K9me3, as well as MORC2 . Also represses L1 retrotransposons in collaborat…	Other	Tbio
159	NOMO2	9606.ENSP00000477502	Nodal modulator 2; May antagonize Nodal signaling and subsequent organization of axial structures during mesodermal patterning, via its interaction with NCLN.	Other	Tdark
160	MFN2	9606.ENSP00000416338	Mitofusin-2; Mitochondrial outer membrane GTPase that mediates mitochondrial clustering and fusion (PubMed:11181170, PubMed:11950885, PubMed:28114303). Mitochondria are highly dynamic organelles, and their morphology is determined by the equilibrium between mitochondrial fusion and fission events . Overexpression induces the formation of mitochondrial networks . Membrane clustering requires GTPas…	Other	Tbio
160	MTFP1	9606.ENSP00000266263	Mitochondrial fission process protein 1; Involved in the mitochondrial division probably by regulating membrane fission. Loss-of-function induces the release of cytochrome c, which activates the caspase cascade and leads to apoptosis. ; Belongs to the MTFP1 family.	Other	Tbio
160	MIEF2	9606.ENSP00000379057	Mitochondrial dynamics protein MID49; Mitochondrial outer membrane protein which regulates mitochondrial organization . It is required for mitochondrial fission and promotes the recruitment and association of the fission mediator dynamin-related protein 1 (DNM1L) to the mitochondrial surface independently of the mitochondrial fission FIS1 and MFF proteins. Regulates DNM1L GTPase activity. ECO:000…	Other	Tbio
161	HNRNPA1L2	9606.ENSP00000350090	Heterogeneous nuclear ribonucleoprotein A1-like 2; Involved in the packaging of pre-mRNA into hnRNP particles, transport of poly(A) mRNA from the nucleus to the cytoplasm and may modulate splice site selection.	Other	Tdark
161	CHTOP	9606.ENSP00000357679	Chromatin target of PRMT1 protein; Plays an important role in the ligand-dependent activation of estrogen receptor target genes . May play a role in the silencing of fetal globin genes . Recruits the 5FMC complex to ZNF148, leading to desumoylation of ZNF148 and subsequent transactivation of ZNF148 target genes (By similarity). Plays an important role in the tumorigenicity of glioblastoma cells. …	Other	Tbio
161	ALYREF	9606.ENSP00000421592	THO complex subunit 4; Export adapter involved in nuclear export of spliced and unspliced mRNA. Binds mRNA which is thought to be transferred to the NXF1-NXT1 heterodimer for export (TAP/NFX1 pathway) (PubMed:15833825, PubMed:15998806, PubMed:17190602, PubMed:11707413, PubMed:11675789, PubMed:11979277, PubMed:18364396, PubMed:22144908, PubMed:22893130, PubMed:23222130, PubMed:25662211). Component…	Other	Tbio
162	PTPMT1	9606.ENSP00000325958	Phosphatidylglycerophosphatase and protein-tyrosine phosphatase 1; Lipid phosphatase which dephosphorylates phosphatidylglycerophosphate (PGP) to phosphatidylglycerol (PG) (By similarity). PGP is an essential intermediate in the biosynthetic pathway of cardiolipin, a mitochondrial-specific phospholipid regulating the membrane integrity and activities of the organelle (By similarity). Has also bee…	Enzyme	Tchem
162	PGS1	9606.ENSP00000262764	CDP-diacylglycerol--glycerol-3-phosphate 3-phosphatidyltransferase, mitochondrial; Functions in the biosynthesis of the anionic phospholipids phosphatidylglycerol and cardiolipin; Belongs to the CDP-alcohol phosphatidyltransferase class-II family.	Enzyme	Tbio
162	TAZ	9606.ENSP00000469981	Tafazzin; Some isoforms may be involved in cardiolipin (CL) metabolism. ; Belongs to the taffazin family.	Other	Tbio
163	CXCR5	9606.ENSP00000292174	C-X-C chemokine receptor type 5; Cytokine receptor that binds to B-lymphocyte chemoattractant (BLC). Involved in B-cell migration into B-cell follicles of spleen and Peyer patches but not into those of mesenteric or peripheral lymph nodes. May have a regulatory function in Burkitt lymphoma (BL) lymphomagenesis and/or B-cell differentiation.	GPCR	Tchem
163	CCL17	9606.ENSP00000219244	C-C motif chemokine 17; Chemotactic factor for T-lymphocytes but not monocytes or granulocytes. May play a role in T-cell development in thymus and in trafficking and activation of mature T-cells. Binds to CCR4.	Other	Tbio
163	CXCL6	9606.ENSP00000226317	Small-inducible cytokine B6, N-processed variant 1; Chemotactic for neutrophil granulocytes. Signals through binding and activation of its receptors (CXCR1 and CXCR2). In addition to its chemotactic and angiogenic properties, it has strong antibacterial activity against Gram-positive and Gram-negative bacteria (90-fold-higher when compared to CXCL5 and CXCL7).	Other	Tbio
164	ATXN10	9606.ENSP00000252934	Ataxin-10; Necessary for the survival of cerebellar neurons. Induces neuritogenesis by activating the Ras-MAP kinase pathway. May play a role in the maintenance of a critical intracellular glycosylation level and homeostasis.	Other	Tbio
164	SAMD12	9606.ENSP00000314173	Sterile alpha motif domain containing 12	Other	Tbio
164	FGF14	9606.ENSP00000365301	Fibroblast growth factor 14; Probably involved in nervous system development and function.	Other	Tbio
165	C15orf52	9606.ENSP00000453969	Coiled-coil domain containing 9B	Other	Tdark
165	KRBA1	9606.ENSP00000418647	Protein KRBA1; KRAB-A domain containing 1	Other	Tdark
166	DTWD2	9606.ENSP00000425048	DTW domain containing 2	Other	Tdark
166	DTWD1	9606.ENSP00000251250	DTW domain containing 1; Belongs to the DTW family.	Other	Tdark
167	MARCH1	9606.ENSP00000427223	E3 ubiquitin-protein ligase MARCHF1; E3 ubiquitin-protein ligase that mediates ubiquitination of TFRC, CD86, FAS and MHC class II proteins, such as HLA-DR alpha and beta, and promotes their subsequent endocytosis and sorting to lysosomes via multivesicular bodies. By constitutively ubiquitinating MHC class II proteins in immature dendritic cells, down-regulates their cell surface localization thu…	Enzyme	Tbio
167	MARCH5	9606.ENSP00000351813	E3 ubiquitin-protein ligase MARCHF5; Mitochondrial E3 ubiquitin-protein ligase that plays a crucial role in the control of mitochondrial morphology by acting as a positive regulator of mitochondrial fission. May play a role in the prevention of cell senescence acting as a regulator of mitochondrial quality control. Promotes ubiquitination of FIS1, DNM1L and MFN1.	Epigenetic	Tbio
168	HSD3B7	9606.ENSP00000297679	3 beta-hydroxysteroid dehydrogenase type 7; The 3-beta-HSD enzymatic system plays a crucial role in the biosynthesis of all classes of hormonal steroids. HSD VII is active against four 7-alpha-hydroxylated sterols. Does not metabolize several different C(19/21) steroids as substrates. Involved in bile acid synthesis . Plays a key role in cell positioning and movement in lymphoid tissues by mediat…	Enzyme	Tbio
168	UXS1	9606.ENSP00000283148	UDP-glucuronic acid decarboxylase 1; Catalyzes the NAD-dependent decarboxylation of UDP-glucuronic acid to UDP-xylose. Necessary for the biosynthesis of the core tetrasaccharide in glycosaminoglycan biosynthesis.	Enzyme	Tbio
169	ADSL	9606.ENSP00000485525	Adenylosuccinate lyase; Catalyzes two non-sequential steps in de novo AMP synthesis: converts (S)-2-(5-amino-1-(5-phospho-D-ribosyl)imidazole-4- carboxamido)succinate (SAICAR) to fumarate plus 5-amino-1-(5-phospho-D- ribosyl)imidazole-4-carboxamide, and thereby also contributes to de novo IMP synthesis, and converts succinyladenosine monophosphate (SAMP) to AMP and fumarate.	Enzyme	Tbio
169	PDE7A	9606.ENSP00000385632	High affinity cAMP-specific 3',5'-cyclic phosphodiesterase 7A; Hydrolyzes the second messenger cAMP, which is a key regulator of many important physiological processes. May have a role in muscle signal transduction; Belongs to the cyclic nucleotide phosphodiesterase family. PDE7 subfamily.	Enzyme	Tclin
170	MFSD3	9606.ENSP00000301327	Major facilitator superfamily domain containing 3	Other	Tdark
170	HIATL1	9606.ENSP00000364493	Hippocampus abundant transcript-like protein 1; Major facilitator superfamily domain containing 14B	Other	Tdark
171	ZNF506	9606.ENSP00000393835	Zinc finger protein 506; May be involved in transcriptional regulation.	Transcription Factor	Tdark
171	ZNF844	9606.ENSP00000392024	Zinc finger protein 844; May be involved in transcriptional regulation.	Transcription Factor	Tdark
172	SALL1	9606.ENSP00000251020	Sal-like protein 1; Transcriptional repressor involved in organogenesis.	Transcription Factor	Tbio
172	OLFML3	9606.ENSP00000322273	Olfactomedin-like protein 3; Secreted scaffold protein that plays an essential role in dorsoventral patterning during early development. Stabilizes axial formation by restricting chordin (CHRD) activity on the dorsal side. Acts by facilitating the association between the tolloid proteases and their substrate chordin (CHRD), leading to enhance chordin (CHRD) degradation (By similarity). May have m…	Other	Tbio
173	ABHD17B	9606.ENSP00000366240	Alpha/beta hydrolase domain-containing protein 17B; Hydrolyzes fatty acids from S-acylated cysteine residues in proteins . Has depalmitoylating activity towards DLG4/PSD95 . Has depalmitoylating activity towards GAP43 (By similarity). Has depalmitoylating activity towards MAP6 (By similarity). Has depalmitoylating activity towards NRAS ; Belongs to the AB hydrolase superfamily. ABHD17 family.	Enzyme	Tbio
173	ACOT4	9606.ENSP00000323071	Peroxisomal succinyl-coenzyme A thioesterase; Acyl-CoA thioesterases are a group of enzymes that catalyze the hydrolysis of acyl-CoAs to the free fatty acid and coenzyme A (CoASH), providing the potential to regulate intracellular levels of acyl-CoAs, free fatty acids and CoASH . ACOT4 is a peroxisomal succinyl-coenzyme A thioesterase can also hydrolyze glutaryl-CoA and long chain saturated acyl-…	Enzyme	Tbio
174	FAM222B	9606.ENSP00000462419	Protein FAM222B; Family with sequence similarity 222 member B; Belongs to the FAM222 family.	Other	Tdark
174	NLK	9606.ENSP00000384625	Serine/threonine-protein kinase NLK; Serine/threonine-protein kinase that regulates a number of transcription factors with key roles in cell fate determination. Positive effector of the non-canonical Wnt signaling pathway, acting downstream of WNT5A, MAP3K7/TAK1 and HIPK2. Activation of this pathway causes binding to and phosphorylation of the histone methyltransferase SETDB1. The NLK-SETDB1 comp…	Kinase	Tchem
175	BCL11B	9606.ENSP00000349723	B-cell lymphoma/leukemia 11B; Key regulator of both differentiation and survival of T- lymphocytes during thymocyte development in mammals. Essential in controlling the responsiveness of hematopoietic stem cells to chemotactic signals by modulating the expression of the receptors CCR7 and CCR9, which direct the movement of progenitor cells from the bone marrow to the thymus . Is a regulator of IL…	Transcription Factor	Tbio
175	MBD3L1	9606.ENSP00000471575	Methyl-CpG-binding domain protein 3-like 1; Transcriptional repressor.	Other	Tbio
176	PDSS1	9606.ENSP00000365388	Decaprenyl-diphosphate synthase subunit 1; Supplies decaprenyl diphosphate, the precursor for the side chain of the isoprenoid quinones ubiquinone-10. ; Belongs to the FPP/GGPP synthase family.	Enzyme	Tbio
176	PDSS2	9606.ENSP00000358033	Decaprenyl-diphosphate synthase subunit 2; Supplies decaprenyl diphosphate, the precursor for the side chain of the isoprenoid quinones ubiquinone-10.	Enzyme	Tbio
177	TIGD4	9606.ENSP00000355162	Tigger transposable element derived 4	Other	Tdark
177	SMIM14	9606.ENSP00000295958	Small integral membrane protein 14	Other	Tdark
178	CLK2	9606.ENSP00000357345	Dual specificity protein kinase CLK2; Dual specificity kinase acting on both serine/threonine and tyrosine-containing substrates. Phosphorylates serine- and arginine- rich (SR) proteins of the spliceosomal complex. May be a constituent of a network of regulatory mechanisms that enable SR proteins to control RNA splicing and can cause redistribution of SR proteins from speckles to a diffuse nucleo…	Kinase	Tchem
178	CLK3	9606.ENSP00000378505	Dual specificity protein kinase CLK3; Dual specificity kinase acting on both serine/threonine and tyrosine-containing substrates. Phosphorylates serine- and arginine- rich (SR) proteins of the spliceosomal complex. May be a constituent of a network of regulatory mechanisms that enable SR proteins to control RNA splicing and can cause redistribution of SR proteins from speckles to a diffuse nucleo…	Kinase	Tchem
179	IGSF1	9606.ENSP00000359940	Immunoglobulin superfamily member 1; Seems to be a coreceptor in inhibin signaling, but seems not to be a high-affinity inhibin receptor. Antagonizes activin A signaling in the presence or absence of inhibin B (By similarity). Necessary to mediate a specific antagonistic effect of inhibin B on activin- stimulated transcription.	Other	Tbio
179	LHX4	9606.ENSP00000263726	LIM/homeobox protein Lhx4; May play a critical role in the development of respiratory control mechanisms and in the normal growth and maturation of the lung. Binds preferentially to methylated DNA .	Transcription Factor	Tbio
180	CEPT1	9606.ENSP00000441980	Choline/ethanolaminephosphotransferase 1; Catalyzes both phosphatidylcholine and phosphatidylethanolamine biosynthesis from CDP-choline and CDP- ethanolamine, respectively. Involved in protein-dependent process of phospholipid transport to distribute phosphatidyl choline to the lumenal surface. Has a higher cholinephosphotransferase activity than ethanolaminephosphotransferase activity.	Enzyme	Tchem
180	TLCD1	9606.ENSP00000292090	TLC domain-containing protein 1; Regulates the composition and fluidity of the plasma membrane . Inhibits the incorporation of membrane-fluidizing phospholipids containing omega-3 long-chain polyunsaturated fatty acids (LCPUFA) and thereby promotes membrane rigidity . Does not appear to have any effect on LCPUFA synthesis .	Other	Tdark
181	SNX20	9606.ENSP00000332062	Sorting nexin-20; May play a role in cellular vesicle trafficking. Has been proposed to function as a sorting protein that targets SELPLG into endosomes, but has no effect on SELPLG internalization from the cell surface, or on SELPLG-mediated cell-cell adhesion.	Other	Tdark
181	SASH3	9606.ENSP00000349359	SAM and SH3 domain-containing protein 3; May function as a signaling adapter protein in lymphocytes.	Other	Tdark
182	ICAM2	9606.ENSP00000415283	Intercellular adhesion molecule 2; ICAM proteins are ligands for the leukocyte adhesion protein LFA-1 (integrin alpha-L/beta-2). ICAM2 may play a role in lymphocyte recirculation by blocking LFA-1-dependent cell adhesion. It mediates adhesive interactions important for antigen-specific immune response, NK-cell mediated clearance, lymphocyte recirculation, and other cellular interactions important…	Other	Tbio
182	PECAM1	9606.ENSP00000457421	Platelet endothelial cell adhesion molecule; Cell adhesion molecule which is required for leukocyte transendothelial migration (TEM) under most inflammatory conditions . Tyr-690 plays a critical role in TEM and is required for efficient trafficking of PECAM1 to and from the lateral border recycling compartment (LBRC) and is also essential for the LBRC membrane to be targeted around migrating leuk…	Other	Tbio
183	LARS2	9606.ENSP00000498867	Probable leucine--tRNA ligase, mitochondrial; leucyl-tRNA synthetase 2, mitochondrial	Enzyme	Tbio
183	LARS	9606.ENSP00000377954	Leucine--tRNA ligase, cytoplasmic; Catalyzes the specific attachment of an amino acid to its cognate tRNA in a two step reaction: the amino acid (AA) is first activated by ATP to form AA-AMP and then transferred to the acceptor end of the tRNA. Exhibits a post-transfer editing activity to hydrolyze mischarged tRNAs.	Enzyme	Tchem
184	EXOSC1	9606.ENSP00000359939	Exosome complex component CSL4; Non-catalytic component of the RNA exosome complex which has 3'->5' exoribonuclease activity and participates in a multitude of cellular RNA processing and degradation events. In the nucleus, the RNA exosome complex is involved in proper maturation of stable RNA species such as rRNA, snRNA and snoRNA, in the elimination of RNA processing by-products and non-coding …	Other	Tbio
184	EXOSC10	9606.ENSP00000366135	Exosome component 10; Putative catalytic component of the RNA exosome complex which has 3'->5' exoribonuclease activity and participates in a multitude of cellular RNA processing and degradation events. In the nucleus, the RNA exosome complex is involved in proper maturation of stable RNA species such as rRNA, snRNA and snoRNA, in the elimination of RNA processing by-products and non-coding 'perv…	Other	Tbio
185	LILRB1	9606.ENSP00000315997	Leukocyte immunoglobulin-like receptor subfamily B member 1; Receptor for class I MHC antigens. Recognizes a broad spectrum of HLA-A, HLA-B, HLA-C, HLA-G and HLA-F alleles . Receptor for H301/UL18, a human cytomegalovirus class I MHC homolog. Ligand binding results in inhibitory signals and down-regulation of the immune response. Engagement of LILRB1 present on natural killer cells or T-cells by …	Other	Tbio
185	CD274	9606.ENSP00000370989	Programmed cell death 1 ligand 1; Plays a critical role in induction and maintenance of immune tolerance to self . As a ligand for the inhibitory receptor PDCD1/PD-1, modulates the activation threshold of T-cells and limits T-cell effector response . Through a yet unknown activating receptor, may costimulate T-cell subsets that predominantly produce interleukin-10 (IL10) .	Other	Tclin
186	ITPKA	9606.ENSP00000260386	Inositol-trisphosphate 3-kinase A; Belongs to the inositol phosphokinase (IPK) family.	Kinase	Tchem
186	BSX	9606.ENSP00000344285	Brain-specific homeobox protein homolog; DNA binding protein that function as transcriptional activator. Is essential for normal postnatal growth and nursing. Is an essential factor for neuronal neuropeptide Y and agouti-related peptide function and locomotory behavior in the control of energy balance (By similarity); Belongs to the distal-less homeobox family.	Transcription Factor	Tbio
187	USE1	9606.ENSP00000263897	Vesicle transport protein USE1; SNARE that may be involved in targeting and fusion of Golgi- derived retrograde transport vesicles with the ER.	Other	Tbio
187	CPLX3	9606.ENSP00000378464	Complexin-3; Complexin that regulates SNARE protein complex-mediated synaptic vesicle fusion (By similarity). Required for the maintenance of synaptic ultrastructure in the adult retina (By similarity). Positively regulates synaptic transmission through synaptic vesicle availability and exocytosis of neurotransmitters at photoreceptor ribbon synapses in the retina (By similarity). Suppresses toni…	Other	Tbio
188	YLPM1	9606.ENSP00000324463	YLP motif-containing protein 1; Plays a role in the reduction of telomerase activity during differentiation of embryonic stem cells by binding to the core promoter of TERT and controlling its down-regulation.	Other	Tdark
188	RBM12B	9606.ENSP00000382239	RNA binding motif protein 12B	Other	Tdark
189	MTX1	9606.ENSP00000357360	Metaxin-1; Involved in transport of proteins into the mitochondrion. Essential for embryonic development (By similarity).	Other	Tbio
189	SAMM50	9606.ENSP00000345445	Sorting and assembly machinery component 50 homolog; Plays a crucial role in the maintenance of the structure of mitochondrial cristae and the proper assembly of the mitochondrial respiratory chain complexes . Required for the assembly of TOMM40 into the TOM complex .	Other	Tbio
190	CHD3	9606.ENSP00000369716	Chromodomain-helicase-DNA-binding protein 3; Component of the histone deacetylase NuRD complex which participates in the remodeling of chromatin by deacetylating histones. Required for anchoring centrosomal pericentrin in both interphase and mitosis, for spindle organization and centrosome integrity.	Epigenetic	Tbio
190	CHD4	9606.ENSP00000440542	Chromodomain-helicase-DNA-binding protein 4; Component of the histone deacetylase NuRD complex which participates in the remodeling of chromatin by deacetylating histones. ; Belongs to the SNF2/RAD54 helicase family.	Epigenetic	Tchem
191	COX6B1	9606.ENSP00000466818	Cytochrome c oxidase subunit 6B1; Component of the cytochrome c oxidase, the last enzyme in the mitochondrial electron transport chain which drives oxidative phosphorylation. The respiratory chain contains 3 multisubunit complexes succinate dehydrogenase (complex II, CII), ubiquinol- cytochrome c oxidoreductase (cytochrome b-c1 complex, complex III, CIII) and cytochrome c oxidase (complex IV, CIV…	Enzyme	Tbio
191	TMEM220	9606.ENSP00000339830	Transmembrane protein 220	Other	Tdark
192	TIPARP	9606.ENSP00000420612	Protein mono-ADP-ribosyltransferase TIPARP; ADP-ribosyltransferase that mediates mono-ADP-ribosylation of glutamate, aspartate and cysteine residues on target proteins . Acts as a negative regulator of AHR by mediating mono-ADP-ribosylation of AHR, leading to inhibit transcription activator activity of AHR (PubMed:23275542, PubMed:30373764).	Enzyme	Tbio
192	PARP2	9606.ENSP00000250416	Poly [ADP-ribose] polymerase 2; Poly-ADP-ribosyltransferase that mediates poly-ADP- ribosylation of proteins and plays a key role in DNA repair . Mainly mediates glutamate and aspartate ADP-ribosylation of target proteins: the ADP-D- ribosyl group of NAD(+) is transferred to the acceptor carboxyl group of glutamate and aspartate residues and further ADP-ribosyl groups are transferred to the 2'-po…	Enzyme	Tclin
193	ST20	9606.ENSP00000453502	Suppressor of tumorigenicity 20 protein; May act as a tumor suppressor. Promotes apoptosis of cancer cells.	Other	Tbio
193	UBAC1	9606.ENSP00000360821	Ubiquitin-associated domain-containing protein 1; Non-catalytic subunit of the KPC complex that acts as E3 ubiquitin-protein ligase. Required for poly-ubiquitination and proteasome-mediated degradation of CDKN1B during G1 phase of the cell cycle.	Other	Tbio
194	RAB11FIP5	9606.ENSP00000258098	Rab11 family-interacting protein 5; Rab effector involved in protein trafficking from apical recycling endosomes to the apical plasma membrane. Involved in insulin granule exocytosis. May regulate V-ATPase intracellular transport in response to extracellular acidosis.	Other	Tbio
194	SFXN5	9606.ENSP00000272433	Sideroflexin-5; Mitochondrial amino-acid transporter (By similarity). Does not act as a serine transporter: not able to mediate transport of serine into mitochondria . Transports citrate (By similarity).	Other	Tdark
195	PPP1R12C	9606.ENSP00000263433	Protein phosphatase 1 regulatory subunit 12C; Regulates myosin phosphatase activity.	Enzyme	Tdark
195	OGFR	9606.ENSP00000290291	Opioid growth factor receptor; Receptor for opioid growth factor (OGF), also known as Met- enkephalin. Seems to be involved in growth regulation.	Other	Tbio
196	PER3	9606.ENSP00000482093	Period circadian protein homolog 3; Originally described as a core component of the circadian clock. The circadian clock, an internal time-keeping system, regulates various physiological processes through the generation of approximately 24 hour circadian rhythms in gene expression, which are translated into rhythms in metabolism and behavior. It is derived from the Latin roots 'circa' (about) and…	Other	Tbio
196	PER2	9606.ENSP00000254657	Period circadian protein homolog 2; Transcriptional repressor which forms a core component of the circadian clock. The circadian clock, an internal time-keeping system, regulates various physiological processes through the generation of approximately 24 hour circadian rhythms in gene expression, which are translated into rhythms in metabolism and behavior. It is derived from the Latin roots 'circ…	Other	Tchem
197	C9orf85	9606.ENSP00000334289	Uncharacterized protein C9orf85; Chromosome 9 open reading frame 85	Other	Tdark
197	BABAM1	9606.ENSP00000352408	BRISC and BRCA1-A complex member 1; Component of the BRCA1-A complex, a complex that specifically recognizes 'Lys-63'-linked ubiquitinated histones H2A and H2AX at DNA lesions sites, leading to target the BRCA1-BARD1 heterodimer to sites of DNA damage at double-strand breaks (DSBs). The BRCA1-A complex also possesses deubiquitinase activity that specifically removes 'Lys-63'- linked ubiquitin on …	Other	Tbio
198	CYP26C1	9606.ENSP00000498424	Cytochrome P450 26C1; Plays a role in retinoic acid metabolism. Acts on retinoids, including all-trans-retinoic acid (RA) and its stereoisomer 9-cis-RA (preferred substrate); Belongs to the cytochrome P450 family.	Other	Tbio
198	CYP4F8	9606.ENSP00000477567	Cytochrome P450 4F8; A cytochrome P450 monooxygenase involved in the metabolism of endogenous polyunsaturated fatty acids (PUFAs) and their oxygenated derivatives (oxylipins). Mechanistically, uses molecular oxygen inserting one oxygen atom into a substrate, and reducing the second into a water molecule, with two electrons provided by NADPH via cytochrome P450 reductase (CPR; NADPH-ferrihemoprote…	Other	Tbio
199	PCYOX1L	9606.ENSP00000274569	Prenylcysteine oxidase-like; Probable oxidoreductase.	Enzyme	Tdark
199	USP39	9606.ENSP00000312981	U4/U6.U5 tri-snRNP-associated protein 2; Plays a role in pre-mRNA splicing as a component of the U4/U6-U5 tri-snRNP, one of the building blocks of the precatalytic spliceosome . Regulates AURKB mRNA levels, and thereby plays a role in cytokinesis and in the spindle checkpoint. Does not have ubiquitin-specific peptidase activity .	Other	Tbio
200	CDH23	9606.ENSP00000224721	Cadherin-23; Cadherins are calcium-dependent cell adhesion proteins. They preferentially interact with themselves in a homophilic manner in connecting cells. CDH23 is required for establishing and/or maintaining the proper organization of the stereocilia bundle of hair cells in the cochlea and the vestibule during late embryonic/early postnatal development. It is part of the functional network fo…	Other	Tbio
200	CLIC6	9606.ENSP00000353959	Chloride intracellular channel protein 6; May insert into membranes and form chloride ion channels. May play a critical role in water-secreting cells, possibly through the regulation of chloride ion transport (By similarity).	Ion Channel	Tbio
201	TOMM20L	9606.ENSP00000354204	TOMM20-like protein 1; Translocase of outer mitochondrial membrane 20 like	Other	Tdark
201	TOMM22	9606.ENSP00000216034	Mitochondrial import receptor subunit TOM22 homolog; Central receptor component of the translocase of the outer membrane of mitochondria (TOM complex) responsible for the recognition and translocation of cytosolically synthesized mitochondrial preproteins. Together with the peripheral receptor TOM20 functions as the transit peptide receptor and facilitates the movement of preproteins into the tra…	Other	Tbio
202	ASPDH	9606.ENSP00000373860	Putative L-aspartate dehydrogenase; Specifically catalyzes the NAD or NADP-dependent dehydrogenation of L-aspartate to iminoaspartate.	Enzyme	Tbio
202	CAD	9606.ENSP00000264705	Glutamine-dependent carbamoyl-phosphate synthase; This protein is a 'fusion' protein encoding four enzymatic activities of the pyrimidine pathway (GATase, CPSase, ATCase and DHOase); In the central section; belongs to the metallo-dependent hydrolases superfamily. DHOase family. CAD subfamily.	Other	Tchem
203	TRPV2	9606.ENSP00000342222	Transient receptor potential cation channel subfamily V member 2; Calcium-permeable, non-selective cation channel with an outward rectification. Seems to be regulated, at least in part, by IGF- I, PDGF and neuropeptide head activator. May transduce physical stimuli in mast cells. Activated by temperatures higher than 52 degrees Celsius; is not activated by vanilloids and acidic pH.	Ion Channel	Tchem
203	ORAI1	9606.ENSP00000482568	Calcium release-activated calcium channel protein 1; Ca(2+) release-activated Ca(2+) (CRAC) channel subunit which mediates Ca(2+) influx following depletion of intracellular Ca(2+) stores and channel activation by the Ca(2+) sensor, STIM1 (PubMed:16582901, PubMed:16645049, PubMed:16733527, PubMed:16766533, PubMed:16807233, PubMed:19249086, PubMed:23307288, PubMed:24351972, PubMed:24591628, PubMed…	Ion Channel	Tchem
204	MTPAP	9606.ENSP00000263063	Poly(A) RNA polymerase, mitochondrial; Polymerase that creates the 3' poly(A) tail of mitochondrial transcripts. Can use all four nucleotides, but has higher activity with ATP and UTP (in vitro). Plays a role in replication-dependent histone mRNA degradation. May be involved in the terminal uridylation of mature histone mRNAs before their degradation is initiated. Might be responsible for the cre…	Enzyme	Tbio
204	TMEM50A	9606.ENSP00000363478	Transmembrane protein 50A; Belongs to the UPF0220 family.	Other	Tdark
205	ZNF267	9606.ENSP00000300870	Zinc finger protein 267; May be involved in transcriptional regulation; Belongs to the krueppel C2H2-type zinc-finger protein family.	Transcription Factor	Tdark
205	ABLIM2	9606.ENSP00000393511	Actin-binding LIM protein 2; May act as scaffold protein. May stimulate ABRA activity and ABRA-dependent SRF transcriptional activity.	Other	Tdark
206	NGFR	9606.ENSP00000172229	Tumor necrosis factor receptor superfamily member 16; Low affinity receptor which can bind to NGF, BDNF, NTF3, and NTF4. Forms a heterodimeric receptor with SORCS2 that binds the precursor forms of NGF, BDNF and NTF3 with high affinity, and has much lower affinity for mature NGF and BDNF . Plays an important role in differentiation and survival of specific neuronal populations during development …	Other	Tclin
206	MAGEH1	9606.ENSP00000343706	Melanoma-associated antigen H1; MAGE family member H1	Other	Tbio
207	WTH3DI	9606.ENSP00000490038	Ras-related protein Rab-6D; RAB6D, member RAS oncogene family; Belongs to the small GTPase superfamily. Rab family.	Other	Tdark
207	GDI2	9606.ENSP00000369538	Rab GDP dissociation inhibitor beta; Regulates the GDP/GTP exchange reaction of most Rab proteins by inhibiting the dissociation of GDP from them, and the subsequent binding of GTP to them.	Other	Tbio
208	BZW1	9606.ENSP00000394316	Basic leucine zipper and W2 domain-containing protein 1; Enhances histone H4 gene transcription but does not seem to bind DNA directly.	Other	Tbio
208	RNF138	9606.ENSP00000261593	E3 ubiquitin-protein ligase RNF138; E3 ubiquitin-protein ligase involved in DNA damage response by promoting DNA resection and homologous recombination . Recruited to sites of double-strand breaks following DNA damage and specifically promotes double-strand break repair via homologous recombination (PubMed:26502055, PubMed:26502057). Two different, non-exclusive, mechanisms have been proposed. Ac…	Transcription Factor	Tbio
209	PAN3	9606.ENSP00000370345	PAN2-PAN3 deadenylation complex subunit PAN3; Regulatory subunit of the poly(A)-nuclease (PAN) deadenylation complex, one of two cytoplasmic mRNA deadenylases involved in general and miRNA-mediated mRNA turnover. PAN specifically shortens poly(A) tails of RNA and the activity is stimulated by poly(A)-binding protein (PABP). PAN deadenylation is followed by rapid degradation of the shortened mRNA …	Kinase	Tdark
209	C19orf35	9606.ENSP00000345102	Protein PEAK3; Probable catalytically inactive kinase (Probable). Interacts with CRK-II and antagonizes CRK-II-signaling. Prevents the formation of CRK-II-dependent membrane ruffling and lamellipodia-like extensions ; Belongs to the protein kinase superfamily.	Other	Tdark
210	LRRC8B	9606.ENSP00000491377	Volume-regulated anion channel subunit LRRC8B; Non-essential component of the volume-regulated anion channel (VRAC, also named VSOAC channel), an anion channel required to maintain a constant cell volume in response to extracellular or intracellular osmotic changes . The VRAC channel conducts iodide better than chloride and can also conduct organic osmolytes like taurine. Channel activity require…	Other	Tbio
210	HEPACAM	9606.ENSP00000298251	Hepatocyte cell adhesion molecule; Involved in regulating cell motility and cell-matrix interactions. May inhibit cell growth through suppression of cell proliferation.	Other	Tbio
211	A4GNT	9606.ENSP00000236709	Alpha-1,4-N-acetylglucosaminyltransferase; Catalyzes the transfer of N-acetylglucosamine (GlcNAc) to core 2 branched O-glycans . Necessary for the synthesis of type III mucin which is specifically produced in the stomach, duodenum, and pancreatic duct . May protect against inflammation-associated gastric adenocarcinomas (By similarity).	Enzyme	Tbio
211	GCNT1	9606.ENSP00000415454	Beta-1,3-galactosyl-O-glycosyl-glycoprotein beta-1,6-N-acetylglucosaminyltransferase; Glycosyltransferase that catalyzes the transfer of an N- acetylglucosamine moiety onto mucin-type core 1 O-glycan to form the branched mucin-type core 2 O-glycan. Mucin-type core 2 O-glycans play an important role in leukocyte extravasation as they serve as scaffolds for the display of the selectin ligand sialyl…	Enzyme	Tbio
212	PLEKHH1	9606.ENSP00000330278	Pleckstrin homology, MyTH4 and FERM domain containing H1	Other	Tdark
212	ZFYVE26	9606.ENSP00000251119	Zinc finger FYVE domain-containing protein 26; Phosphatidylinositol 3-phosphate-binding protein required for the abcission step in cytokinesis: recruited to the midbody during cytokinesis and acts as a regulator of abcission. May also be required for efficient homologous recombination DNA double-strand break repair.	Other	Tbio
213	C1orf106	9606.ENSP00000392105	Innate immunity activator protein; Expressed in peripheral macrophages and intestinal myeloid- derived cells, is required for optimal PRR (pattern recognition receptor)-induced signaling, cytokine secretion, and bacterial clearance. Upon stimulation of a broad range of PRRs (pattern recognition receptor) such as NOD2 or TLR2, TLR3, TLR4, TLR5, TLR7 and TLR9, associates with YWHAQ/14-3-3T, which i…	Other	Tbio
213	RNF186	9606.ENSP00000364263	E3 ubiquitin-protein ligase RNF186; E3 ubiquitin protein ligase that is part of an apoptotic signaling pathway activated by endoplasmic reticulum stress . In that process, stimulates the expression of proteins specific of the unfolded protein response (UPR), ubiquitinates BNIP1 and regulates its localization to the mitochondrion and induces calcium release from the endoplasmic reticulum that ulti…	Other	Tbio
214	ZFC3H1	9606.ENSP00000368017	Zinc finger C3H1 domain-containing protein; Subunit of the trimeric poly(A) tail exosome targeting (PAXT) complex, a complex that directs a subset of long and polyadenylated poly(A) RNAs for exosomal degradation. The RNA exosome is fundamental for the degradation of RNA in eukaryotic nuclei. Substrate targeting is facilitated by its cofactor MTREX, which links to RNA-binding protein adapters.	Other	Tbio
214	RBM26	9606.ENSP00000483408	RNA binding motif protein 26	Other	Tdark
215	FIZ1	9606.ENSP00000221665	Flt3-interacting zinc finger protein 1; May be a transcriptional repressor of NRL function in photoreceptors. Does not repress CRX-mediated transactivation (By similarity).	Transcription Factor	Tdark
215	PRR12	9606.ENSP00000394510	Proline-rich protein 12; Proline rich 12	Other	Tdark
216	C12orf75	9606.ENSP00000448536	Overexpressed in colon carcinoma 1 protein; Chromosome 12 open reading frame 75	Other	Tbio
216	LUZP6	9606.ENSP00000468007	Leucine zipper protein 6	Other	Tdark
217	RIPK1	9606.ENSP00000259808	Receptor-interacting serine/threonine-protein kinase 1; Serine-threonine kinase which is a key regulator of both cell death and cell survival . Exhibits kinase activity- dependent functions that trigger cell death and kinase-independent scaffold functions regulating inflammatory signaling and cell survival . Initiates ripoptocide which describes cell death that is dependent on RIPK1, be it apopto…	Kinase	Tchem
217	CARD6	9606.ENSP00000254691	Caspase recruitment domain-containing protein 6; May be involved in apoptosis.	Enzyme	Tbio
218	CD37	9606.ENSP00000325708	Leukocyte antigen CD37; CD37 molecule	Other	Tbio
218	ZNF70	9606.ENSP00000339314	Zinc finger protein 70; May be involved in transcriptional regulation; Belongs to the krueppel C2H2-type zinc-finger protein family.	Transcription Factor	Tdark
219	PI4KA	9606.ENSP00000255882	Phosphatidylinositol 4-kinase alpha; Acts on phosphatidylinositol (PtdIns) in the first committed step in the production of the second messenger inositol-1,4,5,- trisphosphate; Belongs to the PI3/PI4-kinase family. Type III PI4K subfamily.	Kinase	Tchem
219	C2orf50	9606.ENSP00000370997	Uncharacterized protein C2orf50; Chromosome 2 open reading frame 50	Other	Tdark
220	FAM76A	9606.ENSP00000010299	Protein FAM76A; Family with sequence similarity 76 member A	Other	Tdark
220	NRBP1	9606.ENSP00000369192	Nuclear receptor-binding protein; May play a role in subcellular trafficking between the endoplasmic reticulum and Golgi apparatus through interactions with the Rho-type GTPases. Binding to the NS3 protein of dengue virus type 2 appears to subvert this activity into the alteration of the intracellular membrane structure associated with flaviviral replication; Belongs to the protein kinase superfa…	Kinase	Tbio
221	HDAC7	9606.ENSP00000080059	Histone deacetylase 7; Responsible for the deacetylation of lysine residues on the N-terminal part of the core histones (H2A, H2B, H3 and H4). Histone deacetylation gives a tag for epigenetic repression and plays an important role in transcriptional regulation, cell cycle progression and developmental events. Histone deacetylases act via the formation of large multiprotein complexes. Involved in …	Epigenetic	Tclin
[truncated: 1,412 more rows]

## Sheet: Table S4B
Table S4B: Repressor analysis by STRING after Markov clustering with granularity 4
[truncated: 2,741 more rows]
