# Supplementary material for: Biphasic control of the B cell transcriptome by mTORC1 and GSK3
Source: Cell Rep. Author manuscript; Available in PMC 2025 Nov 7. (PMC12594101; doi:10.1016/j.celrep.2025.116361)
Supplement: 9 [file NIHMS2120106-supplement-9.xlsx]

## Sheet: Table S5
Table S5: List of differentially expressed genes in 2 day rapamycin treated SU-DHL-4 cells.
Refseq name	baseMean	log2FoldChange	lfcSE	stat	pvalue	padj
LOC100130301	101.696	6.41478	0.465546	13.7791	3.40718e-43	6.80639e-42
FCRL3	446.594	3.94521	0.125424	31.455	3.58681e-217	1.79378e-214
GPR114	211.045	3.87186	0.172462	22.4505	1.26485e-111	1.29184e-109
SERPINA9	1227.75	3.81217	0.0972208	39.2115	0	0
EGR1	126.382	3.75111	0.219898	17.0584	3.0275e-65	1.16466e-63
FCRL5	157.635	3.70979	0.214647	17.2832	6.29171e-67	2.51374e-65
MYO7B	121.346	3.61351	0.203479	17.7586	1.4779e-70	6.55472e-69
LOC100507006	351.106	3.59344	0.176234	20.3902	2.04354e-92	1.51212e-90
ICOSLG	416.377	3.47053	0.134729	25.7594	2.52944e-146	5.09506e-144
HTR3A	1311.51	3.17028	0.0687471	46.1151	0	0
GAS7	128.585	3.11899	0.178957	17.4287	4.99482e-68	2.06971e-66
CELF6	119.832	3.0842	0.233188	13.2262	6.19032e-40	1.11112e-38
C3orf20	137.545	3.07265	0.166577	18.4458	5.64013e-76	2.83041e-74
LOXL2	4254.31	3.0405	0.0547027	55.5823	0	0
GPER1	309.616	2.88255	0.171656	16.7926	2.76346e-63	1.00953e-61
FAM65A	390.096	2.86065	0.182419	15.6818	2.01596e-55	5.89464e-54
CD22	18383.8	2.82164	0.0434796	64.8956	0	0
TG	131.483	2.81034	0.167642	16.764	4.47838e-63	1.63191e-61
PTPN6	435.443	2.81029	0.132806	21.1608	2.19506e-99	1.80881e-97
LMAN1L	160.439	2.75137	0.236826	11.6177	3.35123e-31	4.20804e-30
HMCES	4154.37	2.70585	0.078842	34.3199	3.95892e-258	2.87081e-255
C15orf62	601.698	2.64463	0.113479	23.305	3.9491e-120	4.85371e-118
TNFSF15	408.536	2.46676	0.117598	20.9762	1.08292e-97	8.72534e-96
DFNA5	104.601	2.4445	0.20318	12.0312	2.43598e-33	3.3519e-32
TNRC6C-AS1	397.58	2.4169	0.146445	16.5037	3.44825e-61	1.18227e-59
LAPTM5	10083.5	2.41345	0.0532003	45.3653	0	0
CPNE5	1072.95	2.40375	0.0971948	24.7313	4.92861e-135	8.12269e-133
C1orf228	130.267	2.36157	0.162141	14.5649	4.69611e-48	1.08972e-46
IL4R	4101.75	2.35685	0.0570649	41.3012	0	0
SNX29P2	387.702	2.33827	0.0998395	23.4203	2.65508e-121	3.40767e-119
ABCA6	871.156	2.25673	0.0793107	28.4543	4.30659e-178	1.56146e-175
PGAM2	161.923	2.23163	0.1841	12.1218	8.0922e-34	1.13065e-32
CPLX3	296.957	2.2302	0.195068	11.4329	2.86362e-30	3.46959e-29
FNDC1	318.873	2.21338	0.12285	18.017	1.43332e-72	6.72732e-71
ACY3	310.079	2.20072	0.117202	18.7772	1.16061e-78	6.18836e-77
LAMP3	509.248	2.18319	0.112695	19.3725	1.317e-83	7.82807e-82
ZPBP2	132.524	2.16782	0.151661	14.2939	2.38948e-46	5.3562e-45
IL12RB1	653.712	2.16148	0.0816268	26.48	1.64733e-154	3.91659e-152
MPEG1	245.602	2.15283	0.154762	13.9106	5.46239e-44	1.13173e-42
SUSD3	372.565	2.15265	0.120192	17.9101	9.84064e-72	4.50217e-70
ST3GAL1	499.351	2.13764	0.0828371	25.8053	7.72526e-147	1.57802e-144
ZNF70	325.68	2.13427	0.16231	13.1493	1.71674e-39	3.03263e-38
FCGBP	180.13	2.11523	0.168554	12.5493	4.01222e-36	6.17719e-35
FAM71F2	102.869	2.08192	0.243368	8.55464	1.1824e-17	7.84818e-17
MGLL	196.006	2.04942	0.128226	15.9829	1.6822e-57	5.15791e-56
CD180	1714.86	2.04533	0.0531989	38.4469	0	0
PLIN4	233.416	2.04326	0.223663	9.13542	6.51557e-20	4.88348e-19
HECW2	208.536	2.03714	0.136179	14.9593	1.35457e-50	3.40474e-49
GPT	167.785	2.03323	0.218174	9.31929	1.17126e-20	9.11799e-20
CAPN14	106.513	2.02981	0.173545	11.6962	1.33334e-31	1.69925e-30
TFEC	147.84	2.02741	0.148598	13.6436	2.20277e-42	4.23135e-41
MTMR9LP	115.194	2.01594	0.182045	11.0739	1.67931e-28	1.8968e-27
TTYH2	101.058	2.01482	0.202065	9.97112	2.0392e-23	1.83237e-22
LINC00324	101.312	2.01298	0.20377	9.87868	5.15065e-23	4.53276e-22
ZNF581	3530.85	1.98731	0.0782841	25.3859	3.61221e-142	6.89315e-140
LIMS2	1193.89	1.98673	0.0797592	24.9092	5.92076e-137	1.02225e-134
NKPD1	114.91	1.97679	0.195159	10.1292	4.10168e-24	3.77693e-23
DPEP2	216.223	1.96615	0.131393	14.9639	1.2638e-50	3.18209e-49
AHNAK2	373.868	1.95814	0.12986	15.0789	2.23057e-51	5.77677e-50
LPPR2	100.429	1.95056	0.280559	6.9524	3.59127e-12	1.696e-11
LRRC56	217.993	1.92087	0.132186	14.5316	7.64488e-48	1.7655e-46
PDZRN3	309.318	1.91966	0.115621	16.6029	6.63671e-62	2.31933e-60
GADD45B	885.477	1.91908	0.087872	21.8395	9.78454e-106	8.75958e-104
LOC729683	1275.34	1.91629	0.1007	19.0297	9.68404e-81	5.34021e-79
TSNAXIP1	114.121	1.91499	0.195251	9.80784	1.04172e-22	8.99829e-22
FAM43A	765.709	1.91213	0.0872191	21.9233	1.55911e-106	1.42212e-104
ANK1	124.057	1.90415	0.185599	10.2594	1.07322e-24	1.01665e-23
ALDH2	245.99	1.8909	0.126171	14.9868	8.95218e-51	2.27778e-49
POLD4	7302.71	1.87753	0.0715699	26.2335	1.10342e-151	2.54013e-149
SEMA3G	319.277	1.87721	0.152736	12.2905	1.01825e-34	1.4827e-33
SSPO	138.921	1.87164	0.255897	7.31405	2.59199e-13	1.32365e-12
MYL5	236.326	1.86754	0.114571	16.3003	9.8218e-60	3.21548e-58
IDUA	645.543	1.84781	0.141982	13.0145	1.01253e-38	1.73169e-37
LDLRAD4	1084.07	1.84048	0.081731	22.5187	2.72211e-112	2.79992e-110
WNK2	339.518	1.8353	0.0949988	19.3192	3.7008e-83	2.18182e-81
TLR10	2174.58	1.83526	0.046255	39.677	0	0
ILDR1	110.122	1.83497	0.16325	11.2403	2.58582e-29	2.99299e-28
RASGRP3	3172.89	1.83496	0.0476102	38.5413	0	0
UMODL1	1680.39	1.83311	0.0665753	27.5344	6.81159e-167	1.93703e-164
SPRED3	108.222	1.82697	0.237038	7.7075	1.28308e-14	7.12423e-14
PLEKHA2	994.34	1.816	0.0779184	23.3064	3.81876e-120	4.73363e-118
NCF1B	946.277	1.80265	0.0708927	25.4279	1.24039e-142	2.39857e-140
CAPS	125.638	1.7873	0.186655	9.57545	1.01417e-21	8.3476e-21
CLCF1	218.904	1.77938	0.128693	13.8265	1.76323e-43	3.56654e-42
LPP	7996.27	1.76791	0.107467	16.4507	8.28637e-61	2.81445e-59
PECAM1	136.248	1.7671	0.162572	10.8697	1.60759e-27	1.73733e-26
RASGRF2	355.683	1.75256	0.0919719	19.0554	5.92933e-81	3.30743e-79
NEIL1	872.444	1.75044	0.094129	18.5962	3.45061e-77	1.7437e-75
LPP-AS2	174.531	1.74765	0.145998	11.9703	5.08314e-33	6.87008e-32
ALDH1A3	153.888	1.74212	0.145135	12.0034	3.40827e-33	4.65444e-32
TNFRSF13C	1210.29	1.73653	0.0696786	24.922	4.29901e-137	7.51187e-135
NCF1C	2372.6	1.73223	0.0600014	28.8699	2.85199e-183	1.14896e-180
C12orf57	403.434	1.72496	0.143813	11.9945	3.79772e-33	5.17653e-32
LOC100128361	120.614	1.72029	0.166114	10.356	3.92874e-25	3.80618e-24
MEF2B	12166.8	1.72011	0.0509857	33.7372	1.64984e-249	9.96987e-247
NUGGC	4087.68	1.70083	0.0461072	36.8886	7.03455e-298	7.28729e-295
LOC100289495	102.291	1.69896	0.201837	8.41748	3.84656e-17	2.47391e-16
PNPLA7	193.23	1.692	0.18499	9.14645	5.88361e-20	4.41438e-19
TTLL3	225.181	1.67693	0.1843	9.09892	9.12369e-20	6.79266e-19
FGL2	146.029	1.67638	0.153358	10.9312	8.17881e-28	8.97256e-27
MTSS1L	116.775	1.67399	0.188548	8.87831	6.78818e-19	4.8212e-18
CCDC24	983.328	1.67285	0.0688418	24.2999	1.96411e-130	2.96834e-128
WDR52	133.274	1.66852	0.268943	6.204	5.50449e-10	2.20225e-09
NCF1	3020.99	1.66555	0.0617355	26.9788	2.62325e-160	6.67457e-158
ENDOU	115.915	1.6626	0.165747	10.0309	1.11492e-23	1.0106e-22
LOC100131564	562.037	1.65444	0.165041	10.0244	1.19045e-23	1.0784e-22
CD37	11161.8	1.64894	0.03857	42.7518	0	0
GLIPR1	1340.21	1.64606	0.0576291	28.563	1.93933e-179	7.21183e-177
QRICH2	197.02	1.64214	0.171451	9.57789	9.90452e-22	8.15702e-21
DCN	5448.56	1.63596	0.0669377	24.44	6.42253e-132	1.00157e-129
SLIT1	211.735	1.63199	0.131366	12.4232	1.95479e-35	2.94091e-34
H1FX	1098.66	1.62652	0.0981678	16.5687	1.17252e-61	4.07795e-60
TMEM150A	164.442	1.62157	0.137624	11.7827	4.79525e-32	6.21497e-31
ZNF860	473.553	1.62115	0.115563	14.0284	1.04535e-44	2.21647e-43
NAALADL2-AS2	342.417	1.61485	0.108094	14.9393	1.8282e-50	4.57935e-49
LINC00886	167.617	1.61155	0.128833	12.5088	6.68167e-36	1.02436e-34
BASP1	5973.09	1.60055	0.0470418	34.0239	9.88681e-254	6.23428e-251
FBXO32	123.75	1.59906	0.157386	10.1601	2.98899e-24	2.77524e-23
ZNF33B	1012.22	1.59718	0.0900594	17.7347	2.26105e-70	9.96716e-69
ISG20	749.839	1.59345	0.120468	13.2272	6.11156e-40	1.09834e-38
TCP11L2	429.407	1.59313	0.0849489	18.7539	1.79831e-78	9.48394e-77
EML6	4476.25	1.59292	0.119105	13.3741	8.56895e-41	1.56716e-39
VNN2	2524.77	1.59056	0.0810395	19.627	9.08964e-86	5.75664e-84
LRRC4	204.955	1.588	0.121022	13.1216	2.47811e-39	4.34583e-38
DEF8	5061.85	1.58082	0.044167	35.7918	1.48071e-280	1.34217e-277
PRDM11	181.806	1.58049	0.154109	10.2557	1.11565e-24	1.05547e-23
CD27	3232.22	1.5773	0.0630009	25.0361	2.4765e-138	4.38009e-136
TXNIP	3875.86	1.57219	0.0548396	28.6689	9.31835e-181	3.55642e-178
DPH6-AS1	158.143	1.56142	0.143128	10.9092	1.04135e-27	1.1364e-26
HSF4	490.796	1.56101	0.293729	5.31446	1.06976e-07	3.49196e-07
CIRBP-AS1	122.453	1.55891	0.288155	5.40999	6.30289e-08	2.10188e-07
LOC100131691	121.939	1.55832	0.171907	9.0649	1.24714e-19	9.1954e-19
SPON2	171.508	1.5557	0.194436	8.00105	1.23359e-15	7.28746e-15
ADAM1A	168.254	1.55418	0.175757	8.84274	9.33979e-19	6.59469e-18
RPL13AP6	334.938	1.55405	0.191997	8.09416	5.76607e-16	3.47137e-15
PIK3CG	9029.37	1.55234	0.0321216	48.3269	0	0
SLC26A1	172.012	1.55174	0.183924	8.43683	3.26068e-17	2.1055e-16
AIM2	735.679	1.55027	0.0699653	22.1577	8.78514e-109	8.32751e-107
FCRLB	1222.63	1.54929	0.0578577	26.7776	5.89815e-158	1.44985e-155
CTSO	218.221	1.54386	0.120782	12.7822	2.061e-37	3.34723e-36
PNOC	469.82	1.54068	0.105776	14.5655	4.65713e-48	1.08241e-46
HIVEP3	214.735	1.53946	0.13434	11.4595	2.1074e-30	2.56406e-29
MYBL1	6143.98	1.53207	0.0850237	18.0193	1.37536e-72	6.47623e-71
YJEFN3	160.019	1.53127	0.389431	3.93207	8.42177e-05	0.000205279
KANK3	103.4	1.52435	0.177674	8.5795	9.5286e-18	6.35664e-17
NLGN4X	111.573	1.523	0.167565	9.08903	9.99278e-20	7.42065e-19
CD53	3222.63	1.51585	0.0540552	28.0427	4.90235e-173	1.57997e-170
MC1R	180.543	1.50517	0.202395	7.43681	1.03148e-13	5.41423e-13
BTG2	19488.5	1.49481	0.0567719	26.3302	8.66098e-153	2.02597e-150
CD68	120.139	1.49396	0.1655	9.02694	1.76535e-19	1.28774e-18
ZNF596	310.875	1.48802	0.12496	11.9079	1.07656e-32	1.43505e-31
CTNNA3	119.136	1.4848	0.15654	9.48512	2.42114e-21	1.96386e-20
BCL2L11	5281.47	1.48261	0.0540928	27.4086	2.16759e-165	5.71573e-163
FBXL8	150.895	1.4811	0.179084	8.2704	1.33507e-16	8.33512e-16
ZNF780B	309.412	1.47883	0.140968	10.4905	9.55058e-26	9.5394e-25
ARSG	611.989	1.47855	0.0775908	19.0557	5.89086e-81	3.29865e-79
BCL6	20749.4	1.4757	0.0571298	25.8307	4.00819e-147	8.42475e-145
TAGLN	430.014	1.47534	0.142855	10.3275	5.29194e-25	5.09621e-24
LOC100652768	230.643	1.47508	0.190637	7.73762	1.01296e-14	5.68095e-14
MEGF11	133.127	1.47354	0.163768	8.99773	2.30433e-19	1.67098e-18
WDR66	109.602	1.47264	0.183343	8.0322	9.57424e-16	5.70013e-15
MYC	17461.1	1.4665	0.0393592	37.2593	7.48193e-304	8.34696e-301
ANGPTL6	441.083	1.46633	0.105082	13.9542	2.96635e-44	6.19007e-43
COLCA1	141.999	1.46566	0.194981	7.51695	5.60694e-14	2.99291e-13
LY86	1377.07	1.46312	0.0644135	22.7146	3.21631e-114	3.48106e-112
CACNA2D4	163.391	1.45547	0.136565	10.6577	1.60463e-26	1.65401e-25
FAM13B	2345.34	1.45366	0.0595563	24.4082	1.39856e-131	2.1578e-129
DLG2	1120.38	1.45289	0.081645	17.7952	7.70158e-71	3.4368e-69
CYB561A3	9944.53	1.44664	0.0527791	27.4093	2.12389e-165	5.70423e-163
LOC100506258	106.415	1.43962	0.179061	8.03983	8.99597e-16	5.36246e-15
VMAC	206.493	1.43918	0.11682	12.3196	7.10667e-35	1.04426e-33
CYTH4	977.834	1.43576	0.0623909	23.0123	3.50985e-117	4.07227e-115
CALCOCO1	525.492	1.43536	0.0857887	16.7313	7.75172e-63	2.81762e-61
LOC100129034	2657.77	1.43343	0.0727888	19.6929	2.47908e-86	1.59796e-84
AK1	261.946	1.42763	0.132327	10.7886	3.89549e-27	4.13589e-26
SMIM14	3478.7	1.42649	0.0842507	16.9315	2.63633e-64	9.90535e-63
SEL1L3	41156.9	1.42531	0.0408983	34.8501	4.24076e-266	3.23704e-263
LY9	630.248	1.42422	0.0805327	17.685	5.47238e-70	2.36208e-68
PSMG3-AS1	323.795	1.42201	0.103688	13.7143	8.34228e-43	1.64163e-41
PLEKHB1	1505.05	1.41449	0.0673968	20.9876	8.52257e-98	6.90518e-96
SH3TC1	500.534	1.41174	0.0915284	15.4241	1.12745e-53	3.1205e-52
TRPV1	129.6	1.40854	0.177444	7.93795	2.05555e-15	1.2016e-14
SOCS1	575.497	1.40541	0.0971965	14.4595	2.18515e-47	5.00651e-46
C1orf220	260.16	1.40275	0.166172	8.44154	3.13191e-17	2.02416e-16
LOC100289019	556.124	1.39956	0.275298	5.08379	3.69976e-07	1.14948e-06
ABCB4	1292.95	1.39392	0.0747185	18.6556	1.13714e-77	5.84821e-76
CR2	239.556	1.39385	0.110166	12.6522	1.08768e-36	1.72212e-35
RPL23P8	3020.32	1.39172	0.123228	11.2939	1.40687e-29	1.64547e-28
ARHGEF37	338.032	1.39156	0.120746	11.5247	9.90665e-31	1.2207e-29
DNAH1	738.241	1.39081	0.156615	8.88047	6.6576e-19	4.73413e-18
CREB3L4	441.319	1.38443	0.0950133	14.5709	4.30005e-48	1.00425e-46
SLC44A5	163.916	1.3818	0.16783	8.23336	1.82038e-16	1.12297e-15
PABPC1L	831.245	1.38066	0.214904	6.42455	1.32264e-10	5.55845e-10
RPL22	3158.33	1.37894	0.055409	24.8866	1.03989e-136	1.77429e-134
LOC155060	1365.28	1.37689	0.241864	5.69285	1.24936e-08	4.46622e-08
RGS3	248.311	1.37674	0.106776	12.8937	4.88299e-38	8.13065e-37
LINC00638	147.054	1.37062	0.16058	8.53541	1.39659e-17	9.2277e-17
COL7A1	410.657	1.36672	0.251521	5.43383	5.51586e-08	1.8492e-07
DIP2C	269.401	1.36417	0.121664	11.2126	3.53741e-29	4.08464e-28
ZNF594	346.66	1.36111	0.14373	9.46986	2.80222e-21	2.2641e-20
CD86	1539.69	1.35689	0.062029	21.875	4.49058e-106	4.07043e-104
SAMD4A	132.994	1.35639	0.164782	8.23142	1.85004e-16	1.14029e-15
LRRC25	151.25	1.35553	0.151901	8.92377	4.50663e-19	3.22923e-18
SPRED2	144.229	1.35492	0.154394	8.77572	1.69812e-18	1.18574e-17
LOC283710	541.924	1.35279	0.0994766	13.5991	4.05261e-42	7.72339e-41
LHX4-AS1	130.245	1.34689	0.229242	5.87543	4.21753e-09	1.56999e-08
EEF2	466715	1.34538	0.0626765	21.4655	3.27541e-102	2.84451e-100
SLC2A11	692.748	1.34301	0.0899806	14.9255	2.24875e-50	5.59764e-49
NME2	845.05	1.3396	0.207399	6.45907	1.05345e-10	4.46732e-10
GOLGA8A	1318.48	1.33738	0.267363	5.00212	5.6704e-07	1.73132e-06
HTATSF1P2	731.943	1.33634	0.0794896	16.8115	2.01002e-63	7.3988e-62
ZC3H12D	1333.14	1.33129	0.0572263	23.2636	1.03643e-119	1.25261e-117
NCALD	505.005	1.33072	0.0906072	14.6867	7.84298e-49	1.86776e-47
SEC31B	623.316	1.32899	0.262363	5.06547	4.074e-07	1.26197e-06
CD48	4965.38	1.32823	0.0802369	16.5538	1.50204e-61	5.19907e-60
MARCKSL1	13541.8	1.32785	0.0594901	22.3206	2.33346e-110	2.28708e-108
BRWD1	5363.28	1.3268	0.0812238	16.3351	5.55315e-60	1.83875e-58
POU2F2	10185.2	1.32593	0.0737277	17.9841	2.59552e-72	1.21428e-70
RAPGEF3	124.03	1.32514	0.153312	8.64343	5.45485e-18	3.69163e-17
PTPN18	6830.85	1.32483	0.0445588	29.7321	2.9509e-194	1.38054e-191
CCDC85A	201.355	1.31714	0.135881	9.69333	3.21851e-22	2.70597e-21
LENG9	146.417	1.31677	0.144459	9.11517	7.85483e-20	5.86303e-19
SCN1B	163.191	1.31628	0.133542	9.85662	6.41716e-23	5.60989e-22
RHBDL1	276.888	1.31332	0.16975	7.73676	1.0198e-14	5.7171e-14
CD19	1581.29	1.31322	0.0598959	21.9251	1.49743e-106	1.38327e-104
IGBP1	3547.03	1.31218	0.0753661	17.4107	6.83881e-68	2.80179e-66
BFSP2	266.947	1.3063	0.136959	9.53786	1.45808e-21	1.19136e-20
NATD1	173.749	1.30382	0.130955	9.95626	2.368e-23	2.11995e-22
MOB3A	4993.56	1.30169	0.047142	27.612	7.98262e-168	2.36269e-165
TMEM229B	597.432	1.30144	0.0798238	16.3039	9.25846e-60	3.03791e-58
FSD2	210.47	1.29502	0.168303	7.69459	1.41947e-14	7.85748e-14
PTPRCAP	7925.63	1.29085	0.103587	12.4615	1.20996e-35	1.82792e-34
GNB3	2282.64	1.28993	0.0657497	19.6188	1.06769e-85	6.7325e-84
NAPSB	7576.71	1.28777	0.0633152	20.339	5.80599e-92	4.21021e-90
CEP85L	843.22	1.28588	0.116576	11.0304	2.72669e-28	3.04898e-27
RBM5-AS1	268.462	1.28436	0.169587	7.57346	3.63422e-14	1.95792e-13
SH3BP5-AS1	187.88	1.28304	0.234046	5.48201	4.20524e-08	1.42563e-07
GOLGA8B	193.69	1.28296	0.339983	3.77361	0.000160901	0.000378577
BMF	2124.94	1.28185	0.0714127	17.9499	4.80746e-72	2.22756e-70
ESR2	148.371	1.28121	0.168122	7.62074	2.52228e-14	1.37366e-13
C2orf81	474.837	1.27614	0.0905578	14.092	4.25559e-45	9.15709e-44
ATP2A3	22213.1	1.2757	0.0346262	36.842	3.92233e-297	3.79237e-294
CMTM1	106.698	1.27447	0.159597	7.98555	1.39902e-15	8.24461e-15
ARRDC4	627.833	1.27438	0.0761763	16.7293	8.01783e-63	2.8926e-61
RHBDF2	832.214	1.27303	0.0776512	16.3942	2.1023e-60	7.07415e-59
C3orf62	127.11	1.27298	0.162685	7.8248	5.08451e-15	2.89633e-14
LIMD2	11279.4	1.27052	0.0677769	18.7456	2.10158e-78	1.10432e-76
AP4S1	321.528	1.27026	0.124187	10.2286	1.47656e-24	1.39055e-23
TTC38	195.051	1.2698	0.125533	10.1153	4.72783e-24	4.34798e-23
LINC00634	115.471	1.26888	0.194531	6.5228	6.90065e-11	2.96797e-10
LOC54944	168.207	1.26761	0.156475	8.10103	5.44937e-16	3.28616e-15
C2orf16	106.083	1.26459	0.22028	5.74082	9.42183e-09	3.40421e-08
KLHL3	227.755	1.2644	0.149768	8.44236	3.11002e-17	2.0118e-16
PLD4	1948.67	1.26353	0.0700316	18.0423	9.07496e-73	4.31522e-71
SYF2	1883.12	1.26257	0.059307	21.2887	1.44469e-100	1.21112e-98
UGGT1	6840.4	1.26098	0.0737484	17.0984	1.52663e-65	5.91996e-64
YPEL3	438.897	1.26085	0.0845276	14.9164	2.57781e-50	6.4017e-49
MVP	257.552	1.26073	0.114989	10.9639	5.69915e-28	6.28553e-27
LZTFL1	207.075	1.25804	0.13378	9.40378	5.26367e-21	4.18526e-20
LOC100506548	2913.04	1.25628	0.0565472	22.2165	2.38166e-109	2.27245e-107
HGSNAT	4035.2	1.25558	0.0517425	24.266	4.4828e-130	6.63408e-128
CCDC146	142.208	1.25403	0.202632	6.1887	6.0662e-10	2.42297e-09
PAX8	132.718	1.25002	0.178659	6.99667	2.62121e-12	1.25174e-11
MXRA8	229.885	1.24297	0.172308	7.21366	5.44677e-13	2.71552e-12
AICDA	1358.26	1.24037	0.0730047	16.9903	9.68353e-65	3.6861e-63
IL21R	386.464	1.23869	0.14894	8.31672	9.04298e-17	5.69971e-16
TTC21A	193.011	1.23818	0.149857	8.26239	1.42782e-16	8.89887e-16
ZNF277	2247.75	1.23798	0.0618287	20.0227	3.49369e-89	2.36771e-87
KCNN3	4000.55	1.2377	0.0523533	23.6413	1.45023e-123	1.94746e-121
MYH11	108.883	1.23753	0.171546	7.21401	5.43281e-13	2.70949e-12
FHOD3	2438.32	1.23706	0.0505642	24.4651	3.47472e-132	5.47759e-130
DYNC2H1	144.39	1.23691	0.18753	6.5958	4.22955e-11	1.84596e-10
ZNF782	265.151	1.23485	0.118635	10.4088	2.25979e-25	2.21295e-24
MS4A1	38342.6	1.23332	0.0447036	27.5889	1.51153e-167	4.38433e-165
LINC01152	167.532	1.23202	0.125325	9.83057	8.31493e-23	7.22104e-22
EPB41L4A	552.567	1.22634	0.108293	11.3243	9.94994e-30	1.1694e-28
SLC15A2	291.63	1.22625	0.185691	6.60373	4.00945e-11	1.75253e-10
PLCB2	2397.4	1.22536	0.099654	12.2962	9.49553e-35	1.38545e-33
EVL	2903.75	1.22403	0.047032	26.0255	2.54725e-149	5.59739e-147
PTCH1	1082.99	1.22151	0.0795805	15.3493	3.57897e-53	9.79356e-52
GALNT6	176.707	1.21983	0.139104	8.76921	1.79917e-18	1.25389e-17
IZUMO4	135.744	1.21955	0.151036	8.07455	6.77242e-16	4.0671e-15
ADAMTS13	174.609	1.21954	0.145315	8.39243	4.76198e-17	3.04779e-16
B3GNT9	294.263	1.21292	0.10958	11.0689	1.77612e-28	1.99992e-27
KLHL24	1443.59	1.2127	0.0699044	17.3479	2.04491e-67	8.26109e-66
CCDC78	881.95	1.21159	0.108529	11.1638	6.13212e-29	7.04708e-28
FRMPD3	588.235	1.21099	0.101293	11.9553	6.09255e-33	8.19668e-32
LINC00174	252.199	1.20787	0.183514	6.5819	4.64483e-11	2.02173e-10
EPB41L4A-AS1	1165.51	1.20475	0.0816531	14.7545	2.87985e-49	6.96109e-48
ABAT	1360.61	1.2043	0.0533521	22.5727	8.04574e-113	8.4556e-111
FCRL2	375.18	1.20381	0.159987	7.52445	5.29428e-14	2.82914e-13
ZGLP1	130.976	1.20341	0.20545	5.85745	4.7004e-09	1.74214e-08
FGR	2009.37	1.20156	0.0600092	20.0229	3.48101e-89	2.36771e-87
CD74	127586	1.20002	0.0515265	23.2894	5.6808e-120	6.92342e-118
IL10RA	1220.25	1.2	0.0620367	19.3435	2.31413e-83	1.36987e-81
LRRC27	121.464	1.19947	0.149525	8.02186	1.04159e-15	6.18095e-15
LZTS1	123.995	1.19743	0.14135	8.4714	2.42468e-17	1.57904e-16
ENPP3	1148	1.19604	0.0773803	15.4566	6.81082e-54	1.91059e-52
MTRNR2L2	775.852	1.19425	0.134107	8.9052	5.32895e-19	3.80531e-18
RDH13	103.546	1.19322	0.282805	4.21922	2.45144e-05	6.38184e-05
MALAT1	6036.66	1.18917	0.374572	3.17476	0.00149962	0.00308539
ELL3	5860.53	1.18846	0.0490053	24.2516	6.36246e-130	9.32068e-128
ITIH4	273.412	1.18822	0.160656	7.39602	1.40328e-13	7.29195e-13
LOC100130705	777.042	1.18681	0.138311	8.58075	9.42589e-18	6.29101e-17
LOC102724323	178.317	1.18591	0.202384	5.85967	4.63779e-09	1.71937e-08
LOC100505549	259.411	1.18403	0.126346	9.37133	7.16266e-21	5.65179e-20
NRG4	117.361	1.18279	0.168665	7.01262	2.33902e-12	1.12045e-11
SSH3	218.433	1.18073	0.176688	6.68256	2.34811e-11	1.04591e-10
ZNF556	114.3	1.17755	0.184805	6.37186	1.86753e-10	7.77629e-10
TOR4A	557.976	1.17755	0.109287	10.7748	4.52754e-27	4.78593e-26
AIG1	170.601	1.17709	0.142885	8.23807	1.75011e-16	1.08238e-15
MTUS2	1246.95	1.1756	0.056999	20.6249	1.64189e-94	1.28023e-92
KDM6B	2099.18	1.17339	0.0908336	12.918	3.56241e-38	5.97291e-37
TP53INP1	394.888	1.17231	0.115271	10.17	2.69853e-24	2.5136e-23
PCDHGC3	478.026	1.17008	0.0825919	14.167	1.46688e-45	3.22336e-44
DMPK	1334.14	1.16699	0.0981555	11.8892	1.34742e-32	1.78789e-31
SNX22	2800.07	1.16613	0.0645765	18.0582	6.80139e-73	3.24476e-71
DAPL1	1399.36	1.16348	0.0852	13.6558	1.86419e-42	3.60004e-41
TRAF5	2354.51	1.16256	0.0754821	15.4018	1.59192e-53	4.38928e-52
ZNF425	282.172	1.16204	0.121301	9.57979	9.72421e-22	8.01764e-21
CCDC102A	423.197	1.16122	0.106447	10.9089	1.04546e-27	1.14003e-26
C8orf58	120.508	1.15934	0.179493	6.459	1.05395e-10	4.46814e-10
ZMIZ2	3663.1	1.15693	0.106648	10.8481	2.03517e-27	2.18476e-26
RRN3P3	167.786	1.1565	0.158123	7.31394	2.59415e-13	1.32429e-12
FAM186B	183.719	1.15566	0.157031	7.35943	1.8469e-13	9.52548e-13
DNAJC10	13858.8	1.15526	0.0505647	22.8472	1.55709e-115	1.77815e-113
IRF8	10698.6	1.15484	0.0397241	29.0714	8.2451e-186	3.51702e-183
DNAJC4	457.388	1.15473	0.0890107	12.973	1.74176e-38	2.96488e-37
IQCK	123.41	1.15466	0.152156	7.58868	3.23191e-14	1.74636e-13
NOL4	494.779	1.15408	0.08168	14.1293	2.50684e-45	5.43449e-44
LINC00342	156.454	1.15057	0.280476	4.1022	4.09236e-05	0.000103798
IGBP1P1	189.474	1.14196	0.14342	7.96231	1.68854e-15	9.91051e-15
TSC1	1325.14	1.14142	0.0885014	12.8972	4.66521e-38	7.78591e-37
KCNMB2	3496.22	1.13975	0.0754143	15.1132	1.32623e-51	3.45942e-50
LOC646471	133.144	1.13939	0.176394	6.45933	1.05165e-10	4.46099e-10
RPL15	34163.1	1.13909	0.0734318	15.5123	2.86572e-54	8.14932e-53
CTSF	193.89	1.13865	0.142017	8.01765	1.07788e-15	6.39106e-15
TLR4	288.904	1.13597	0.125079	9.082	1.06593e-19	7.89138e-19
ARSA	722.074	1.1346	0.123588	9.18052	4.29028e-20	3.23904e-19
CD79B	17413.5	1.13126	0.0800076	14.1395	2.16945e-45	4.73848e-44
SPPL2B	2618.82	1.1301	0.101467	11.1376	8.23389e-29	9.40284e-28
H2AFX	2218.21	1.12762	0.0895626	12.5903	2.38714e-36	3.71866e-35
DYRK1B	333.415	1.12637	0.0923942	12.1909	3.4758e-34	4.918e-33
FGD2	1225.41	1.12558	0.0627542	17.9363	6.14609e-72	2.82078e-70
SH3YL1	131.084	1.12474	0.149403	7.52819	5.14485e-14	2.7503e-13
TXLNGY	986.175	1.12213	0.152858	7.34096	2.12068e-13	1.08797e-12
PNKD	4187.78	1.12194	0.0447428	25.0753	9.25527e-139	1.65715e-136
LINC00476	308.118	1.12066	0.103175	10.8618	1.75345e-27	1.89072e-26
TCTN1	160.46	1.11457	0.145187	7.67678	1.63143e-14	8.97936e-14
CREBRF	374.015	1.114	0.123064	9.0522	1.40113e-19	1.02994e-18
ALPK1	209.454	1.11272	0.133934	8.30797	9.73515e-17	6.11737e-16
FXYD1	210.118	1.11103	0.112751	9.85386	6.59593e-23	5.7523e-22
THBS3	458.105	1.11055	0.100367	11.0648	1.85834e-28	2.09088e-27
CD82	3220.18	1.11044	0.0752806	14.7507	3.0434e-49	7.34416e-48
S1PR2	7135.08	1.10975	0.0794085	13.9752	2.20878e-44	4.62918e-43
RABL2A	121.012	1.10908	0.152106	7.2915	3.06531e-13	1.55713e-12
C19orf38	640.137	1.10621	0.0984031	11.2416	2.54798e-29	2.95154e-28
ABCA2	337.73	1.10525	0.140498	7.86664	3.64307e-15	2.09001e-14
BCOR	2288	1.10481	0.0777335	14.2128	7.63401e-46	1.68774e-44
TRIP6	104.246	1.10432	0.196304	5.62554	1.84926e-08	6.5065e-08
LTB4R2	163.654	1.10425	0.227592	4.85191	1.22276e-06	3.62134e-06
MROH1	747.848	1.1027	0.0810716	13.6015	3.92161e-42	7.48356e-41
ITGAD	497.051	1.10099	0.0909073	12.1111	9.22294e-34	1.28492e-32
CLHC1	177.781	1.09997	0.155092	7.09236	1.31839e-12	6.41848e-12
ADAM28	108.726	1.09954	0.173312	6.3443	2.23435e-10	9.219e-10
CRMP1	172.619	1.09741	0.140054	7.83565	4.66438e-15	2.66119e-14
MTURN	305.266	1.09211	0.109748	9.95103	2.49593e-23	2.23035e-22
FAM69B	130.047	1.09063	0.157631	6.91887	4.55263e-12	2.13127e-11
ADCK3	1003.34	1.08686	0.0630636	17.2343	1.46844e-66	5.78716e-65
MTRNR2L9	1225.23	1.08379	0.144762	7.4867	7.0628e-14	3.74112e-13
ISYNA1	146.698	1.08224	0.23045	4.69622	2.65016e-06	7.59289e-06
LOC728613	100.238	1.08159	0.171209	6.31739	2.66011e-10	1.09136e-09
KCP	229.219	1.08127	0.169814	6.3674	1.92262e-10	7.9965e-10
SIGLEC17P	152.438	1.07964	0.13965	7.73105	1.0666e-14	5.96333e-14
TRAF1	685.885	1.07562	0.10391	10.3514	4.12322e-25	3.99193e-24
NEK6	1998.04	1.0744	0.0571397	18.803	7.13621e-79	3.81906e-77
LOC642852	529.78	1.07424	0.0972556	11.0455	2.30495e-28	2.58137e-27
ZNF276	1371.83	1.07316	0.113299	9.47193	2.74731e-21	2.22097e-20
BCAS3	262.836	1.07099	0.10034	10.6736	1.35237e-26	1.40497e-25
NFKBID	353.583	1.07087	0.133687	8.01033	1.14398e-15	6.76361e-15
SMIM20	1975.25	1.06838	0.0992638	10.7631	5.14164e-27	5.42717e-26
VPREB3	7659.81	1.0674	0.0707237	15.0925	1.81451e-51	4.71611e-50
RAP1GAP2	491.238	1.06525	0.0954887	11.1558	6.70724e-29	7.69581e-28
MTRNR2L8	1203.25	1.06418	0.121433	8.76353	1.89229e-18	1.31688e-17
CYP4V2	559.824	1.06311	0.0879564	12.0867	1.24128e-33	1.71942e-32
IGFLR1	403.325	1.06248	0.087937	12.0823	1.31039e-33	1.81168e-32
CCDC88B	2723.8	1.0614	0.104073	10.1986	2.01174e-24	1.88478e-23
COL9A3	307.369	1.06047	0.101758	10.4214	1.97959e-25	1.94776e-24
FLJ31306	666.704	1.06009	0.0922163	11.4957	1.3862e-30	1.70374e-29
ZNF280C	503.705	1.05807	0.0921267	11.485	1.57017e-30	1.92324e-29
RBM5	3106.11	1.05776	0.0840728	12.5815	2.6688e-36	4.14851e-35
TAPBPL	270.015	1.05692	0.144342	7.32234	2.4368e-13	1.24527e-12
DHRS12	230.847	1.05114	0.142399	7.38166	1.56332e-13	8.08299e-13
ADAM8	242.355	1.05039	0.15631	6.71989	1.81864e-11	8.15827e-11
LINC01215	450.429	1.04963	0.0948044	11.0715	1.72479e-28	1.94515e-27
ZNF547	104.473	1.04533	0.173573	6.02243	1.71814e-09	6.60083e-09
EHD3	533.485	1.04362	0.0753303	13.854	1.20342e-43	2.46515e-42
BAIAP2-AS1	108.778	1.04272	0.166517	6.26196	3.80164e-10	1.54224e-09
ZDHHC11	127.858	1.04077	0.213953	4.86446	1.14767e-06	3.40731e-06
RBM3	14774.8	1.03891	0.0833731	12.461	1.21829e-35	1.8386e-34
LPIN1	2426.05	1.03798	0.0585673	17.7229	2.79012e-70	1.21883e-68
SYTL1	1202.34	1.03772	0.0634868	16.3454	4.68788e-60	1.56295e-58
TMOD2	288.757	1.03748	0.106254	9.76415	1.60451e-22	1.37045e-21
CXCR5	3905.56	1.03322	0.0397203	26.0124	3.5865e-149	7.76343e-147
LOC283070	118.352	1.03289	0.15381	6.71537	1.87593e-11	8.41008e-11
KLLN	529.644	1.03036	0.0841508	12.2442	1.80487e-34	2.58147e-33
TBKBP1	1528.35	1.02933	0.0681602	15.1017	1.57793e-51	4.10856e-50
GCHFR	4910.55	1.02899	0.0999519	10.2948	7.43485e-25	7.10795e-24
LOC400958	125.042	1.02831	0.164655	6.24526	4.23107e-10	1.70976e-09
HHEX	261.182	1.02751	0.129204	7.95262	1.82604e-15	1.06959e-14
HLA-DQA1	7444.06	1.02682	0.0567975	18.0787	4.6927e-73	2.24615e-71
C17orf100	113.428	1.02657	0.172235	5.9603	2.51773e-09	9.5463e-09
ALOX5	7529.09	1.02442	0.0466061	21.9804	4.43474e-107	4.12289e-105
SPSB3	965.764	1.02295	0.0890887	11.4824	1.61815e-30	1.97876e-29
FAM214A	3445.98	1.0226	0.071211	14.3601	9.2064e-47	2.083e-45
NPR2	144.815	1.02236	0.15592	6.55699	5.49029e-11	2.37547e-10
SIGLEC10	3464.01	1.02131	0.0508996	20.0652	1.48597e-89	1.02138e-87
STK17A	2339.13	1.01957	0.0510757	19.962	1.17809e-88	7.87366e-87
NCKAP5L	934.195	1.01745	0.0616822	16.4951	3.98019e-61	1.36143e-59
PGLS	2459.04	1.01715	0.0931591	10.9184	9.41274e-28	1.02951e-26
PTPRB	1080.98	1.01485	0.0826201	12.2834	1.11248e-34	1.61504e-33
TNFSF8	195.508	1.01462	0.136465	7.43499	1.04572e-13	5.48503e-13
GDPGP1	128.676	1.01409	0.159397	6.36202	1.99114e-10	8.25705e-10
PRR22	145.418	1.01349	0.166225	6.09711	1.08003e-09	4.22431e-09
ZNF296	895.531	1.01276	0.0736554	13.75	5.09022e-43	1.01128e-41
TMEM198B	706.539	1.01262	0.278759	3.63261	0.000280569	0.00063709
TMEM260	842.362	1.01233	0.0666173	15.1962	3.74459e-52	9.89212e-51
ING4	638.653	1.01015	0.0689069	14.6596	1.16993e-48	2.777e-47
LRRK1	5282.19	1.008	0.0679005	14.8453	7.4598e-50	1.83062e-48
FGD6	5820.35	1.00743	0.0623098	16.1682	8.45962e-59	2.67298e-57
ENG	103.245	1.00731	0.215853	4.66667	3.06128e-06	8.71397e-06
RPS23	16369.8	1.00595	0.0837704	12.0084	3.20867e-33	4.38599e-32
FAM167A	4227.34	1.00551	0.0455453	22.0771	5.24534e-108	4.93981e-106
DNASE1L2	163.304	1.00456	0.138161	7.27088	3.57141e-13	1.80411e-12
APOBR	207.898	1.00349	0.155059	6.47162	9.69572e-11	4.1273e-10
LYRM1	1885.37	1.00326	0.0617294	16.2526	2.14071e-59	6.93006e-58
RPS25	26515	1.00204	0.081251	12.3326	6.04322e-35	8.93423e-34
LYSMD2	217.818	1.00071	0.148482	6.7396	1.58819e-11	7.14662e-11
RPL19P12	3895.11	1.00055	0.0797079	12.5527	3.8414e-36	5.92679e-35
SLC45A3	117.171	1.00014	0.152164	6.5728	4.93781e-11	2.14346e-10
ABRACL	320.114	1.00001	0.130523	7.66151	1.83759e-14	1.00911e-13
MAP3K7CL	2406.72	0.999979	0.0708302	14.118	2.94335e-45	6.37125e-44
YBEY	1104.87	0.994667	0.0720104	13.8128	2.13305e-43	4.29662e-42
SLC4A8	230.853	0.994412	0.11658	8.52989	1.46489e-17	9.66134e-17
NEK8	956.279	0.994089	0.0598268	16.6161	5.32648e-62	1.86594e-60
CD79A	25235.1	0.992727	0.0645563	15.3777	2.31006e-53	6.34524e-52
WDR11	3302.22	0.990303	0.0426038	23.2445	1.61741e-119	1.93862e-117
SLC16A6	367.011	0.989851	0.107737	9.18764	4.0154e-20	3.0426e-19
SOAT2	445.894	0.989494	0.0949835	10.4175	2.06228e-25	2.025e-24
TMED10P1	141.967	0.9892	0.144429	6.84905	7.43396e-12	3.42595e-11
SNX29	2743.48	0.988513	0.0676274	14.617	2.18719e-48	5.12454e-47
SMDT1	1941.79	0.987555	0.089636	11.0174	3.15068e-28	3.51225e-27
ZNF580	247.068	0.986967	0.168822	5.8462	5.02924e-09	1.85951e-08
C10orf2	1861.84	0.986131	0.0507689	19.4239	4.84393e-84	2.915e-82
ZNFX1	3512.47	0.986022	0.0659194	14.958	1.38137e-50	3.4661e-49
RPS20	38052.2	0.98574	0.078043	12.6307	1.42972e-36	2.24651e-35
COMMD6	1563.57	0.985367	0.0947628	10.3982	2.52553e-25	2.4632e-24
TOMM7	6381.2	0.985123	0.0929911	10.5937	3.18625e-26	3.2451e-25
EIF4B	28481.4	0.984743	0.0442325	22.2629	8.45937e-110	8.23397e-108
ATP5EP2	647.118	0.984073	0.114158	8.62025	6.68076e-18	4.50028e-17
IGLL5	950.647	0.983549	0.0725166	13.5631	6.62806e-42	1.25656e-40
RPL13A	20076.4	0.981521	0.0809669	12.1225	8.0276e-34	1.1227e-32
PLXNA3	1087.38	0.977199	0.132966	7.34926	1.99301e-13	1.02535e-12
USP6NL	1216.51	0.976636	0.0565466	17.2713	7.73183e-67	3.07219e-65
GLTSCR2	9448.9	0.97607	0.0774706	12.5992	2.13209e-36	3.33208e-35
AFMID	2292.35	0.975519	0.0608839	16.0226	8.88443e-58	2.74151e-56
NEXN	149.218	0.975392	0.165113	5.90741	3.47537e-09	1.30275e-08
RGL4	390.059	0.974942	0.111728	8.72602	2.63796e-18	1.82269e-17
ACTG1	103469	0.97441	0.0500713	19.4605	2.37648e-84	1.43609e-82
LINC00909	276.274	0.973872	0.118186	8.24014	1.72012e-16	1.06611e-15
DENND2D	2575.9	0.973276	0.0502352	19.3744	1.2697e-83	7.57797e-82
ZNF827	646.007	0.972912	0.119653	8.13112	4.25336e-16	2.58211e-15
GSDMD	152.65	0.972807	0.129469	7.51381	5.74321e-14	3.06339e-13
MXD4	2577.8	0.971532	0.0749216	12.9673	1.87486e-38	3.18396e-37
MYBPHL	323.285	0.971432	0.113093	8.58967	8.72222e-18	5.84288e-17
EPS8L2	411.425	0.97112	0.0872189	11.1343	8.54345e-29	9.74868e-28
PICK1	298.873	0.970704	0.126659	7.66393	1.80332e-14	9.9104e-14
EEF1A1	34863.7	0.970586	0.0768812	12.6245	1.54729e-36	2.42599e-35
CDV3	29488.6	0.970265	0.0349456	27.765	1.14742e-169	3.61762e-167
GSDMB	313.093	0.970258	0.202009	4.80305	1.56269e-06	4.58222e-06
NOB1	11324.7	0.97009	0.0720768	13.4591	2.72134e-41	5.04701e-40
RPS24	36226.7	0.969628	0.0644354	15.048	3.55568e-51	9.1595e-50
HDAC5	1026.73	0.968083	0.0695653	13.9162	5.05238e-44	1.04828e-42
PXDNL	1098.85	0.968047	0.0732034	13.2241	6.37292e-40	1.14248e-38
NAV1	450.197	0.967194	0.128463	7.52899	5.11359e-14	2.73561e-13
RPL34	9014.01	0.966846	0.0847051	11.4143	3.54881e-30	4.2819e-29
ICAM5	447.289	0.965809	0.152291	6.34185	2.27017e-10	9.36148e-10
LOC644961	1867.85	0.965529	0.0717742	13.4523	2.98415e-41	5.52735e-40
S100A1	175.782	0.964992	0.158233	6.09856	1.07031e-09	4.18742e-09
ZBED6	552.268	0.96389	0.131625	7.32302	2.42459e-13	1.23991e-12
FAM66C	137.59	0.963185	0.154724	6.2252	4.80944e-10	1.93485e-09
OGT	8425.22	0.963113	0.105701	9.11169	8.11058e-20	6.04459e-19
FAM175A	1949.66	0.961723	0.0695142	13.8349	1.56911e-43	3.18277e-42
P2RX5-TAX1BP3	146.599	0.961456	0.15648	6.14429	8.03241e-10	3.17077e-09
TAPT1-AS1	1557.13	0.959975	0.124414	7.71597	1.2007e-14	6.68732e-14
BLCAP	4875.61	0.959599	0.0422519	22.7114	3.45949e-114	3.71652e-112
RPL37	27020.2	0.958291	0.0724724	13.2228	6.4766e-40	1.15963e-38
STAG3L5P-PVRIG2P-PILRB	713.405	0.957503	0.1175	8.14894	3.67137e-16	2.24099e-15
HCST	455.34	0.955765	0.099945	9.56291	1.14493e-21	9.39191e-21
GRAMD4	1668.34	0.954738	0.0520435	18.345	3.61971e-75	1.76163e-73
MTCL1	173.552	0.954487	0.129891	7.34837	2.00645e-13	1.0319e-12
EME2	314.752	0.953898	0.205442	4.64314	3.43147e-06	9.71247e-06
ANKRD24	165.68	0.952128	0.173298	5.49418	3.9253e-08	1.33354e-07
SORL1	19405.9	0.951006	0.0822976	11.5557	6.90895e-31	8.57147e-30
QSOX2	2834.93	0.950195	0.070588	13.4611	2.64792e-41	4.91712e-40
RPL27A	19022.4	0.950111	0.086344	11.0038	3.66426e-28	4.07537e-27
ACE	112.167	0.948656	0.170244	5.57234	2.51347e-08	8.73749e-08
CAMP	680.446	0.948445	0.126602	7.49152	6.80792e-14	3.61271e-13
EFHC1	441.464	0.948271	0.117041	8.10206	5.40367e-16	3.26132e-15
BACH2	11451.8	0.948269	0.0619847	15.2984	7.83378e-53	2.11177e-51
LOC257396	293.432	0.94816	0.100886	9.39836	5.54217e-21	4.40187e-20
AHRR	571.036	0.947968	0.0814623	11.6369	2.67585e-31	3.37166e-30
PRPF40B	376.731	0.946311	0.11837	7.99449	1.30106e-15	7.67669e-15
AMZ1	110.076	0.944747	0.156778	6.026	1.68066e-09	6.45858e-09
LOC440311	1654.35	0.943888	0.0916585	10.2979	7.20308e-25	6.89091e-24
LUC7L	1192.57	0.943471	0.0813456	11.5983	4.20376e-31	5.25579e-30
LOC101243545	131.991	0.943366	0.190706	4.94669	7.54841e-07	2.27835e-06
YPEL5	1522.52	0.942777	0.0590265	15.9721	1.99996e-57	6.1064e-56
AMICA1	869.946	0.941011	0.0787426	11.9505	6.45612e-33	8.67777e-32
LOC100130331	477.977	0.939719	0.107387	8.75073	2.1197e-18	1.4702e-17
CD72	1623.32	0.938863	0.0568744	16.5076	3.23242e-61	1.1109e-59
RPL23	40090.9	0.937144	0.0883009	10.6131	2.59078e-26	2.64979e-25
RPL26	34887.2	0.936556	0.0586909	15.9574	2.52918e-57	7.70603e-56
LRRC75A-AS1	31271.9	0.935169	0.0959098	9.7505	1.8356e-22	1.56139e-21
MRO	257.183	0.934467	0.111604	8.37308	5.61311e-17	3.57833e-16
LINC00847	624.151	0.933626	0.0748201	12.4783	9.80788e-36	1.4879e-34
GTF2IRD2B	220.444	0.931121	0.133471	6.97621	3.03256e-12	1.44201e-11
PRKCZ	132.686	0.93093	0.149803	6.21438	5.15278e-10	2.06781e-09
LOC100507459	188.376	0.929572	0.124906	7.44215	9.90607e-14	5.20535e-13
TMEM234	112.231	0.92957	0.163033	5.70172	1.18605e-08	4.24725e-08
AVIL	133.224	0.929119	0.16865	5.50916	3.60558e-08	1.22982e-07
RPS11	48411.9	0.928518	0.0767539	12.0973	1.0909e-33	1.51401e-32
UNC79	103.609	0.928078	0.178003	5.21383	1.84982e-07	5.91445e-07
RPL31	18359.8	0.92666	0.0799967	11.5837	4.9828e-31	6.20838e-30
PCED1A	320.052	0.926198	0.115387	8.02686	9.99966e-16	5.94609e-15
TLR1	513.516	0.925323	0.0848026	10.9115	1.01578e-27	1.10933e-26
TNS3	550.49	0.925086	0.0910394	10.1614	2.94876e-24	2.73964e-23
CD3E	375.669	0.921736	0.0905331	10.1812	2.40554e-24	2.24646e-23
CLDN15	1025.98	0.921669	0.0872564	10.5628	4.43417e-26	4.49398e-25
RPL10A	20247.2	0.921499	0.0814287	11.3166	1.08547e-29	1.2747e-28
PDLIM2	904.737	0.920257	0.0831325	11.0698	1.75874e-28	1.98189e-27
FBXO10	1127.56	0.920186	0.0624966	14.7238	4.53547e-49	1.08904e-47
PLXNB2	9449.36	0.919892	0.053318	17.2529	1.06341e-66	4.21385e-65
PIK3IP1	846.858	0.918924	0.0794063	11.5724	5.68557e-31	7.05975e-30
C15orf52	322.22	0.917392	0.181329	5.05926	4.2088e-07	1.3015e-06
EXD3	384.285	0.916959	0.103739	8.83905	9.65321e-19	6.80605e-18
PDE4D	130.864	0.916683	0.140172	6.53971	6.16368e-11	2.65573e-10
GRAMD1B	139.55	0.916371	0.158916	5.76637	8.09978e-09	2.94414e-08
GRIN3B	114.774	0.91574	0.219899	4.16437	3.12217e-05	8.02567e-05
DOK3	6144.7	0.913576	0.0768416	11.8891	1.34886e-32	1.78817e-31
SIK1	561.106	0.912209	0.0768926	11.8634	1.83326e-32	2.41488e-31
SLC6A16	222.389	0.912208	0.129348	7.05234	1.75933e-12	8.50801e-12
FAM195B	1369.61	0.911819	0.101979	8.94121	3.84927e-19	2.76503e-18
FGF11	337.154	0.910983	0.139524	6.52921	6.61162e-11	2.84619e-10
LRRC61	401.881	0.910508	0.0898697	10.1314	4.00791e-24	3.69528e-23
CYBB	1826.81	0.909568	0.0629686	14.4448	2.70377e-47	6.17525e-46
ZNF185	206.704	0.908666	0.154207	5.89251	3.80381e-09	1.42072e-08
PTPRE	496.033	0.908534	0.12675	7.16791	7.61504e-13	3.76674e-12
AKNA	6901.15	0.907484	0.0405551	22.3766	6.65994e-111	6.70758e-109
AFF3	6567.38	0.907356	0.164193	5.52616	3.27321e-08	1.12199e-07
MZF1	299.839	0.907202	0.174315	5.20439	1.94639e-07	6.21089e-07
RGS10	4327.35	0.906459	0.0756508	11.9822	4.40687e-33	5.98434e-32
HDAC9	145.345	0.905182	0.135503	6.68017	2.38664e-11	1.06144e-10
COX16	110.476	0.904599	0.230838	3.91877	8.90036e-05	0.000216326
NR1D2	864.406	0.904502	0.0678523	13.3304	1.53973e-40	2.79833e-39
WDR19	1877.38	0.904454	0.0998354	9.05945	1.31114e-19	9.65251e-19
FAM102A	3501.09	0.90421	0.0474983	19.0367	8.47201e-81	4.68968e-79
PFDN5	9819.98	0.903744	0.0912185	9.90746	3.86353e-23	3.41872e-22
RPL17	1878.38	0.90296	0.0968797	9.32042	1.15877e-20	9.03042e-20
SETD6	801.451	0.902735	0.0654968	13.7829	3.23104e-43	6.46341e-42
GPR137B	222.144	0.899698	0.10967	8.20368	2.33131e-16	1.43267e-15
RNF44	3289.86	0.899214	0.0740802	12.1384	6.61116e-34	9.27289e-33
SORBS2	579.158	0.899106	0.0929069	9.6775	3.75811e-22	3.15598e-21
FBXW8	2057.68	0.898417	0.0506107	17.7515	1.67694e-70	7.41482e-69
VPS9D1	262.204	0.898398	0.138769	6.47407	9.53992e-11	4.06336e-10
BLNK	2097.22	0.895925	0.0499361	17.9414	5.59923e-72	2.58617e-70
SNHG7	3354.81	0.893655	0.0904611	9.87888	5.14023e-23	4.52634e-22
STXBP6	170.853	0.892717	0.124382	7.17719	7.11568e-13	3.52816e-12
RPL18A	2017.69	0.89148	0.100717	8.85136	8.64607e-19	6.12275e-18
MBNL3	866.779	0.890815	0.0911746	9.77043	1.50808e-22	1.29036e-21
ANKRD33B	406.993	0.889312	0.12024	7.39612	1.40221e-13	7.28899e-13
ASIC3	215.791	0.88906	0.186856	4.75799	1.9553e-06	5.67495e-06
ACYP2	631.531	0.887446	0.0976885	9.08445	1.04225e-19	7.72391e-19
CLK1	1978.71	0.887184	0.0859195	10.3258	5.38922e-25	5.18302e-24
TP53I3	311.759	0.885779	0.0935649	9.467	2.88007e-21	2.32571e-20
ANKRD23	255.073	0.885174	0.136637	6.47828	9.27745e-11	3.95505e-10
DRAM2	3543.51	0.885067	0.0654907	13.5144	1.2862e-41	2.41629e-40
SLC9A3	575.842	0.884518	0.31042	2.84942	0.00437991	0.00832855
HLA-DQB1	7671.25	0.882432	0.0670866	13.1536	1.62189e-39	2.87559e-38
ZFAS1	8085.45	0.882031	0.0754952	11.6833	1.55216e-31	1.96947e-30
RPS3A	2875.82	0.881299	0.22009	4.00427	6.22081e-05	0.000154012
RPS12	19380.1	0.881295	0.079379	11.1024	1.22155e-28	1.38407e-27
SERF2	15555.5	0.8809	0.0888957	9.90937	3.79042e-23	3.35607e-22
TYMP	202.526	0.879691	0.123888	7.10071	1.24115e-12	6.06277e-12
PRKCE	298.926	0.879023	0.105252	8.35157	6.73629e-17	4.27368e-16
LINC00959	229.535	0.878672	0.153042	5.74138	9.39068e-09	3.3938e-08
LGALS9	442.283	0.878501	0.159088	5.52209	3.34983e-08	1.1469e-07
CSAD	456.889	0.878196	0.135116	6.49958	8.05442e-11	3.44684e-10
GSN	310.104	0.877279	0.0955573	9.18066	4.28471e-20	3.23652e-19
SNHG8	2644.98	0.877032	0.0800842	10.9514	6.54433e-28	7.20124e-27
C11orf95	1689.51	0.876671	0.0512978	17.0898	1.76636e-65	6.83135e-64
ALOX12B	270.612	0.876554	0.112025	7.8246	5.09261e-15	2.89981e-14
RPL12	17771.7	0.876411	0.0748443	11.7098	1.13564e-31	1.45111e-30
ABCB6	223.842	0.87624	0.147356	5.9464	2.74098e-09	1.03576e-08
RPS10P7	158.101	0.875633	0.14098	6.21104	5.26356e-10	2.1111e-09
ITPKB	3688.94	0.875312	0.0547667	15.9826	1.69052e-57	5.17248e-56
FAR2P2	271.161	0.872235	0.113994	7.65157	1.98534e-14	1.0886e-13
TMC8	5451.3	0.87185	0.0657784	13.2543	4.25791e-40	7.69022e-39
RPL39	1489.65	0.869632	0.102442	8.48898	2.08461e-17	1.36431e-16
OPRL1	145.981	0.868374	0.132652	6.54626	5.89957e-11	2.54723e-10
THTPA	483.817	0.867662	0.0965773	8.98412	2.60823e-19	1.88947e-18
EIF3F	7062.99	0.86477	0.0750688	11.5197	1.04982e-30	1.29249e-29
PCED1B-AS1	879.421	0.864394	0.0860287	10.0477	9.40048e-24	8.5423e-23
TMEM156	1698.43	0.863621	0.0637368	13.5498	7.94527e-42	1.49844e-40
CCNL2	3465.42	0.863416	0.082012	10.5279	6.42419e-26	6.47463e-25
C9orf172	701.038	0.863346	0.0821248	10.5126	7.5575e-26	7.58522e-25
SIDT2	3225.28	0.863122	0.0629541	13.7103	8.80549e-43	1.73043e-41
SKIL	1906.65	0.862692	0.0873241	9.8792	5.1242e-23	4.51496e-22
TNRC6C	455.18	0.86264	0.129603	6.65603	2.81331e-11	1.24357e-10
PRR29	173.05	0.862249	0.141994	6.07243	1.25987e-09	4.89601e-09
RPS8	53942.3	0.861448	0.0880424	9.78446	1.31293e-22	1.12804e-21
IQSEC1	742.745	0.860831	0.0974504	8.83353	1.01422e-18	7.13348e-18
RPL10	29952.3	0.860728	0.0758027	11.3548	7.01634e-30	8.28648e-29
PTK2B	7892.01	0.860173	0.0383362	22.4376	1.69031e-111	1.7143e-109
CCDC122	321.453	0.859819	0.0992272	8.66515	4.50903e-18	3.06584e-17
BTNL9	586.652	0.859514	0.148084	5.80423	6.46641e-09	2.36705e-08
ADPRM	284.452	0.858784	0.120428	7.13108	9.95814e-13	4.89525e-12
FRAT1	407.339	0.858714	0.0927265	9.26072	2.0306e-20	1.56399e-19
RPL32P3	266.42	0.85836	0.133228	6.44281	1.17282e-10	4.95631e-10
ABCA7	3312.91	0.857339	0.0864056	9.92227	3.33106e-23	2.95657e-22
LMO7	181.239	0.857068	0.198136	4.32565	1.5208e-05	4.04479e-05
PCNXL2	197.69	0.857062	0.133682	6.41122	1.44362e-10	6.05812e-10
RPL13	37660.2	0.856713	0.103123	8.30768	9.75938e-17	6.12994e-16
RPS29	8430.06	0.856277	0.090768	9.43369	3.95896e-21	3.15998e-20
BCR	1053.64	0.854735	0.0698069	12.2443	1.80256e-34	2.58071e-33
ALDH3B1	400.174	0.853959	0.0939781	9.0868	1.02e-19	7.56682e-19
ZNF497	210.518	0.853697	0.117959	7.23723	4.57942e-13	2.29572e-12
GNB2L1	93991.1	0.853358	0.0716422	11.9114	1.03238e-32	1.37742e-31
BBS1	645.935	0.852459	0.0939068	9.07771	1.10879e-19	8.19844e-19
ZNF783	849.122	0.852353	0.118655	7.18344	6.79773e-13	3.37167e-12
MYLK3	143.585	0.851902	0.129769	6.56479	5.21079e-11	2.26128e-10
PITPNA-AS1	174.916	0.850784	0.148486	5.72971	1.00604e-08	3.6286e-08
C11orf48	160.654	0.850598	0.155524	5.46924	4.51964e-08	1.5258e-07
RPLP1	27566.1	0.84977	0.0962347	8.83018	1.04509e-18	7.34345e-18
RPL28	50467.4	0.849386	0.0784158	10.8318	2.43263e-27	2.59989e-26
AP1G2	2250.55	0.849328	0.101647	8.35569	6.50516e-17	4.13247e-16
OSBPL7	927.812	0.848483	0.152394	5.56769	2.58132e-08	8.96264e-08
ZFAND1	2298.89	0.848226	0.0677527	12.5194	5.84393e-36	8.97823e-35
RPL5	48253	0.847629	0.0675233	12.5531	3.82053e-36	5.90087e-35
CYS1	434.073	0.847492	0.113837	7.44479	9.70982e-14	5.10593e-13
CHN2	169.075	0.845711	0.130903	6.46059	1.04296e-10	4.4254e-10
FADS3	4168.21	0.84563	0.049672	17.0243	5.42636e-65	2.08197e-63
FKRP	524.191	0.844705	0.0786987	10.7334	7.09331e-27	7.44926e-26
FMO4	148.474	0.844139	0.138162	6.10975	9.97842e-10	3.91127e-09
SH3BP2	1135.8	0.842994	0.0670171	12.5788	2.76218e-36	4.28448e-35
WDR5B	392.79	0.842227	0.100053	8.4178	3.8362e-17	2.46834e-16
HMGN1	10733.7	0.841924	0.0699468	12.0366	2.28048e-33	3.1439e-32
BTK	7534.52	0.841851	0.0446303	18.8628	2.30866e-79	1.2447e-77
C21orf2	883.467	0.840988	0.0785288	10.7093	9.2068e-27	9.61311e-26
CPT1B	139.317	0.840805	0.174707	4.81266	1.48933e-06	4.37862e-06
RPL32	34067.2	0.8407	0.076077	11.0506	2.17663e-28	2.44143e-27
SLC41A1	7257.6	0.840666	0.0456317	18.4228	8.6157e-76	4.27923e-74
IQCE	1138.78	0.840404	0.0594742	14.1306	2.46117e-45	5.35148e-44
SSBP3	1380.27	0.840277	0.0543746	15.4535	7.14658e-54	2.0009e-52
FAM86B3P	219.596	0.839846	0.143657	5.84618	5.02989e-09	1.85951e-08
UBALD1	745.013	0.839531	0.0741132	11.3277	9.57029e-30	1.12569e-28
TLR9	1673.47	0.839185	0.0768524	10.9194	9.30738e-28	1.01875e-26
MICAL1	2306.98	0.83862	0.0899422	9.32398	1.12051e-20	8.74166e-20
EIF2S3	11434.2	0.837969	0.0423928	19.7668	5.75179e-87	3.72403e-85
LRRC37A3	364.576	0.837756	0.0901373	9.29422	1.4829e-20	1.15008e-19
CRTC1	1202.15	0.835706	0.0789931	10.5795	3.71e-26	3.76794e-25
RPL37A	54748.9	0.835034	0.0872117	9.57479	1.02064e-21	8.39607e-21
MAP4K1	13508.6	0.834897	0.0353628	23.6094	3.08289e-123	4.06465e-121
KIZ	395.103	0.834641	0.105915	7.88032	3.26537e-15	1.88077e-14
DEXI	498.161	0.834631	0.0861844	9.68425	3.51773e-22	2.95583e-21
NAT9	1321.63	0.834561	0.052329	15.9484	2.9248e-57	8.89275e-56
FAM213B	119.204	0.833683	0.162957	5.11598	3.1212e-07	9.77474e-07
PSTPIP1	183.161	0.833672	0.130988	6.36447	1.95961e-10	8.13865e-10
IFT20	205.618	0.833301	0.128764	6.47154	9.70093e-11	4.1283e-10
FAM86JP	255.044	0.832396	0.111142	7.48947	6.91521e-14	3.66562e-13
TRIM8	2301.38	0.832289	0.0405494	20.5253	1.2792e-93	9.76433e-92
CHURC1	1568.43	0.832035	0.0746662	11.1434	7.71237e-29	8.82118e-28
IGSF9B	362.626	0.831831	0.151785	5.48033	4.24535e-08	1.43721e-07
CD40	3314.62	0.831189	0.0480724	17.2903	5.56243e-67	2.23468e-65
HEXDC	815.723	0.830855	0.0932766	8.90743	5.22279e-19	3.73133e-18
RGCC	3243.88	0.830758	0.085296	9.73971	2.04138e-22	1.73237e-21
ZNF681	554.959	0.830373	0.0862301	9.62974	5.98829e-22	4.97697e-21
RPS4X	47573.6	0.830352	0.0760154	10.9235	8.9022e-28	9.75141e-27
RPL41	2243.7	0.830103	0.104793	7.92136	2.34935e-15	1.36618e-14
ITGB2	1691.62	0.829211	0.0592714	13.9901	1.79222e-44	3.76159e-43
KLF10	906.737	0.828112	0.0815501	10.1546	3.15961e-24	2.92617e-23
ZNF517	117.987	0.82758	0.193174	4.28412	1.83464e-05	4.8346e-05
IFT140	425.925	0.826561	0.0966631	8.55094	1.2209e-17	8.09263e-17
LINC00957	257.465	0.824417	0.118976	6.92927	4.23006e-12	1.98668e-11
CCDC57	506.509	0.823651	0.0883444	9.32318	1.12909e-20	8.80385e-20
LRRC32	1642.84	0.823607	0.13111	6.2818	3.34665e-10	1.36338e-09
GSTO2	187.503	0.822182	0.12758	6.44443	1.16032e-10	4.90618e-10
APC2	794.677	0.822102	0.0739421	11.1182	1.02326e-28	1.16303e-27
C2orf88	473.954	0.821894	0.0770812	10.6627	1.52118e-26	1.57246e-25
NBPF1	565.631	0.821673	0.111529	7.36736	1.74041e-13	8.98904e-13
PSD4	5153.45	0.820254	0.042025	19.5182	7.68622e-85	4.72344e-83
LINC00265	464.292	0.818512	0.138807	5.89675	3.7074e-09	1.3865e-08
RECQL5	1995.52	0.817751	0.056892	14.3737	7.56354e-47	1.71665e-45
PFKFB2	386.173	0.817327	0.112002	7.29745	2.93264e-13	1.49131e-12
BLK	9503.74	0.817153	0.0568818	14.3658	8.48189e-47	1.92208e-45
SDCBP2-AS1	144.345	0.817051	0.173024	4.72219	2.33314e-06	6.71779e-06
TPGS1	501.194	0.816067	0.144639	5.64211	1.67975e-08	5.92445e-08
RPL29	17139.5	0.815676	0.0902198	9.04099	1.55263e-19	1.13898e-18
LCK	2614.43	0.815557	0.0778173	10.4804	1.06284e-25	1.05795e-24
UBFD1	3297.76	0.815551	0.0454614	17.9394	5.80615e-72	2.67323e-70
RASGEF1B	352.633	0.814594	0.0996414	8.17526	2.95228e-16	1.80968e-15
ST6GALNAC6	1324.84	0.814479	0.0619905	13.1388	1.97423e-39	3.47057e-38
E2F5	1287.81	0.814292	0.0677707	12.0154	2.94892e-33	4.03854e-32
SLAMF6	1037.45	0.814261	0.0545508	14.9267	2.21073e-50	5.51845e-49
CTTN	154.284	0.813577	0.144325	5.63711	1.7293e-08	6.09331e-08
CECR6	103.124	0.811407	0.218881	3.70708	0.000209667	0.000484512
ACCS	174.975	0.811041	0.204824	3.95971	7.50421e-05	0.000183965
RPS4Y1	16251.3	0.810767	0.077378	10.478	1.09021e-25	1.08371e-24
RPL4	61653.7	0.809468	0.0647917	12.4934	8.11129e-36	1.2383e-34
BCL11A	3631.3	0.808172	0.0401036	20.1521	2.57976e-90	1.80745e-88
ZNF333	226.633	0.808019	0.139119	5.80811	6.31837e-09	2.31636e-08
TMC6	3774.52	0.807993	0.0485379	16.6466	3.20091e-62	1.12951e-60
SMAD3	2914.82	0.807583	0.0573655	14.0778	5.19763e-45	1.11511e-43
MGAT3	5201.62	0.807173	0.0602497	13.3971	6.28386e-41	1.15507e-39
ATM	7625.59	0.806385	0.0972727	8.28994	1.13301e-16	7.09502e-16
CIITA	1552.65	0.806197	0.0889845	9.05996	1.30493e-19	9.61171e-19
RPL19	40730.6	0.806021	0.068629	11.7446	7.52579e-32	9.65899e-31
EIF3L	19900.4	0.804192	0.0493095	16.3091	8.50699e-60	2.79766e-58
MMP25	100.289	0.803579	0.247881	3.24179	0.0011878	0.00248402
METAP1D	244.39	0.802835	0.118426	6.77922	1.20824e-11	5.49487e-11
PATZ1	2912.04	0.802283	0.0487879	16.4443	9.21532e-61	3.12266e-59
RPS15A	17648	0.800881	0.0682894	11.7277	9.18691e-32	1.17597e-30
RPL11	57140.2	0.799859	0.0626681	12.7634	2.62436e-37	4.229e-36
STAT6	13670.4	0.799772	0.032507	24.6031	1.17069e-133	1.86578e-131
ZNF137P	143.095	0.799204	0.176148	4.53712	5.7027e-06	1.58441e-05
NDUFA4L2	638.728	0.798722	0.105188	7.59329	3.1189e-14	1.68781e-13
PARP10	1928.28	0.797662	0.221774	3.59672	0.000322249	0.00072718
DHFRL1	167.74	0.797587	0.142802	5.58526	2.3335e-08	8.14398e-08
TTC12	426.05	0.79702	0.0940061	8.47839	2.28336e-17	1.49102e-16
RIN1	151.49	0.796479	0.199558	3.99122	6.57346e-05	0.000162245
ZNF37A	965.557	0.796331	0.105735	7.53139	5.02035e-14	2.68672e-13
LOC102724814	403.812	0.796	0.26559	2.9971	0.00272562	0.00537525
RPL7	328.169	0.795485	0.126029	6.3119	2.75634e-10	1.12956e-09
FRAT2	748.329	0.795212	0.0986379	8.06194	7.50941e-16	4.49018e-15
ATP8A1	2406.01	0.795125	0.0839347	9.47315	2.71536e-21	2.19759e-20
ARL15	700.24	0.793782	0.0946673	8.38497	5.07374e-17	3.24161e-16
EPHB4	533.388	0.793312	0.139851	5.67255	1.40684e-08	5.00451e-08
TXLNB	331.212	0.793189	0.114717	6.91433	4.70096e-12	2.19858e-11
SLC12A9	1814.55	0.791162	0.0474027	16.6902	1.54424e-62	5.51629e-61
TPT1	59898.4	0.790902	0.0895316	8.83377	1.01207e-18	7.12184e-18
KCTD11	143.873	0.790779	0.135084	5.85399	4.79903e-09	1.77688e-08
LENG8	3273.5	0.790516	0.230038	3.43646	0.000589359	0.00128379
UTRN	377.139	0.789719	0.131852	5.98946	2.10541e-09	8.027e-09
ZFP36L1	2672.06	0.789232	0.0761709	10.3613	3.71788e-25	3.60672e-24
ZCWPW1	129.437	0.78901	0.159192	4.95633	7.18375e-07	2.17235e-06
DPY19L2P2	124.471	0.788776	0.148677	5.30529	1.12493e-07	3.66708e-07
CSRNP3	2016.72	0.787985	0.0994365	7.9245	2.29064e-15	1.33311e-14
LILRB1	1926.61	0.787872	0.0514201	15.3223	5.42965e-53	1.47189e-51
C17orf62	4123.64	0.78732	0.042909	18.3486	3.38614e-75	1.65351e-73
ZNF532	866.38	0.787126	0.0917595	8.57815	9.64143e-18	6.42599e-17
TBCC	1979.13	0.786583	0.0634718	12.3927	2.86417e-35	4.28237e-34
SLC25A27	1297.69	0.785951	0.220916	3.55769	0.000374125	0.000835273
DENND6B	2580.01	0.785461	0.0607453	12.9304	3.03186e-38	5.10105e-37
L3HYPDH	186.539	0.785322	0.12713	6.17734	6.51922e-10	2.59534e-09
KIAA0141	3466.88	0.784718	0.0484216	16.2059	4.57818e-59	1.45608e-57
VWCE	155.799	0.784192	0.136669	5.73787	9.58718e-09	3.4605e-08
RSRP1	1512.57	0.783738	0.0734449	10.6711	1.38965e-26	1.43958e-25
TSPAN18	2084.05	0.783176	0.0446854	17.5264	9.00279e-69	3.79557e-67
TTC17	1609.68	0.782718	0.0850922	9.19847	3.63097e-20	2.75706e-19
GUSBP11	517.64	0.782361	0.141499	5.52911	3.21863e-08	1.10432e-07
TRIM46	269.857	0.781775	0.119491	6.54253	6.04856e-11	2.60923e-10
PRKCD	7925.21	0.78107	0.0441389	17.6957	4.52396e-70	1.95854e-68
MIPEPP3	165.385	0.780775	0.143219	5.45163	4.99092e-08	1.68138e-07
SUPT3H	156.145	0.780472	0.132366	5.8963	3.71734e-09	1.3895e-08
ACSF3	2162.37	0.780222	0.0660336	11.8155	3.24499e-32	4.2246e-31
TAF1D	3515.81	0.779517	0.051531	15.1271	1.07243e-51	2.80748e-50
CYLD	1134.12	0.778044	0.060168	12.9312	3.00125e-38	5.05542e-37
TMEM44-AS1	143.342	0.777993	0.164494	4.7296	2.24961e-06	6.48632e-06
LHPP	748.976	0.777729	0.073098	10.6395	1.95088e-26	2.00522e-25
PPP1R16A	642.148	0.777717	0.0702437	11.0717	1.72129e-28	1.94271e-27
C10orf32	380.462	0.776844	0.105085	7.39255	1.44042e-13	7.47688e-13
TMEM198	184.706	0.776821	0.118118	6.57666	4.81137e-11	2.09045e-10
ZBTB4	204.412	0.776529	0.117224	6.62434	3.48793e-11	1.53057e-10
LINC01000	1107.09	0.776223	0.119968	6.47025	9.78377e-11	4.16233e-10
ODF3B	118.507	0.776192	0.209017	3.71353	0.000204389	0.000473069
ZNF37BP	948.282	0.775972	0.152329	5.09405	3.50499e-07	1.09247e-06
SAP25	182.695	0.775242	0.223128	3.47443	0.000511939	0.00112325
LTB4R	1199.3	0.774657	0.23033	3.36325	0.000770296	0.00165358
NOXO1	133.499	0.77456	0.167887	4.61357	3.9581e-06	1.114e-05
ABHD8	903.829	0.774478	0.0769854	10.0601	8.29498e-24	7.55192e-23
AFF2	11992	0.774292	0.074825	10.348	4.27119e-25	4.13243e-24
NINJ2	1168.08	0.773829	0.0751791	10.2931	7.5665e-25	7.22905e-24
KCND1	289.32	0.773003	0.2095	3.68975	0.000224472	0.000516094
BCL7A	8459.37	0.772746	0.0393401	19.6427	6.67737e-86	4.24745e-84
LOC100506801	105.268	0.771448	0.176941	4.35991	1.30114e-05	3.48484e-05
CECR1	1363.74	0.771062	0.0659597	11.6899	1.43567e-31	1.82645e-30
IL17D	190.482	0.771037	0.138159	5.5808	2.39421e-08	8.34491e-08
EXT1	160.21	0.770957	0.142525	5.40927	6.32825e-08	2.10743e-07
RPL3	84334.9	0.770723	0.0734097	10.4989	8.73589e-26	8.76187e-25
TAGAP	802.772	0.770561	0.0777844	9.90637	3.90599e-23	3.45418e-22
PLA2G6	1139.98	0.770128	0.087876	8.7638	1.8877e-18	1.31432e-17
MNT	1057.35	0.769853	0.0801087	9.6101	7.24809e-22	6.0068e-21
FPR1	167.567	0.76927	0.138165	5.56774	2.58059e-08	8.96223e-08
ZNF707	183.004	0.76925	0.136272	5.64497	1.65206e-08	5.83388e-08
RGS8	131.086	0.768825	0.152054	5.05627	4.27541e-07	1.32153e-06
LOC731424	102.465	0.768414	0.168875	4.5502	5.35955e-06	1.49193e-05
LYRM9	157.544	0.768308	0.134138	5.72772	1.01787e-08	3.66761e-08
CNR2	1167.66	0.76705	0.070934	10.8136	2.96853e-27	3.16563e-26
RGS13	7746.54	0.766963	0.0648933	11.8188	3.11996e-32	4.06548e-31
SIAH2	3338.58	0.766098	0.0678434	11.2921	1.4349e-29	1.67555e-28
LOC148413	792.828	0.766044	0.0909093	8.42647	3.56262e-17	2.29843e-16
CCDC159	188.629	0.765995	0.14369	5.33087	9.77443e-08	3.20431e-07
ZNF791	254.409	0.765606	0.10738	7.12985	1.00477e-12	4.93473e-12
TSNARE1	500.141	0.765422	0.0817675	9.36096	7.90168e-21	6.21465e-20
INO80B	160.262	0.765112	0.149996	5.10089	3.38064e-07	1.05553e-06
LETMD1	5508.57	0.765104	0.0439149	17.4224	5.57642e-68	2.30412e-66
C7orf31	841.542	0.764652	0.0675757	11.3155	1.09987e-29	1.29057e-28
ERV3-1	570.071	0.763726	0.0999176	7.64355	2.11312e-14	1.15647e-13
FOXN3	206.501	0.762736	0.119162	6.40084	1.54529e-10	6.46792e-10
LOC100505622	203.18	0.760847	0.118305	6.43123	1.26579e-10	5.33034e-10
CUX1	19448.9	0.760619	0.036902	20.6119	2.1483e-94	1.66614e-92
ASAP3	854.621	0.760584	0.0619968	12.2681	1.34334e-34	1.94048e-33
SLC25A45	343.669	0.759769	0.0985076	7.7128	1.23089e-14	6.8476e-14
TSPAN31	755.402	0.758	0.0834329	9.08514	1.03568e-19	7.67919e-19
ENTHD2	554.619	0.75775	0.0981256	7.72225	1.14296e-14	6.38043e-14
RPS6	106189	0.757695	0.0763798	9.92009	3.40433e-23	3.01976e-22
SEMA4A	3364.07	0.756506	0.0454703	16.6374	3.73796e-62	1.31263e-60
SNX30	1850.02	0.756344	0.0650442	11.6282	2.96437e-31	3.72873e-30
BCDIN3D	286.228	0.755945	0.109957	6.8749	6.20332e-12	2.87618e-11
RBM4	1793.36	0.755737	0.0569304	13.2748	3.24346e-40	5.87264e-39
ZNF546	102.214	0.755647	0.15922	4.74592	2.07564e-06	6.00498e-06
RPL13AP3	192.636	0.75518	0.158215	4.77312	1.81396e-06	5.28482e-06
EEF1B2	5994.85	0.753887	0.0992895	7.59282	3.13023e-14	1.69332e-13
SRSF8	2835.96	0.753427	0.0502307	14.9993	7.41545e-51	1.89009e-49
PPAPDC2	564.985	0.753414	0.0860041	8.76021	1.94889e-18	1.35497e-17
WDR81	1819.83	0.75296	0.0528454	14.2484	4.58996e-46	1.02098e-44
TBC1D10C	3572.83	0.752841	0.0546521	13.7751	3.5968e-43	7.1753e-42
TRMT1	2099.38	0.752525	0.0504021	14.9304	2.08956e-50	5.22498e-49
RASL11A	106.494	0.750983	0.182653	4.11152	3.9306e-05	9.98695e-05
KLHL6	8069.08	0.749208	0.0531382	14.0992	3.83961e-45	8.27428e-44
ABR	11359.1	0.748812	0.0418126	17.9088	1.00762e-71	4.59543e-70
CCDC69	57520.5	0.747366	0.0451752	16.5437	1.77737e-61	6.13743e-60
RGS14	2035.04	0.747331	0.0689071	10.8455	2.09537e-27	2.24605e-26
EIF2A	12639.3	0.747208	0.0602784	12.3959	2.74928e-35	4.11909e-34
SLC39A13	761.21	0.746815	0.068095	10.9672	5.49191e-28	6.06158e-27
PLEKHF2	7681.72	0.745813	0.0738176	10.1035	5.33238e-24	4.88846e-23
CD52	6218.07	0.745707	0.0836246	8.91732	4.77715e-19	3.41969e-18
RPL30	32138.8	0.745231	0.0809715	9.20362	3.46084e-20	2.62926e-19
SLC45A4	264.242	0.745025	0.113245	6.57886	4.74056e-11	2.0603e-10
RAB11B-AS1	129.9	0.744737	0.15257	4.88129	1.05396e-06	3.13743e-06
CYB561D1	586.114	0.744702	0.0918028	8.11197	4.98042e-16	3.01214e-15
ZNF831	181.766	0.742731	0.135716	5.47268	4.4329e-08	1.49826e-07
PIGG	964.673	0.742548	0.0674889	11.0025	3.71543e-28	4.12912e-27
RPL13AP20	293.752	0.742518	0.140179	5.29694	1.17759e-07	3.82928e-07
UCP2	31464.4	0.741516	0.0390202	19.0034	1.59899e-80	8.78418e-79
GABPB1-AS1	316.155	0.74134	0.193	3.84114	0.000122466	0.000292512
ZNF682	232.987	0.74065	0.131209	5.64482	1.65353e-08	5.83769e-08
FAM129C	1862.89	0.740235	0.0467137	15.8462	1.49379e-56	4.49468e-55
C4orf3	1950.14	0.73878	0.082888	8.91298	4.9677e-19	3.55434e-18
ARHGAP4	12123	0.738113	0.0377613	19.5468	4.39218e-85	2.72222e-83
BICD2	4113.11	0.737625	0.0423446	17.4196	5.85876e-68	2.41391e-66
ZMIZ1	6144.92	0.737553	0.0876297	8.4167	3.87249e-17	2.48948e-16
SUMF1	113.462	0.737136	0.170564	4.32176	1.54789e-05	4.11379e-05
SULT1A1	703.277	0.736181	0.0690614	10.6598	1.56938e-26	1.61998e-25
CHD3	8698.71	0.735979	0.0755678	9.73932	2.04918e-22	1.73797e-21
PBXIP1	1480.53	0.735551	0.0581681	12.6453	1.18823e-36	1.87722e-35
ZNF485	239.966	0.73486	0.113487	6.4753	9.46261e-11	4.03162e-10
FOXO1	2523.11	0.734575	0.059549	12.3356	5.82259e-35	8.61684e-34
MAPK8IP3	7463.26	0.73438	0.0815405	9.00632	2.1309e-19	1.54832e-18
COL4A3	446.875	0.733914	0.146351	5.01474	5.31049e-07	1.62691e-06
C19orf71	244.608	0.733864	0.170726	4.29848	1.71972e-05	4.54467e-05
RPL23A	10148	0.733513	0.0694168	10.5668	4.24748e-26	4.31079e-25
ANKDD1A	117.842	0.73305	0.16415	4.46572	7.97984e-06	2.18857e-05
IKBKE	1412.04	0.7322	0.0585176	12.5125	6.38089e-36	9.79281e-35
ZNF767P	941.023	0.731178	0.134132	5.45118	5.00378e-08	1.68493e-07
ATHL1	2232.45	0.730846	0.0900137	8.11928	4.68953e-16	2.83976e-15
TRAPPC6A	1558.66	0.730426	0.098822	7.39133	1.45366e-13	7.54019e-13
C12orf77	145.699	0.730368	0.14862	4.91435	8.90791e-07	2.67035e-06
NAP1L1	52579.3	0.730128	0.0498385	14.6499	1.34955e-48	3.19291e-47
TNNT3	113.428	0.730078	0.25221	2.89472	0.00379498	0.00729472
PKHD1L1	701.639	0.729677	0.0761227	9.58553	9.19861e-22	7.60589e-21
ZNF605	176.184	0.72961	0.153481	4.75376	1.99668e-06	5.79041e-06
C5orf66	472.835	0.728374	0.108364	6.72157	1.79772e-11	8.06944e-11
GAS5	5674.13	0.728264	0.0630767	11.5457	7.76224e-31	9.62186e-30
KMO	357.184	0.727268	0.0947768	7.67348	1.67395e-14	9.20991e-14
SERINC4	213.772	0.726083	0.193883	3.74494	0.000180435	0.00042085
DNASE1	1725.61	0.726066	0.0595106	12.2006	3.08464e-34	4.38164e-33
PDE1B	666.448	0.72506	0.14502	4.99973	5.74101e-07	1.75067e-06
CHPF2	1092.76	0.724852	0.0665316	10.8948	1.21972e-27	1.32606e-26
YPEL2	319.105	0.724596	0.127008	5.70513	1.16252e-08	4.16708e-08
ZNF583	278.289	0.724541	0.120454	6.01508	1.79793e-09	6.89644e-09
CCNB1IP1	2287.48	0.724515	0.07632	9.49313	2.24208e-21	1.82269e-20
TRANK1	1015.34	0.724328	0.102079	7.09577	1.28635e-12	6.27299e-12
SEC14L1P1	115.592	0.724206	0.153511	4.7176	2.38642e-06	6.86302e-06
RPL36A	310.068	0.723226	0.1725	4.19262	2.75745e-05	7.12732e-05
MYEOV2	553.781	0.722409	0.127986	5.64443	1.65725e-08	5.84795e-08
KIAA0430	3516.03	0.722174	0.0951483	7.58998	3.19945e-14	1.73011e-13
FBXO25	378.528	0.722145	0.103003	7.01092	2.36749e-12	1.13357e-11
PSMD5-AS1	831.999	0.721351	0.0689256	10.4656	1.24231e-25	1.23237e-24
VAMP1	2736.45	0.721017	0.211815	3.404	0.000664068	0.00143489
TFEB	2877.14	0.720363	0.0730018	9.86774	5.74446e-23	5.04309e-22
WDTC1	4153.8	0.720146	0.0353946	20.3462	5.01421e-92	3.67278e-90
STX7	5503.54	0.719978	0.0405137	17.7712	1.18079e-70	5.25307e-69
RPH3AL	262.651	0.719923	0.114107	6.30921	2.80469e-10	1.1484e-09
LOC100128164	528.144	0.719696	0.13615	5.28606	1.2498e-07	4.0559e-07
SLC9A5	412.382	0.719556	0.121988	5.89858	3.66639e-09	1.37222e-08
ZFAND4	1945.57	0.718746	0.0525321	13.682	1.30025e-42	2.53121e-41
MANBA	1147.81	0.718738	0.0710992	10.1089	5.04307e-24	4.62616e-23
ODC1	30002.2	0.71825	0.0796927	9.01275	2.00952e-19	1.46086e-18
EZH1	1838.92	0.717922	0.0924935	7.76186	8.3694e-15	4.71567e-14
PTEN	8667.17	0.717703	0.0367716	19.5179	7.74255e-85	4.73798e-83
CAPN10-AS1	117.102	0.717406	0.182925	3.92185	8.787e-05	0.00021375
SLC7A7	1428.25	0.716896	0.0675924	10.6062	2.78958e-26	2.8471e-25
ZNF780A	161.112	0.716602	0.136753	5.24011	1.60479e-07	5.16516e-07
UNC93B1	2844.85	0.716497	0.0816689	8.77319	1.73679e-18	1.21216e-17
DTX4	1951.55	0.716244	0.0530626	13.4981	1.60467e-41	3.00291e-40
USF2	7410.58	0.716211	0.0727214	9.8487	6.94378e-23	6.04838e-22
L3MBTL1	221.108	0.714632	0.143828	4.96864	6.74225e-07	2.04567e-06
U2AF1L4	418.597	0.714265	0.0838962	8.51368	1.685e-17	1.10727e-16
MUC19	438.303	0.713312	0.0934172	7.63577	2.24482e-14	1.22485e-13
BIRC7	108.748	0.713147	0.150027	4.75346	1.99965e-06	5.79787e-06
TEX9	822.07	0.712464	0.0736303	9.67623	3.80474e-22	3.1933e-21
ZNF83	1762.83	0.712314	0.097933	7.27348	3.50337e-13	1.77107e-12
MICAL3	5154.89	0.712015	0.0843124	8.44496	3.04156e-17	1.96839e-16
CTSS	2387.45	0.711532	0.0659817	10.7838	4.10603e-27	4.34988e-26
CCDC28A	1034.64	0.711424	0.0838761	8.48184	2.21652e-17	1.44933e-16
PIGM	356.591	0.710467	0.0946339	7.50754	6.0251e-14	3.20785e-13
MAPK8IP2	389.307	0.710431	0.0968453	7.33573	2.2052e-13	1.12971e-12
ZFP41	616.29	0.710308	0.084143	8.44168	3.1281e-17	2.0226e-16
CAMLG	4146.73	0.710002	0.0784379	9.05177	1.40663e-19	1.03345e-18
ACTG1P4	105.264	0.709111	0.181084	3.91593	9.00563e-05	0.000218665
MYO1E	13265.3	0.70878	0.0358087	19.7935	3.38526e-87	2.21155e-85
LAMA5	1024.16	0.70875	0.143746	4.93056	8.19962e-07	2.46771e-06
RPS21	8340.42	0.708249	0.0958129	7.392	1.44641e-13	7.50531e-13
TRIM25	5347.3	0.707913	0.0875497	8.08585	6.17333e-16	3.70886e-15
C14orf28	100.286	0.707691	0.168077	4.21051	2.54797e-05	6.6165e-05
ZNF862	698.296	0.707196	0.0828375	8.53714	1.37582e-17	9.09875e-17
RAB3A	437.716	0.707156	0.0910736	7.76467	8.18601e-15	4.61593e-14
SNN	1383.46	0.706892	0.0662648	10.6677	1.44177e-26	1.4925e-25
HIP1R	4032.74	0.706478	0.0408264	17.3045	4.35353e-67	1.75387e-65
PAQR6	344.927	0.705839	0.17438	4.0477	5.17228e-05	0.000129512
METTL12	164.999	0.705836	0.13541	5.21257	1.86246e-07	5.95224e-07
C5orf45	284.798	0.705399	0.118262	5.96472	2.45059e-09	9.29905e-09
PCMTD2	1056.98	0.70505	0.0591353	11.9227	9.01847e-33	1.2066e-31
RBM6	2773.06	0.704622	0.0964708	7.30399	2.79349e-13	1.42304e-12
PGAP3	555.105	0.704578	0.0780531	9.0269	1.76606e-19	1.28774e-18
ABLIM1	4844.8	0.704385	0.0537427	13.1066	3.01768e-39	5.26026e-38
ZNF785	323.799	0.702926	0.0942424	7.4587	8.73797e-14	4.60657e-13
DUSP28	100.054	0.702575	0.180566	3.89095	9.98506e-05	0.000241517
IKZF3	8888.9	0.702271	0.0617302	11.3765	5.47803e-30	6.50679e-29
KAT6B	1644.44	0.702048	0.083414	8.41643	3.88141e-17	2.49411e-16
TECPR2	564.352	0.701505	0.0809899	8.66163	4.65051e-18	3.16056e-17
ASB13	7744.81	0.70136	0.0805808	8.70382	3.20902e-18	2.20154e-17
OR13A1	954.187	0.70078	0.140796	4.97727	6.44883e-07	1.9591e-06
PPP1R12C	7151.62	0.700654	0.0453544	15.4484	7.7333e-54	2.15685e-52
DENND1C	4749.82	0.699418	0.0394469	17.7306	2.43294e-70	1.06924e-68
PINK1-AS	194.022	0.699302	0.142885	4.89414	9.87341e-07	2.94881e-06
TIGD1	143.972	0.69925	0.144511	4.83872	1.30677e-06	3.86224e-06
PTAFR	1316.84	0.698046	0.056486	12.3579	4.41774e-35	6.55788e-34
MIB2	976.171	0.697728	0.0673412	10.3611	3.72728e-25	3.61342e-24
DAAM1	3144.91	0.696581	0.0516718	13.4809	2.02696e-41	3.77854e-40
ERBB2	356.286	0.696573	0.0934685	7.45249	9.15939e-14	4.82523e-13
PCDHGA7	357.441	0.696557	0.094337	7.38371	1.53934e-13	7.9704e-13
GEMIN8	756.404	0.696474	0.0737616	9.44224	3.64908e-21	2.92067e-20
FAM86C2P	200.126	0.696462	0.130228	5.34802	8.89205e-08	2.92496e-07
RPLP2	30038.6	0.696226	0.0929569	7.48978	6.89888e-14	3.6583e-13
TMEM99	159.228	0.696206	0.152535	4.56425	5.01286e-06	1.39918e-05
LMNA	484.697	0.695875	0.112499	6.18561	6.1861e-10	2.4695e-09
HHAT	140.167	0.695758	0.1493	4.66013	3.16013e-06	8.97422e-06
ZNF641	784.32	0.695412	0.0638893	10.8846	1.36437e-27	1.47888e-26
INTS3	3457.85	0.695183	0.0580121	11.9834	4.34037e-33	5.89957e-32
UBXN1	4078.87	0.694329	0.0565263	12.2833	1.11368e-34	1.61516e-33
BRK1	5989.43	0.693549	0.0746792	9.28705	1.5863e-20	1.22896e-19
MBD4	3364.5	0.693268	0.048519	14.2886	2.578e-46	5.76986e-45
TOR3A	4557.79	0.69252	0.0718566	9.63752	5.55145e-22	4.62451e-21
C5	693.632	0.692326	0.0715674	9.67377	3.89752e-22	3.26927e-21
LOC100505812	359.523	0.691745	0.103404	6.68974	2.23573e-11	9.97074e-11
DMWD	2064.32	0.691033	0.0539727	12.8034	1.56959e-37	2.55486e-36
HNRNPA1	4594.43	0.690573	0.0417487	16.5412	1.85326e-61	6.38428e-60
SYVN1	9313.8	0.69005	0.0792462	8.70767	3.10178e-18	2.132e-17
OFD1	1654.02	0.689856	0.0927955	7.43416	1.05236e-13	5.51784e-13
KIAA0556	761.394	0.688735	0.096159	7.16246	7.92429e-13	3.91437e-12
IRF2BP1	915.253	0.68871	0.0965538	7.13292	9.82637e-13	4.83725e-12
RFTN1	27930.7	0.688313	0.0352062	19.5509	4.05177e-85	2.52201e-83
SDK1	772.413	0.687994	0.0777637	8.84723	8.97144e-19	6.34387e-18
CTSZ	2508.15	0.687065	0.0590254	11.6402	2.57549e-31	3.24802e-30
SYS1	921.223	0.686751	0.0744527	9.22398	2.86267e-20	2.18397e-19
CCDC183-AS1	324.417	0.68647	0.0986624	6.95777	3.45703e-12	1.63527e-11
GPR18	2028.76	0.686468	0.0546979	12.5502	3.96627e-36	6.11294e-35
C1orf53	118.318	0.686314	0.183816	3.73369	0.000188695	0.000438705
LRMP	27582.3	0.686283	0.0453056	15.1479	7.82642e-52	2.06376e-50
NR1D1	347.559	0.686228	0.100718	6.81339	9.53254e-12	4.36396e-11
CLTCL1	1385.14	0.685503	0.0542583	12.6341	1.37011e-36	2.15752e-35
PLEKHM1P	273.879	0.685394	0.127577	5.37239	7.77012e-08	2.57107e-07
METTL7A	6140.9	0.685276	0.060194	11.3844	4.99884e-30	5.96693e-29
FCRL1	552.013	0.685154	0.12028	5.69634	1.22409e-08	4.37804e-08
SZT2	1790.57	0.684227	0.179155	3.81918	0.000133896	0.000318134
RABEP2	885.531	0.683953	0.0611726	11.1807	5.06817e-29	5.83362e-28
LOC101928378	237.318	0.683852	0.207254	3.29959	0.000968272	0.00205605
RHPN1	731.245	0.683668	0.103071	6.63299	3.2895e-11	1.447e-10
INCA1	195.662	0.683118	0.158644	4.30598	1.6625e-05	4.39906e-05
BOD1L1	3233.92	0.682798	0.123748	5.51765	3.4356e-08	1.1746e-07
FLJ44635	1077.75	0.682399	0.101107	6.74929	1.4857e-11	6.71042e-11
NPAS1	324.414	0.681531	0.125972	5.41019	6.2957e-08	2.09997e-07
ZSCAN16-AS1	237.464	0.681261	0.130978	5.20136	1.97837e-07	6.30738e-07
SEPW1	949.264	0.681051	0.089133	7.64084	2.15802e-14	1.17971e-13
LUC7L3	5974.44	0.680525	0.207189	3.28455	0.00102145	0.00216011
C3orf17	1462.58	0.680446	0.0517582	13.1466	1.77908e-39	3.13511e-38
KIAA1143	1612.87	0.679366	0.0534165	12.7183	4.68074e-37	7.46808e-36
ZNF331	615.941	0.678785	0.0776661	8.73979	2.33544e-18	1.6183e-17
TRMT13	934.449	0.678375	0.0775179	8.7512	2.11087e-18	1.46549e-17
QTRT1	2371.32	0.677321	0.0474403	14.2773	3.0291e-46	6.76904e-45
HOXB3	253.457	0.677231	0.189164	3.58012	0.000343431	0.000771974
NICN1	399.612	0.677028	0.0972798	6.95959	3.41256e-12	1.61529e-11
SYT12	121.436	0.676321	0.16011	4.2241	2.39897e-05	6.25197e-05
SYTL2	1454.37	0.676307	0.0687033	9.84389	7.28392e-23	6.33705e-22
RPL36	30702.8	0.676037	0.0879083	7.69025	1.46845e-14	8.1193e-14
MYO3B	490.17	0.676024	0.0810686	8.33891	7.49764e-17	4.74012e-16
TCF7L2	291.519	0.675398	0.136339	4.95382	7.27704e-07	2.2001e-06
KLF13	6348.02	0.674506	0.0397261	16.9789	1.17629e-64	4.45424e-63
FKBP15	2441.31	0.674356	0.0688786	9.79049	1.23691e-22	1.06462e-21
RPS14P3	5612.41	0.674333	0.0792245	8.51167	1.71439e-17	1.12608e-16
PIK3C3	655.562	0.673736	0.0727062	9.26655	1.92269e-20	1.48323e-19
AKAP9	2249.27	0.673541	0.167806	4.01381	5.97458e-05	0.000148245
FAM208B	5792.76	0.673273	0.0745207	9.03472	1.64428e-19	1.20257e-18
GRAP	1508.03	0.672747	0.0786828	8.55011	1.22972e-17	8.14739e-17
TTC14	2837.29	0.672517	0.191897	3.50457	0.000457349	0.00100989
EIF3E	20428.4	0.672241	0.0602857	11.1509	7.08705e-29	8.12518e-28
NSA2	4008.19	0.67163	0.0618503	10.859	1.80793e-27	1.94802e-26
RPS18P9	732.732	0.671213	0.136284	4.92512	8.43084e-07	2.53204e-06
NUDT17	588.408	0.67106	0.07291	9.20396	3.45002e-20	2.62241e-19
ARGLU1	3804.54	0.670104	0.106421	6.29674	3.03966e-10	1.24146e-09
TMEM86B	524.402	0.669716	0.0848904	7.88919	3.04163e-15	1.75468e-14
MTA3	5046.83	0.669089	0.0411818	16.2472	2.33748e-59	7.55021e-58
SCNN1D	466.265	0.668369	0.141097	4.73696	2.16952e-06	6.26658e-06
FCRLA	14368.1	0.66784	0.0555582	12.0205	2.77159e-33	3.79929e-32
AMIGO3	275.53	0.667675	0.139951	4.77079	1.83503e-06	5.34193e-06
NOA1	3985.23	0.667335	0.0673429	9.90951	3.7851e-23	3.35341e-22
TMEM80	556.206	0.666773	0.0944943	7.05623	1.71085e-12	8.27686e-12
C2CD5	1514.74	0.666363	0.116548	5.71752	1.08088e-08	3.88695e-08
CLCN7	1940.18	0.666062	0.0550162	12.1067	9.73825e-34	1.35541e-32
MROH6	221.167	0.665872	0.227662	2.92482	0.00344653	0.00667713
SLX4IP	169.218	0.66584	0.12969	5.13408	2.83533e-07	8.91604e-07
DTX3	687.395	0.665261	0.0736185	9.0366	1.61623e-19	1.18265e-18
KIAA1377	646.488	0.665164	0.115564	5.75583	8.62193e-09	3.12532e-08
TNNC1	173.781	0.664703	0.155446	4.27611	1.90189e-05	5.00237e-05
SLC35E2	384.362	0.663394	0.11685	5.67733	1.36814e-08	4.87042e-08
RASGRP2	1577.74	0.663348	0.055126	12.0333	2.37464e-33	3.2706e-32
UROS	1835.69	0.662806	0.0787921	8.41209	4.02776e-17	2.58357e-16
GFI1B	825.148	0.662694	0.0802718	8.25563	1.51103e-16	9.39727e-16
RPL38	23891.6	0.662191	0.0881541	7.51174	5.83447e-14	3.10865e-13
SRSF6	9172.93	0.661357	0.053653	12.3266	6.51647e-35	9.60451e-34
LINC00426	1023.4	0.66117	0.0643431	10.2757	9.0689e-25	8.61337e-24
RPS9	25908.2	0.660971	0.10547	6.26694	3.68214e-10	1.49586e-09
ANKRD13A	15553.3	0.66081	0.0331666	19.924	2.52149e-88	1.66982e-86
PRR7	1613.94	0.660619	0.0941721	7.01502	2.29921e-12	1.10306e-11
UBXN11	828.944	0.660577	0.0683445	9.6654	4.22978e-22	3.53774e-21
USP2-AS1	329.798	0.660243	0.108649	6.07684	1.22572e-09	4.76712e-09
RPS16	48892.3	0.659868	0.0900257	7.32977	2.30541e-13	1.17938e-12
TPP1	2667.61	0.659746	0.0771383	8.55277	1.20173e-17	7.9729e-17
TJP3	177.634	0.659571	0.116429	5.66499	1.47035e-08	5.22403e-08
RPL8	117513	0.659375	0.0835046	7.89628	2.87357e-15	1.66037e-14
NOP14-AS1	316.587	0.658973	0.110842	5.94514	2.7622e-09	1.04296e-08
LINC-PINT	524.174	0.658884	0.101574	6.48671	8.77306e-11	3.74995e-10
CACFD1	285.993	0.658035	0.121356	5.42234	5.88229e-08	1.96643e-07
SNAPC4	1244.84	0.658021	0.0631574	10.4187	2.03627e-25	2.00175e-24
IGHG4	54318.5	0.657904	0.0358163	18.3688	2.33333e-75	1.15103e-73
MARCH2	991.563	0.657847	0.0924975	7.11205	1.14336e-12	5.60207e-12
CTBP1-AS	107.812	0.657661	0.180953	3.63443	0.000278591	0.000632895
PTGS1	1004.9	0.656492	0.0603848	10.8718	1.5707e-27	1.69872e-26
CEND1	1760.05	0.656389	0.0775536	8.46368	2.59059e-17	1.68255e-16
TTLL11	158.213	0.65632	0.140955	4.65625	3.22025e-06	9.13245e-06
DYNLL1-AS1	131.017	0.65586	0.160276	4.09206	4.27549e-05	0.000108148
NR1H2	1327.57	0.655665	0.0733239	8.94203	3.82071e-19	2.74587e-18
MFSD1	4220.65	0.655442	0.0472701	13.8659	1.0196e-43	2.09748e-42
CORO7	539.292	0.654242	0.0757065	8.64181	5.53281e-18	3.74265e-17
SRRM5	131.383	0.653266	0.151347	4.31634	1.5864e-05	4.2092e-05
NR4A1	688.332	0.653104	0.0739597	8.83055	1.04167e-18	7.32297e-18
RBM4B	576.843	0.652619	0.0958606	6.808	9.89657e-12	4.52776e-11
CECR7	964.9	0.651904	0.0744644	8.75459	2.04856e-18	1.4229e-17
MFI2	3187.66	0.651771	0.0655424	9.94426	2.67161e-23	2.38439e-22
C17orf89	1056.61	0.651604	0.0981832	6.63661	3.20981e-11	1.41323e-10
HSD17B14	130.063	0.651199	0.165862	3.92614	8.63187e-05	0.000210082
DTX1	30955.3	0.650997	0.0401171	16.2274	3.22702e-59	1.03543e-57
NBR1	2968.63	0.650627	0.0420524	15.4718	5.37707e-54	1.51425e-52
CEP162	501.255	0.65052	0.130567	4.98227	6.28429e-07	1.91152e-06
HOOK2	557.389	0.65043	0.0947834	6.86227	6.77726e-12	3.13227e-11
KCNH8	114.258	0.649633	0.186457	3.48408	0.000493833	0.00108582
STK38	3285.12	0.649632	0.0515482	12.6024	2.04773e-36	3.20369e-35
VASP	1908.26	0.649625	0.0731523	8.88045	6.65905e-19	4.73413e-18
FHIT	1103.53	0.648715	0.0764947	8.48052	2.24196e-17	1.4653e-16
SCN4A	205.405	0.647706	0.125402	5.16502	2.40413e-07	7.61124e-07
VPS9D1-AS1	1449.91	0.646911	0.0646437	10.0073	1.41516e-23	1.28035e-22
ASB16-AS1	257.795	0.646157	0.118645	5.44615	5.1473e-08	1.73125e-07
GLTSCR1L	2448.41	0.645815	0.0688858	9.37515	6.90767e-21	5.45951e-20
CCDC88C	5046.87	0.645325	0.0681147	9.47409	2.69093e-21	2.17904e-20
RPS14	53439.9	0.645057	0.0846497	7.62032	2.53056e-14	1.37765e-13
A4GALT	409.923	0.644647	0.101556	6.3477	2.18559e-10	9.02038e-10
C11orf1	796.034	0.644362	0.091006	7.08043	1.43704e-12	6.9844e-12
UNC13D	141.03	0.644348	0.142202	4.53122	5.86451e-06	1.62718e-05
RPL35A	65381.9	0.644111	0.0816723	7.88652	3.10731e-15	1.79186e-14
FGD3	1122.09	0.643881	0.0641355	10.0394	1.02308e-23	9.27941e-23
RPS7	5947.07	0.643828	0.0906957	7.09877	1.25874e-12	6.14455e-12
DERL3	359.5	0.643802	0.0949752	6.77863	1.21321e-11	5.51398e-11
TPCN1	10345	0.643727	0.0701199	9.18037	4.29595e-20	3.24163e-19
ADCK1	286.623	0.643526	0.126223	5.09831	3.42695e-07	1.0693e-06
JAKMIP1	104.058	0.6434	0.16377	3.92868	8.54141e-05	0.000208055
TRAF3IP2	975.232	0.643224	0.0720275	8.93025	4.25035e-19	3.0471e-18
AP5Z1	1972.5	0.642878	0.0605109	10.6242	2.30039e-26	2.36229e-25
CLVS1	947.614	0.642795	0.0695526	9.24184	2.42288e-20	1.85724e-19
ERCC1	2328.01	0.642724	0.0832398	7.72135	1.15102e-14	6.42292e-14
PPP1R3E	729.016	0.642663	0.149927	4.28652	1.81492e-05	4.78404e-05
ESPNL	878.334	0.6423	0.0743916	8.63405	5.92185e-18	4.00022e-17
EIF3D	17172.5	0.642004	0.0542706	11.8297	2.74149e-32	3.5852e-31
NFE2L3	260.456	0.641512	0.125366	5.11712	3.10238e-07	9.7179e-07
JUND	2816.84	0.640987	0.0792023	8.09304	5.81941e-16	3.50058e-15
NFATC4	664.681	0.640248	0.120469	5.31461	1.06883e-07	3.48971e-07
YY2	171.908	0.640131	0.12338	5.18827	2.12253e-07	6.74918e-07
KRI1	2290.84	0.63969	0.0783498	8.16454	3.2265e-16	1.9736e-15
SLC7A2	187.804	0.639492	0.139509	4.58387	4.56456e-06	1.27774e-05
SIAE	586.744	0.639316	0.0722661	8.84669	9.01542e-19	6.37186e-18
ZNF490	177.735	0.63921	0.124194	5.14687	2.64871e-07	8.36183e-07
TRIM38	1762.84	0.639168	0.051626	12.3807	3.32289e-35	4.94276e-34
SYNE1	5239.81	0.637992	0.0708742	9.00176	2.22129e-19	1.61238e-18
SELL	100.403	0.637717	0.184087	3.46422	0.000531779	0.00116484
MST1	134.32	0.637069	0.147234	4.32691	1.51214e-05	4.02395e-05
ITSN2	5778.45	0.637066	0.0680484	9.36196	7.82738e-21	6.16289e-20
ADARB1	125.887	0.636808	0.158538	4.01676	5.9005e-05	0.000146507
MCL1	16572.5	0.636523	0.0303158	20.9964	7.07292e-98	5.76284e-96
PAX5	16125.4	0.636443	0.0574171	11.0846	1.49098e-28	1.68671e-27
BCL2	14423.3	0.635522	0.0394398	16.1137	2.04446e-58	6.40406e-57
PCDHGB2	215.621	0.635427	0.148026	4.29266	1.76544e-05	4.65786e-05
PTPRC	35794.9	0.635239	0.0279395	22.7363	1.96294e-114	2.1567e-112
RSPH4A	123.256	0.635183	0.165929	3.82805	0.000129163	0.000307696
SAMHD1	4930.76	0.633205	0.0444559	14.2434	4.92435e-46	1.09369e-44
ZNF134	215.904	0.632491	0.126447	5.00202	5.67331e-07	1.73185e-06
COX7A2L	6380.99	0.631754	0.0802655	7.8708	3.52376e-15	2.02316e-14
DACT3	140.183	0.631738	0.172602	3.6601	0.000252119	0.000576551
NINL	194.251	0.629786	0.120706	5.21754	1.81317e-07	5.80494e-07
NRARP	500.239	0.629781	0.0819544	7.68453	1.53561e-14	8.47451e-14
PIP5K1C	2365.92	0.629245	0.0550427	11.4319	2.89589e-30	3.50576e-29
PPP1R37	1013.88	0.628222	0.0720501	8.71924	2.80075e-18	1.93149e-17
ELMO2	2612.65	0.628151	0.0429183	14.636	1.65635e-48	3.89335e-47
SULT1A2	137.698	0.627139	0.169965	3.68981	0.000224417	0.000516049
KIAA0753	662.738	0.627048	0.10124	6.19366	5.87826e-10	2.35049e-09
CLK4	651.826	0.626741	0.0936365	6.69335	2.18125e-11	9.73892e-11
SPSB1	509.032	0.626543	0.108338	5.78324	7.32748e-09	2.67414e-08
IFT22	1321.78	0.626485	0.070296	8.9121	5.00729e-19	3.58091e-18
UBXN6	4811.79	0.626241	0.0844907	7.41195	1.24456e-13	6.50443e-13
DDX17	18178.1	0.626109	0.0697372	8.97812	2.75428e-19	1.99328e-18
ZFP62	1298.42	0.62546	0.0746952	8.3735	5.59305e-17	3.5671e-16
CHKB-AS1	125.171	0.625329	0.166655	3.75224	0.000175259	0.000409634
TXLNG	3228.9	0.62501	0.0386581	16.1676	8.53257e-59	2.69017e-57
ZC3H8	1025.79	0.624654	0.0617622	10.1139	4.79539e-24	4.40453e-23
BCL3	1088.85	0.624586	0.0648148	9.63648	5.60782e-22	4.66879e-21
FCHSD1	1289.12	0.623744	0.072291	8.62823	6.23079e-18	4.20498e-17
GIGYF1	4030.2	0.623091	0.112475	5.53982	3.02783e-08	1.04355e-07
ZNF688	233.968	0.621441	0.1281	4.85121	1.22709e-06	3.63341e-06
SOX2-OT	286.515	0.620849	0.102417	6.06199	1.34449e-09	5.2123e-09
RPL7A	26536.2	0.620164	0.0752573	8.24059	1.71364e-16	1.06254e-15
RND1	334.69	0.619718	0.12088	5.12671	2.94857e-07	9.25408e-07
RPS5	44479.5	0.619712	0.0975575	6.35228	2.12145e-10	8.76563e-10
FLJ10038	362.121	0.619611	0.118769	5.21693	1.81917e-07	5.81903e-07
C22orf34	388.959	0.619583	0.111821	5.54085	3.01015e-08	1.03795e-07
DCAF4	792.455	0.61936	0.0775854	7.98295	1.42879e-15	8.41323e-15
CARD11	10880.3	0.619095	0.0461442	13.4165	4.83907e-41	8.90623e-40
LRP1	298.243	0.618754	0.117904	5.24796	1.53789e-07	4.95756e-07
USE1	525.044	0.618318	0.0968689	6.38304	1.73606e-10	7.24131e-10
RPS13	14527.3	0.618085	0.072949	8.47285	2.39468e-17	1.56161e-16
PLEK	1874.2	0.618007	0.0602323	10.2604	1.06266e-24	1.0073e-23
WWC3	2206.35	0.617728	0.0735714	8.39632	4.60706e-17	2.94994e-16
EPG5	1508.98	0.617468	0.0893316	6.91209	4.77573e-12	2.23139e-11
CES3	1342.52	0.617207	0.0796474	7.74923	9.2448e-15	5.19881e-14
POLR1D	6565.77	0.616789	0.0624072	9.8833	4.91835e-23	4.33886e-22
CD38	2222.94	0.61657	0.0538152	11.4572	2.16466e-30	2.63152e-29
MAP2K6	280.314	0.616401	0.134425	4.58547	4.52967e-06	1.26871e-05
CSNK2A2	5504.51	0.616395	0.0590099	10.4456	1.53453e-25	1.51603e-24
C19orf44	363.532	0.616071	0.0973286	6.32981	2.45466e-10	1.00936e-09
DPCD	405.515	0.615586	0.117325	5.24685	1.54718e-07	4.9853e-07
SH2B2	7313.94	0.614688	0.0502865	12.2237	2.32176e-34	3.3077e-33
CLSTN3	777.326	0.614273	0.066704	9.20894	3.29354e-20	2.50742e-19
DYM	5115.59	0.613385	0.0652076	9.40664	5.12235e-21	4.07512e-20
RALGPS2	8424.02	0.612845	0.0490953	12.4828	9.27114e-36	1.40943e-34
UQCRB	8822.52	0.612612	0.0659981	9.28228	1.65889e-20	1.28314e-19
ZNF814	242.864	0.612356	0.146735	4.1732	3.00357e-05	7.73588e-05
METTL25	105.849	0.611773	0.187683	3.25961	0.00111565	0.00234599
KIAA0930	8081.5	0.611428	0.057375	10.6567	1.62256e-26	1.67131e-25
LOC401320	151.938	0.611366	0.169102	3.61538	0.000299911	0.000678883
RPS3	102618	0.611357	0.0876105	6.97812	2.99166e-12	1.42302e-11
RIMS2	789.542	0.609693	0.0743707	8.19803	2.44368e-16	1.50045e-15
LOC146880	734.736	0.609415	0.101001	6.03375	1.60202e-09	6.16615e-09
VAV1	6944.96	0.608944	0.0461801	13.1863	1.05236e-39	1.87498e-38
DALRD3	879.493	0.608475	0.0831958	7.31377	2.59744e-13	1.3255e-12
CD97	1467.17	0.607987	0.0497767	12.2143	2.60755e-34	3.70757e-33
SYK	23223.3	0.607864	0.0307508	19.7674	5.684e-87	3.69664e-85
PYCRL	1556.66	0.607056	0.0911942	6.65674	2.7997e-11	1.23831e-10
ZNF251	1111.85	0.606603	0.0694676	8.73217	2.4984e-18	1.72709e-17
PTENP1	1020.52	0.605045	0.0779009	7.76685	8.04645e-15	4.54077e-14
HES1	180.332	0.604669	0.130991	4.61613	3.90968e-06	1.10122e-05
N4BP3	2949.56	0.604528	0.0639072	9.45946	3.09544e-21	2.49268e-20
UTP14A	1550.61	0.604283	0.0658179	9.18113	4.26602e-20	3.22408e-19
ZBED5-AS1	134.781	0.603746	0.158171	3.81704	0.000135065	0.000320753
TPT1-AS1	147.608	0.603099	0.140908	4.28011	1.86805e-05	4.91694e-05
PYGB	2709.77	0.602712	0.0434164	13.8821	8.13052e-44	1.67734e-42
CLUHP3	283.347	0.60232	0.126042	4.77872	1.76414e-06	5.14484e-06
TRIB1	566.012	0.602303	0.077267	7.79508	6.43653e-15	3.64929e-14
CAPN5	154.829	0.601515	0.139578	4.30953	1.63598e-05	4.33522e-05
GGACT	113.757	0.601397	0.194039	3.09936	0.00193941	0.00392564
JOSD2	385.472	0.601346	0.122987	4.8895	1.01091e-06	3.01361e-06
TOM1L2	657.963	0.600355	0.0748324	8.02266	1.03478e-15	6.14301e-15
ZNF271	1172.75	0.600034	0.0635483	9.44217	3.65131e-21	2.92085e-20
MARCH8	3102.44	0.599547	0.0438933	13.6592	1.77955e-42	3.44118e-41
SH3KBP1	7027.16	0.599521	0.0348835	17.1864	3.35895e-66	1.31307e-64
C9orf69	1374.42	0.599346	0.0896985	6.68179	2.36045e-11	1.05108e-10
SCAMP5	1775.59	0.599294	0.0504543	11.878	1.54085e-32	2.03895e-31
RAPGEF5	1806.83	0.599095	0.0579126	10.3448	4.41807e-25	4.27168e-24
ASH1L	1900.23	0.598614	0.123574	4.84416	1.27147e-06	3.76021e-06
NPDC1	1164.4	0.598568	0.0625434	9.57043	1.06458e-21	8.73771e-21
ADM5	212.287	0.597808	0.199203	3.001	0.00269096	0.00531268
ARHGAP23	153.66	0.597663	0.144103	4.14746	3.36186e-05	8.60671e-05
TRAPPC2	683.326	0.597364	0.0750116	7.96361	1.67085e-15	9.81068e-15
KIFC2	1641.31	0.597338	0.0978822	6.10262	1.04342e-09	4.08661e-09
SSR2	6300.03	0.597012	0.0812939	7.34387	2.075e-13	1.06564e-12
NRXN2	143.165	0.596786	0.136614	4.3684	1.25162e-05	3.36091e-05
TOB2	2020.46	0.596771	0.0486787	12.2594	1.49646e-34	2.15309e-33
ERGIC3	9637.74	0.596531	0.0805565	7.40512	1.31032e-13	6.83334e-13
POGLUT1	917.379	0.596516	0.0685684	8.69958	3.33129e-18	2.28162e-17
TESK2	451.803	0.596514	0.0813577	7.33199	2.26767e-13	1.1613e-12
TRIM52	344.916	0.596489	0.138288	4.31339	1.60767e-05	4.26252e-05
C1orf85	408.822	0.596338	0.101818	5.8569	4.71574e-09	1.74738e-08
SRSF5	5573.58	0.595065	0.0777144	7.65707	1.90224e-14	1.04422e-13
WDR73	656.82	0.594788	0.0731553	8.13048	4.27586e-16	2.59468e-15
TREX2	123.026	0.59477	0.169089	3.51749	0.000435643	0.000964453
MCTP2	1156.47	0.594408	0.0797546	7.45296	9.12703e-14	4.80993e-13
STX1A	157.413	0.593666	0.137293	4.32407	1.53178e-05	4.07298e-05
ZFP36	681.191	0.593049	0.0703846	8.42583	3.5819e-17	2.30984e-16
SGSM2	2633.87	0.592175	0.0851325	6.95592	3.50271e-12	1.65634e-11
UFC1	4560.02	0.591146	0.0694185	8.51569	1.65604e-17	1.08923e-16
BRSK1	1058.78	0.591076	0.0601542	9.82602	8.6992e-23	7.54572e-22
CYB5D1	663.558	0.591055	0.0798417	7.40284	1.33302e-13	6.94923e-13
TBC1D13	1428.59	0.590777	0.0501998	11.7685	5.67055e-32	7.32324e-31
LINC00487	907.14	0.590612	0.103941	5.68219	1.32981e-08	4.73862e-08
RCBTB2	1786.68	0.590527	0.0498025	11.8574	1.97066e-32	2.58881e-31
SPIB	4258.53	0.590423	0.0616415	9.57833	9.86227e-22	8.12684e-21
IL18BP	380.155	0.590317	0.136337	4.32983	1.49222e-05	3.97314e-05
SNX17	3882.51	0.590021	0.0802245	7.35462	1.91473e-13	9.86827e-13
MYL6B	2334.28	0.589947	0.105718	5.58037	2.40003e-08	8.36118e-08
HDAC7	7554.62	0.589899	0.0427778	13.7898	2.93402e-43	5.8855e-42
WDR45	460.352	0.589673	0.101583	5.80486	6.44197e-09	2.35989e-08
EIF3H	20031.9	0.588795	0.0558653	10.5395	5.67758e-26	5.73412e-25
IFT27	1109.28	0.588592	0.065236	9.0225	1.83842e-19	1.33983e-18
ZNF493	261.699	0.587933	0.161058	3.65046	0.000261775	0.000597783
EEPD1	4300.92	0.587344	0.049326	11.9074	1.08311e-32	1.44245e-31
TMEM57	2955.49	0.587104	0.0476492	12.3214	6.94863e-35	1.02207e-33
PCBP1-AS1	139.777	0.58702	0.135969	4.31732	1.57938e-05	4.19211e-05
CCNL1	3515.94	0.586885	0.116518	5.03687	4.73206e-07	1.45616e-06
GORASP1	1500.26	0.586321	0.0470185	12.47	1.08805e-35	1.64718e-34
EEF1G	39461.7	0.586196	0.0790933	7.41144	1.24932e-13	6.52464e-13
DNAJC18	356.336	0.585647	0.0986133	5.93883	2.87066e-09	1.08279e-08
LSM8	4256.45	0.585443	0.052007	11.257	2.13908e-29	2.48383e-28
WDR60	770.774	0.585275	0.116177	5.03777	4.70999e-07	1.4503e-06
LINC00999	118.342	0.584053	0.192455	3.03476	0.00240731	0.00479379
RPL6	15557.1	0.583988	0.0662814	8.81074	1.24323e-18	8.71463e-18
ZNF16	422.602	0.58372	0.102409	5.6999	1.19879e-08	4.28862e-08
FOXO4	301.639	0.583485	0.111166	5.24875	1.53132e-07	4.93747e-07
STK36	677.464	0.583379	0.0999849	5.83467	5.38965e-09	1.98694e-08
ZKSCAN1	3765.31	0.583335	0.0656265	8.88871	6.18248e-19	4.40395e-18
BABAM1	3460.27	0.583306	0.073602	7.92513	2.27899e-15	1.32686e-14
CACNB3	381.78	0.582738	0.146602	3.97496	7.03906e-05	0.000173023
CSF2RB	1179.24	0.582564	0.0593282	9.81934	9.29546e-23	8.0581e-22
TNFSF9	711.146	0.582183	0.113617	5.12406	2.9902e-07	9.38069e-07
FBXO44	849.158	0.582011	0.0752624	7.73308	1.04974e-14	5.87812e-14
MDK	240.621	0.581259	0.177197	3.2803	0.00103698	0.00219169
TMEM18	1521.17	0.58113	0.0859438	6.76174	1.36345e-11	6.18132e-11
CD1D	239.17	0.581128	0.14124	4.11446	3.8808e-05	9.86561e-05
EEF1D	10311.4	0.580731	0.0833327	6.96882	3.19607e-12	1.51628e-11
FAM200B	409.97	0.58005	0.0969224	5.98468	2.16812e-09	8.25744e-09
FUT11	310.174	-0.580316	0.158542	-3.66033	0.000251893	0.000576125
PVRL1	1430.54	-0.580509	0.0713564	-8.13534	4.10786e-16	2.49586e-15
EDEM1	5646.3	-0.581299	0.0495633	-11.7284	9.11648e-32	1.16799e-30
AAAS	4501.08	-0.581624	0.0390833	-14.8817	4.3362e-50	1.07134e-48
POLA2	2959.16	-0.581684	0.0585615	-9.93287	2.99498e-23	2.66479e-22
NR2C2AP	634.406	-0.581836	0.104127	-5.58774	2.30043e-08	8.03158e-08
ERLIN1	1599.7	-0.582213	0.0540362	-10.7745	4.54234e-27	4.79807e-26
SMIM13	1172.86	-0.582438	0.0598803	-9.72671	2.3198e-22	1.9629e-21
JKAMP	1800.04	-0.582471	0.0549433	-10.6013	2.93826e-26	2.99674e-25
ZDHHC13	1745.55	-0.582474	0.057279	-10.1691	2.72506e-24	2.53669e-23
PIK3R3	1324.44	-0.582629	0.0652976	-8.92267	4.5516e-19	3.25985e-18
VCP	17723.5	-0.582806	0.049747	-11.7154	1.06271e-31	1.35913e-30
HSPD1	28175	-0.583051	0.0538797	-10.8214	2.72721e-27	2.91043e-26
SLC37A3	212.777	-0.583081	0.125702	-4.63861	3.50753e-06	9.91806e-06
RANBP9	3802.81	-0.583226	0.0499064	-11.6864	1.49597e-31	1.89983e-30
INTS7	3228.99	-0.583856	0.0535662	-10.8997	1.15617e-27	1.25791e-26
RNPS1	8288.19	-0.584201	0.0594298	-9.83011	8.35285e-23	7.24963e-22
EIF5A2	1384.3	-0.58475	0.05973	-9.78988	1.24444e-22	1.07047e-21
VPS26A	2279.17	-0.584884	0.062321	-9.38502	6.29027e-21	4.97425e-20
ZNF714	2069.19	-0.584942	0.0563027	-10.3892	2.77585e-25	2.70189e-24
LOC645513	157.185	-0.585455	0.158187	-3.70102	0.000214733	0.000495352
PPP3R1	4877.51	-0.585683	0.0547637	-10.6947	1.07722e-26	1.12154e-25
COLGALT1	5239.16	-0.585891	0.047603	-12.3079	8.21726e-35	1.20257e-33
DCLRE1A	903.118	-0.58594	0.0645268	-9.08057	1.08012e-19	7.99234e-19
GABPB1	1467.69	-0.586529	0.0633274	-9.26185	2.00929e-20	1.54839e-19
AP1M1	3599.07	-0.587147	0.0477192	-12.3042	8.5978e-35	1.25699e-33
RALY	14735.6	-0.587249	0.0763824	-7.68827	1.49141e-14	8.24e-14
ARHGAP24	1239.75	-0.587295	0.0559656	-10.4939	9.21902e-26	9.22093e-25
PIGU	1247.15	-0.588014	0.0622266	-9.44957	3.40216e-21	2.73058e-20
PTPN1	4761.11	-0.588016	0.0432959	-13.5814	5.16631e-42	9.82006e-41
SMNDC1	2617.52	-0.588026	0.0565898	-10.391	2.72381e-25	2.65302e-24
STIP1	11269.6	-0.588147	0.0499857	-11.7663	5.82084e-32	7.51065e-31
YWHAQ	18988.7	-0.588221	0.067848	-8.66969	4.33292e-18	2.94887e-17
BOLA3	1649.81	-0.588293	0.0626644	-9.388	6.11514e-21	4.84369e-20
REEP4	2583.46	-0.588307	0.0415942	-14.1439	2.03548e-45	4.45258e-44
NIT2	1658.84	-0.58865	0.0686642	-8.57288	1.00931e-17	6.70853e-17
VPS4A	13754.7	-0.588817	0.0650195	-9.05601	1.35308e-19	9.95121e-19
UBA2	12839.6	-0.588991	0.0779424	-7.55674	4.13306e-14	2.22007e-13
ATRIP	1150.44	-0.589259	0.0746724	-7.89125	2.9917e-15	1.72657e-14
ATP1A1	17552.7	-0.589603	0.0409407	-14.4014	5.0698e-47	1.15246e-45
IKZF4	234.923	-0.589707	0.122558	-4.81167	1.49673e-06	4.3977e-06
CINP	1691.02	-0.589787	0.0780539	-7.55615	4.15178e-14	2.2293e-13
RUFY3	2315.08	-0.58995	0.0550102	-10.7244	7.82135e-27	8.19603e-26
BRCA2	2733.59	-0.590291	0.0928151	-6.35986	2.0194e-10	8.36545e-10
GLMN	1094.35	-0.59065	0.0656297	-8.99973	2.26266e-19	1.64159e-18
PRR11	6826.2	-0.590956	0.0430154	-13.7382	5.99205e-43	1.18558e-41
EFTUD1	1439.4	-0.591118	0.0605894	-9.75612	1.7367e-22	1.48161e-21
IL6ST	189.413	-0.591245	0.144443	-4.09327	4.25339e-05	0.000107656
APOL2	704.22	-0.59139	0.0863347	-6.84997	7.38635e-12	3.40617e-11
DPY30	2204.93	-0.591548	0.0788449	-7.50268	6.25275e-14	3.32418e-13
SLC17A5	592.863	-0.591908	0.089511	-6.61269	3.77396e-11	1.65159e-10
PSMD7	4753.98	-0.591963	0.0519603	-11.3926	4.55296e-30	5.44815e-29
OSBPL11	2241.3	-0.592292	0.0460571	-12.8599	7.56263e-38	1.24779e-36
ULBP2	160.036	-0.592944	0.149308	-3.97127	7.14908e-05	0.000175615
SNRPG	801.032	-0.593189	0.0977612	-6.06773	1.29731e-09	5.03475e-09
CHTF18	2366.22	-0.593304	0.0895661	-6.62421	3.49114e-11	1.53152e-10
CHRNA6	178.789	-0.593533	0.13319	-4.4563	8.33881e-06	2.28227e-05
PMAIP1	1847.65	-0.594309	0.0911627	-6.51922	7.06759e-11	3.03587e-10
TMEM242	652.605	-0.59443	0.100575	-5.91034	3.41399e-09	1.28073e-08
SSRP1	23046.8	-0.594608	0.0418642	-14.2033	8.7457e-46	1.93058e-44
ZFP69B	647.363	-0.594834	0.0713777	-8.33362	7.84096e-17	4.95285e-16
DOLPP1	915.915	-0.595061	0.0801014	-7.42885	1.09548e-13	5.73977e-13
HAUS7	1663.59	-0.595695	0.0672627	-8.85624	8.2755e-19	5.86606e-18
SEC13	4290.06	-0.596061	0.0835965	-7.13022	1.0021e-12	4.92326e-12
SLK	2975.51	-0.596464	0.0693406	-8.60194	7.83822e-18	5.26285e-17
ALAS1	3907.65	-0.596892	0.0512755	-11.6409	2.55354e-31	3.22316e-30
ITPRIPL1	385.081	-0.59711	0.0991777	-6.02061	1.73757e-09	6.67197e-09
CKLF	938.165	-0.597165	0.0857086	-6.96739	3.22868e-12	1.53025e-11
QPRT	2080.65	-0.597708	0.0800299	-7.46856	8.10796e-14	4.28222e-13
CAND1	19473.7	-0.597728	0.0418725	-14.275	3.13508e-46	6.99509e-45
WRAP53	2217.96	-0.597837	0.0777573	-7.6885	1.4887e-14	8.22814e-14
HAUS6	2126.29	-0.597882	0.0492107	-12.1494	5.7761e-34	8.11733e-33
DNAJC9	1854.92	-0.598042	0.0852189	-7.01771	2.25528e-12	1.0827e-11
ITM2B	3188.52	-0.598292	0.0714568	-8.37278	5.62748e-17	3.58591e-16
PRDX1	23555	-0.598396	0.0773917	-7.73205	1.05831e-14	5.92155e-14
TMEM147	3259.56	-0.598456	0.0701912	-8.52607	1.51398e-17	9.97603e-17
HAUS1	2572.9	-0.598556	0.0777939	-7.69412	1.42467e-14	7.88324e-14
ATP2A2	18178	-0.598575	0.0365128	-16.3936	2.12626e-60	7.13823e-59
ARL3	950.036	-0.599143	0.0864397	-6.93134	4.16877e-12	1.95979e-11
EPB41L5	314.464	-0.599234	0.107066	-5.59685	2.18278e-08	7.63735e-08
KHDC1	464.195	-0.599697	0.102888	-5.82867	5.58711e-09	2.05607e-08
FAM96A	3614.85	-0.599736	0.0552918	-10.8468	2.06641e-27	2.21665e-26
SV2A	131.36	-0.600208	0.143992	-4.16835	3.06817e-05	7.89106e-05
EIF4A3	8114.82	-0.600584	0.0666998	-9.00429	2.17075e-19	1.57649e-18
NTMT1	892.357	-0.600837	0.0800294	-7.5077	6.01737e-14	3.20492e-13
BZW1	3983.36	-0.60115	0.0618328	-9.72219	2.42502e-22	2.05073e-21
SAPCD2	6360.06	-0.601234	0.077376	-7.77029	7.83068e-15	4.42417e-14
RAP1GDS1	4591.54	-0.601553	0.0527956	-11.394	4.48011e-30	5.36541e-29
SUCLA2	2193.28	-0.601597	0.0694823	-8.65827	4.78967e-18	3.25209e-17
ZFP91	6545.9	-0.601762	0.0457625	-13.1497	1.70889e-39	3.02244e-38
STAU1	9983.75	-0.601767	0.0354091	-16.9947	8.9879e-65	3.4303e-63
TFDP2	12579.6	-0.602481	0.0465649	-12.9385	2.72801e-38	4.61122e-37
CEP120	2636.58	-0.602519	0.0462066	-13.0397	7.27524e-39	1.25163e-37
XRCC6	17961.6	-0.6034	0.0602823	-10.0096	1.38344e-23	1.25244e-22
DCUN1D2	1511.63	-0.603432	0.0637953	-9.45889	3.11221e-21	2.50479e-20
ENTPD5	569.121	-0.603433	0.0857507	-7.03705	1.96348e-12	9.47315e-12
RNASEH1	1431.03	-0.604068	0.0649042	-9.30707	1.3141e-20	1.01971e-19
GNB5	1758.59	-0.604069	0.0702085	-8.60393	7.70331e-18	5.17467e-17
SAP30	814.729	-0.604347	0.103659	-5.83015	5.53762e-09	2.03889e-08
ALDH9A1	3083.52	-0.604397	0.0493859	-12.2382	1.94174e-34	2.77449e-33
EBI3	123.879	-0.605614	0.157259	-3.85106	0.000117607	0.000281602
APEX2	2238.48	-0.606472	0.0608044	-9.97415	1.97789e-23	1.77948e-22
UBE2NL	292.45	-0.606935	0.109474	-5.54411	2.95456e-08	1.02e-07
KLHL9	810.504	-0.607023	0.0677664	-8.95758	3.31874e-19	2.38867e-18
HNRNPA2B1	58392	-0.607106	0.0440157	-13.7929	2.81095e-43	5.64644e-42
MTG1	739.793	-0.607432	0.080308	-7.56378	3.91508e-14	2.10453e-13
BANF1	5553.36	-0.607533	0.0853048	-7.12191	1.06443e-12	5.22593e-12
APBB2	201.928	-0.607681	0.119757	-5.07429	3.88949e-07	1.20713e-06
MYO5A	4129.82	-0.607754	0.0596315	-10.1918	2.15668e-24	2.01926e-23
PIGX	4112.24	-0.608147	0.0653113	-9.31152	1.2602e-20	9.78937e-20
LIPE	2113.2	-0.608257	0.0728923	-8.34459	7.14599e-17	4.52372e-16
DUT	11222	-0.608539	0.0796509	-7.64008	2.1708e-14	1.18625e-13
BRIP1	1725.13	-0.608893	0.0551243	-11.0458	2.29659e-28	2.57399e-27
SHMT1	3265.53	-0.609067	0.0675491	-9.01665	1.93927e-19	1.4112e-18
NT5DC2	10036	-0.609149	0.0641717	-9.49249	2.25589e-21	1.83289e-20
CLOCK	657.131	-0.609187	0.0856516	-7.11238	1.14058e-12	5.59034e-12
ZNF628	893.19	-0.609662	0.0713602	-8.54345	1.30277e-17	8.62349e-17
BRIX1	3133.85	-0.609769	0.0601038	-10.1453	3.47806e-24	3.21288e-23
DLST	4981.97	-0.60979	0.0446825	-13.6472	2.09865e-42	4.04744e-41
GAPVD1	4062.02	-0.609896	0.0553336	-11.0222	2.98785e-28	3.33843e-27
USP14	7155.69	-0.609913	0.0402893	-15.1383	9.04938e-52	2.37759e-50
HSPA9	16621.8	-0.610565	0.0416447	-14.6613	1.14087e-48	2.71247e-47
PLIN2	1247.91	-0.610743	0.0664211	-9.19502	3.74933e-20	2.84396e-19
CPD	1263.01	-0.611051	0.0691119	-8.84146	9.44729e-19	6.66683e-18
CCDC117	2134.96	-0.611125	0.0573407	-10.6578	1.60368e-26	1.65401e-25
TMEM11	1105.17	-0.611453	0.088154	-6.93619	4.02817e-12	1.89461e-11
LRRFIP1	3811.33	-0.611612	0.0613867	-9.96326	2.20715e-23	1.97961e-22
CDCA3	2882.48	-0.611625	0.0448175	-13.647	2.10347e-42	4.05135e-41
SPAG9	5251.12	-0.611745	0.0406793	-15.0382	4.12438e-51	1.05869e-49
TCTEX1D2	875.124	-0.612223	0.0863875	-7.08694	1.37114e-12	6.67302e-12
TWF1	1055.37	-0.612332	0.0752561	-8.13664	4.0639e-16	2.4733e-15
PLCL2	683.09	-0.612578	0.0702722	-8.71722	2.85121e-18	1.96536e-17
SOAT1	1562.28	-0.61292	0.0518898	-11.812	3.38573e-32	4.40387e-31
LPGAT1	4008.16	-0.613086	0.0398869	-15.3706	2.57791e-53	7.06756e-52
MRPL19	3917.86	-0.613331	0.0402338	-15.2442	1.80027e-52	4.79071e-51
LOC100507002	647.193	-0.613382	0.0827759	-7.41015	1.26153e-13	6.58366e-13
BUB3	10345	-0.613542	0.051417	-11.9327	7.99664e-33	1.07186e-31
TUBD1	556.735	-0.61381	0.0965498	-6.35745	2.05133e-10	8.49043e-10
MFSD4	196.242	-0.613883	0.14751	-4.16165	3.1596e-05	8.11614e-05
EPT1	4121.26	-0.614018	0.051951	-11.8192	3.10728e-32	4.0526e-31
ZC3HC1	1865.69	-0.614541	0.059043	-10.4084	2.27093e-25	2.22236e-24
ANO6	3467.08	-0.614711	0.0650362	-9.45183	3.3296e-21	2.6753e-20
ACN9	733.855	-0.615265	0.0860006	-7.15419	8.4167e-13	4.15337e-12
ACBD7	504.519	-0.615484	0.0969177	-6.35058	2.14502e-10	8.85799e-10
SLC1A5	7312.77	-0.616051	0.0438905	-14.0361	9.37302e-45	1.99614e-43
CNIH2	199.13	-0.616203	0.139473	-4.4181	9.95739e-06	2.69879e-05
BUD13	2522.59	-0.616422	0.0540559	-11.4034	4.01994e-30	4.83026e-29
FIGNL1	1611.57	-0.616643	0.0746575	-8.25963	1.46125e-16	9.10331e-16
PARPBP	1212.35	-0.616695	0.0676264	-9.11914	7.57228e-20	5.65795e-19
TOMM40	4868.88	-0.616865	0.093725	-6.58165	4.65265e-11	2.02452e-10
PAXIP1	2623.41	-0.617013	0.0465844	-13.245	4.81975e-40	8.68333e-39
FAF1	6977.42	-0.617454	0.0546435	-11.2997	1.31722e-29	1.54186e-28
NUCB2	1977.22	-0.617754	0.0593889	-10.4018	2.43178e-25	2.37495e-24
TMEM135	4657.81	-0.617905	0.0479234	-12.8936	4.89129e-38	8.13513e-37
C12orf29	2840.76	-0.618196	0.0526212	-11.748	7.22756e-32	9.30091e-31
HAUS8	1144.27	-0.618418	0.0603265	-10.2512	1.16914e-24	1.10462e-23
IDH3A	7938.55	-0.618483	0.0477713	-12.9467	2.4515e-38	4.14867e-37
TOP2A	28629.5	-0.618712	0.0487682	-12.6868	6.99894e-37	1.11057e-35
SFPQ	20639.4	-0.619024	0.0453642	-13.6456	2.14334e-42	4.12267e-41
TANGO6	2587.24	-0.61935	0.0506593	-12.2258	2.26335e-34	3.22767e-33
SERPINB9	2605.91	-0.619515	0.060807	-10.1882	2.23806e-24	2.0914e-23
SLC25A13	3014.12	-0.619599	0.0471441	-13.1427	1.87468e-39	3.29958e-38
NET1	3690.77	-0.619872	0.0420305	-14.7481	3.16251e-49	7.61891e-48
HUNK	350.245	-0.619943	0.106875	-5.80062	6.60685e-09	2.41601e-08
SGTB	979.955	-0.619992	0.0629089	-9.8554	6.49596e-23	5.67536e-22
CSTF2	1585.56	-0.620182	0.0589246	-10.525	6.62439e-26	6.67177e-25
FKBP4	17930.9	-0.620301	0.0691167	-8.97469	2.84146e-19	2.05535e-18
VDAC1	8592.98	-0.621261	0.0535992	-11.5909	4.585e-31	5.71765e-30
TP53INP2	1393.42	-0.621269	0.0578395	-10.7413	6.51467e-27	6.84654e-26
TMEM180	507.166	-0.621352	0.085643	-7.25515	4.01227e-13	2.01908e-12
SLC1A4	2208.26	-0.622086	0.0593311	-10.485	1.01241e-25	1.00914e-24
E2F1	10105.1	-0.622353	0.0616949	-10.0876	6.26903e-24	5.73265e-23
SLC16A7	1803.35	-0.622545	0.0807378	-7.71071	1.25123e-14	6.9527e-14
SPICE1	590.097	-0.622569	0.0906785	-6.86568	6.61767e-12	3.06115e-11
FDXR	660.299	-0.623227	0.0868551	-7.17548	7.20546e-13	3.57023e-12
ZFP64	1286.02	-0.62326	0.0615767	-10.1217	4.42729e-24	4.07418e-23
PUSL1	853.41	-0.62443	0.0947546	-6.58997	4.39902e-11	1.91646e-10
ITGA4	3911.22	-0.624567	0.0450975	-13.8493	1.28536e-43	2.62815e-42
WWP1	2427.97	-0.624684	0.0418535	-14.9255	2.25017e-50	5.59764e-49
TMED5	5372.7	-0.625147	0.0456785	-13.6858	1.23427e-42	2.41248e-41
SKA3	1707.09	-0.625495	0.0485542	-12.8824	5.65357e-38	9.36001e-37
ECI1	2434.82	-0.625702	0.104158	-6.00725	1.887e-09	7.2247e-09
RNF26	4152.29	-0.62592	0.0514259	-12.1713	4.4194e-34	6.22277e-33
TRIB3	3238.24	-0.626209	0.100314	-6.2425	4.30628e-10	1.7387e-09
RUVBL2	9004.87	-0.626584	0.078499	-7.98207	1.43904e-15	8.47014e-15
HEMGN	285.279	-0.626899	0.107047	-5.85631	4.73274e-09	1.75278e-08
CLDN23	598.475	-0.627614	0.0878664	-7.14282	9.14334e-13	4.50734e-12
THAP4	2551.74	-0.628141	0.0696673	-9.01629	1.94573e-19	1.41519e-18
USP39	4997.16	-0.628282	0.0597402	-10.5169	7.22064e-26	7.26221e-25
VBP1	9323.97	-0.628722	0.0619142	-10.1547	3.15669e-24	2.92533e-23
FN3KRP	1149.26	-0.629107	0.0672679	-9.35226	8.57949e-21	6.72949e-20
LOC642236	136.84	-0.629279	0.145732	-4.31805	1.57415e-05	4.17901e-05
APPL1	6112.65	-0.629653	0.0370345	-17.0018	7.96313e-65	3.04721e-63
FBXO22	1688.83	-0.629767	0.0625056	-10.0754	7.10008e-24	6.47218e-23
CACYBP	5407.35	-0.630702	0.0738102	-8.54492	1.28629e-17	8.51828e-17
NNT	6814.75	-0.630736	0.0376991	-16.7308	7.81862e-63	2.83345e-61
CCT7	30830.9	-0.631069	0.0752544	-8.38582	5.03736e-17	3.21978e-16
EFTUD2	10679.6	-0.631191	0.0398978	-15.8202	2.25789e-56	6.75178e-55
RAD1	2212.38	-0.63143	0.0618968	-10.2013	1.95576e-24	1.83386e-23
TMEM41B	941.877	-0.632355	0.0641142	-9.86296	6.02485e-23	5.28285e-22
ZNF768	3716.89	-0.633775	0.0682641	-9.28416	1.6299e-20	1.26139e-19
MREG	202.848	-0.634177	0.134551	-4.71329	2.43752e-06	7.00721e-06
TRIM37	2901.8	-0.634338	0.0449854	-14.101	3.74504e-45	8.08249e-44
OIP5	979.547	-0.634434	0.0813581	-7.79805	6.28729e-15	3.56607e-14
DGKH	171.223	-0.635215	0.157694	-4.02815	5.62167e-05	0.000140208
MCUR1	2782.26	-0.635293	0.0481166	-13.2032	8.41064e-40	1.50036e-38
USP37	1803.67	-0.635421	0.0530432	-11.9793	4.56114e-33	6.18804e-32
NHLRC2	688.5	-0.635443	0.0828398	-7.67074	1.71e-14	9.40114e-14
OSGIN2	2308.64	-0.635806	0.0541576	-11.7399	7.95571e-32	1.02017e-30
ING2	788.011	-0.635973	0.0741471	-8.57718	9.72294e-18	6.47437e-17
UNG	3399.24	-0.636344	0.0673736	-9.445	3.55399e-21	2.84613e-20
C4orf29	670.531	-0.636837	0.0807666	-7.8849	3.14783e-15	1.81451e-14
EIF2S1	8326.12	-0.636937	0.0486323	-13.097	3.42531e-39	5.94226e-38
CERKL	177.777	-0.636953	0.170363	-3.73879	0.000184905	0.000430252
LOC728554	583.713	-0.637461	0.0904203	-7.04998	1.7895e-12	8.64526e-12
ACSL4	4992.13	-0.6377	0.0363727	-17.5324	8.10653e-69	3.42767e-67
HSP90AA1	49647.8	-0.638019	0.0886913	-7.1937	6.30566e-13	3.13515e-12
CCT5	18611.4	-0.638116	0.0691347	-9.23003	2.70545e-20	2.0662e-19
FAS	189.951	-0.638143	0.119504	-5.33993	9.29819e-08	3.0537e-07
KIF3C	412.625	-0.638417	0.0984875	-6.48221	9.03858e-11	3.85776e-10
FAM174A	217.564	-0.638624	0.134981	-4.73122	2.23178e-06	6.43875e-06
HBS1L	4292.14	-0.638731	0.0535245	-11.9334	7.92482e-33	1.06322e-31
PNP	7157.71	-0.638865	0.0473307	-13.4979	1.60921e-41	3.00752e-40
C14orf80	1174.75	-0.639157	0.0811707	-7.87424	3.42831e-15	1.96992e-14
NUP160	5372.44	-0.639184	0.0465902	-13.7193	7.78333e-43	1.5358e-41
SOD2	1717.12	-0.639256	0.0584049	-10.9452	7.00283e-28	7.6941e-27
RASA2	753.977	-0.639311	0.0839563	-7.61481	2.64087e-14	1.43609e-13
TMEM106A	138.508	-0.639466	0.144501	-4.42533	9.62943e-06	2.61772e-05
AARS2	1848.6	-0.640183	0.052049	-12.2996	9.10172e-35	1.32933e-33
TST	393.738	-0.640232	0.126636	-5.05568	4.28853e-07	1.3253e-06
CASK	716.334	-0.640487	0.0755991	-8.47215	2.40913e-17	1.56961e-16
TIMM21	1541.31	-0.640593	0.062259	-10.2892	7.8866e-25	7.52991e-24
ELOVL6	763.858	-0.64097	0.0630993	-10.1581	3.04926e-24	2.8294e-23
ATL3	3434.4	-0.641618	0.0443389	-14.4708	1.85436e-47	4.26209e-46
NDUFV2	3794.2	-0.642438	0.0691456	-9.29109	1.52716e-20	1.18378e-19
PA2G4	20127.4	-0.642557	0.057073	-11.2585	2.10246e-29	2.44327e-28
DVL2	4692.53	-0.642989	0.06566	-9.79271	1.21011e-22	1.04342e-21
DLD	9921.14	-0.643122	0.0476726	-13.4904	1.78146e-41	3.32516e-40
BRCA1	4816.97	-0.643711	0.049819	-12.921	3.42762e-38	5.75356e-37
RMI1	1741	-0.644221	0.0544771	-11.8255	2.88089e-32	3.7641e-31
GPT2	4204.95	-0.644466	0.0565133	-11.4038	4.00308e-30	4.81399e-29
CCDC134	256.259	-0.644628	0.121261	-5.31602	1.06059e-07	3.46357e-07
IVNS1ABP	3061.29	-0.645246	0.0526795	-12.2485	1.71066e-34	2.45883e-33
CASP6	420.896	-0.645593	0.0946167	-6.82324	8.90083e-12	4.0825e-11
C19orf25	1200.64	-0.646002	0.0860603	-7.50638	6.07844e-14	3.23388e-13
ASL	2101.58	-0.646226	0.0749422	-8.62299	6.52274e-18	4.39997e-17
MCTP1	322.472	-0.64647	0.102107	-6.3313	2.431e-10	1.00019e-09
RARS	5077.34	-0.646766	0.0530341	-12.1953	3.294e-34	4.66988e-33
SLC25A1	5458.32	-0.646851	0.0606151	-10.6714	1.3845e-26	1.43527e-25
GPKOW	841.926	-0.6471	0.0764496	-8.4644	2.57467e-17	1.67296e-16
PSMA6	5609.21	-0.647202	0.0863976	-7.49098	6.83637e-14	3.62647e-13
DAPP1	1633.98	-0.647513	0.0574587	-11.2692	1.86277e-29	2.1682e-28
PLOD3	794.067	-0.647668	0.0764437	-8.47248	2.40214e-17	1.56576e-16
CHAC2	1249.33	-0.647988	0.0817216	-7.9292	2.20555e-15	1.28565e-14
GPN3	2499.49	-0.648563	0.0855787	-7.57855	3.49439e-14	1.88469e-13
ABCB10	3033.8	-0.648832	0.0571391	-11.3553	6.98017e-30	8.25048e-29
CHEK2	1121.45	-0.649048	0.0693919	-9.35337	8.49e-21	6.66291e-20
MMAA	363.713	-0.649551	0.105056	-6.1829	6.29347e-10	2.50891e-09
TALDO1	9194.69	-0.650077	0.0672026	-9.6734	3.91145e-22	3.27717e-21
SRI	5345.06	-0.650489	0.0800188	-8.1292	4.32123e-16	2.62111e-15
HABP4	707.473	-0.651716	0.0801729	-8.12889	4.33257e-16	2.62579e-15
NFE2L2	3103.28	-0.651877	0.0432297	-15.0794	2.21348e-51	5.74278e-50
TECR	2869.91	-0.651963	0.0613662	-10.6241	2.30154e-26	2.36229e-25
PKIG	5329.28	-0.652998	0.0768357	-8.49863	1.91845e-17	1.2567e-16
AFG3L2	7924.88	-0.653694	0.0586342	-11.1487	7.26737e-29	8.32533e-28
WBP11P1	771.624	-0.653865	0.071468	-9.14905	5.74351e-20	4.31373e-19
DHRS4L2	298.449	-0.654073	0.115731	-5.65166	1.58909e-08	5.6266e-08
ACSL1	4568.1	-0.65427	0.0424672	-15.4065	1.48083e-53	4.09074e-52
KIAA1324L	1067.4	-0.654362	0.0574293	-11.3942	4.46904e-30	5.35657e-29
B4GALT2	3308.91	-0.654463	0.0891719	-7.33934	2.14658e-13	1.10045e-12
LOC285074	158.825	-0.654926	0.14487	-4.52079	6.1609e-06	1.70486e-05
PSMC3	6901.55	-0.655066	0.0688769	-9.51068	1.8942e-21	1.54335e-20
KNTC1	3270.22	-0.655717	0.085698	-7.65149	1.98663e-14	1.08866e-13
PPM1L	357.905	-0.655772	0.106385	-6.16416	7.08593e-10	2.81169e-09
RAD23A	8228.24	-0.656547	0.0572055	-11.477	1.72153e-30	2.1034e-29
ZNF804A	4045.42	-0.657155	0.044639	-14.7215	4.68855e-49	1.12393e-47
RAD51D	2065.53	-0.657192	0.0464908	-14.136	2.27991e-45	4.97227e-44
WHSC1	18626.6	-0.657531	0.0356945	-18.4211	8.89824e-76	4.40448e-74
TCEB3	2238.78	-0.657744	0.0454095	-14.4847	1.51301e-47	3.48305e-46
ARHGAP11A	5722.34	-0.657766	0.0446178	-14.7423	3.45091e-49	8.29992e-48
RGS2	582.971	-0.657772	0.0960317	-6.84954	7.40903e-12	3.41555e-11
STMN1	21275.2	-0.658915	0.0476876	-13.8173	2.00448e-43	4.04326e-42
SF3B2	21104.1	-0.658995	0.0354184	-18.606	2.8737e-77	1.45724e-75
TLK1	3149.09	-0.65991	0.0461332	-14.3045	2.05254e-46	4.60804e-45
NF2	3934.19	-0.660194	0.0426844	-15.4669	5.80725e-54	1.63222e-52
CNOT6L	1889.4	-0.661096	0.0504034	-13.1161	2.66343e-39	4.65394e-38
SNRPB	18832.9	-0.66118	0.0911393	-7.25461	4.0282e-13	2.0264e-12
CEP72	588.416	-0.661699	0.0783878	-8.44135	3.1369e-17	2.02648e-16
RNPEP	3048.38	-0.662353	0.0577635	-11.4666	1.94037e-30	2.36282e-29
LHX4	146.286	-0.662701	0.155419	-4.26396	2.00836e-05	5.26713e-05
AMN1	316.988	-0.662783	0.100721	-6.58037	4.6927e-11	2.04073e-10
MORF4L2	5449.74	-0.663107	0.0438728	-15.1143	1.3036e-51	3.40652e-50
STRA13	1782.43	-0.663111	0.0836497	-7.92724	2.24068e-15	1.30508e-14
SMC6	4634.19	-0.663342	0.0722272	-9.1841	4.15e-20	3.13967e-19
PSMC6	1870.43	-0.663436	0.080893	-8.2014	2.37606e-16	1.45955e-15
SNTB2	5036.26	-0.663892	0.0578683	-11.4725	1.81438e-30	2.21126e-29
PSMC2	7047.39	-0.664254	0.0703202	-9.44613	3.51576e-21	2.81707e-20
MARS	12641	-0.664806	0.0424972	-15.6435	3.67708e-55	1.06444e-53
ECI2	3896.1	-0.664825	0.0677204	-9.8172	9.49406e-23	8.22535e-22
VRK2	1836.29	-0.665095	0.0485915	-13.6875	1.20652e-42	2.36142e-41
UBE2E2	316.002	-0.665174	0.104473	-6.36692	1.92857e-10	8.01457e-10
ABCE1	9503.05	-0.665595	0.0383033	-17.3769	1.2336e-67	4.99745e-66
OSGEPL1	349.504	-0.665629	0.104278	-6.38324	1.73377e-10	7.23386e-10
CKS1B	227.656	-0.665897	0.127127	-5.23806	1.62269e-07	5.22048e-07
LRRFIP2	792.29	-0.666322	0.0712654	-9.34986	8.77618e-21	6.87633e-20
LRP11	2126.75	-0.666404	0.0534293	-12.4726	1.05294e-35	1.5957e-34
KIF20B	4344.19	-0.667162	0.0873939	-7.63396	2.27645e-14	1.24118e-13
ITGA6	146.761	-0.667184	0.137432	-4.85465	1.20599e-06	3.57386e-06
PTMS	1322.67	-0.668452	0.0937261	-7.13198	9.89379e-13	4.86571e-12
NDUFAF5	943.615	-0.669071	0.09115	-7.34033	2.13062e-13	1.09266e-12
CCND3	2427.8	-0.669602	0.0762912	-8.77692	1.68007e-18	1.17371e-17
MEST	7642.38	-0.669929	0.0572652	-11.6987	1.29416e-31	1.65076e-30
TRAFD1	1561.12	-0.670016	0.0677706	-9.88653	4.76228e-23	4.20629e-22
UBE2E4P	408.825	-0.670106	0.124783	-5.37017	7.86626e-08	2.59933e-07
METTL17	2556.58	-0.670605	0.0594665	-11.277	1.70399e-29	1.98498e-28
GLO1	15773.6	-0.670732	0.0589343	-11.381	5.19819e-30	6.1896e-29
ZYG11B	2433.81	-0.671071	0.0528153	-12.706	5.47681e-37	8.71901e-36
PPP2R5D	5980.47	-0.671428	0.0424594	-15.8134	2.5154e-56	7.49092e-55
CDT1	4527.91	-0.671475	0.0701568	-9.57107	1.05805e-21	8.68908e-21
TACO1	1521.93	-0.671517	0.0846329	-7.93447	2.11393e-15	1.23374e-14
TMEM38B	2715.05	-0.67241	0.0807269	-8.32944	8.12266e-17	5.12632e-16
UBB	15051.4	-0.67277	0.077336	-8.69932	3.33878e-18	2.28515e-17
PEX7	404.723	-0.673384	0.11287	-5.96602	2.43107e-09	9.22739e-09
LONP1	12276	-0.673766	0.0489694	-13.7589	4.5021e-43	8.95664e-42
GPRIN1	1643.64	-0.673861	0.0886782	-7.59895	2.98542e-14	1.61678e-13
LOC100133315	110.94	-0.674594	0.15947	-4.23023	2.3345e-05	6.08834e-05
EID2	774.828	-0.674652	0.0796991	-8.465	2.56152e-17	1.66591e-16
MRPL47	4997.1	-0.675029	0.0826055	-8.17172	3.04034e-16	1.86208e-15
SP4	855.308	-0.675693	0.0693472	-9.74361	1.9644e-22	1.66801e-21
IER5	734.5	-0.676867	0.0785117	-8.62122	6.62423e-18	4.46427e-17
BTBD10	1889.2	-0.676945	0.0583387	-11.6037	3.94614e-31	4.94222e-30
CHAF1A	6813.8	-0.677451	0.0538457	-12.5813	2.67427e-36	4.15256e-35
SNRPA	7410.71	-0.677623	0.0515824	-13.1367	2.02816e-39	3.56107e-38
NUP54	2931.51	-0.678413	0.0565569	-11.9952	3.76416e-33	5.13561e-32
METTL5	3461.48	-0.678838	0.0588879	-11.5276	9.57429e-31	1.18075e-29
WBP11	9133.76	-0.679103	0.0336605	-20.175	1.62208e-90	1.14199e-88
XRCC2	1361.8	-0.679939	0.0781368	-8.70191	3.26354e-18	2.23788e-17
CD320	3138.63	-0.680052	0.0904427	-7.51915	5.51316e-14	2.94394e-13
SLC25A17	3077.36	-0.680372	0.0630831	-10.7853	4.03787e-27	4.28393e-26
ARHGAP19	2697.35	-0.681008	0.051966	-13.1049	3.08822e-39	5.37676e-38
C2orf47	1062.55	-0.681374	0.0926042	-7.35792	1.86802e-13	9.63097e-13
OCRL	455.44	-0.681718	0.0982155	-6.94105	3.89204e-12	1.83446e-11
ANKRD32	1290.8	-0.68326	0.0644055	-10.6087	2.71438e-26	2.7723e-25
KIF18A	2194.31	-0.683334	0.05347	-12.7798	2.12742e-37	3.45123e-36
CCSAP	1950.71	-0.683348	0.0487772	-14.0096	1.36223e-44	2.87995e-43
SBDS	2869.75	-0.683599	0.0629931	-10.852	1.95201e-27	2.10015e-26
PDCD10	4073.36	-0.683643	0.0645128	-10.597	3.07649e-26	3.13551e-25
MED27	954.587	-0.683656	0.116815	-5.85247	4.84313e-09	1.79229e-08
MRPS22	3957.79	-0.683856	0.0694217	-9.85076	6.80264e-23	5.92901e-22
C9orf40	1575.05	-0.684089	0.0624988	-10.9456	6.97343e-28	7.6676e-27
ABHD17B	546.049	-0.684728	0.0896135	-7.6409	2.15707e-14	1.17964e-13
LRRC40	2994.84	-0.684873	0.0488333	-14.0247	1.10047e-44	2.32994e-43
PANK3	3477.84	-0.68502	0.0447776	-15.2983	7.85283e-53	2.11298e-51
PRDX4	2473.77	-0.685608	0.105474	-6.50028	8.01696e-11	3.43182e-10
DTD1	157.53	-0.686201	0.153254	-4.47753	7.55117e-06	2.07414e-05
UBE2K	6980.1	-0.686323	0.0418554	-16.3975	1.99322e-60	6.72271e-59
C14orf1	2581.8	-0.686685	0.056372	-12.1813	3.9089e-34	5.51466e-33
PAQR4	2414.86	-0.686733	0.0598451	-11.4752	1.75791e-30	2.14604e-29
SLC16A1-AS1	162.607	-0.687039	0.140397	-4.89355	9.90324e-07	2.95711e-06
SCCPDH	1827.68	-0.68706	0.0655566	-10.4804	1.06278e-25	1.05795e-24
CDC123	7610.34	-0.687093	0.0720212	-9.54015	1.42624e-21	1.166e-20
LIN9	1243.63	-0.687494	0.0652044	-10.5437	5.43374e-26	5.49934e-25
NGDN	1926.78	-0.687905	0.0703649	-9.77625	1.42382e-22	1.22115e-21
FANCC	635.345	-0.688902	0.0731939	-9.41201	4.86753e-21	3.87665e-20
BMI1	118.641	-0.688945	0.169935	-4.05415	5.0316e-05	0.000126273
CHID1	3148.67	-0.68914	0.0750468	-9.18281	4.19991e-20	3.17577e-19
HLTF	14277.5	-0.689322	0.0367326	-18.7659	1.43448e-78	7.59279e-77
SAE1	11806.9	-0.689552	0.0670562	-10.2832	8.38929e-25	7.9798e-24
CEP76	840.713	-0.690316	0.0735543	-9.38512	6.28419e-21	4.97216e-20
TDG	2206.44	-0.690418	0.0447332	-15.4341	9.64971e-54	2.68103e-52
HAUS5	2233.23	-0.690524	0.0505183	-13.6688	1.5597e-42	3.02007e-41
SLC19A2	190.858	-0.690618	0.130862	-5.27746	1.30985e-07	4.24129e-07
ZDHHC20	5725.48	-0.690987	0.0340594	-20.2877	1.65097e-91	1.17951e-89
GDF11	1399.1	-0.691322	0.0611156	-11.3117	1.14834e-29	1.34636e-28
DDX19B	3292.71	-0.69255	0.04865	-14.2353	5.52855e-46	1.226e-44
ATP6V1B2	4770.01	-0.692669	0.0531964	-13.021	9.29959e-39	1.59423e-37
THOC3	524.259	-0.693284	0.1015	-6.83042	8.46688e-12	3.88469e-11
ULK4	256.192	-0.693955	0.122675	-5.65688	1.54152e-08	5.47153e-08
UBE2L6	740.73	-0.694774	0.113456	-6.12375	9.13994e-10	3.59719e-09
APEH	7052.23	-0.694787	0.0767991	-9.04682	1.47193e-19	1.08088e-18
TPI1	23783.3	-0.694844	0.0786221	-8.83778	9.76429e-19	6.88102e-18
QKI	2083.96	-0.695613	0.0481988	-14.4322	3.24691e-47	7.39246e-46
LDLR	4560.35	-0.696545	0.0554013	-12.5727	2.98308e-36	4.61725e-35
HIAT1	3254.61	-0.697081	0.0590831	-11.7983	3.98258e-32	5.17093e-31
FANCD2	4086.13	-0.697117	0.0572186	-12.1834	3.81069e-34	5.38134e-33
MNS1	640.072	-0.697782	0.10709	-6.51583	7.22899e-11	3.10275e-10
SEC24A	2105.88	-0.697912	0.0546778	-12.7641	2.60221e-37	4.19798e-36
ENOPH1	4702.8	-0.697995	0.069988	-9.97307	1.99944e-23	1.79776e-22
TMEM53	207.72	-0.698142	0.135482	-5.15301	2.56345e-07	8.10502e-07
XPR1	2822.32	-0.698491	0.0588596	-11.8671	1.75503e-32	2.31604e-31
PSMB6	4753.07	-0.698859	0.0915132	-7.63671	2.22847e-14	1.21731e-13
FANCB	720.395	-0.699243	0.0768964	-9.09332	9.60598e-20	7.14072e-19
ACAA2	4903.4	-0.699499	0.0671017	-10.4245	1.91766e-25	1.8881e-24
AMDHD2	846.796	-0.699837	0.104516	-6.69599	2.14218e-11	9.56822e-11
MPHOSPH9	3193.94	-0.699879	0.049769	-14.0625	6.45228e-45	1.3802e-43
UQCC2	2034.84	-0.70007	0.0891092	-7.85632	3.95593e-15	2.26323e-14
CENPC	1237.42	-0.700396	0.0585441	-11.9636	5.51427e-33	7.43248e-32
TGFBR2	851.145	-0.700791	0.0712791	-9.83164	8.22671e-23	7.14871e-22
CYCS	14912.3	-0.700943	0.0560834	-12.4982	7.63362e-36	1.16783e-34
L2HGDH	1943.28	-0.701047	0.0614745	-11.4039	3.99935e-30	4.8135e-29
MORC3	970.545	-0.701478	0.0629411	-11.145	7.57594e-29	8.67197e-28
FEM1C	969.874	-0.701934	0.0629989	-11.142	7.83377e-29	8.95297e-28
TRAP1	16478.3	-0.702072	0.0718406	-9.77264	1.47553e-22	1.264e-21
FGFR4	172.867	-0.702585	0.126934	-5.53503	3.1118e-08	1.07071e-07
MAD2L2	5694.29	-0.702947	0.093561	-7.51325	5.76761e-14	3.07438e-13
PPM1D	680.576	-0.703513	0.0719979	-9.77129	1.49531e-22	1.28019e-21
NCKIPSD	1984.09	-0.703722	0.0514638	-13.6741	1.44995e-42	2.81884e-41
MAGOHB	1149.47	-0.703804	0.0733546	-9.59455	8.42839e-22	6.97301e-21
TUBB6	2639.39	-0.703978	0.0842426	-8.35655	6.45771e-17	4.10592e-16
TTC33	1385.4	-0.704336	0.0737293	-9.553	1.25996e-21	1.0318e-20
PCK2	1612.72	-0.70437	0.0671748	-10.4856	1.00573e-25	1.00317e-24
CCDC9	360.61	-0.704599	0.100553	-7.00727	2.43012e-12	1.16317e-11
CKAP5	15629.8	-0.704819	0.054924	-12.8326	1.07658e-37	1.77025e-36
MIS18A	2337.03	-0.705045	0.0814255	-8.65877	4.76876e-18	3.2394e-17
NSMCE4A	2740.39	-0.706027	0.0581723	-12.1368	6.73908e-34	9.43406e-33
TAF6	5359.39	-0.706474	0.0470567	-15.0133	6.01268e-51	1.53795e-49
MST4	2901.15	-0.707219	0.0545125	-12.9735	1.72908e-38	2.94676e-37
FASN	16754.9	-0.707706	0.0713508	-9.91869	3.45263e-23	3.06073e-22
RINT1	2203.07	-0.708009	0.0461915	-15.3277	4.99419e-53	1.35638e-51
LGMN	725.299	-0.708539	0.0823714	-8.60176	7.85021e-18	5.26847e-17
AIDA	351.5	-0.708861	0.108922	-6.50799	7.61612e-11	3.26408e-10
TMEM68	1949.41	-0.709879	0.0556573	-12.7545	2.9444e-37	4.73421e-36
DGKE	1129.02	-0.710122	0.0814707	-8.71629	2.87472e-18	1.98062e-17
APBB1IP	6131.83	-0.710239	0.0394097	-18.0219	1.31083e-72	6.19248e-71
GLRX	1632.56	-0.712897	0.0835692	-8.53062	1.45564e-17	9.60909e-17
ADIPOR2	9178.27	-0.713002	0.0424532	-16.795	2.65404e-63	9.72007e-62
NOTCH2NL	222.563	-0.713124	0.127535	-5.59159	2.24993e-08	7.86095e-08
TYRO3	1442.27	-0.713367	0.0803338	-8.88004	6.6835e-19	4.74919e-18
FBXO5	2373.03	-0.713415	0.056658	-12.5916	2.34862e-36	3.66258e-35
PSMA4	11435.5	-0.713536	0.0729866	-9.77626	1.42376e-22	1.22115e-21
RPA3	2451.85	-0.71368	0.0783257	-9.1117	8.11022e-20	6.04459e-19
C6orf57	461.737	-0.714036	0.124409	-5.73944	9.49905e-09	3.4304e-08
CYB5B	14917.8	-0.714351	0.0658426	-10.8494	2.00783e-27	2.15701e-26
MSH2	7940.63	-0.715224	0.0445095	-16.069	4.2061e-58	1.31185e-56
FAM63B	336.207	-0.715239	0.100659	-7.10554	1.19853e-12	5.86249e-12
NNT-AS1	560.494	-0.715612	0.101818	-7.02835	2.08988e-12	1.00663e-11
NCAPD3	9431.06	-0.71623	0.0422766	-16.9415	2.22337e-64	8.37548e-63
NPLOC4	8806.94	-0.716484	0.0563023	-12.7257	4.25844e-37	6.80929e-36
KCTD9	1186.13	-0.717413	0.0576908	-12.4355	1.67712e-35	2.52578e-34
PTGR2	461.134	-0.71811	0.0996193	-7.20855	5.65524e-13	2.81752e-12
FECH	1026.83	-0.718242	0.0806741	-8.90301	5.43526e-19	3.8774e-18
DTWD2	413.77	-0.718662	0.0943373	-7.61801	2.57617e-14	1.40196e-13
TUBB4B	17427.8	-0.718718	0.0652179	-11.0202	3.05218e-28	3.40506e-27
GLRX2	723.557	-0.718814	0.0709423	-10.1324	3.96882e-24	3.66157e-23
IFIT2	535.136	-0.718903	0.174565	-4.11826	3.81751e-05	9.71988e-05
POLD3	3205.16	-0.71917	0.0430541	-16.7039	1.22871e-62	4.42185e-61
ZWINT	3065.55	-0.719212	0.0529362	-13.5864	4.82284e-42	9.17922e-41
SLC7A5	16711.1	-0.719799	0.0544439	-13.2209	6.64393e-40	1.18812e-38
TEAD1	131.045	-0.720632	0.154026	-4.67864	2.88785e-06	8.24133e-06
MEX3B	293.76	-0.72067	0.111203	-6.48064	9.13332e-11	3.8959e-10
SPAG1	318.105	-0.720805	0.105653	-6.82237	8.95528e-12	4.10488e-11
UCK2	3102.3	-0.722593	0.0556731	-12.9792	1.60536e-38	2.74235e-37
STXBP1	1999.16	-0.72265	0.046488	-15.5449	1.72374e-54	4.92115e-53
CTPS1	6934.49	-0.723049	0.0383894	-18.8346	3.92868e-79	2.11028e-77
ZNF367	1120.04	-0.724019	0.0591756	-12.2351	2.019e-34	2.88205e-33
IPO9	6361.19	-0.724179	0.041369	-17.5054	1.30385e-68	5.46525e-67
UCHL5	3960.37	-0.724437	0.0459908	-15.7518	6.67552e-56	1.96379e-54
LIG1	5627.89	-0.724511	0.0406044	-17.8432	3.26687e-71	1.47599e-69
CCDC167	1978.98	-0.725153	0.0970078	-7.47521	7.70823e-14	4.07853e-13
RNF24	217.558	-0.725588	0.124613	-5.82274	5.7891e-09	2.12771e-08
STRADB	355.513	-0.725984	0.103407	-7.02063	2.20864e-12	1.06101e-11
FANCI	7556.5	-0.726218	0.0457979	-15.857	1.25751e-56	3.79162e-55
RBM28	3790.03	-0.726739	0.0498905	-14.5667	4.575e-48	1.06503e-46
PSMD1	5657.84	-0.726933	0.0435382	-16.6964	1.39143e-62	4.99504e-61
GK5	850.91	-0.72764	0.0871548	-8.34882	6.89477e-17	4.36659e-16
RNF138P1	193.448	-0.727723	0.149262	-4.87546	1.08555e-06	3.22748e-06
EDARADD	3545.19	-0.727795	0.0790467	-9.20715	3.34891e-20	2.54823e-19
BTN2A2	185.273	-0.727976	0.14065	-5.17581	2.26929e-07	7.20166e-07
USP32	1030.18	-0.728102	0.0676769	-10.7585	5.40391e-27	5.69985e-26
CEP78	2031.56	-0.728247	0.0466003	-15.6275	4.72887e-55	1.36347e-53
RQCD1	5790.35	-0.728381	0.0437274	-16.6573	2.67861e-62	9.4751e-61
DTX3L	993.352	-0.729034	0.128937	-5.6542	1.56577e-08	5.55081e-08
GPNMB	272.904	-0.729048	0.116817	-6.24092	4.34999e-10	1.75537e-09
FAM189B	1956.78	-0.729075	0.0579205	-12.5875	2.47333e-36	3.84879e-35
UBE2V2	6672.64	-0.729198	0.0606611	-12.0208	2.76145e-33	3.78896e-32
RBBP9	1208.5	-0.729461	0.0707612	-10.3088	6.43202e-25	6.16547e-24
CTDSPL2	3572.61	-0.72992	0.0451077	-16.1817	6.78655e-59	2.14902e-57
NFIL3	550.594	-0.730593	0.0923337	-7.91253	2.52213e-15	1.46372e-14
MCMBP	7435.43	-0.731152	0.0499141	-14.6482	1.38363e-48	3.2629e-47
MORC4	1324.47	-0.731463	0.0633698	-11.5428	8.02981e-31	9.94504e-30
INCENP	4253.24	-0.731544	0.0536864	-13.6263	2.79547e-42	5.3557e-41
UBE2E3	1496.88	-0.732687	0.0607017	-12.0703	1.51602e-33	2.09199e-32
MAP3K5	314.65	-0.733182	0.100458	-7.29836	2.91287e-13	1.48177e-12
DENND6A	2199.4	-0.733187	0.0503959	-14.5485	5.96566e-48	1.38211e-46
RFX2	859.274	-0.733188	0.0811793	-9.03171	1.69006e-19	1.23419e-18
CARS	2173.9	-0.73336	0.0507935	-14.4381	2.9815e-47	6.79885e-46
TATDN3	1422.15	-0.733805	0.0671376	-10.9299	8.29693e-28	9.09526e-27
RBBP6	5240.97	-0.734011	0.0965696	-7.60085	2.94182e-14	1.59377e-13
GINS4	2436.4	-0.734303	0.0549038	-13.3744	8.53846e-41	1.56355e-39
XKR9	119.719	-0.734887	0.153967	-4.77302	1.81485e-06	5.28635e-06
SDCBP	2005.96	-0.735119	0.0646951	-11.3628	6.40449e-30	7.57621e-29
YARS	11725.1	-0.735172	0.05121	-14.356	9.7658e-47	2.2027e-45
LYAR	4815.27	-0.73536	0.0479407	-15.339	4.19928e-53	1.14693e-51
RAD18	2841.68	-0.735867	0.049119	-14.9813	9.72873e-51	2.4624e-49
PSMC3IP	352.314	-0.736109	0.108528	-6.78267	1.17973e-11	5.37194e-11
CTU2	1149.38	-0.736669	0.0988856	-7.44971	9.35475e-14	4.92636e-13
CCDC15	476.602	-0.737148	0.0994605	-7.41146	1.24915e-13	6.52464e-13
LRRC59	9345.61	-0.737211	0.0592	-12.4529	1.34856e-35	2.03307e-34
PTPN12	910.086	-0.737306	0.0653327	-11.2854	1.54922e-29	1.80614e-28
FTSJ1	1737.32	-0.737734	0.0604722	-12.1996	3.12514e-34	4.43482e-33
S100A4	1027.42	-0.738072	0.106628	-6.92192	4.45574e-12	2.08659e-11
ALYREF	7603.15	-0.738351	0.0835769	-8.83438	1.00652e-18	7.08621e-18
NAE1	12747.6	-0.738537	0.0485619	-15.2081	3.12244e-52	8.27875e-51
XRCC5	22860.7	-0.738699	0.0446009	-16.5624	1.30244e-61	4.51896e-60
RPS6KA3	1547.17	-0.739299	0.0578581	-12.7778	2.18161e-37	3.53518e-36
PSMD2	16235.7	-0.739644	0.0498006	-14.8521	6.74213e-50	1.65731e-48
SLBP	7469.67	-0.740057	0.0683728	-10.8238	2.65391e-27	2.83429e-26
TWSG1	788.996	-0.740447	0.0848641	-8.72509	2.65966e-18	1.83681e-17
ATP5G3	19323.4	-0.740699	0.0782904	-9.46091	3.05271e-21	2.46237e-20
SUGT1	1953.09	-0.740753	0.0651639	-11.3675	6.06826e-30	7.1902e-29
MNAT1	1468.24	-0.740779	0.0783098	-9.45959	3.09143e-21	2.49084e-20
ILDR2	640.463	-0.741236	0.0887064	-8.35606	6.48469e-17	4.12127e-16
AP3M2	2894.53	-0.741314	0.0406354	-18.2431	2.34837e-74	1.13908e-72
DTYMK	1069.37	-0.741941	0.108592	-6.8324	8.3506e-12	3.83377e-11
ITGB3BP	1510.94	-0.742027	0.0605117	-12.2625	1.43912e-34	2.07677e-33
DENND1A	1566.42	-0.742767	0.0533393	-13.9253	4.44539e-44	9.2366e-43
FASTKD1	1522.75	-0.743345	0.0579622	-12.8246	1.19331e-37	1.95555e-36
ALDOA	45068.4	-0.743807	0.066669	-11.1567	6.64011e-29	7.62483e-28
PRDX3	10479.9	-0.743973	0.0786753	-9.45624	3.19218e-21	2.56773e-20
DCPS	3660.13	-0.744197	0.0701118	-10.6144	2.55354e-26	2.61401e-25
LDLRAP1	588.869	-0.744372	0.08205	-9.07218	1.16657e-19	8.6188e-19
PA2G4P4	3783.38	-0.744741	0.0600718	-12.3975	2.69571e-35	4.043e-34
SFR1	627.467	-0.74507	0.0777306	-9.58529	9.2201e-22	7.61932e-21
ETFA	7820.4	-0.746292	0.0713373	-10.4615	1.29835e-25	1.28707e-24
SOX2	180.257	-0.747003	0.12684	-5.88935	3.87716e-09	1.44737e-08
MCM7	30722.5	-0.747429	0.0509892	-14.6586	1.18734e-48	2.81372e-47
STXBP4	212.064	-0.74925	0.129882	-5.76871	7.98803e-09	2.9057e-08
LSS	3526.13	-0.749844	0.0684436	-10.9557	6.24239e-28	6.87943e-27
CCDC50	553.643	-0.749925	0.0893909	-8.38927	4.89154e-17	3.12933e-16
PRKRA	4842.43	-0.750065	0.0605558	-12.3863	3.09861e-35	4.61387e-34
FOXD2-AS1	297.271	-0.751	0.123667	-6.07274	1.25746e-09	4.88796e-09
ATP13A2	3961.76	-0.751947	0.0581778	-12.925	3.25315e-38	5.46703e-37
ACO1	912.439	-0.752579	0.073745	-10.2052	1.88e-24	1.76477e-23
NREP	4579.57	-0.752687	0.039787	-18.9179	8.12252e-80	4.4286e-78
HMGB2	24545.7	-0.752707	0.0664138	-11.3336	8.94649e-30	1.05403e-28
CDC25A	3285.78	-0.753908	0.0414643	-18.1821	7.1526e-74	3.44632e-72
RAD21	17009	-0.754357	0.0367006	-20.5543	7.03955e-94	5.43057e-92
INADL	546.312	-0.756519	0.0843609	-8.96764	3.02923e-19	2.18246e-18
DEK	17433.6	-0.757271	0.0460888	-16.4307	1.15307e-60	3.89813e-59
MDH1	9588.74	-0.757499	0.0744626	-10.1729	2.62043e-24	2.44242e-23
PRPS1L1	241.419	-0.758786	0.126845	-5.98198	2.20445e-09	8.39359e-09
HMGB1	8371.58	-0.758898	0.0628038	-12.0836	1.28902e-33	1.78383e-32
CRSP8P	302.198	-0.758965	0.12116	-6.26417	3.74827e-10	1.52187e-09
NCAPG	4512	-0.759268	0.0426045	-17.8213	4.82815e-71	2.1612e-69
RFC3	8940.69	-0.760178	0.0505486	-15.0386	4.10364e-51	1.05523e-49
CALM1	8974.61	-0.760922	0.0386485	-19.6882	2.71952e-86	1.74519e-84
KIF22	6823.71	-0.761593	0.0424035	-17.9606	3.96188e-72	1.84756e-70
DHCR24	9831.53	-0.761621	0.0582332	-13.0788	4.35202e-39	7.51397e-38
FKBP11	3390.46	-0.762543	0.0796416	-9.57468	1.02172e-21	8.40021e-21
IFNAR1	2715.41	-0.76291	0.0418437	-18.2324	2.85538e-74	1.38039e-72
SRSF4	4283.8	-0.763202	0.0423321	-18.0289	1.15549e-72	5.47648e-71
ACD	4280.5	-0.763665	0.0576357	-13.2499	4.52002e-40	8.15346e-39
GINS3	2081.53	-0.763783	0.0595701	-12.8216	1.24154e-37	2.03e-36
PAFAH1B3	1850.35	-0.763798	0.094764	-8.06	7.62929e-16	4.55527e-15
MAPK9	3551.5	-0.763912	0.0476646	-16.0268	8.29974e-58	2.56655e-56
MCM4	28525	-0.764002	0.0388336	-19.6737	3.62081e-86	2.31333e-84
MARCKS	378.273	-0.764246	0.0937898	-8.1485	3.68479e-16	2.24823e-15
TPM4	3709.36	-0.764255	0.0545629	-14.0069	1.41526e-44	2.9877e-43
CENPM	2385.13	-0.764642	0.0808999	-9.45171	3.33337e-21	2.67685e-20
RNF138	2783.8	-0.765385	0.0636229	-12.03	2.47098e-33	3.39684e-32
CDYL	1597.55	-0.766334	0.0582876	-13.1475	1.7598e-39	3.10492e-38
NUP85	3079.08	-0.766528	0.0495269	-15.477	4.95938e-54	1.39934e-52
HEXB	961.965	-0.766788	0.0754387	-10.1644	2.85917e-24	2.65981e-23
TIMM50	4843.39	-0.767355	0.0782136	-9.81103	1.00936e-22	8.7291e-22
S100PBP	1799.48	-0.768377	0.0580507	-13.2363	5.41481e-40	9.74329e-39
SESN1	266.37	-0.768599	0.104638	-7.34532	2.05268e-13	1.05493e-12
FBXO43	479.002	-0.769584	0.0865254	-8.89431	5.87828e-19	4.18932e-18
STARD9	675.505	-0.770105	0.153938	-5.0027	5.65327e-07	1.72646e-06
EIF2B3	2601.84	-0.770255	0.072208	-10.6672	1.44958e-26	1.49952e-25
MTX3	1375.23	-0.771008	0.0974673	-7.91043	2.56508e-15	1.48687e-14
GUCA1B	115.824	-0.771125	0.178259	-4.32585	1.51941e-05	4.04183e-05
RACGAP1P	122.488	-0.773233	0.163179	-4.73856	2.15246e-06	6.21855e-06
XBP1	738.449	-0.773413	0.102113	-7.57407	3.617e-14	1.94936e-13
GBAS	5882.51	-0.774205	0.061303	-12.6291	1.45852e-36	2.28928e-35
PFKP	7589.49	-0.775247	0.0480272	-16.1418	1.29648e-58	4.06987e-57
EML1	225.558	-0.777866	0.111631	-6.96821	3.20996e-12	1.52187e-11
LANCL1	4862.3	-0.7782	0.0404266	-19.2497	1.42024e-82	8.2391e-81
KIF20A	3773.57	-0.778535	0.0462171	-16.8452	1.13872e-63	4.21297e-62
NDUFA9	6797.24	-0.778617	0.0798647	-9.7492	1.85929e-22	1.58061e-21
EEA1	2788.26	-0.778665	0.0845866	-9.20554	3.39964e-20	2.58548e-19
BCAP29	900.448	-0.779067	0.0707386	-11.0133	3.2957e-28	3.67109e-27
RASSF6	393.25	-0.779215	0.0984312	-7.91634	2.44603e-15	1.42126e-14
NEO1	361.48	-0.780782	0.0991546	-7.87439	3.42407e-15	1.96826e-14
ANP32E	12655	-0.78093	0.0419117	-18.6328	1.74276e-77	8.89975e-76
PRPS1	7369.5	-0.781103	0.0621918	-12.5596	3.52126e-36	5.44444e-35
HSPE1	2754.45	-0.781342	0.0812226	-9.61976	6.59852e-22	5.481e-21
FAM219A	879.149	-0.781409	0.0742583	-10.5228	6.77929e-26	6.82304e-25
NUP35	1369.02	-0.781876	0.0747934	-10.4538	1.40757e-25	1.39345e-24
TP53BP2	561.051	-0.783032	0.0848635	-9.22696	2.78414e-20	2.12518e-19
WBSCR22	6699.91	-0.783545	0.0731	-10.7188	8.3072e-27	8.69259e-26
TBCE	705.102	-0.78372	0.0951261	-8.23875	1.74019e-16	1.07717e-15
SPPL2A	955.303	-0.783747	0.0718492	-10.9082	1.05295e-27	1.14733e-26
MSH6	11969.2	-0.785072	0.0285648	-27.4838	2.73948e-166	7.64052e-164
TTI2	1063.21	-0.785108	0.0731632	-10.7309	7.28736e-27	7.64751e-26
LRR1	2338.37	-0.785459	0.0639533	-12.2818	1.13501e-34	1.64282e-33
HEY1	755.295	-0.786392	0.0797673	-9.85857	6.29378e-23	5.50867e-22
CDKN2B	101.75	-0.786723	0.178025	-4.41918	9.9075e-06	2.68627e-05
PTCD2	664.818	-0.787551	0.0868392	-9.06907	1.2004e-19	8.85521e-19
ARL6IP6	2306.01	-0.787568	0.0769478	-10.2351	1.38049e-24	1.30177e-23
CDH24	150.893	-0.788971	0.141586	-5.57237	2.51301e-08	8.73749e-08
NDUFS1	5907.44	-0.789224	0.0569919	-13.848	1.30771e-43	2.66746e-42
ZAK	4257.93	-0.789605	0.0403421	-19.5728	2.64024e-85	1.65049e-83
UBE2S	3568.89	-0.790488	0.101416	-7.79449	6.46691e-15	3.66509e-14
PRIM1	1794.18	-0.790522	0.0733061	-10.7838	4.1035e-27	4.34988e-26
TROAP	4006.88	-0.790617	0.0618366	-12.7856	1.97394e-37	3.20943e-36
FAM111B	6689.65	-0.791451	0.0668931	-11.8316	2.68033e-32	3.50838e-31
ANAPC10	933.694	-0.792402	0.0913284	-8.6764	4.08479e-18	2.78522e-17
SLC18A2	363.019	-0.792558	0.114234	-6.938	3.97685e-12	1.872e-11
PHTF1	1600.67	-0.793008	0.0573081	-13.8376	1.51138e-43	3.06997e-42
DCLRE1B	1141.61	-0.793697	0.0668649	-11.8702	1.6913e-32	2.23601e-31
IFNAR2	2266.54	-0.793699	0.0444488	-17.8565	2.57446e-71	1.16679e-69
NRGN	1988.04	-0.793927	0.0711155	-11.1639	6.1237e-29	7.04299e-28
SLC2A4RG	1410.67	-0.79445	0.0731381	-10.8623	1.74241e-27	1.88023e-26
GARS	18034.3	-0.797285	0.038402	-20.7615	9.6407e-96	7.59886e-94
GNL2	7949.56	-0.797314	0.0421566	-18.9132	8.88728e-80	4.82743e-78
EML5	197.114	-0.797499	0.136492	-5.84284	5.13192e-09	1.89578e-08
TMOD3	1544.27	-0.797576	0.0566557	-14.0776	5.215e-45	1.11718e-43
C19orf47	1308.85	-0.797674	0.0666109	-11.9751	4.79725e-33	6.49622e-32
ENO1	60897.3	-0.799131	0.0650141	-12.2917	1.00434e-34	1.46391e-33
PARP9	2084.55	-0.79954	0.127464	-6.27266	3.5492e-10	1.44387e-09
DIP2B	4020.59	-0.80066	0.0703185	-11.3862	4.89974e-30	5.85345e-29
PSMD3	12646.7	-0.800669	0.067742	-11.8194	3.09937e-32	4.04592e-31
GOT1	4356.59	-0.800728	0.0587344	-13.633	2.5477e-42	4.88747e-41
GSG2	1440.4	-0.800929	0.0585235	-13.6856	1.2378e-42	2.41613e-41
TMPO	18120.9	-0.801418	0.0453858	-17.6579	8.84689e-70	3.80731e-68
AHCYL1	3789.85	-0.802121	0.0385824	-20.7898	5.35232e-96	4.24179e-94
ERO1L	1641.83	-0.802549	0.0558878	-14.36	9.22075e-47	2.083e-45
ACOT7	2491.1	-0.803031	0.0717414	-11.1934	4.39202e-29	5.06742e-28
WDHD1	3203.5	-0.803187	0.0548291	-14.6489	1.36861e-48	3.23274e-47
ATAD3A	3441.88	-0.803246	0.0730089	-11.002	3.73625e-28	4.14907e-27
C6orf223	1680.48	-0.803928	0.075199	-10.6907	1.12541e-26	1.17086e-25
FAM162A	2318.59	-0.80462	0.085456	-9.4156	4.70372e-21	3.74824e-20
G2E3	2230.16	-0.804989	0.0540528	-14.8926	3.67904e-50	9.10531e-49
RNFT2	282.08	-0.806352	0.109046	-7.39463	1.41803e-13	7.36594e-13
DPY19L1	1782.19	-0.806675	0.0528457	-15.2647	1.3137e-52	3.50877e-51
CENPP	720.364	-0.806698	0.0845356	-9.54269	1.39168e-21	1.13838e-20
METTL10	975.992	-0.807045	0.078082	-10.3359	4.85015e-25	4.68633e-24
CCSER2	2769.26	-0.807257	0.0433201	-18.6347	1.6815e-77	8.61724e-76
CIT	2855.14	-0.80747	0.0861594	-9.37182	7.12952e-21	5.62872e-20
LIN7C	1003.36	-0.807583	0.0632828	-12.7615	2.68972e-37	4.32952e-36
CHML	195.196	-0.807855	0.159997	-5.04918	4.43709e-07	1.36888e-06
PAQR3	2928.27	-0.807942	0.0513283	-15.7407	7.96143e-56	2.33734e-54
ALG5	1246.22	-0.808035	0.0783202	-10.3171	5.89954e-25	5.66629e-24
ESAM	137.372	-0.808094	0.15242	-5.30177	1.14684e-07	3.73432e-07
DNAJC6	354.935	-0.809225	0.104431	-7.7489	9.26919e-15	5.21051e-14
MTCP1	126.07	-0.81249	0.232688	-3.49176	0.000479851	0.00105652
GPI	28104.2	-0.813247	0.0532672	-15.2673	1.26281e-52	3.37908e-51
LOC341056	624.813	-0.813652	0.0842444	-9.65824	4.53597e-22	3.78729e-21
MRPL13	2682.96	-0.813688	0.0837804	-9.71216	2.67608e-22	2.25778e-21
SHPK	1047.68	-0.814526	0.0788151	-10.3346	4.91231e-25	4.74007e-24
LOC344967	233.858	-0.814546	0.135533	-6.00993	1.85608e-09	7.11005e-09
SPATA5	423.379	-0.814599	0.0909589	-8.95568	3.37641e-19	2.42898e-18
EIF2AK2	1491.25	-0.814745	0.226128	-3.60303	0.000314527	0.000710638
PCYT2	3191.72	-0.815571	0.0741757	-10.9951	4.03412e-28	4.46958e-27
CCDC61	210.218	-0.816123	0.130716	-6.24348	4.27949e-10	1.72836e-09
STIL	2850.91	-0.817551	0.050874	-16.0701	4.13391e-58	1.29211e-56
TTK	3265.72	-0.817773	0.0458412	-17.8392	3.5044e-71	1.57839e-69
RCOR2	227.792	-0.818109	0.115713	-7.07017	1.54747e-12	7.51356e-12
NEDD1	2070.15	-0.818533	0.0517789	-15.8082	2.7299e-56	8.09648e-55
MNX1	276.174	-0.818649	0.129553	-6.31903	2.63206e-10	1.08046e-09
ENO2	2758.33	-0.818897	0.047095	-17.3882	1.01371e-67	4.14137e-66
MCM2	14354.3	-0.820907	0.0599452	-13.6943	1.09809e-42	2.15502e-41
NFIB	930.651	-0.821279	0.0831873	-9.87265	5.46984e-23	4.80782e-22
TRIP13	3644.99	-0.821938	0.0522488	-15.7312	9.23945e-56	2.70706e-54
ARL6IP5	4915.63	-0.822429	0.0787908	-10.4381	1.66045e-25	1.63709e-24
FOCAD	820.662	-0.823427	0.0678423	-12.1374	6.69449e-34	9.38069e-33
POLD1	5794.16	-0.823674	0.0520749	-15.8171	2.37191e-56	7.07816e-55
MKI67	23460.9	-0.823832	0.160151	-5.14411	2.68799e-07	8.48214e-07
NUDT15	1473.74	-0.824036	0.0820169	-10.0471	9.45653e-24	8.58786e-23
KLHL7	2870.76	-0.824971	0.0465604	-17.7183	3.02962e-70	1.31948e-68
CNIH4	806.158	-0.825075	0.10235	-8.06131	7.54784e-16	4.51035e-15
CENPE	5666.56	-0.825639	0.124254	-6.64478	3.03669e-11	1.33864e-10
DHRS13	802.122	-0.826907	0.0928138	-8.90931	5.13498e-19	3.67041e-18
SMC2	7797.48	-0.82729	0.0602288	-13.7358	6.19757e-43	1.22457e-41
METTL22	1360.28	-0.82887	0.0663553	-12.4914	8.31801e-36	1.26852e-34
KIAA0226L	2689.88	-0.829206	0.0528915	-15.6775	2.15584e-55	6.29098e-54
TUBGCP3	2553	-0.82923	0.0499922	-16.5872	8.62556e-62	3.00713e-60
SPDL1	1906.47	-0.829702	0.0545574	-15.2079	3.13593e-52	8.29934e-51
ESPL1	6274.44	-0.830634	0.0616879	-13.4651	2.50986e-41	4.66674e-40
YIF1B	2346.1	-0.830747	0.0886281	-9.3734	7.02305e-21	5.54767e-20
TUBA4A	8362.27	-0.832656	0.0679846	-12.2477	1.72819e-34	2.48157e-33
NUF2	2472.94	-0.832954	0.0555005	-15.008	6.50372e-51	1.66062e-49
KIAA1524	1025.74	-0.833087	0.0707573	-11.7739	5.32278e-32	6.89252e-31
LIN54	1644.58	-0.833791	0.0550714	-15.1402	8.79607e-52	2.31523e-50
ISOC1	1034.52	-0.834	0.0651073	-12.8096	1.44839e-37	2.36288e-36
C1orf198	449.846	-0.834178	0.088439	-9.43224	4.01424e-21	3.20234e-20
NIPA2	4248.92	-0.834285	0.056258	-14.8296	9.4269e-50	2.30166e-48
SNX10	6237.04	-0.834334	0.0563142	-14.8157	1.16004e-49	2.8181e-48
NSDHL	3510.03	-0.834366	0.0644888	-12.9382	2.74114e-38	4.62803e-37
CENPO	1710.36	-0.834976	0.0514502	-16.2288	3.15465e-59	1.01445e-57
PCGF6	842.212	-0.835037	0.0805146	-10.3713	3.35103e-25	3.25737e-24
PGAM4	131.318	-0.835136	0.188925	-4.42046	9.84902e-06	2.67241e-05
SLAIN1	2799.21	-0.835279	0.0572821	-14.5819	3.66398e-48	8.57077e-47
C17orf53	780.959	-0.835377	0.070415	-11.8636	1.82879e-32	2.41118e-31
KIAA1211	1029.15	-0.8359	0.0715068	-11.6898	1.43734e-31	1.82698e-30
CDK8	892.612	-0.836129	0.0716028	-11.6773	1.66471e-31	2.11043e-30
SAR1B	1974.96	-0.836379	0.0651972	-12.8284	1.13615e-37	1.86398e-36
PPP1R2	1751.05	-0.836722	0.0525018	-15.937	3.50594e-57	1.06374e-55
PARP16	979.544	-0.83768	0.0603592	-13.8783	8.5811e-44	1.76778e-42
SHCBP1	3461.59	-0.837829	0.0498528	-16.8061	2.20316e-63	8.08922e-62
MGST2	222.86	-0.838383	0.144599	-5.79799	6.71125e-09	2.45172e-08
PGK1	18396.4	-0.83957	0.0845372	-9.93136	3.04075e-23	2.70386e-22
SLC37A4	1614.39	-0.839702	0.0623547	-13.4665	2.46116e-41	4.58205e-40
AAK1	333.894	-0.839922	0.138838	-6.04966	1.45151e-09	5.60619e-09
UQCRC1	9446.43	-0.840016	0.0766794	-10.9549	6.29442e-28	6.93151e-27
LOC100130872	307.729	-0.842226	0.101615	-8.28842	1.14761e-16	7.18336e-16
GFPT1	1948.96	-0.842233	0.051858	-16.2411	2.58082e-59	8.31769e-58
ARID2	3619.84	-0.845475	0.0688369	-12.2823	1.12766e-34	1.63381e-33
FADS2	335.884	-0.845751	0.138968	-6.08594	1.15807e-09	4.51247e-09
MRPL2	2436.14	-0.847119	0.0764819	-11.0761	1.63923e-28	1.85299e-27
POLH	3229.57	-0.847951	0.0451791	-18.7686	1.36326e-78	7.24228e-77
PTGES3	18738	-0.848405	0.0661141	-12.8324	1.07912e-37	1.77242e-36
MYO1D	1062.6	-0.848609	0.0730676	-11.614	3.49759e-31	4.38423e-30
NQO1	440.297	-0.848748	0.107145	-7.92146	2.34732e-15	1.36555e-14
C16orf95	537.639	-0.848749	0.0914898	-9.27697	1.74363e-20	1.34797e-19
APOO	958.118	-0.849547	0.0997677	-8.51525	1.66232e-17	1.09287e-16
CENPK	1681.68	-0.849896	0.0723018	-11.7548	6.66927e-32	8.59772e-31
HMGXB4	2563.47	-0.851267	0.0504608	-16.8699	7.49636e-64	2.78768e-62
FANCE	794.303	-0.851929	0.0948592	-8.98098	2.68369e-19	1.94316e-18
PGAM1	2234.53	-0.852748	0.088315	-9.65575	4.64728e-22	3.87576e-21
CDK16	4644.68	-0.853625	0.042703	-19.9898	6.75283e-89	4.55517e-87
[truncated: 460 more rows]
