# Supplementary material for: Biphasic control of the B cell transcriptome by mTORC1 and GSK3
Source: Cell Rep. Author manuscript; Available in PMC 2025 Nov 7. (PMC12594101; doi:10.1016/j.celrep.2025.116361)
Supplement: 10 [file NIHMS2120106-supplement-10.xlsx]

## Sheet: Table S6A
Table S6A: STRING analysis of significantly down-regulated genes in 2 day rapamycin treated SU-DHL-4 cells
MCL cluster number (n.c. no cluster assigned)	Regulator (Repressor)	STRING ID	STRING description	STRING Family	STRING Development level
1	ACD	9606.ENSP00000483117	Adrenocortical dysplasia protein homolog; Component of the shelterin complex (telosome) that is involved in the regulation of telomere length and protection. Shelterin associates with arrays of double-stranded TTAGGG repeats added by telomerase and protects chromosome ends. Without its protective activity, telomeres are no longer hidden from the DNA damage surveillance and chromosome ends are ina…	Other	Tbio
1	FANCD2	9606.ENSP00000287647	Fanconi anemia group D2 protein; Required for maintenance of chromosomal stability. Promotes accurate and efficient pairing of homologs during meiosis. Involved in the repair of DNA double-strand breaks, both by homologous recombination and single-strand annealing. May participate in S phase and G2 phase checkpoint activation upon DNA damage. Plays a role in preventing breakage and loss of misseg…	Other	Tbio
1	CEP76	9606.ENSP00000262127	Centrosomal protein of 76 kDa; Centrosomal protein involved in regulation of centriole duplication. Required to limit centriole duplication to once per cell cycle by preventing centriole reduplication. ; Belongs to the CEP76 family.	Other	Tdark
1	CDK2	9606.ENSP00000266970	Cyclin-dependent kinase 2; Serine/threonine-protein kinase involved in the control of the cell cycle; essential for meiosis, but dispensable for mitosis. Phosphorylates CTNNB1, USP37, p53/TP53, NPM1, CDK7, RB1, BRCA2, MYC, NPAT, EZH2. Triggers duplication of centrosomes and DNA. Acts at the G1-S transition to promote the E2F transcriptional program and the initiation of DNA synthesis, and modulat…	Kinase	Tchem
1	CENPA	9606.ENSP00000336868	Histone H3-like centromeric protein A; Histone H3-like nucleosomal protein that is specifically found in centromeric nucleosomes (PubMed:7962047, PubMed:9024683, PubMed:11756469, PubMed:14667408, PubMed:15702419, PubMed:15475964, PubMed:15282608, PubMed:17651496, PubMed:19114591, PubMed:27499292, PubMed:20739937). Replaces conventional H3 in the nucleosome core of centromeric chromatin at the inn…	Other	Tbio
1	OIP5	9606.ENSP00000220514	Protein Mis18-beta; Required for recruitment of CENPA to centromeres and normal chromosome segregation during mitosis; Belongs to the mis18 family.	Other	Tbio
1	CHAF1B	9606.ENSP00000315700	Chromatin assembly factor 1 subunit B; Complex that is thought to mediate chromatin assembly in DNA replication and DNA repair. Assembles histone octamers onto replicating DNA in vitro. CAF-1 performs the first step of the nucleosome assembly process, bringing newly synthesized histones H3 and H4 to replicating DNA; histones H2A/H2B can bind to this chromatin precursor subsequent to DNA replicati…	Other	Tbio
1	DMC1	9606.ENSP00000216024	Meiotic recombination protein DMC1/LIM15 homolog; May participate in meiotic recombination, specifically in homologous strand assimilation, which is required for the resolution of meiotic double-strand breaks.	Other	Tbio
1	CDC6	9606.ENSP00000209728	Cell division control protein 6 homolog; Involved in the initiation of DNA replication. Also participates in checkpoint controls that ensure DNA replication is completed before mitosis is initiated.	Other	Tbio
1	SLBP	9606.ENSP00000417686	Histone RNA hairpin-binding protein; RNA-binding protein involved in the histone pre-mRNA processing. Binds the stem-loop structure of replication-dependent histone pre-mRNAs and contributes to efficient 3'-end processing by stabilizing the complex between histone pre-mRNA and U7 small nuclear ribonucleoprotein (snRNP), via the histone downstream element (HDE). Plays an important role in targetin…	Other	Tbio
1	STIL	9606.ENSP00000360944	SCL-interrupting locus protein; Immediate-early gene. Plays an important role in embryonic development as well as in cellular growth and proliferation; its long- term silencing affects cell survival and cell cycle distribution as well as decreases CDK1 activity correlated with reduced phosphorylation of CDK1. Plays a role as a positive regulator of the sonic hedgehog pathway, acting downstream of…	Other	Tbio
1	PSMC3IP	9606.ENSP00000377384	Homologous-pairing protein 2 homolog; Plays an important role in meiotic recombination. Stimulates DMC1-mediated strand exchange required for pairing homologous chromosomes during meiosis. The complex PSMC3IP/MND1 binds DNA, stimulates the recombinase activity of DMC1 as well as DMC1 D-loop formation from double-strand DNA. This complex stabilizes presynaptic RAD51 and DMC1 filaments formed on si…	Other	Tbio
1	FIGNL1	9606.ENSP00000410811	Fidgetin-like protein 1; Involved in DNA double-strand break (DBS) repair via homologous recombination (HR). Recruited at DSB sites independently of BRCA2, RAD51 and RAD51 paralogs in a H2AX-dependent manner. May regulate osteoblast proliferation and differentiation . May play a role in the control of male meiosis dynamic (By similarity); Belongs to the AAA ATPase family.	Enzyme	Tbio
1	CDK1	9606.ENSP00000378699	Cyclin-dependent kinase 1; Plays a key role in the control of the eukaryotic cell cycle by modulating the centrosome cycle as well as mitotic onset; promotes G2-M transition, and regulates G1 progress and G1-S transition via association with multiple interphase cyclins. Required in higher cells for entry into S-phase and mitosis. Phosphorylates PARVA/actopaxin, APC, AMPH, APC, BARD1, Bcl-xL/BCL2L…	Kinase	Tchem
1	GINS4	9606.ENSP00000276533	DNA replication complex GINS protein SLD5, N-terminally processed; The GINS complex plays an essential role in the initiation of DNA replication, and progression of DNA replication forks. GINS4 is important for GINS complex assembly. GINS complex seems to bind preferentially to single-stranded DNA.	Other	Tbio
1	NCAPG	9606.ENSP00000251496	Condensin complex subunit 3; Regulatory subunit of the condensin complex, a complex required for conversion of interphase chromatin into mitotic-like condense chromosomes. The condensin complex probably introduces positive supercoils into relaxed DNA in the presence of type I topoisomerases and converts nicked DNA into positive knotted forms in the presence of type II topoisomerases.	Other	Tbio
1	POLK	9606.ENSP00000241436	DNA polymerase kappa; DNA polymerase specifically involved in DNA repair. Plays an important role in translesion synthesis, where the normal high-fidelity DNA polymerases cannot proceed and DNA synthesis stalls. Depending on the context, it inserts the correct base, but causes frequent base transitions, transversions and frameshifts. Lacks 3'-5' proofreading exonuclease activity. Forms a Schiff b…	Enzyme	Tbio
1	HAUS8	9606.ENSP00000253669	HAUS augmin-like complex subunit 8; Contributes to mitotic spindle assembly, maintenance of centrosome integrity and completion of cytokinesis as part of the HAUS augmin-like complex.	Other	Tbio
1	RFC4	9606.ENSP00000376272	Replication factor C subunit 4; The elongation of primed DNA templates by DNA polymerase delta and epsilon requires the action of the accessory proteins proliferating cell nuclear antigen (PCNA) and activator 1. This subunit may be involved in the elongation of the multiprimed DNA template.	Other	Tbio
1	CENPH	9606.ENSP00000283006	Centromere protein H; Component of the CENPA-NAC (nucleosome-associated) complex, a complex that plays a central role in assembly of kinetochore proteins, mitotic progression and chromosome segregation. The CENPA-NAC complex recruits the CENPA-CAD (nucleosome distal) complex and may be involved in incorporation of newly synthesized CENPA into centromeres. Required for chromosome congression and e…	Other	Tbio
1	DLGAP5	9606.ENSP00000247191	Disks large-associated protein 5; Potential cell cycle regulator that may play a role in carcinogenesis of cancer cells. Mitotic phosphoprotein regulated by the ubiquitin-proteasome pathway. Key regulator of adherens junction integrity and differentiation that may be involved in CDH1-mediated adhesion and signaling in epithelial cells.	Other	Tbio
1	LIG3	9606.ENSP00000367787	DNA ligase 3; Isoform 3 functions as heterodimer with DNA-repair protein XRCC1 in the nucleus and can correct defective DNA strand-break repair and sister chromatid exchange following treatment with ionizing radiation and alkylating agents. Isoform 1 is targeted to mitochondria, where it functions as DNA ligase in mitochondrial base-excision DNA repair .	Enzyme	Tbio
1	KIAA0101	9606.ENSP00000300035	PCNA-associated factor; PCNA-binding protein that acts as a regulator of DNA repair during DNA replication. Following DNA damage, the interaction with PCNA is disrupted, facilitating the interaction between monoubiquitinated PCNA and the translesion DNA synthesis DNA polymerase eta (POLH) at stalled replisomes, facilitating the bypass of replication-fork- blocking lesions. Also acts as a regulato…	Other	Tbio
1	BRCA1	9606.ENSP00000418960	Breast cancer type 1 susceptibility protein; E3 ubiquitin-protein ligase that specifically mediates the formation of 'Lys-6'-linked polyubiquitin chains and plays a central role in DNA repair by facilitating cellular responses to DNA damage. It is unclear whether it also mediates the formation of other types of polyubiquitin chains. The E3 ubiquitin-protein ligase activity is required for its tum…	Other	Tchem
1	DCLRE1A	9606.ENSP00000355185	DNA cross-link repair 1A protein; May be required for DNA interstrand cross-link repair. Also required for checkpoint mediated cell cycle arrest in early prophase in response to mitotic spindle poisons.	Other	Tbio
1	TLK1	9606.ENSP00000411099	Serine/threonine-protein kinase tousled-like 1; Rapidly and transiently inhibited by phosphorylation following the generation of DNA double-stranded breaks during S-phase. This is cell cycle checkpoint and ATM-pathway dependent and appears to regulate processes involved in chromatin assembly. Isoform 3 phosphorylates and enhances the stability of the t-SNARE SNAP23, augmenting its assembly with s…	Kinase	Tchem
1	FANCE	9606.ENSP00000229769	Fanconi anemia group E protein; As part of the Fanconi anemia (FA) complex functions in DNA cross-links repair. Required for the nuclear accumulation of FANCC and provides a critical bridge between the FA complex and FANCD2.	Other	Tbio
1	CHTF18	9606.ENSP00000262315	Chromosome transmission fidelity protein 18 homolog; Chromosome cohesion factor involved in sister chromatid cohesion and fidelity of chromosome transmission. Component of one of the cell nuclear antigen loader complexes, CTF18-replication factor C (CTF18-RFC), which consists of CTF18, CTF8, DCC1, RFC2, RFC3, RFC4 and RFC5. The CTF18-RFC complex binds to single-stranded and primed DNAs and has we…	Other	Tbio
1	CDKN3	9606.ENSP00000335357	Cyclin-dependent kinase inhibitor 3; May play a role in cell cycle regulation. Dual specificity phosphatase active toward substrates containing either phosphotyrosine or phosphoserine residues. Dephosphorylates CDK2 at 'Thr-160' in a cyclin-dependent manner.	Enzyme	Tbio
1	TFDP2	9606.ENSP00000420616	Transcription factor Dp-2; Can stimulate E2F-dependent transcription. Binds DNA cooperatively with E2F family members through the E2 recognition site, 5'-TTTC[CG]CGC-3', found in the promoter region of a number of genes whose products are involved in cell cycle regulation or in DNA replication. The TFDP2:E2F complex functions in the control of cell- cycle progression from G1 to S phase. The E2F1:…	Transcription Factor	Tbio
1	MCM4	9606.ENSP00000262105	DNA replication licensing factor MCM4; Acts as component of the MCM2-7 complex (MCM complex) which is the putative replicative helicase essential for 'once per cell cycle' DNA replication initiation and elongation in eukaryotic cells. The active ATPase sites in the MCM2-7 ring are formed through the interaction surfaces of two neighboring subunits such that a critical structure of a conserved arg…	Other	Tchem
1	POLD3	9606.ENSP00000263681	DNA polymerase delta subunit 3; Accessory component of both the DNA polymerase delta complex and the DNA polymerase zeta complex (PubMed:22801543, PubMed:17317665, PubMed:24449906). As a component of the trimeric and tetrameric DNA polymerase delta complexes (Pol-delta3 and Pol-delta4, respectively), plays a role in high fidelity genome replication, including in lagging strand synthesis, and repa…	Enzyme	Tbio
1	MASTL	9606.ENSP00000365107	Serine/threonine-protein kinase greatwall; Serine/threonine kinase that plays a key role in M phase by acting as a regulator of mitosis entry and maintenance. Acts by promoting the inactivation of protein phosphatase 2A (PP2A) during M phase: does not directly inhibit PP2A but acts by mediating phosphorylation and subsequent activation of ARPP19 and ENSA at 'Ser- 62' and 'Ser-67', respectively. A…	Kinase	Tbio
1	KIF18B	9606.ENSP00000465992	Kinesin-like protein KIF18B; In complex with KIF2C, constitutes the major microtubule plus-end depolymerizing activity in mitotic cells. Its major role may be to transport KIF2C and/or MAPRE1 along microtubules. ; Belongs to the TRAFAC class myosin-kinesin ATPase superfamily. Kinesin family.	Other	Tbio
1	FBXO5	9606.ENSP00000229758	F-box only protein 5; Regulator of APC activity during mitotic and meiotic cell cycle (PubMed:17485488, PubMed:17234884, PubMed:17875940, PubMed:23708001, PubMed:23708605, PubMed:16921029). During mitotic cell cycle plays a role as both substrate and inhibitor of APC-FZR1 complex (PubMed:29875408, PubMed:17485488, PubMed:17234884, PubMed:17875940, PubMed:23708001, PubMed:23708605, PubMed:16921029…	Other	Tbio
1	SMC2	9606.ENSP00000286398	Structural maintenance of chromosomes protein 2; Central component of the condensin complex, a complex required for conversion of interphase chromatin into mitotic-like condense chromosomes. The condensin complex probably introduces positive supercoils into relaxed DNA in the presence of type I topoisomerases and converts nicked DNA into positive knotted forms in the presence of type II topoisome…	Other	Tchem
1	KIF20B	9606.ENSP00000360793	Kinesin-like protein KIF20B; Plus-end-directed motor enzyme that is required for completion of cytokinesis . Required for proper midbody organization and abscission in polarized cortical stem cells. Plays a role in the regulation of neuronal polarization by mediating the transport of specific cargos. Participates in the mobilization of SHTN1 and in the accumulation of PIP3 in the growth cone of p…	Other	Tbio
1	XRCC2	9606.ENSP00000352271	DNA repair protein XRCC2; Involved in the homologous recombination repair (HRR) pathway of double-stranded DNA, thought to repair chromosomal fragmentation, translocations and deletions. Part of the Rad21 paralog protein complex BCDX2 which acts in the BRCA1-BRCA2-dependent HR pathway. Upon DNA damage, BCDX2 acts downstream of BRCA2 recruitment and upstream of RAD51 recruitment. BCDX2 binds predo…	Other	Tbio
1	DNA2	9606.ENSP00000351185	DNA replication ATP-dependent helicase/nuclease DNA2; Key enzyme involved in DNA replication and DNA repair in nucleus and mitochondrion. Involved in Okazaki fragments processing by cleaving long flaps that escape FEN1: flaps that are longer than 27 nucleotides are coated by replication protein A complex (RPA), leading to recruit DNA2 which cleaves the flap until it is too short to bind RPA and b…	Enzyme	Tbio
1	CEP57L1	9606.ENSP00000357966	Centrosomal protein CEP57L1; Centrosomal protein which may be required for microtubule attachment to centrosomes; Belongs to the translokin family.	Other	Tdark
1	TTK	9606.ENSP00000358813	Dual specificity protein kinase TTK; Phosphorylates proteins on serine, threonine, and tyrosine. Probably associated with cell proliferation. Essential for chromosome alignment by enhancing AURKB activity (via direct CDCA8 phosphorylation) at the centromere, and for the mitotic checkpoint.	Kinase	Tchem
1	POLA2	9606.ENSP00000265465	DNA polymerase alpha subunit B; Accessory subunit of the DNA polymerase alpha complex (also known as the alpha DNA polymerase-primase complex) which plays an essential role in the initiation of DNA synthesis . During the S phase of the cell cycle, the DNA polymerase alpha complex (composed of a catalytic subunit POLA1, an accessory subunit POLA2 and two primase subunits, the catalytic subunit PRI…	Enzyme	Tbio
1	GINS3	9606.ENSP00000401018	DNA replication complex GINS protein PSF3; The GINS complex plays an essential role in the initiation of DNA replication, and progression of DNA replication forks. GINS complex seems to bind preferentially to single-stranded DNA. ; Belongs to the GINS3/PSF3 family.	Other	Tbio
1	CEP55	9606.ENSP00000360540	Centrosomal protein of 55 kDa; Plays a role in mitotic exit and cytokinesis . Recruits PDCD6IP and TSG101 to midbody during cytokinesis. Required for successful completion of cytokinesis . Not required for microtubule nucleation . Plays a role in the development of the brain and kidney .	Other	Tbio
1	AURKB	9606.ENSP00000313950	Aurora kinase B; Serine/threonine-protein kinase component of the chromosomal passenger complex (CPC), a complex that acts as a key regulator of mitosis. The CPC complex has essential functions at the centromere in ensuring correct chromosome alignment and segregation and is required for chromatin-induced microtubule stabilization and spindle assembly. Involved in the bipolar attachment of spindl…	Kinase	Tchem
1	MMS22L	9606.ENSP00000275053	Protein MMS22-like; Component of the MMS22L-TONSL complex, a complex that stimulates the recombination-dependent repair of stalled or collapsed replication forks. The MMS22L-TONSL complex is required to maintain genome integrity during DNA replication by promoting homologous recombination-mediated repair of replication fork-associated double- strand breaks. It may act by mediating the assembly of…	Other	Tbio
1	GTSE1	9606.ENSP00000415430	G2 and S phase-expressed protein 1; May be involved in p53-induced cell cycle arrest in G2/M phase by interfering with microtubule rearrangements that are required to enter mitosis. Overexpression delays G2/M phase progression.	Enzyme	Tbio
1	TIMELESS	9606.ENSP00000450607	Protein timeless homolog; Plays an important role in the control of DNA replication, maintenance of replication fork stability, maintenance of genome stability throughout normal DNA replication, DNA repair and in the regulation of the circadian clock (PubMed:9856465, PubMed:17141802, PubMed:17296725, PubMed:23418588, PubMed:26344098). Required to stabilize replication forks during DNA replication…	Other	Tbio
1	HJURP	9606.ENSP00000414109	Holliday junction recognition protein; Centromeric protein that plays a central role in the incorporation and maintenance of histone H3-like variant CENPA at centromeres. Acts as a specific chaperone for CENPA and is required for the incorporation of newly synthesized CENPA molecules into nucleosomes at replicated centromeres. Prevents CENPA-H4 tetramerization and prevents premature DNA binding b…	Other	Tbio
1	MCM6	9606.ENSP00000264156	DNA replication licensing factor MCM6; Acts as component of the MCM2-7 complex (MCM complex) which is the putative replicative helicase essential for 'once per cell cycle' DNA replication initiation and elongation in eukaryotic cells. The active ATPase sites in the MCM2-7 ring are formed through the interaction surfaces of two neighboring subunits such that a critical structure of a conserved arg…	Other	Tbio
1	INCENP	9606.ENSP00000378295	Inner centromere protein; Component of the chromosomal passenger complex (CPC), a complex that acts as a key regulator of mitosis. The CPC complex has essential functions at the centromere in ensuring correct chromosome alignment and segregation and is required for chromatin-induced microtubule stabilization and spindle assembly. Acts as a scaffold regulating CPC localization and activity. The C-…	Other	Tbio
1	UNG	9606.ENSP00000242576	Uracil-DNA glycosylase; Excises uracil residues from the DNA which can arise as a result of misincorporation of dUMP residues by DNA polymerase or due to deamination of cytosine.	Enzyme	Tbio
1	GINS2	9606.ENSP00000253462	DNA replication complex GINS protein PSF2; The GINS complex plays an essential role in the initiation of DNA replication, and progression of DNA replication forks. GINS complex seems to bind preferentially to single-stranded DNA.	Other	Tbio
1	CCNA2	9606.ENSP00000481380	Cyclin-A2; Cyclin which controls both the G1/S and the G2/M transition phases of the cell cycle. Functions through the formation of specific serine/threonine protein kinase holoenzyme complexes with the cyclin- dependent protein kinases CDK1 or CDK2. The cyclin subunit confers the substrate specificity of these complexes and differentially interacts with and activates CDK1 and CDK2 throughout the…	Other	Tchem
1	PARPBP	9606.ENSP00000440850	PCNA-interacting partner; Required to suppress inappropriate homologous recombination, thereby playing a central role DNA repair and in the maintenance of genomic stability. Antagonizes homologous recombination by interfering with the formation of the RAD51-DNA homologous recombination structure. Binds single-strand DNA and poly(A) homopolymers. Positively regulate the poly(ADP-ribosyl)ation acti…	Other	Tbio
1	CDC25A	9606.ENSP00000303706	M-phase inducer phosphatase 1; Tyrosine protein phosphatase which functions as a dosage- dependent inducer of mitotic progression. Directly dephosphorylates CDK1 and stimulates its kinase activity. Also dephosphorylates CDK2 in complex with cyclin E, in vitro.	Enzyme	Tchem
1	ERCC6L	9606.ENSP00000334675	DNA excision repair protein ERCC-6-like; DNA helicase that acts as an essential component of the spindle assembly checkpoint. Contributes to the mitotic checkpoint by recruiting MAD2 to kinetochores and monitoring tension on centromeric chromatin . Acts as a tension sensor that associates with catenated DNA which is stretched under tension until it is resolved during anaphase . Functions as ATP-d…	Other	Tbio
1	TPX2	9606.ENSP00000300403	Targeting protein for Xklp2; Spindle assembly factor required for normal assembly of mitotic spindles. Required for normal assembly of microtubules during apoptosis. Required for chromatin and/or kinetochore dependent microtubule nucleation. Mediates AURKA localization to spindle microtubules . Activates AURKA by promoting its autophosphorylation at 'Thr-288' and protects this residue against dep…	Other	Tbio
1	MCM7	9606.ENSP00000307288	DNA replication licensing factor MCM7; Acts as component of the MCM2-7 complex (MCM complex) which is the putative replicative helicase essential for 'once per cell cycle' DNA replication initiation and elongation in eukaryotic cells. The active ATPase sites in the MCM2-7 ring are formed through the interaction surfaces of two neighboring subunits such that a critical structure of a conserved arg…	Other	Tbio
1	SESN3	9606.ENSP00000441927	Sestrin-3; May function as an intracellular leucine sensor that negatively regulates the TORC1 signaling pathway . May also regulate the insulin-receptor signaling pathway through activation of TORC2 (By similarity). This metabolic regulator may also play a role in protection against oxidative and genotoxic stresses (By similarity).	Other	Tbio
1	PCNA	9606.ENSP00000368458	Proliferating cell nuclear antigen; Auxiliary protein of DNA polymerase delta and is involved in the control of eukaryotic DNA replication by increasing the polymerase's processibility during elongation of the leading strand. Induces a robust stimulatory effect on the 3'-5' exonuclease and 3'- phosphodiesterase, but not apurinic-apyrimidinic (AP) endonuclease, APEX2 activities. Has to be loaded o…	Other	Tchem
1	POLD1	9606.ENSP00000472445	DNA polymerase delta catalytic subunit; As the catalytic component of the trimeric (Pol-delta3 complex) and tetrameric DNA polymerase delta complexes (Pol-delta4 complex), plays a crucial role in high fidelity genome replication, including in lagging strand synthesis, and repair. Exhibits both DNA polymerase and 3'- to 5'-exonuclease activities (PubMed:16510448, PubMed:19074196, PubMed:20334433, …	Enzyme	Tclin
1	RAD54B	9606.ENSP00000336606	DNA repair and recombination protein RAD54B; Involved in DNA repair and mitotic recombination. May play an active role in recombination processes in concert with other members of the RAD52 epistasis group; Belongs to the SNF2/RAD54 helicase family.	Other	Tbio
1	CENPW	9606.ENSP00000357308	Centromere protein W; Component of the CENPA-NAC (nucleosome-associated) complex, a complex that plays a central role in assembly of kinetochore proteins, mitotic progression and chromosome segregation (By similarity). The CENPA-NAC complex recruits the CENPA-CAD (nucleosome distal) complex and may be involved in incorporation of newly synthesized CENPA into centromeres (By similarity). Part of a…	Other	Tbio
1	NEIL3	9606.ENSP00000264596	Endonuclease 8-like 3; DNA glycosylase which prefers single-stranded DNA (ssDNA), or partially ssDNA structures such as bubble and fork structures, to double-stranded DNA (dsDNA). In vitro, displays strong glycosylase activity towards the hydantoin lesions spiroiminodihydantoin (Sp) and guanidinohydantoin (Gh) in both ssDNA and dsDNA; also recognizes FapyA, FapyG, 5-OHU, 5-OHC, 5-OHMH, Tg and 8-o…	Enzyme	Tbio
1	UBE2C	9606.ENSP00000348838	Ubiquitin-conjugating enzyme E2 C; Accepts ubiquitin from the E1 complex and catalyzes its covalent attachment to other proteins. In vitro catalyzes 'Lys-11'- and 'Lys-48'-linked polyubiquitination. Acts as an essential factor of the anaphase promoting complex/cyclosome (APC/C), a cell cycle-regulated ubiquitin ligase that controls progression through mitosis. Acts by initiating 'Lys-11'-linked p…	Other	Tbio
1	NT5DC2	9606.ENSP00000406933	5'-nucleotidase domain containing 2	Enzyme	Tbio
1	SPAG5	9606.ENSP00000323300	Sperm-associated antigen 5; Essential component of the mitotic spindle required for normal chromosome segregation and progression into anaphase . Required for chromosome alignment, normal timing of sister chromatid segregation, and maintenance of spindle pole architecture (PubMed:17664331, PubMed:27462074). In complex with SKAP, promotes stable microtubule- kinetochore attachments. May contribute…	Other	Tbio
1	E2F1	9606.ENSP00000345571	Transcription factor E2F1; Transcription activator that binds DNA cooperatively with DP proteins through the E2 recognition site, 5'-TTTC[CG]CGC-3' found in the promoter region of a number of genes whose products are involved in cell cycle regulation or in DNA replication. The DRTF1/E2F complex functions in the control of cell-cycle progression from G1 to S phase. E2F1 binds preferentially RB1 in…	Transcription Factor	Tbio
1	LIG1	9606.ENSP00000263274	DNA ligase 1; DNA ligase that seals nicks in double-stranded DNA during DNA replication, DNA recombination and DNA repair; Belongs to the ATP-dependent DNA ligase family.	Enzyme	Tchem
1	MIS18A	9606.ENSP00000290130	Protein Mis18-alpha; Required for recruitment of CENPA to centromeres and normal chromosome segregation during mitosis.	Other	Tbio
1	MTFR2	9606.ENSP00000395232	Mitochondrial fission regulator 2; May play a role in mitochondrial aerobic respiration essentially in the testis. Can also promote mitochondrial fission (By similarity).	Other	Tbio
1	MSH2	9606.ENSP00000233146	DNA mismatch repair protein Msh2; Component of the post-replicative DNA mismatch repair system (MMR). Forms two different heterodimers: MutS alpha (MSH2-MSH6 heterodimer) and MutS beta (MSH2-MSH3 heterodimer) which binds to DNA mismatches thereby initiating DNA repair. When bound, heterodimers bend the DNA helix and shields approximately 20 base pairs. MutS alpha recognizes single base mismatches…	Other	Tbio
1	CENPM	9606.ENSP00000215980	Centromere protein M; Component of the CENPA-NAC (nucleosome-associated) complex, a complex that plays a central role in assembly of kinetochore proteins, mitotic progression and chromosome segregation. The CENPA-NAC complex recruits the CENPA-CAD (nucleosome distal) complex and may be involved in incorporation of newly synthesized CENPA into centromeres.	Other	Tbio
1	CDCA2	9606.ENSP00000328228	Cell division cycle-associated protein 2; Regulator of chromosome structure during mitosis required for condensin-depleted chromosomes to retain their compact architecture through anaphase. Acts by mediating the recruitment of phopsphatase PP1-gamma subunit (PPP1CC) to chromatin at anaphase and into the following interphase. At anaphase onset, its association with chromatin targets a pool of PPP1…	Other	Tbio
1	KIF11	9606.ENSP00000260731	Kinesin-like protein KIF11; Motor protein required for establishing a bipolar spindle during mitosis . Required in non-mitotic cells for transport of secretory proteins from the Golgi complex to the cell surface ; Belongs to the TRAFAC class myosin-kinesin ATPase superfamily. Kinesin family. BimC subfamily.	Other	Tchem
1	RFC5	9606.ENSP00000408295	Replication factor C subunit 5; The elongation of primed DNA templates by DNA polymerase delta and epsilon requires the action of the accessory proteins proliferating cell nuclear antigen (PCNA) and activator 1.	Other	Tbio
1	RAD51	9606.ENSP00000493712	DNA repair protein RAD51 homolog 1; Plays an important role in homologous strand exchange, a key step in DNA repair through homologous recombination (HR) . Binds to single and double-stranded DNA and exhibits DNA-dependent ATPase activity. Catalyzes the recognition of homology and strand exchange between homologous DNA partners to form a joint molecule between a processed DNA break and the repair…	Other	Tchem
1	ORC6	9606.ENSP00000219097	Origin recognition complex subunit 6; Component of the origin recognition complex (ORC) that binds origins of replication. DNA-binding is ATP-dependent. The specific DNA sequences that define origins of replication have not been identified yet. ORC is required to assemble the pre-replication complex necessary to initiate DNA replication. Does not bind histone H3 and H4 trimethylation marks H3K9me…	Other	Tbio
1	EME1	9606.ENSP00000376952	Crossover junction endonuclease EME1; Interacts with MUS81 to form a DNA structure-specific endonuclease with substrate preference for branched DNA structures with a 5'-end at the branch nick. Typical substrates include 3'-flap structures, replication forks and nicked Holliday junctions. May be required in mitosis for the processing of stalled or collapsed replication forks. ECO:0000269|PubMed:12…	Enzyme	Tbio
1	MAD2L2	9606.ENSP00000235310	Mitotic spindle assembly checkpoint protein MAD2B; Adapter protein able to interact with different proteins and involved in different biological processes (PubMed:11459825, PubMed:11459826, PubMed:17719540, PubMed:17296730, PubMed:19443654, PubMed:29656893). Mediates the interaction between the error-prone DNA polymerase zeta catalytic subunit REV3L and the inserter polymerase REV1, thereby media…	Other	Tbio
1	CKS2	9606.ENSP00000364976	Cyclin-dependent kinases regulatory subunit 2; Binds to the catalytic subunit of the cyclin dependent kinases and is essential for their biological function.	Enzyme	Tbio
1	NCAPD3	9606.ENSP00000433681	Condensin-2 complex subunit D3; Regulatory subunit of the condensin-2 complex, a complex which establishes mitotic chromosome architecture and is involved in physical rigidity of the chromatid axis . May promote the resolution of double-strand DNA catenanes (intertwines) between sister chromatids. Condensin-mediated compaction likely increases tension in catenated sister chromatids, providing dir…	Other	Tbio
1	ITGB3BP	9606.ENSP00000360133	Centromere protein R; Transcription coregulator that can have both coactivator and corepressor functions. Isoform 1, but not other isoforms, is involved in the coactivation of nuclear receptors for retinoid X (RXRs) and thyroid hormone (TRs) in a ligand-dependent fashion. In contrast, it does not coactivate nuclear receptors for retinoic acid, vitamin D, progesterone receptor, nor glucocorticoid.…	Other	Tbio
1	CENPP	9606.ENSP00000364737	Centromere protein P; Component of the CENPA-CAD (nucleosome distal) complex, a complex recruited to centromeres which is involved in assembly of kinetochore proteins, mitotic progression and chromosome segregation. May be involved in incorporation of newly synthesized CENPA into centromeres via its interaction with the CENPA-NAC complex.	Other	Tbio
1	C19orf40	9606.ENSP00000466121	Fanconi anemia core complex-associated protein 24; Plays a role in DNA repair through recruitment of the FA core complex to damaged DNA. Regulates FANCD2 monoubiquitination upon DNA damage. Induces chromosomal instability as well as hypersensitivity to DNA cross-linking agents, when repressed. Targets FANCM/FAAP24 complex to the DNA, preferentially to single strand DNA.	Other	Tbio
1	CENPU	9606.ENSP00000281453	Centromere protein U; Component of the CENPA-NAC (nucleosome-associated) complex, a complex that plays a central role in assembly of kinetochore proteins, mitotic progression and chromosome segregation. The CENPA-NAC complex recruits the CENPA-CAD (nucleosome distal) complex and may be involved in incorporation of newly synthesized CENPA into centromeres. Plays an important role in the correct PL…	Other	Tbio
1	KNTC1	9606.ENSP00000328236	Kinetochore-associated protein 1; Essential component of the mitotic checkpoint, which prevents cells from prematurely exiting mitosis. Required for the assembly of the dynein-dynactin and MAD1-MAD2 complexes onto kinetochores . Its function related to the spindle assembly machinery is proposed to depend on its association in the mitotic RZZ complex.	Other	Tbio
1	PPM1D	9606.ENSP00000306682	Protein phosphatase 1D; Involved in the negative regulation of p53 expression . Required for the relief of p53-dependent checkpoint mediated cell cycle arrest. Binds to and dephosphorylates 'Ser-15' of TP53 and 'Ser-345' of CHEK1 which contributes to the functional inactivation of these proteins . Mediates MAPK14 dephosphorylation and inactivation . Is also an important regulator of global hetero…	Enzyme	Tchem
1	RAD51D	9606.ENSP00000466399	DNA repair protein RAD51 homolog 4; Involved in the homologous recombination repair (HRR) pathway of double-stranded DNA breaks arising during DNA replication or induced by DNA-damaging agents. Bind to single-stranded DNA (ssDNA) and has DNA-dependent ATPase activity. Part of the Rad21 paralog protein complex BCDX2 which acts in the BRCA1-BRCA2-dependent HR pathway. Upon DNA damage, BCDX2 acts do…	Other	Tbio
1	BARD1	9606.ENSP00000260947	BRCA1-associated RING domain protein 1; E3 ubiquitin-protein ligase. The BRCA1-BARD1 heterodimer specifically mediates the formation of 'Lys-6'-linked polyubiquitin chains and coordinates a diverse range of cellular pathways such as DNA damage repair, ubiquitination and transcriptional regulation to maintain genomic stability. Plays a central role in the control of the cell cycle in response to D…	Other	Tbio
1	NASP	9606.ENSP00000255120	Nuclear autoantigenic sperm protein; Required for DNA replication, normal cell cycle progression and cell proliferation. Forms a cytoplasmic complex with HSP90 and H1 linker histones and stimulates HSP90 ATPase activity. NASP and H1 histone are subsequently released from the complex and translocate to the nucleus where the histone is released for binding to DNA.	Other	Tbio
1	FOXM1	9606.ENSP00000342307	Forkhead box protein M1; Transcriptional factor regulating the expression of cell cycle genes essential for DNA replication and mitosis. Plays a role in the control of cell proliferation. Plays also a role in DNA breaks repair participating in the DNA damage checkpoint response.	Transcription Factor	Tbio
1	CDK16	9606.ENSP00000276052	Cyclin-dependent kinase 16; Protein kinase that plays a role in vesicle-mediated transport processes and exocytosis. Regulates GH1 release by brain neurons. Phosphorylates NSF, and thereby regulates NSF oligomerization. Required for normal spermatogenesis. Regulates neuron differentiation and dendrite development (By similarity). Plays a role in the regulation of insulin secretion in response to …	Kinase	Tchem
1	CCNB1	9606.ENSP00000256442	G2/mitotic-specific cyclin-B1; Essential for the control of the cell cycle at the G2/M (mitosis) transition; Belongs to the cyclin family. Cyclin AB subfamily.	Other	Tchem
1	CENPE	9606.ENSP00000265148	Centromere-associated protein E; Microtubule plus-end-directed kinetochore motor which plays an important role in chromosome congression, microtubule-kinetochore conjugation and spindle assembly checkpoint activation. Drives chromosome congression (alignment of chromosomes at the spindle equator resulting in the formation of the metaphase plate) by mediating the lateral sliding of polar chromosom…	Other	Tchem
1	CHEK1	9606.ENSP00000391090	Serine/threonine-protein kinase Chk1; Serine/threonine-protein kinase which is required for checkpoint-mediated cell cycle arrest and activation of DNA repair in response to the presence of DNA damage or unreplicated DNA. May also negatively regulate cell cycle progression during unperturbed cell cycles. This regulation is achieved by a number of mechanisms that together help to preserve the inte…	Kinase	Tchem
1	LIN9	9606.ENSP00000329102	Protein lin-9 homolog; Acts as a tumor suppressor. Inhibits DNA synthesis. Its ability to inhibit oncogenic transformation is mediated through its association with RB1. Plays a role in the expression of genes required for the G1/S transition; Belongs to the lin-9 family.	Other	Tbio
1	DUT	9606.ENSP00000370376	Deoxyuridine 5'-triphosphate nucleotidohydrolase, mitochondrial; This enzyme is involved in nucleotide metabolism: it produces dUMP, the immediate precursor of thymidine nucleotides and it decreases the intracellular concentration of dUTP so that uracil cannot be incorporated into DNA.	Enzyme	Tchem
1	MSH6	9606.ENSP00000234420	DNA mismatch repair protein Msh6; Component of the post-replicative DNA mismatch repair system (MMR). Heterodimerizes with MSH2 to form MutS alpha, which binds to DNA mismatches thereby initiating DNA repair. When bound, MutS alpha bends the DNA helix and shields approximately 20 base pairs, and recognizes single base mismatches and dinucleotide insertion-deletion loops (IDL) in the DNA. After mi…	Epigenetic	Tbio
1	RAD1	9606.ENSP00000371469	Cell cycle checkpoint protein RAD1; Component of the 9-1-1 cell-cycle checkpoint response complex that plays a major role in DNA repair (PubMed:10846170, PubMed:10884395). The 9-1-1 complex is recruited to DNA lesion upon damage by the RAD17-replication factor C (RFC) clamp loader complex . Acts then as a sliding clamp platform on DNA for several proteins involved in long-patch base excision repa…	Other	Tchem
1	SHCBP1	9606.ENSP00000306473	SHC SH2 domain-binding protein 1; May play a role in signaling pathways governing cellular proliferation, cell growth and differentiation. May be a component of a novel signaling pathway downstream of Shc. Acts as a positive regulator of FGF signaling in neural progenitor cells.	Other	Tbio
1	GMNN	9606.ENSP00000230056	Geminin; Inhibits DNA replication by preventing the incorporation of MCM complex into pre-replication complex (pre-RC). It is degraded during the mitotic phase of the cell cycle. Its destruction at the metaphase-anaphase transition permits replication in the succeeding cell cycle; Belongs to the geminin family.	Other	Tbio
1	SPC24	9606.ENSP00000465075	Kinetochore protein Spc24; Acts as a component of the essential kinetochore-associated NDC80 complex, which is required for chromosome segregation and spindle checkpoint activity . Required for kinetochore integrity and the organization of stable microtubule binding sites in the outer plate of the kinetochore . The NDC80 complex synergistically enhances the affinity of the SKA1 complex for microt…	Other	Tbio
1	ZC3HC1	9606.ENSP00000351052	Nuclear-interacting partner of ALK; Essential component of a SCF-type E3 ligase complex, SCF(NIPA), a complex that controls mitotic entry by mediating ubiquitination and subsequent degradation of cyclin B1 (CCNB1). Its cell-cycle-dependent phosphorylation regulates the assembly of the SCF(NIPA) complex, restricting CCNB1 ubiquitination activity to interphase. Its inactivation results in nuclear a…	Other	Tbio
1	MAD2L1	9606.ENSP00000296509	Mitotic spindle assembly checkpoint protein MAD2A; Component of the spindle-assembly checkpoint that prevents the onset of anaphase until all chromosomes are properly aligned at the metaphase plate. Required for the execution of the mitotic checkpoint which monitors the process of kinetochore-spindle attachment and inhibits the activity of the anaphase promoting complex by sequestering CDC20 unti…	Other	Tbio
1	KIF15	9606.ENSP00000324020	Kinesin-like protein KIF15; Plus-end directed kinesin-like motor enzyme involved in mitotic spindle assembly; Belongs to the TRAFAC class myosin-kinesin ATPase superfamily. Kinesin family. KLP2 subfamily.	Other	Tchem
1	AUNIP	9606.ENSP00000443647	Aurora kinase A and ninein-interacting protein; DNA-binding protein that accumulates at DNA double-strand breaks (DSBs) following DNA damage and promotes DNA resection and homologous recombination . Serves as a sensor of DNA damage: binds DNA with a strong preference for DNA substrates that mimic structures generated at stalled replication forks, and anchors RBBP8/CtIP to DSB sites to promote DNA…	Enzyme	Tbio
1	CEP72	9606.ENSP00000264935	Centrosomal protein of 72 kDa; Involved in the recruitment of key centrosomal proteins to the centrosome. Provides centrosomal microtubule-nucleation activity on the gamma-tubulin ring complexes (gamma-TuRCs) and has critical roles in forming a focused bipolar spindle, which is needed for proper tension generation between sister chromatids. Required for localization of KIZ, AKAP9 and gamma-tubuli…	Other	Tbio
1	SMC6	9606.ENSP00000404092	Structural maintenance of chromosomes protein 6; Core component of the SMC5-SMC6 complex, a complex involved in DNA double-strand breaks by homologous recombination. The complex may promote sister chromatid homologous recombination by recruiting the SMC1-SMC3 cohesin complex to double-strand breaks. The complex is required for telomere maintenance via recombination in ALT (alternative lengthening…	Other	Tbio
1	TEX30	9606.ENSP00000365200	Testis-expressed protein 30; Testis expressed 30	Other	Tdark
1	KIF23	9606.ENSP00000260363	Kinesin-like protein KIF23; Component of the centralspindlin complex that serves as a microtubule-dependent and Rho-mediated signaling required for the myosin contractile ring formation during the cell cycle cytokinesis. Essential for cytokinesis in Rho-mediated signaling. Required for the localization of ECT2 to the central spindle. Plus-end-directed motor enzyme that moves antiparallel microtub…	Other	Tbio
1	PKMYT1	9606.ENSP00000262300	Membrane-associated tyrosine- and threonine-specific cdc2-inhibitory kinase; Acts as a negative regulator of entry into mitosis (G2 to M transition) by phosphorylation of the CDK1 kinase specifically when CDK1 is complexed to cyclins. Mediates phosphorylation of CDK1 predominantly on 'Thr-14'. Also involved in Golgi fragmentation. May be involved in phosphorylation of CDK1 on 'Tyr-15' to a lesser…	Kinase	Tchem
1	SAPCD2	9606.ENSP00000386348	Suppressor APC domain-containing protein 2; Plays a role in planar mitotic spindle orientation in retinal progenitor cells (RPCs) and promotes the production of symmetric terminal divisions (By similarity). Negatively regulates the mitotic apical cortex localization of GPSM2 . Involved also in positive regulation of cell proliferation and tumor cell growth . ECO:0000269|PubMed:23576022, ECO:00002…	Other	Tbio
1	SPICE1	9606.ENSP00000295872	Spindle and centriole-associated protein 1; Regulator required for centriole duplication, for proper bipolar spindle formation and chromosome congression in mitosis.	Other	Tbio
1	MCM10	9606.ENSP00000418268	Protein MCM10 homolog; Acts as a replication initiation factor that brings together the MCM2-7 helicase and the DNA polymerase alpha/primase complex in order to initiate DNA replication. Additionally, plays a role in preventing DNA damage during replication. Key effector of the RBBP6 and ZBTB38-mediated regulation of DNA-replication and common fragile sites stability; acts as a direct target of t…	Other	Tbio
1	TUBG1	9606.ENSP00000251413	Tubulin gamma-1 chain; Tubulin is the major constituent of microtubules. The gamma chain is found at microtubule organizing centers (MTOC) such as the spindle poles or the centrosome. Pericentriolar matrix component that regulates alpha/beta chain minus-end nucleation, centrosome duplication and spindle formation.	Other	Tbio
1	CIT	9606.ENSP00000376306	Citron Rho-interacting kinase; Plays a role in cytokinesis. Required for KIF14 localization to the central spindle and midbody. Putative RHO/RAC effector that binds to the GTP-bound forms of RHO and RAC1. It probably binds p21 with a tighter specificity in vivo. Displays serine/threonine protein kinase activity. Plays an important role in the regulation of cytokinesis and the development of the c…	Kinase	Tchem
1	CDKN1B	9606.ENSP00000228872	Cyclin-dependent kinase inhibitor 1B; Important regulator of cell cycle progression. Inhibits the kinase activity of CDK2 bound to cyclin A, but has little inhibitory activity on CDK2 bound to SPDYA . Involved in G1 arrest. Potent inhibitor of cyclin E- and cyclin A-CDK2 complexes. Forms a complex with cyclin type D-CDK4 complexes and is involved in the assembly, stability, and modulation of CCND…	Enzyme	Tbio
1	VRK1	9606.ENSP00000216639	Serine/threonine-protein kinase VRK1; Serine/threonine kinase involved in Golgi disassembly during the cell cycle: following phosphorylation by PLK3 during mitosis, required to induce Golgi fragmentation. Acts by mediating phosphorylation of downstream target protein. Phosphorylates 'Thr-18' of p53/TP53 and may thereby prevent the interaction between p53/TP53 and MDM2. Phosphorylates casein and h…	Kinase	Tbio
1	PBK	9606.ENSP00000428489	Lymphokine-activated killer T-cell-originated protein kinase; Phosphorylates MAP kinase p38. Seems to be active only in mitosis. May also play a role in the activation of lymphoid cells. When phosphorylated, forms a complex with TP53, leading to TP53 destabilization and attenuation of G2/M checkpoint during doxorubicin- induced DNA damage; Belongs to the protein kinase superfamily. STE Ser/Thr pr…	Kinase	Tchem
1	KIF3C	9606.ENSP00000264712	Kinesin-like protein KIF3C; Microtubule-based anterograde translocator for membranous organelles; Belongs to the TRAFAC class myosin-kinesin ATPase superfamily. Kinesin family. Kinesin II subfamily.	Other	Tbio
1	CDCA8	9606.ENSP00000362146	Borealin; Component of the chromosomal passenger complex (CPC), a complex that acts as a key regulator of mitosis. The CPC complex has essential functions at the centromere in ensuring correct chromosome alignment and segregation and is required for chromatin-induced microtubule stabilization and spindle assembly. Major effector of the TTK kinase in the control of attachment-error-correction and …	Other	Tbio
1	KIF2C	9606.ENSP00000361298	Kinesin-like protein KIF2C; In complex with KIF18B, constitutes the major microtubule plus-end depolymerizing activity in mitotic cells . Regulates the turnover of microtubules at the kinetochore and functions in chromosome segregation during mitosis . Plays a role in chromosome congression and is required for the lateral to end- on conversion of the chromosome-microtubule attachment ; Belongs to…	Other	Tbio
1	RAD51AP1	9606.ENSP00000228843	RAD51-associated protein 1; May participate in a common DNA damage response pathway associated with the activation of homologous recombination and double- strand break repair. Functionally cooperates with PALB2 in promoting of D-loop formation by RAD51. Binds to single and double stranded DNA, and is capable of aggregating DNA. Also binds RNA.	Other	Tbio
1	ATAD5	9606.ENSP00000313171	ATPase family AAA domain-containing protein 5; Involved in DNA damage response. Involved in a RAD9A-related damage checkpoint, a pathway that is important in determining whether DNA damage is compatible with cell survival or whether it requires cell elimination by apoptosis. Modulates the RAD9A interaction with BCL2 and thereby induces DNA damages-induced apoptosis.	Enzyme	Tbio
1	RAD54L	9606.ENSP00000361043	DNA repair and recombination protein RAD54-like; Involved in DNA repair and mitotic recombination. Functions in the recombinational DNA repair (RAD52) pathway. Dissociates RAD51 from nucleoprotein filaments formed on dsDNA. Could be involved in the turnover of RAD51 protein-dsDNA filaments (By similarity). May play also an essential role in telomere length maintenance and telomere capping in mamm…	Other	Tbio
1	KNSTRN	9606.ENSP00000249776	Small kinetochore-associated protein; Essential component of the mitotic spindle required for faithful chromosome segregation and progression into anaphase . Promotes the metaphase-to-anaphase transition and is required for chromosome alignment, normal timing of sister chromatid segregation, and maintenance of spindle pole architecture . The astrin (SPAG5)-kinastrin (SKAP) complex promotes stable…	Other	Tbio
1	CENPC	9606.ENSP00000273853	Centromere protein C; Component of the CENPA-NAC (nucleosome-associated) complex, a complex that plays a central role in assembly of kinetochore proteins, mitotic progression and chromosome segregation. The CENPA-NAC complex recruits the CENPA-CAD (nucleosome distal) complex and may be involved in incorporation of newly synthesized CENPA into centromeres. CENPC recruits DNA methylation and DNMT3B…	Other	Tbio
1	CTDSPL2	9606.ENSP00000260327	CTD small phosphatase-like protein 2; Probable phosphatase.	Enzyme	Tbio
1	RAD18	9606.ENSP00000264926	E3 ubiquitin-protein ligase RAD18; E3 ubiquitin-protein ligase involved in postreplication repair of UV-damaged DNA. Postreplication repair functions in gap- filling of a daughter strand on replication of damaged DNA. Associates to the E2 ubiquitin conjugating enzyme UBE2B to form the UBE2B-RAD18 ubiquitin ligase complex involved in mono-ubiquitination of DNA- associated PCNA on 'Lys-164'. Has ss…	Enzyme	Tbio
1	PAQR4	9606.ENSP00000321804	Progestin and adipoQ receptor family member 4	Other	Tdark
1	HELLS	9606.ENSP00000377601	Lymphoid-specific helicase; Plays an essential role in normal development and survival. Involved in regulation of the expansion or survival of lymphoid cells. Required for de novo or maintenance DNA methylation. May control silencing of the imprinted CDKN1C gene through DNA methylation. May play a role in formation and organization of heterochromatin, implying a functional role in the regulation …	Enzyme	Tbio
1	KIF4B	9606.ENSP00000387875	Chromosome-associated kinesin KIF4B; Motor protein that translocates PRC1 to the plus ends of interdigitating spindle microtubules during the metaphase to anaphase transition, an essential step for the formation of an organized central spindle midzone and midbody and for successful cytokinesis. May play a role in mitotic chromosomal positioning and bipolar spindle stabilization (By similarity).	Other	Tbio
1	DSN1	9606.ENSP00000389810	Kinetochore-associated protein DSN1 homolog; Part of the MIS12 complex which is required for normal chromosome alignment and segregation and kinetochore formation during mitosis.	Other	Tbio
1	HUNK	9606.ENSP00000270112	Hormonally up-regulated Neu-associated kinase	Kinase	Tchem
1	PLK1	9606.ENSP00000300093	Serine/threonine-protein kinase PLK1; Serine/threonine-protein kinase that performs several important functions throughout M phase of the cell cycle, including the regulation of centrosome maturation and spindle assembly, the removal of cohesins from chromosome arms, the inactivation of anaphase- promoting complex/cyclosome (APC/C) inhibitors, and the regulation of mitotic exit and cytokinesis. P…	Kinase	Tchem
1	RPA3	9606.ENSP00000223129	Replication protein A 14 kDa subunit; As part of the heterotrimeric replication protein A complex (RPA/RP-A), binds and stabilizes single-stranded DNA intermediates that form during DNA replication or upon DNA stress. It prevents their reannealing and in parallel, recruits and activates different proteins and complexes involved in DNA metabolism. Thereby, it plays an essential role both in DNA re…	Other	Tbio
1	TBCE	9606.ENSP00000439170	Tubulin-specific chaperone E; Tubulin folding cofactor E
1	TIPIN	9606.ENSP00000261881	TIMELESS-interacting protein; Plays an important role in the control of DNA replication and the maintenance of replication fork stability. Important for cell survival after DNA damage or replication stress. May be specifically required for the ATR-CHEK1 pathway in the replication checkpoint induced by hydroxyurea or ultraviolet light. Forms a complex with TIMELESS and this complex regulates DNA r…	Other	Tbio
1	NUSAP1	9606.ENSP00000499238	Nucleolar and spindle-associated protein 1; Microtubule-associated protein with the capacity to bundle and stabilize microtubules (By similarity). May associate with chromosomes and promote the organization of mitotic spindle microtubules around them; Belongs to the NUSAP family.	Other	Tbio
1	NUF2	9606.ENSP00000271452	Kinetochore protein Nuf2; Acts as a component of the essential kinetochore-associated NDC80 complex, which is required for chromosome segregation and spindle checkpoint activity (PubMed:12438418, PubMed:14654001, PubMed:15062103, PubMed:15235793, PubMed:15239953, PubMed:15548592, PubMed:17535814). Required for kinetochore integrity and the organization of stable microtubule binding sites in the o…	Other	Tbio
1	G2E3	9606.ENSP00000206595	G2/M phase-specific E3 ubiquitin-protein ligase; E3 ubiquitin-protein ligase which accepts ubiquitin from an E2 ubiquitin-conjugating enzyme in the form of a thioester and then directly transfers the ubiquitin to targeted substrates. Essential in early embryonic development to prevent apoptotic death.	Epigenetic	Tbio
1	RFC3	9606.ENSP00000369411	Replication factor C subunit 3; The elongation of primed DNA templates by DNA polymerase delta and epsilon requires the action of the accessory proteins proliferating cell nuclear antigen (PCNA) and activator 1.	Other	Tbio
1	SPC25	9606.ENSP00000282074	Kinetochore protein Spc25; Acts as a component of the essential kinetochore-associated NDC80 complex, which is required for chromosome segregation and spindle checkpoint activity . Required for kinetochore integrity and the organization of stable microtubule binding sites in the outer plate of the kinetochore (PubMed:14738735, PubMed:14699129). The NDC80 complex synergistically enhances the affin…	Other	Tbio
1	BUB1	9606.ENSP00000302530	Mitotic checkpoint serine/threonine-protein kinase BUB1; Serine/threonine-protein kinase that performs 2 crucial functions during mitosis: it is essential for spindle-assembly checkpoint signaling and for correct chromosome alignment. Has a key role in the assembly of checkpoint proteins at the kinetochore, being required for the subsequent localization of CENPF, BUB1B, CENPE and MAD2L1. Required…	Kinase	Tchem
1	SLK	9606.ENSP00000358770	STE20-like serine/threonine-protein kinase; Mediates apoptosis and actin stress fiber dissolution.	Kinase	Tchem
1	E2F8	9606.ENSP00000250024	Transcription factor E2F8; Atypical E2F transcription factor that participates in various processes such as angiogenesis and polyploidization of specialized cells. Mainly acts as a transcription repressor that binds DNA independently of DP proteins and specifically recognizes the E2 recognition site 5'-TTTC[CG]CGC-3'. Directly represses transcription of classical E2F transcription factors such as…	Transcription Factor	Tbio
1	ANLN	9606.ENSP00000265748	Anillin; Required for cytokinesis . Essential for the structural integrity of the cleavage furrow and for completion of cleavage furrow ingression. Plays a role in bleb assembly during metaphase and anaphase of mitosis . May play a significant role in podocyte cell migration . ECO:0000269|PubMed:15496454, ECO:0000269|PubMed:16040610, ECO:0000269|PubMed:16357138, ECO:0000269|PubMed:23870127,	Other	Tbio
1	MND1	9606.ENSP00000240488	Meiotic nuclear division protein 1 homolog; Required for proper homologous chromosome pairing and efficient cross-over and intragenic recombination during meiosis (By similarity). Stimulates both DMC1- and RAD51-mediated homologous strand assimilation, which is required for the resolution of meiotic double- strand breaks.	Other	Tbio
1	SKA1	9606.ENSP00000285116	Spindle and kinetochore-associated protein 1; Component of the SKA1 complex, a microtubule-binding subcomplex of the outer kinetochore that is essential for proper chromosome segregation (PubMed:17093495, PubMed:19289083, PubMed:23085020). Required for timely anaphase onset during mitosis, when chromosomes undergo bipolar attachment on spindle microtubules leading to silencing of the spindle chec…	Other	Tbio
1	KIF20A	9606.ENSP00000378356	Kinesin-like protein KIF20A; Mitotic kinesin required for chromosome passenger complex (CPC)-mediated cytokinesis. Following phosphorylation by PLK1, involved in recruitment of PLK1 to the central spindle. Interacts with guanosine triphosphate (GTP)-bound forms of RAB6A and RAB6B. May act as a motor required for the retrograde RAB6 regulated transport of Golgi membranes and associated vesicles al…	Other	Tchem
1	MCMBP	9606.ENSP00000353098	Mini-chromosome maintenance complex-binding protein; Associated component of the MCM complex that acts as a regulator of DNA replication. Binds to the MCM complex during late S phase and promotes the disassembly of the MCM complex from chromatin, thereby acting as a key regulator of pre-replication complex (pre-RC) unloading from replicated DNA. Can dissociate the MCM complex without addition of …	Other	Tbio
1	PRIM2	9606.ENSP00000484105	DNA primase large subunit; Regulatory subunit of the DNA primase complex and component of the DNA polymerase alpha complex (also known as the alpha DNA polymerase-primase complex) which play an essential role in the initiation of DNA synthesis . During the S phase of the cell cycle, the DNA polymerase alpha complex (composed of a catalytic subunit POLA1, an accessory subunit POLA2 and two primase…	Enzyme	Tbio
1	CENPN	9606.ENSP00000377007	Centromere protein N; Component of the CENPA-NAC (nucleosome-associated) complex, a complex that plays a central role in assembly of kinetochore proteins, mitotic progression and chromosome segregation. The CENPA-NAC complex recruits the CENPA-CAD (nucleosome distal) complex and may be involved in incorporation of newly synthesized CENPA into centromeres. CENPN is the first protein to bind specif…	Other	Tbio
1	HAUS6	9606.ENSP00000369871	HAUS augmin-like complex subunit 6; Contributes to mitotic spindle assembly, maintenance of centrosome integrity and completion of cytokinesis as part of the HAUS augmin-like complex. Promotes the nucleation of microtubules from the spindle through recruitment of NEDD1 and gamma-tubulin. ; Belongs to the HAUS6 family.	Other	Tbio
1	TCTEX1D2	9606.ENSP00000324323	Tctex1 domain-containing protein 2; Required for proper retrograde ciliary transport. ; Belongs to the dynein light chain Tctex-type family.	Other	Tbio
1	HMMR	9606.ENSP00000377492	Hyaluronan mediated motility receptor; Receptor for hyaluronic acid (HA) (By similarity). Involved in cell motility (By similarity). When hyaluronan binds to HMMR, the phosphorylation of a number of proteins, including PTK2/FAK1 occurs. May also be involved in cellular transformation and metastasis formation, and in regulating extracellular-regulated kinase (ERK) activity. May act as a regulator …	Other	Tchem
1	ASPM	9606.ENSP00000356379	Abnormal spindle-like microcephaly-associated protein; Involved in mitotic spindle regulation and coordination of mitotic processes. The function in regulating microtubule dynamics at spindle poles including spindle orientation, astral microtubule density and poleward microtubule flux seems to depend on the association with the katanin complex formed by KATNA1 and KATNB1. Enhances the microtubule…	Other	Tbio
1	POLE2	9606.ENSP00000216367	DNA polymerase epsilon subunit 2; Accessory component of the DNA polymerase epsilon complex . Participates in DNA repair and in chromosomal DNA replication (By similarity).	Enzyme	Tbio
1	TROAP	9606.ENSP00000257909	Tastin; Could be involved with bystin and trophinin in a cell adhesion molecule complex that mediates an initial attachment of the blastocyst to uterine epithelial cells at the time of the embryo implantation.	Other	Tbio
1	PPP1R2	9606.ENSP00000484580	Protein phosphatase inhibitor 2; Inhibitor of protein-phosphatase 1.	Enzyme	Tbio
1	NDC80	9606.ENSP00000261597	Kinetochore protein NDC80 homolog; Acts as a component of the essential kinetochore-associated NDC80 complex, which is required for chromosome segregation and spindle checkpoint activity (PubMed:9315664, PubMed:12351790, PubMed:14654001, PubMed:14699129, PubMed:15062103, PubMed:15235793, PubMed:15239953, PubMed:15548592, PubMed:16732327). Required for kinetochore integrity and the organization of…	Other	Tbio
1	SESTD1	9606.ENSP00000415332	SEC14 domain and spectrin repeat-containing protein 1; May act as the primary docking protein directing membrane turnover and assembly of the transient receptor potential channels TRPC4 and TRPC5. Binds phospholipids such as phosphatidylinositol monophosphates, phosphatidylinositol diphosphates (PIP2s) and phosphatidic acid, but not less polar lipids including phosphatidylcholine, phosphatidylser…	Other	Tbio
1	CDCA5	9606.ENSP00000275517	Sororin; Regulator of sister chromatid cohesion in mitosis stabilizing cohesin complex association with chromatin. May antagonize the action of WAPL which stimulates cohesin dissociation from chromatin. Cohesion ensures that chromosome partitioning is accurate in both meiotic and mitotic cells and plays an important role in DNA repair. Required for efficient DNA double-stranded break repair. ; Be…	Other	Tbio
1	E2F7	9606.ENSP00000323246	Transcription factor E2F7; Atypical E2F transcription factor that participates in various processes such as angiogenesis, polyploidization of specialized cells and DNA damage response. Mainly acts as a transcription repressor that binds DNA independently of DP proteins and specifically recognizes the E2 recognition site 5'-TTTC[CG]CGC-3'. Directly represses transcription of classical E2F transcri…	Transcription Factor	Tbio
1	ZWINT	9606.ENSP00000363055	ZW10 interactor; Part of the MIS12 complex, which is required for kinetochore formation and spindle checkpoint activity. Required to target ZW10 to the kinetochore at prometaphase. ECO:0000269|PubMed:15485811, ECO:0000269|PubMed:15824131,	Other	Tbio
1	HAUS1	9606.ENSP00000282058	HAUS augmin-like complex subunit 1; Contributes to mitotic spindle assembly, maintenance of centrosome integrity and completion of cytokinesis as part of the HAUS augmin-like complex.	Other	Tbio
1	LOC81691	9606.ENSP00000261377	RNA exonuclease 5	Enzyme	Tdark
1	RAD21	9606.ENSP00000297338	Double-strand-break repair protein rad21 homolog; [Double-strand-break repair protein rad21 homolog]: As a member of the cohesin complex, involved in sister chromatid cohesion from the time of DNA replication in S phase to their segregation in mitosis, a function that is essential for proper chromosome segregation, post-replicative DNA repair, and the prevention of inappropriate recombination bet…	Other	Tbio
1	NCAPH	9606.ENSP00000240423	Condensin complex subunit 2; Regulatory subunit of the condensin complex, a complex required for conversion of interphase chromatin into mitotic-like condense chromosomes. The condensin complex probably introduces positive supercoils into relaxed DNA in the presence of type I topoisomerases and converts nicked DNA into positive knotted forms in the presence of type II topoisomerases . Early in ne…	Other	Tbio
1	DBF4	9606.ENSP00000265728	Protein DBF4 homolog A; Regulatory subunit for CDC7 which activates its kinase activity thereby playing a central role in DNA replication and cell proliferation. Required for progression of S phase. The complex CDC7- DBF4A selectively phosphorylates MCM2 subunit at 'Ser-40' and 'Ser-53' and then is involved in regulating the initiation of DNA replication during cell cycle.	Other	Tbio
1	TYMS	9606.ENSP00000315644	Thymidylate synthase; Contributes to the de novo mitochondrial thymidylate biosynthesis pathway.	Enzyme	Tclin
1	NEDD1	9606.ENSP00000451211	Protein NEDD1; Required for mitosis progression. Promotes the nucleation of microtubules from the spindle.	Other	Tbio
1	ARHGAP11A	9606.ENSP00000355090	Rho GTPase activating protein 11A	Enzyme	Tbio
1	KPNA2	9606.ENSP00000438483	Importin subunit alpha-1; Functions in nuclear protein import as an adapter protein for nuclear receptor KPNB1. Binds specifically and directly to substrates containing either a simple or bipartite NLS motif. Docking of the importin/substrate complex to the nuclear pore complex (NPC) is mediated by KPNB1 through binding to nucleoporin FxFG repeats and the complex is subsequently translocated thro…	Other	Tbio
1	NCAPG2	9606.ENSP00000387007	Condensin-2 complex subunit G2; Regulatory subunit of the condensin-2 complex, a complex which establishes mitotic chromosome architecture and is involved in physical rigidity of the chromatid axis.	Other	Tbio
1	ARHGEF39	9606.ENSP00000367638	Rho guanine nucleotide exchange factor 39; Promotes cell proliferation.	Other	Tdark
1	GINS1	9606.ENSP00000262460	DNA replication complex GINS protein PSF1; Required for correct functioning of the GINS complex, a complex that plays an essential role in the initiation of DNA replication, and progression of DNA replication forks. GINS complex seems to bind preferentially to single-stranded DNA. ; Belongs to the GINS1/PSF1 family.	Other	Tbio
1	APEX2	9606.ENSP00000364126	DNA-(apurinic or apyrimidinic site) lyase 2; Functions as a weak apurinic/apyrimidinic (AP) endodeoxyribonuclease in the DNA base excision repair (BER) pathway of DNA lesions induced by oxidative and alkylating agents. Initiates repair of AP sites in DNA by catalyzing hydrolytic incision of the phosphodiester backbone immediately adjacent to the damage, generating a single-strand break with 5'-de…	Enzyme	Tbio
1	PSRC1	9606.ENSP00000358925	Proline/serine-rich coiled-coil protein 1; Required for normal progression through mitosis. Required for normal congress of chromosomes at the metaphase plate, and for normal rate of chromosomal segregation during anaphase. Plays a role in the regulation of mitotic spindle dynamics. Increases the rate of turnover of microtubules on metaphase spindles, and contributes to the generation of normal t…	Other	Tbio
1	BRCA2	9606.ENSP00000369497	Breast cancer type 2 susceptibility protein; Involved in double-strand break repair and/or homologous recombination. Binds RAD51 and potentiates recombinational DNA repair by promoting assembly of RAD51 onto single-stranded DNA (ssDNA). Acts by targeting RAD51 to ssDNA over double-stranded DNA, enabling RAD51 to displace replication protein-A (RPA) from ssDNA and stabilizing RAD51- ssDNA filament…	Other	Tbio
1	MCM8	9606.ENSP00000368164	DNA helicase MCM8; Component of the MCM8-MCM9 complex, a complex involved in the repair of double-stranded DNA breaks (DBSs) and DNA interstrand cross- links (ICLs) by homologous recombination (HR) . Required for DNA resection by the MRE11-RAD50-NBN/NBS1 (MRN) complex by recruiting the MRN complex to the repair site and by promoting the complex nuclease activity . Probably by regulating the local…	Enzyme	Tbio
1	DONSON	9606.ENSP00000307143	Protein downstream neighbor of Son; Replisome component that maintains genome stability by protecting stalled or damaged replication forks. After the induction of replication stress, required for the stabilization of stalled replication forks, the efficient activation of the intra-S-phase and G/2M cell-cycle checkpoints and the maintenance of genome stability.	Other	Tbio
1	CDC45	9606.ENSP00000405726	Cell division control protein 45 homolog; Required for initiation of chromosomal DNA replication; Belongs to the CDC45 family.	Other	Tbio
1	KIF18A	9606.ENSP00000263181	Kinesin-like protein KIF18A; Microtubule-depolymerizing kinesin which plays a role in chromosome congression by reducing the amplitude of preanaphase oscillations and slowing poleward movement during anaphase, thus suppressing chromosome movements. May stabilize the CENPE-BUB1B complex at the kinetochores during early mitosis and maintains CENPE levels at kinetochores during chromosome congressio…	Other	Tbio
1	CDC25C	9606.ENSP00000321656	M-phase inducer phosphatase 3; Functions as a dosage-dependent inducer in mitotic control. Tyrosine protein phosphatase required for progression of the cell cycle. When phosphorylated, highly effective in activating G2 cells into prophase. Directly dephosphorylates CDK1 and activates its kinase activity.	Enzyme	Tchem
1	BUB3	9606.ENSP00000357858	Mitotic checkpoint protein BUB3; Has a dual function in spindle-assembly checkpoint signaling and in promoting the establishment of correct kinetochore-microtubule (K-MT) attachments. Promotes the formation of stable end-on bipolar attachments. Necessary for kinetochore localization of BUB1. Regulates chromosome segregation during oocyte meiosis. The BUB1/BUB3 complex plays a role in the inhibiti…	Other	Tbio
1	CENPO	9606.ENSP00000370214	Centromere protein O; Component of the CENPA-CAD (nucleosome distal) complex, a complex recruited to centromeres which is involved in assembly of kinetochore proteins, mitotic progression and chromosome segregation. May be involved in incorporation of newly synthesized CENPA into centromeres via its interaction with the CENPA-NAC complex. Modulates the kinetochore-bound levels of NDC80 complex.	Other	Tbio
1	ATAD2	9606.ENSP00000287394	ATPase family AAA domain-containing protein 2; May be a transcriptional coactivator of the nuclear receptor ESR1 required to induce the expression of a subset of estradiol target genes, such as CCND1, MYC and E2F1. May play a role in the recruitment or occupancy of CREBBP at some ESR1 target gene promoters. May be required for histone hyperacetylation. Involved in the estrogen-induced cell prolif…	Epigenetic	Tchem
1	DEPDC1	9606.ENSP00000412292	DEP domain-containing protein 1A; May be involved in transcriptional regulation as a transcriptional corepressor. The DEPDC1A-ZNF224 complex may play a critical role in bladder carcinogenesis by repressing the transcription of the A20 gene, leading to transport of NF-KB protein into the nucleus, resulting in suppression of apoptosis of bladder cancer cells.	Other	Tbio
1	CCNF	9606.ENSP00000380256	Cyclin-F; Substrate recognition component of a SCF (SKP1-CUL1-F-box protein) E3 ubiquitin-protein ligase complex which mediates the ubiquitination and subsequent proteasomal degradation of CP110 during G2 phase, thereby acting as an inhibitor of centrosome reduplication. ; Belongs to the cyclin family. Cyclin AB subfamily.	Other	Tbio
1	BIRC5	9606.ENSP00000301633	Baculoviral IAP repeat-containing protein 5; Multitasking protein that has dual roles in promoting cell proliferation and preventing apoptosis (PubMed:9859993, PubMed:21364656, PubMed:20627126, PubMed:25778398, PubMed:28218735). Component of a chromosome passage protein complex (CPC) which is essential for chromosome alignment and segregation during mitosis and cytokinesis . Acts as an important …	Other	Tchem
1	ESPL1	9606.ENSP00000257934	Separin; Caspase-like protease, which plays a central role in the chromosome segregation by cleaving the SCC1/RAD21 subunit of the cohesin complex at the onset of anaphase. During most of the cell cycle, it is inactivated by different mechanisms.	Enzyme	Tbio
1	ASF1B	9606.ENSP00000263382	Histone chaperone ASF1B; Histone chaperone that facilitates histone deposition and histone exchange and removal during nucleosome assembly and disassembly. Cooperates with chromatin assembly factor 1 (CAF-1) to promote replication-dependent chromatin assembly. Does not participate in replication-independent nucleosome deposition which is mediated by ASF1A and HIRA. Required for spermatogenesis. E…	Other	Tbio
1	SKP2	9606.ENSP00000274255	S-phase kinase-associated protein 2; Substrate recognition component of a SCF (SKP1-CUL1-F-box protein) E3 ubiquitin-protein ligase complex which mediates the ubiquitination and subsequent proteasomal degradation of target proteins involved in cell cycle progression, signal transduction and transcription. Specifically recognizes phosphorylated CDKN1B/p27kip and is involved in regulation of G1/S t…	Enzyme	Tbio
1	CLSPN	9606.ENSP00000312995	Claspin; Required for checkpoint mediated cell cycle arrest in response to inhibition of DNA replication or to DNA damage induced by both ionizing and UV irradiation. Adapter protein which binds to BRCA1 and the checkpoint kinase CHEK1 and facilitates the ATR-dependent phosphorylation of both proteins. Can also bind specifically to branched DNA structures and may associate with S-phase chromatin …	Other	Tbio
1	MELK	9606.ENSP00000298048	Maternal embryonic leucine zipper kinase; Serine/threonine-protein kinase involved in various processes such as cell cycle regulation, self-renewal of stem cells, apoptosis and splicing regulation. Has a broad substrate specificity; phosphorylates BCL2L14, CDC25B, MAP3K5/ASK1 and ZNF622. Acts as an activator of apoptosis by phosphorylating and activating MAP3K5/ASK1. Acts as a regulator of cell c…	Kinase	Tchem
1	MKI67	9606.ENSP00000357643	Proliferation marker protein Ki-67; Required to maintain individual mitotic chromosomes dispersed in the cytoplasm following nuclear envelope disassembly . Associates with the surface of the mitotic chromosome, the perichromosomal layer, and covers a substantial fraction of the chromosome surface . Prevents chromosomes from collapsing into a single chromatin mass by forming a steric and electrost…	Other	Tbio
1	PTTG2	9606.ENSP00000424261	Securin-2; Pituitary tumor-transforming 2; Belongs to the securin family.	Other	Tdark
1	KIF14	9606.ENSP00000356319	Kinesin-like protein KIF14; Microtubule motor protein that binds to microtubules with high affinity through each tubulin heterodimer and has an ATPase activity (By similarity). Plays a role in many processes like cell division, cytokinesis and also in cell proliferation and apoptosis . During cytokinesis, targets to central spindle and midbody through its interaction with PRC1 and CIT respectivel…	Other	Tbio
1	ORC1	9606.ENSP00000360623	Origin recognition complex subunit 1; Component of the origin recognition complex (ORC) that binds origins of replication. DNA-binding is ATP-dependent. The DNA sequences that define origins of replication have not been identified yet. ORC is required to assemble the pre-replication complex necessary to initiate DNA replication; Belongs to the ORC1 family.	Other	Tbio
1	SFR1	9606.ENSP00000358742	Swi5-dependent recombination DNA repair protein 1 homolog; Component of the SWI5-SFR1 complex, a complex required for double-strand break repair via homologous recombination . Acts as a transcriptional modulator for ESR1 ; Belongs to the SFR1/MEI5 family.	Other	Tbio
1	E2F2	9606.ENSP00000355249	Transcription factor E2F2; Transcription activator that binds DNA cooperatively with DP proteins through the E2 recognition site, 5'-TTTC[CG]CGC-3' found in the promoter region of a number of genes whose products are involved in cell cycle regulation or in DNA replication. The DRTF1/E2F complex functions in the control of cell-cycle progression from g1 to s phase. E2F2 binds specifically to RB1 i…	Transcription Factor	Tbio
1	POLQ	9606.ENSP00000264233	DNA polymerase theta; DNA polymerase that promotes microhomology-mediated end- joining (MMEJ), an alternative non-homologous end-joining (NHEJ) machinery triggered in response to double-strand breaks in DNA . MMEJ is an error-prone repair pathway that produces deletions of sequences from the strand being repaired and promotes genomic rearrangements, such as telomere fusions, some of them leading …	Enzyme	Tbio
1	BUB1B	9606.ENSP00000287598	Mitotic checkpoint serine/threonine-protein kinase BUB1 beta; Essential component of the mitotic checkpoint. Required for normal mitosis progression. The mitotic checkpoint delays anaphase until all chromosomes are properly attached to the mitotic spindle. One of its checkpoint functions is to inhibit the activity of the anaphase- promoting complex/cyclosome (APC/C) by blocking the binding of CDC…	Kinase	Tbio
1	CCNB2	9606.ENSP00000288207	G2/mitotic-specific cyclin-B2; Essential for the control of the cell cycle at the G2/M (mitosis) transition; Belongs to the cyclin family. Cyclin AB subfamily.	Other	Tbio
1	SESN1	9606.ENSP00000393762	Sestrin-1; Functions as an intracellular leucine sensor that negatively regulates the TORC1 signaling pathway through the GATOR complex. In absence of leucine, binds the GATOR subcomplex GATOR2 and prevents TORC1 signaling. Binding of leucine to SESN2 disrupts its interaction with GATOR2 thereby activating the TORC1 signaling pathway . This stress-inducible metabolic regulator may also play a rol…	Other	Tbio
1	RFC2	9606.ENSP00000055077	Replication factor C subunit 2; The elongation of primed DNA templates by DNA polymerase delta and epsilon requires the action of the accessory proteins proliferating cell nuclear antigen (PCNA) and activator 1. This subunit binds ATP (By similarity).	Other	Tbio
1	CCNE2	9606.ENSP00000429089	G1/S-specific cyclin-E2; Essential for the control of the cell cycle at the late G1 and early S phase; Belongs to the cyclin family. Cyclin E subfamily.	Other	Tbio
1	TDG	9606.ENSP00000376611	G/T mismatch-specific thymine DNA glycosylase; DNA glycosylase that plays a key role in active DNA demethylation: specifically recognizes and binds 5-formylcytosine (5fC) and 5-carboxylcytosine (5caC) in the context of CpG sites and mediates their excision through base-excision repair (BER) to install an unmethylated cytosine. Cannot remove 5-hydroxymethylcytosine (5hmC). According to an alternat…	Enzyme	Tbio
1	DCLRE1B	9606.ENSP00000498042	5' exonuclease Apollo; 5'-3' exonuclease that plays a central role in telomere maintenance and protection during S-phase. Participates in the protection of telomeres against non-homologous end-joining (NHEJ)- mediated repair, thereby ensuring that telomeres do not fuse. Plays a key role in telomeric loop (T loop) formation by being recruited by TERF2 at the leading end telomeres and by processing…	Enzyme	Tbio
1	PRIM1	9606.ENSP00000350491	DNA primase small subunit; Catalytic subunit of the DNA primase complex and component of the DNA polymerase alpha complex (also known as the alpha DNA polymerase-primase complex) which play an essential role in the initiation of DNA synthesis (PubMed:9268648, PubMed:9705292, PubMed:17893144). During the S phase of the cell cycle, the DNA polymerase alpha complex (composed of a catalytic subunit P…	Enzyme	Tbio
1	FEN1	9606.ENSP00000305480	Flap endonuclease 1; Structure-specific nuclease with 5'-flap endonuclease and 5'- 3' exonuclease activities involved in DNA replication and repair. During DNA replication, cleaves the 5'-overhanging flap structure that is generated by displacement synthesis when DNA polymerase encounters the 5'-end of a downstream Okazaki fragment. It enters the flap from the 5'-end and then tracks to cleave the…	Enzyme	Tchem
1	RFX2	9606.ENSP00000306335	DNA-binding protein RFX2; Transcription factor that acts as a key regulator of spermatogenesis. Acts by regulating expression of genes required for the haploid phase during spermiogenesis, such as genes required for cilium assembly and function (By similarity). Recognizes and binds the X-box, a regulatory motif with DNA sequence 5'-GTNRCC(0-3N)RGYAAC-3' present on promoters . Probably activates t…	Transcription Factor	Tbio
1	RRM2	9606.ENSP00000353770	Ribonucleoside-diphosphate reductase subunit M2; Provides the precursors necessary for DNA synthesis. Catalyzes the biosynthesis of deoxyribonucleotides from the corresponding ribonucleotides. Inhibits Wnt signaling; Belongs to the ribonucleoside diphosphate reductase small chain family.	Other	Tdark
1	SKA3	9606.ENSP00000319417	Spindle and kinetochore-associated protein 3; Component of the SKA1 complex, a microtubule-binding subcomplex of the outer kinetochore that is essential for proper chromosome segregation (PubMed:19289083, PubMed:19360002, PubMed:23085020). The SKA1 complex is a direct component of the kinetochore-microtubule interface and directly associates with microtubules as oligomeric assemblies (PubMed:1928…	Other	Tbio
1	DTL	9606.ENSP00000355958	Denticleless protein homolog; Substrate-specific adapter of a DCX (DDB1-CUL4-X-box) E3 ubiquitin-protein ligase complex required for cell cycle control, DNA damage response and translesion DNA synthesis. The DCX(DTL) complex, also named CRL4(CDT2) complex, mediates the polyubiquitination and subsequent degradation of CDT1, CDKN1A/p21(CIP1), FBH1, KMT5A and SDE2 (PubMed:16861906, PubMed:16949367, …	Other	Tbio
1	KIF4A	9606.ENSP00000363524	Chromosome-associated kinesin KIF4A; Motor protein that translocates PRC1 to the plus ends of interdigitating spindle microtubules during the metaphase to anaphase transition, an essential step for the formation of an organized central spindle midzone and midbody and for successful cytokinesis. May play a role in mitotic chromosomal positioning and bipolar spindle stabilization.	Other	Tbio
1	TK1	9606.ENSP00000468425	Thymidine kinase, cytosolic; Thymidine kinase 1; Belongs to the thymidine kinase family.	Kinase	Tchem
1	TUBGCP3	9606.ENSP00000261965	Gamma-tubulin complex component 3; Gamma-tubulin complex is necessary for microtubule nucleation at the centrosome.	Other	Tbio
1	INTS7	9606.ENSP00000355961	Integrator complex subunit 7; Component of the Integrator (INT) complex, a complex involved in the small nuclear RNAs (snRNA) U1 and U2 transcription and in their 3'-box-dependent processing. The Integrator complex is associated with the C-terminal domain (CTD) of RNA polymerase II largest subunit (POLR2A) and is recruited to the U1 and U2 snRNAs genes (Probable). Plays a role in DNA damage respo…	Other	Tdark
1	NEK2	9606.ENSP00000355966	Serine/threonine-protein kinase Nek2; Protein kinase which is involved in the control of centrosome separation and bipolar spindle formation in mitotic cells and chromatin condensation in meiotic cells. Regulates centrosome separation (essential for the formation of bipolar spindles and high-fidelity chromosome separation) by phosphorylating centrosomal proteins such as CROCC, CEP250 and NINL, re…	Kinase	Tchem
1	TMEM106C	9606.ENSP00000400471	Transmembrane protein 106C	Other	Tdark
1	XRCC5	9606.ENSP00000375978	X-ray repair cross-complementing protein 5; Single-stranded DNA-dependent ATP-dependent helicase. Has a role in chromosome translocation. The DNA helicase II complex binds preferentially to fork-like ends of double-stranded DNA in a cell cycle-dependent manner. It works in the 3'-5' direction. Binding to DNA may be mediated by XRCC6. Involved in DNA non-homologous end joining (NHEJ) required for …	Other	Tbio
1	AURKA	9606.ENSP00000216911	Aurora kinase A; Mitotic serine/threonine kinase that contributes to the regulation of cell cycle progression . Associates with the centrosome and the spindle microtubules during mitosis and plays a critical role in various mitotic events including the establishment of mitotic spindle, centrosome duplication, centrosome separation as well as maturation, chromosomal alignment, spindle assembly che…	Kinase	Tchem
1	CEP120	9606.ENSP00000303058	Centrosomal protein of 120 kDa; Plays a role in the microtubule-dependent coupling of the nucleus and the centrosome. Involved in the processes that regulate centrosome-mediated interkinetic nuclear migration (INM) of neural progenitors and for proper positioning of neurons during brain development. Also implicated in the migration and selfrenewal of neural progenitors. Required for centriole dup…	Other	Tbio
1	WDHD1	9606.ENSP00000353793	WD repeat and HMG-box DNA-binding protein 1; Acts as a replication initiation factor that brings together the MCM2-7 helicase and the DNA polymerase alpha/primase complex in order to initiate DNA replication.	Other	Tbio
1	CDC7	9606.ENSP00000393139	Cell division cycle 7-related protein kinase; Seems to phosphorylate critical substrates that regulate the G1/S phase transition and/or DNA replication. Can phosphorylates MCM2 and MCM3; Belongs to the protein kinase superfamily. Ser/Thr protein kinase family. CDC7 subfamily.	Kinase	Tchem
1	DEPDC1B	9606.ENSP00000265036	DEP domain containing 1B	Other	Tbio
1	TOP2A	9606.ENSP00000411532	DNA topoisomerase 2-alpha; Control of topological states of DNA by transient breakage and subsequent rejoining of DNA strands. Topoisomerase II makes double- strand breaks. Essential during mitosis and meiosis for proper segregation of daughter chromosomes. May play a role in regulating the period length of ARNTL/BMAL1 transcriptional oscillation (By similarity). ECO:0000269|PubMed:18790802, ECO:…	Enzyme	Tclin
1	UBE2T	9606.ENSP00000494957	Ubiquitin-conjugating enzyme E2 T; Accepts ubiquitin from the E1 complex and catalyzes its covalent attachment to other proteins. Catalyzes monoubiquitination. Involved in mitomycin-C (MMC)-induced DNA repair. Acts as a specific E2 ubiquitin-conjugating enzyme for the Fanconi anemia complex by associating with E3 ubiquitin-protein ligase FANCL and catalyzing monoubiquitination of FANCD2, a key st…	Other	Tbio
1	RNASEH2A	9606.ENSP00000221486	Ribonuclease H2 subunit A; Catalytic subunit of RNase HII, an endonuclease that specifically degrades the RNA of RNA:DNA hybrids. Participates in DNA replication, possibly by mediating the removal of lagging-strand Okazaki fragment RNA primers during DNA replication. Mediates the excision of single ribonucleotides from DNA:RNA duplexes. ; Belongs to the RNase HII family. Eukaryotic subfamily.	Enzyme	Tbio
1	EXO1	9606.ENSP00000355506	Exonuclease 1; 5'->3' double-stranded DNA exonuclease which may also possess a cryptic 3'->5' double-stranded DNA exonuclease activity. Functions in DNA mismatch repair (MMR) to excise mismatch-containing DNA tracts directed by strand breaks located either 5' or 3' to the mismatch. Also exhibits endonuclease activity against 5'-overhanging flap structures similar to those generated by displacemen…	Enzyme	Tbio
1	POLH	9606.ENSP00000361310	DNA polymerase eta; DNA polymerase specifically involved in the DNA repair by translesion synthesis (TLS) (PubMed:10385124, PubMed:11743006, PubMed:24449906, PubMed:24553286, PubMed:16357261). Due to low processivity on both damaged and normal DNA, cooperates with the heterotetrameric (REV3L, REV7, POLD2 and POLD3) POLZ complex for complete bypass of DNA lesions. Inserts one or 2 nucleotide(s) op…	Enzyme	Tchem
1	USP1	9606.ENSP00000343526	Ubiquitin carboxyl-terminal hydrolase 1; Negative regulator of DNA damage repair which specifically deubiquitinates monoubiquitinated FANCD2 . Also involved in PCNA-mediated translesion synthesis (TLS) by deubiquitinating monoubiquitinated PCNA . Has almost no deubiquitinating activity by itself and requires the interaction with WDR48 to have a high activity .	Enzyme	Tchem
1	STMN1	9606.ENSP00000410452	Stathmin; Involved in the regulation of the microtubule (MT) filament system by destabilizing microtubules. Prevents assembly and promotes disassembly of microtubules. Phosphorylation at Ser-16 may be required for axon formation during neurogenesis. Involved in the control of the learned and innate fear (By similarity); Belongs to the stathmin family.	Other	Tbio
1	PLK4	9606.ENSP00000270861	Serine/threonine-protein kinase PLK4; Serine/threonine-protein kinase that plays a central role in centriole duplication. Able to trigger procentriole formation on the surface of the parental centriole cylinder, leading to the recruitment of centriole biogenesis proteins such as SASS6, CENPJ/CPAP, CCP110, CEP135 and gamma-tubulin. When overexpressed, it is able to induce centrosome amplification …	Kinase	Tchem
1	FANCI	9606.ENSP00000310842	Fanconi anemia group I protein; Plays an essential role in the repair of DNA double-strand breaks by homologous recombination and in the repair of interstrand DNA cross-links (ICLs) by promoting FANCD2 monoubiquitination by FANCL and participating in recruitment to DNA repair sites. Required for maintenance of chromosomal stability. Specifically binds branched DNA: binds both single-stranded DNA …	Other	Tbio
1	CDCA3	9606.ENSP00000442068	Cell division cycle-associated protein 3; F-box-like protein which is required for entry into mitosis. Acts by participating in E3 ligase complexes that mediate the ubiquitination and degradation of WEE1 kinase at G2/M phase (By similarity).	Other	Tbio
1	RMI1	9606.ENSP00000317039	RecQ-mediated genome instability protein 1; Essential component of the RMI complex, a complex that plays an important role in the processing of homologous recombination intermediates to limit DNA crossover formation in cells. Promotes TOP3A binding to double Holliday junctions (DHJ) and hence stimulates TOP3A- mediated dissolution. Required for BLM phosphorylation during mitosis. Within the BLM c…	Other	Tbio
1	HAUS7	9606.ENSP00000359230	HAUS augmin-like complex subunit 7; Contributes to mitotic spindle assembly, maintenance of centrosome integrity and completion of cytokinesis as part of the HAUS augmin-like complex; Belongs to the HAUS7 family.	Other	Tbio
1	CDC20	9606.ENSP00000361540	Cell division cycle protein 20 homolog; Required for full ubiquitin ligase activity of the anaphase promoting complex/cyclosome (APC/C) and may confer substrate specificity upon the complex. Is regulated by MAD2L1: in metaphase the MAD2L1-CDC20-APC/C ternary complex is inactive and in anaphase the CDC20-APC/C binary complex is active in degrading substrates. The CDC20-APC/C complex positively reg…	Other	Tbio
1	XRCC6	9606.ENSP00000352257	X-ray repair cross-complementing protein 6; Single-stranded DNA-dependent ATP-dependent helicase. Has a role in chromosome translocation. The DNA helicase II complex binds preferentially to fork-like ends of double-stranded DNA in a cell cycle-dependent manner. It works in the 3'-5' direction. Binding to DNA may be mediated by XRCC6. Involved in DNA non-homologous end joining (NHEJ) required for …	Other	Tbio
1	SPDL1	9606.ENSP00000265295	Protein Spindly; Required for the localization of dynein and dynactin to the mitotic kintochore. Dynein is believed to control the initial lateral interaction between the kinetochore and spindle microtubules and to facilitate the subsequent formation of end-on kinetochore-microtubule attachments mediated by the NDC80 complex. Also required for correct spindle orientation. Does not appear to be re…	Other	Tbio
1	MCM2	9606.ENSP00000265056	DNA replication licensing factor MCM2; Acts as component of the MCM2-7 complex (MCM complex) which is the putative replicative helicase essential for 'once per cell cycle' DNA replication initiation and elongation in eukaryotic cells. The active ATPase sites in the MCM2-7 ring are formed through the interaction surfaces of two neighboring subunits such that a critical structure of a conserved arg…	Other	Tbio
1	ECT2	9606.ENSP00000376457	Protein ECT2; Guanine nucleotide exchange factor (GEF) that catalyzes the exchange of GDP for GTP. Promotes guanine nucleotide exchange on the Rho family members of small GTPases, like RHOA, RHOC, RAC1 and CDC42. Required for signal transduction pathways involved in the regulation of cytokinesis. Component of the centralspindlin complex that serves as a microtubule-dependent and Rho-mediated sign…	Other	Tbio
1	SPAG4	9606.ENSP00000363391	Sperm-associated antigen 4 protein; Involved in spermatogenesis. Required for sperm head formation but not required to establish and maintain general polarity of the sperm head. Required for anchoring and organization of the manchette. Required for targeting of SUN3 and probably SYNE1 through a probable SUN1:SYNE3 LINC complex to the nuclear envelope and involved in accurate posterior sperm head …	Other	Tbio
1	PRC1	9606.ENSP00000377793	Protein regulator of cytokinesis 1; Key regulator of cytokinesis that cross-links antiparrallel microtubules at an average distance of 35 nM. Essential for controlling the spatiotemporal formation of the midzone and successful cytokinesis. Required for KIF14 localization to the central spindle and midbody. Required to recruit PLK1 to the spindle. Stimulates PLK1 phosphorylation of RACGAP1 to allo…	Other	Tbio
1	TRIP13	9606.ENSP00000166345	Pachytene checkpoint protein 2 homolog; Plays a key role in chromosome recombination and chromosome structure development during meiosis. Required at early steps in meiotic recombination that leads to non-crossovers pathways. Also needed for efficient completion of homologous synapsis by influencing crossover distribution along the chromosomes affecting both crossovers and non-crossovers pathways…	Enzyme	Tbio
1	CHAF1A	9606.ENSP00000301280	Chromatin assembly factor 1 subunit A; Core component of the CAF-1 complex, a complex thought to mediate chromatin assembly in DNA replication and DNA repair. Assembles histone octamers onto replicating DNA in vitro. CAF-1 performs the first step of the nucleosome assembly process, bringing newly synthesized histones H3 and H4 to replicating DNA; histones H2A/H2B can bind to this chromatin precur…	Other	Tbio
1	PTTG1	9606.ENSP00000377536	Securin; Regulatory protein, which plays a central role in chromosome stability, in the p53/TP53 pathway, and DNA repair. Probably acts by blocking the action of key proteins. During the mitosis, it blocks Separase/ESPL1 function, preventing the proteolysis of the cohesin complex and the subsequent segregation of the chromosomes. At the onset of anaphase, it is ubiquitinated, conducting to its de…	Other	Tbio
1	TANC2	9606.ENSP00000387593	Protein TANC2; Scaffolding protein in the dendritic spines which acts as immobile postsynaptic posts able to recruit KIF1A-driven dense core vesicles to dendritic spines.	Other	Tdark
1	LIN54	9606.ENSP00000341947	Protein lin-54 homolog; Component of the DREAM complex, a multiprotein complex that can both act as a transcription activator or repressor depending on the context . In G0 phase, the complex binds to more than 800 promoters and is required for repression of E2F target genes . In S phase, the complex selectively binds to the promoters of G2/M genes whose products are required for mitosis and parti…	Other	Tbio
1	CDT1	9606.ENSP00000301019	DNA replication factor Cdt1; Required for both DNA replication and mitosis (PubMed:11125146, PubMed:22581055, PubMed:21856198, PubMed:14993212, PubMed:26842564). DNA replication licensing factor, required for pre- replication complex assembly. Cooperates with CDC6 and the origin recognition complex (ORC) during G1 phase of the cell cycle to promote the loading of the mini-chromosome maintenance (…	Other	Tbio
1	SGOL1	9606.ENSP00000263753	Shugoshin 1; Plays a central role in chromosome cohesion during mitosis by preventing premature dissociation of cohesin complex from centromeres after prophase, when most of cohesin complex dissociates from chromosomes arms. May act by preventing phosphorylation of the STAG2 subunit of cohesin complex at the centromere, ensuring cohesin persistence at centromere until cohesin cleavage by ESPL1/se…	Other	Tbio
1	FANCB	9606.ENSP00000498215	Fanconi anemia group B protein; DNA repair protein required for FANCD2 ubiquitination.	Other	Tbio
1	PAXIP1	9606.ENSP00000384048	PAX-interacting protein 1; Involved in DNA damage response and in transcriptional regulation through histone methyltransferase (HMT) complexes. Plays a role in early development. In DNA damage response is required for cell survival after ionizing radiation. In vitro shown to be involved in the homologous recombination mechanism for the repair of double-strand breaks (DSBs). Its localization to DN…	Other	Tbio
1	CKS1B	9606.ENSP00000311083	Cyclin-dependent kinases regulatory subunit 1; Binds to the catalytic subunit of the cyclin dependent kinases and is essential for their biological function.	Enzyme	Tbio
1	CEP78	9606.ENSP00000365782	Centrosomal protein of 78 kDa; May be required for efficient PLK4 centrosomal localization and PLK4-induced overduplication of centrioles . May play a role in cilium biogenesis .	Other	Tbio
1	KIAA1524	9606.ENSP00000295746	Protein CIP2A; Oncoprotein that inhibits PP2A and stabilizes MYC in human malignancies. Promotes anchorage-independent cell growth and tumor formation.	Other	Tbio
1	BRIP1	9606.ENSP00000259008	Fanconi anemia group J protein; DNA-dependent ATPase and 5' to 3' DNA helicase required for the maintenance of chromosomal stability. Acts late in the Fanconi anemia pathway, after FANCD2 ubiquitination. Involved in the repair of DNA double-strand breaks by homologous recombination in a manner that depends on its association with BRCA1. ECO:0000269|PubMed:14983014, ECO:0000269|PubMed:16116421,	Other	Tbio
1	CCSAP	9606.ENSP00000284617	Centriole, cilia and spindle-associated protein; Plays a role in microtubule (MT) stabilization and this stabilization involves the maintenance of NUMA1 at the spindle poles. Colocalizes with polyglutamylated MTs to promote MT stabilization and regulate bipolar spindle formation in mitosis. Binding of CCSAP to centrosomes and the spindle around centrosomes during mitosis inhibits MT depolymerizat…	Other	Tbio
1	SGOL2	9606.ENSP00000350447	Shugoshin 2; Cooperates with PPP2CA to protect centromeric cohesin from separase-mediated cleavage in oocytes specifically during meiosis I. Has a crucial role in protecting REC8 at centromeres from cleavage by separase. During meiosis, protects centromeric cohesion complexes until metaphase II/anaphase II transition, preventing premature release of meiosis-specific REC8 cohesin complexes from an…	Other	Tbio
1	CENPI	9606.ENSP00000362018	Centromere protein I; Component of the CENPA-CAD (nucleosome distal) complex, a complex recruited to centromeres which is involved in assembly of kinetochore proteins, mitotic progression and chromosome segregation. May be involved in incorporation of newly synthesized CENPA into centromeres via its interaction with the CENPA-NAC complex. Required for the localization of CENPF, MAD1L1 and MAD2 (M…	Other	Tbio
1	CKAP2L	9606.ENSP00000305204	Cytoskeleton-associated protein 2-like; Microtubule-associated protein required for mitotic spindle formation and cell-cycle progression in neural progenitor cells.	Other	Tbio
1	ATRIP	9606.ENSP00000323099	ATR-interacting protein; Required for checkpoint signaling after DNA damage. Required for ATR expression, possibly by stabilizing the protein. ; Belongs to the ATRIP family.	Other	Tbio
1	DIAPH3	9606.ENSP00000383178	Protein diaphanous homolog 3; Actin nucleation and elongation factor required for the assembly of F-actin structures, such as actin cables and stress fibers. Required for cytokinesis, stress fiber formation and transcriptional activation of the serum response factor. Binds to GTP-bound form of Rho and to profilin: acts in a Rho-dependent manner to recruit profilin to the membrane, where it promot…	Other	Tbio
1	CENPK	9606.ENSP00000379911	Centromere protein K; Component of the CENPA-CAD (nucleosome distal) complex, a complex recruited to centromeres which is involved in assembly of kinetochore proteins, mitotic progression and chromosome segregation. May be involved in incorporation of newly synthesized CENPA into centromeres via its interaction with the CENPA-NAC complex. Acts in coordination with KNL1 to recruit the NDC80 comple…	Other	Tbio
1	TICRR	9606.ENSP00000268138	Treslin; Regulator of DNA replication and S/M and G2/M checkpoints. Regulates the triggering of DNA replication initiation via its interaction with TOPBP1 by participating in CDK2-mediated loading of CDC45L onto replication origins. Required for the transition from pre- replication complex (pre-RC) to pre-initiation complex (pre-IC). Required to prevent mitotic entry after treatment with ionizing…	Other	Tbio
1	FANCC	9606.ENSP00000289081	Fanconi anemia group C protein; DNA repair protein that may operate in a postreplication repair or a cell cycle checkpoint function. May be implicated in interstrand DNA cross-link repair and in the maintenance of normal chromosome stability. Upon IFNG induction, may facilitate STAT1 activation by recruiting STAT1 to IFNGR1.	Other	Tbio
1	KIF22	9606.ENSP00000160827	Kinesin-like protein KIF22; Kinesin family member that is involved in spindle formation and the movements of chromosomes during mitosis and meiosis. Binds to microtubules and to DNA (By similarity). Plays a role in congression of laterally attached chromosomes in NDC80-depleted cells .	Other	Tbio
1	MCM3	9606.ENSP00000480987	DNA replication licensing factor MCM3; Acts as component of the MCM2-7 complex (MCM complex) which is the putative replicative helicase essential for 'once per cell cycle' DNA replication initiation and elongation in eukaryotic cells. The active ATPase sites in the MCM2-7 ring are formed through the interaction surfaces of two neighboring subunits such that a critical structure of a conserved arg…	Other	Tbio
1	ESCO2	9606.ENSP00000306999	N-acetyltransferase ESCO2; Acetyltransferase required for the establishment of sister chromatid cohesion . Couples the processes of cohesion and DNA replication to ensure that only sister chromatids become paired together. In contrast to the structural cohesins, the deposition and establishment factors are required only during the S phase. Acetylates the cohesin component SMC3 . ECO:0000269|PubMe…	Enzyme	Tbio
1	GSG2	9606.ENSP00000325290	Serine/threonine-protein kinase haspin; Serine/threonine-protein kinase that phosphorylates histone H3 at 'Thr-3' (H3T3ph) during mitosis. May act through H3T3ph to both position and modulate activation of AURKB and other components of the chromosomal passenger complex (CPC) at centromeres to ensure proper chromatid cohesion, metaphase alignment and normal progression through the cell cycle. ECO:…	Kinase	Tchem
1	CHEK2	9606.ENSP00000372023	Serine/threonine-protein kinase Chk2; Serine/threonine-protein kinase which is required for checkpoint-mediated cell cycle arrest, activation of DNA repair and apoptosis in response to the presence of DNA double-strand breaks. May also negatively regulate cell cycle progression during unperturbed cell cycles. Following activation, phosphorylates numerous effectors preferentially at the consensus …	Kinase	Tchem
1	HAUS5	9606.ENSP00000439056	HAUS augmin-like complex subunit 5; Contributes to mitotic spindle assembly, maintenance of centrosome integrity and completion of cytokinesis as part of the HAUS augmin-like complex.	Other	Tbio
1	FANCG	9606.ENSP00000367910	Fanconi anemia group G protein; DNA repair protein that may operate in a postreplication repair or a cell cycle checkpoint function. May be implicated in interstrand DNA cross-link repair and in the maintenance of normal chromosome stability. Candidate tumor suppressor gene.	Other	Tbio
1	ADAM9	9606.ENSP00000419446	Disintegrin and metalloproteinase domain-containing protein 9; Cleaves and releases a number of molecules with important roles in tumorigenesis and angiogenesis, such as TEK, KDR, EPHB4, CD40, VCAM1 and CDH5. May mediate cell-cell, cell-matrix interactions and regulate the motility of cells via interactions with integrins.	Enzyme	Tchem
1	HLTF	9606.ENSP00000308944	Helicase-like transcription factor; Has both helicase and E3 ubiquitin ligase activities. Possesses intrinsic ATP-dependent nucleosome-remodeling activity; This activity may be required for transcriptional activation or repression of specific target promoters (By similarity). These may include the SERPINE1 and HIV-1 promoters and the SV40 enhancer, to which this protein can bind directly. Plays a…	Enzyme	Tbio
1	RACGAP1	9606.ENSP00000404190	Rac GTPase-activating protein 1; Component of the centralspindlin complex that serves as a microtubule-dependent and Rho-mediated signaling required for the myosin contractile ring formation during the cell cycle cytokinesis. Required for proper attachment of the midbody to the cell membrane during cytokinesis. Plays key roles in controlling cell growth and differentiation of hematopoietic cells …	Enzyme	Tbio
1	C5orf34	9606.ENSP00000303490	Uncharacterized protein C5orf34; Chromosome 5 open reading frame 34	Other	Tdark
2	IVNS1ABP	9606.ENSP00000356468	Influenza virus NS1A-binding protein; Involved in many cell functions, including pre-mRNA splicing, the aryl hydrocarbon receptor (AHR) pathway, F-actin organization and protein ubiquitination. Plays a role in the dynamic organization of the actin skeleton as a stabilizer of actin filaments by association with F-actin through Kelch repeats (By similarity). Protects cells from cell death induced b…	Other	Tbio
2	PFKP	9606.ENSP00000370517	ATP-dependent 6-phosphofructokinase, platelet type; Catalyzes the phosphorylation of D-fructose 6-phosphate to fructose 1,6-bisphosphate by ATP, the first committing step of glycolysis; Belongs to the phosphofructokinase type A (PFKA) family. ATP-dependent PFK group I subfamily. Eukaryotic two domain clade 'E' sub-subfamily.	Kinase	Tbio
2	DERA	9606.ENSP00000416583	Deoxyribose-phosphate aldolase; Catalyzes a reversible aldol reaction between acetaldehyde and D-glyceraldehyde 3-phosphate to generate 2-deoxy-D-ribose 5- phosphate. Participates in stress granule (SG) assembly. May allow ATP production from extracellular deoxyinosine in conditions of energy deprivation.	Enzyme	Tbio
2	NDUFAF5	9606.ENSP00000367346	Arginine-hydroxylase NDUFAF5, mitochondrial; Arginine hydroxylase involved in the assembly of mitochondrial NADH:ubiquinone oxidoreductase complex (complex I, MT- ND1) at early stages . Acts by mediating hydroxylation of 'Arg-111' of NDUFS7 . May also have methyltransferase activity (Probable).	Enzyme	Tbio
2	XBP1	9606.ENSP00000216037	X-box-binding protein 1, cytoplasmic form; Functions as a transcription factor during endoplasmic reticulum (ER) stress by regulating the unfolded protein response (UPR). Required for cardiac myogenesis and hepatogenesis during embryonic development, and the development of secretory tissues such as exocrine pancreas and salivary gland (By similarity). Involved in terminal differentiation of B lym…	Transcription Factor	Tchem
2	GMPS	9606.ENSP00000419851	GMP synthase [glutamine-hydrolyzing]; Involved in the de novo synthesis of guanine nucleotides which are not only essential for DNA and RNA synthesis, but also provide GTP, which is involved in a number of cellular processes important for cell division.	Enzyme	Tbio
2	VDAC1	9606.ENSP00000378487	Voltage-dependent anion-selective channel protein 1; Forms a channel through the mitochondrial outer membrane and also the plasma membrane. The channel at the outer mitochondrial membrane allows diffusion of small hydrophilic molecules; in the plasma membrane it is involved in cell volume regulation and apoptosis. It adopts an open conformation at low or zero membrane potential and a closed confo…	Other	Tbio
2	DLST	9606.ENSP00000335304	2-oxoglutarate dehydrogenase E2 component (dihydrolipoamide succinyltransferase); Dihydrolipoamide succinyltransferase (E2) component of the 2- oxoglutarate dehydrogenase complex. The 2-oxoglutarate dehydrogenase complex catalyzes the overall conversion of 2-oxoglutarate to succinyl- CoA and CO(2). The 2-oxoglutarate dehydrogenase complex is mainly active in the mitochondrion . A fraction of the …	Enzyme	Tbio
2	PRDX3	9606.ENSP00000298510	Thioredoxin-dependent peroxide reductase, mitochondrial; Thiol-specific peroxidase that catalyzes the reduction of hydrogen peroxide and organic hydroperoxides to water and alcohols, respectively. Plays a role in cell protection against oxidative stress by detoxifying peroxides . Acts synergistically with MAP3K13 to regulate the activation of NF-kappa-B in the cytosol .	Enzyme	Tbio
2	DTYMK	9606.ENSP00000304802	Thymidylate kinase; Catalyzes the conversion of dTMP to dTDP; Belongs to the thymidylate kinase family.	Kinase	Tbio
2	PRDX4	9606.ENSP00000368646	Peroxiredoxin-4; Thiol-specific peroxidase that catalyzes the reduction of hydrogen peroxide and organic hydroperoxides to water and alcohols, respectively. Plays a role in cell protection against oxidative stress by detoxifying peroxides and as sensor of hydrogen peroxide-mediated signaling events. Regulates the activation of NF-kappa-B in the cytosol by a modulation of I-kappa-B-alpha phosphory…	Other	Tbio
2	PGAM4	9606.ENSP00000412189	Phosphoglycerate mutase family member 4	Enzyme	Tbio
2	PTGES3	9606.ENSP00000482075	Prostaglandin E synthase 3; Cytosolic prostaglandin synthase that catalyzes the oxidoreduction of prostaglandin endoperoxide H2 (PGH2) to prostaglandin E2 (PGE2) . Molecular chaperone that localizes to genomic response elements in a hormone-dependent manner and disrupts receptor-mediated transcriptional activation, by promoting disassembly of transcriptional regulatory complexes (PubMed:11274138,…	Enzyme	Tbio
2	ADK	9606.ENSP00000443965	Adenosine kinase; ATP dependent phosphorylation of adenosine and other related nucleoside analogs to monophosphate derivatives. Serves as a potential regulator of concentrations of extracellular adenosine and intracellular adenine nucleotides; Belongs to the carbohydrate kinase PfkB family.	Kinase	Tchem
2	ALAS1	9606.ENSP00000378416	5-aminolevulinate synthase, nonspecific, mitochondrial; 5'-aminolevulinate synthase 1; Belongs to the class-II pyridoxal-phosphate-dependent aminotransferase family.	Enzyme	Tclin
2	RNASEH1	9606.ENSP00000313350	Ribonuclease H1; Endonuclease that specifically degrades the RNA of RNA-DNA hybrids . Plays a role in RNA polymerase II (RNAp II) transcription termination by degrading R-loop RNA-DNA hybrid formation at G-rich pause sites located downstream of the poly(A) site and behind the elongating RNAp II ; Belongs to the RNase H family.	Enzyme	Tchem
2	CPOX	9606.ENSP00000497326	Oxygen-dependent coproporphyrinogen-III oxidase, mitochondrial; Involved in the heme biosynthesis. Catalyzes the aerobic oxidative decarboxylation of propionate groups of rings A and B of coproporphyrinogen-III to yield the vinyl groups in protoporphyrinogen- IX.	Enzyme	Tbio
2	NDUFS1	9606.ENSP00000392709	NADH-ubiquinone oxidoreductase 75 kDa subunit, mitochondrial; Core subunit of the mitochondrial membrane respiratory chain NADH dehydrogenase (Complex I) that is believed to belong to the minimal assembly required for catalysis. Complex I functions in the transfer of electrons from NADH to the respiratory chain. The immediate electron acceptor for the enzyme is believed to be ubiquinone (By simil…	Enzyme	Tclin
2	NANP	9606.ENSP00000302441	N-acylneuraminate-9-phosphatase; N-acetylneuraminic acid phosphatase	Enzyme	Tbio
2	VPS4A	9606.ENSP00000254950	Vacuolar protein sorting-associated protein 4A; Involved in late steps of the endosomal multivesicular bodies (MVB) pathway. Recognizes membrane-associated ESCRT-III assemblies and catalyzes their disassembly, possibly in combination with membrane fission. Redistributes the ESCRT-III components to the cytoplasm for further rounds of MVB sorting. MVBs contain intraluminal vesicles (ILVs) that are …	Other	Tbio
2	MTCP1	9606.ENSP00000358488	Protein p13 MTCP-1; Enhances the phosphorylation and activation of AKT1 and AKT2. ; Belongs to the TCL1 family.	Other	Tbio
2	PDHA1	9606.ENSP00000369134	Pyruvate dehydrogenase E1 component subunit alpha, somatic form, mitochondrial; The pyruvate dehydrogenase complex catalyzes the overall conversion of pyruvate to acetyl-CoA and CO(2), and thereby links the glycolytic pathway to the tricarboxylic cycle.	Enzyme	Tbio
2	OSGEPL1	9606.ENSP00000264151	Probable tRNA N6-adenosine threonylcarbamoyltransferase, mitochondrial; Required for the formation of a threonylcarbamoyl group on adenosine at position 37 (t(6)A37) in mitochondrial tRNAs that read codons beginning with adenine. Probably involved in the transfer of the threonylcarbamoyl moiety of threonylcarbamoyl-AMP (TC-AMP) to the N6 group of A37. Involved in mitochondrial genome maintenance.	Enzyme	Tbio
2	AHCYL1	9606.ENSP00000358814	S-adenosylhomocysteine hydrolase-like protein 1; Multifaceted cellular regulator which coordinates several essential cellular functions including regulation of epithelial HCO3(-) and fluid secretion, mRNA processing and DNA replication. Regulates ITPR1 sensitivity to inositol 1,4,5-trisphosphate competing for the common binding site and acting as endogenous 'pseudoligand' whose inhibitory activit…	Enzyme	Tchem
2	ATAD3A	9606.ENSP00000368030	ATPase family AAA domain-containing protein 3A; Essential for mitochondrial network organization, mitochondrial metabolism and cell growth at organism and cellular level. May play an important role in mitochondrial protein synthesis. May also participate in mitochondrial DNA replication. May bind to mitochondrial DNA D-loops and contribute to nucleoid stability. Required for enhanced channeling o…	Enzyme	Tbio
2	DNAJB4	9606.ENSP00000359799	DnaJ homolog subfamily B member 4; Probable chaperone. Stimulates ATP hydrolysis and the folding of unfolded proteins mediated by HSPA1A/B (in vitro) .	Other	Tbio
2	TRAP1	9606.ENSP00000246957	Heat shock protein 75 kDa, mitochondrial; Chaperone that expresses an ATPase activity. Involved in maintaining mitochondrial function and polarization, downstream of PINK1 and mitochondrial complex I. Is a negative regulator of mitochondrial respiration able to modulate the balance between oxidative phosphorylation and aerobic glycolysis. The impact of TRAP1 on mitochondrial respiration is probab…	Other	Tchem
2	L2HGDH	9606.ENSP00000267436	L-2-hydroxyglutarate dehydrogenase, mitochondrial; L-2-hydroxyglutarate dehydrogenase; Belongs to the L2HGDH family.	Enzyme	Tbio
2	HSPE1	9606.ENSP00000233893	10 kDa heat shock protein, mitochondrial; Co-chaperonin implicated in mitochondrial protein import and macromolecular assembly. Together with Hsp60, facilitates the correct folding of imported proteins. May also prevent misfolding and promote the refolding and proper assembly of unfolded polypeptides generated under stress conditions in the mitochondrial matrix (PubMed:7912672, PubMed:1346131, Pu…	Other	Tbio
2	TIMM22	9606.ENSP00000320236	Mitochondrial import inner membrane translocase subunit Tim22; Essential core component of the TIM22 complex, a complex that mediates the import and insertion of multi-pass transmembrane proteins into the mitochondrial inner membrane. In the TIM22 complex, it constitutes the voltage-activated and signal-gated channel. Forms a twin-pore translocase that uses the membrane potential as external driv…	Enzyme	Tbio
2	ENO2	9606.ENSP00000437402	Gamma-enolase; Has neurotrophic and neuroprotective properties on a broad spectrum of central nervous system (CNS) neurons. Binds, in a calcium- dependent manner, to cultured neocortical neurons and promotes cell survival (By similarity).	Enzyme	Tbio
2	CACYBP	9606.ENSP00000356652	Calcyclin-binding protein; May be involved in calcium-dependent ubiquitination and subsequent proteasomal degradation of target proteins. Probably serves as a molecular bridge in ubiquitin E3 complexes. Participates in the ubiquitin-mediated degradation of beta-catenin (CTNNB1).	Other	Tbio
2	TST	9606.ENSP00000385828	Thiosulfate sulfurtransferase; Formation of iron-sulfur complexes, cyanide detoxification or modification of sulfur-containing enzymes. Other thiol compounds, besides cyanide, can act as sulfur ion acceptors. Also has weak mercaptopyruvate sulfurtransferase (MST) activity (By similarity). Together with MRPL18, acts as a mitochondrial import factor for the cytosolic 5S rRNA. Only the nascent unfol…	Enzyme	Tchem
2	BOLA3	9606.ENSP00000331369	BolA-like protein 3; Acts as a mitochondrial iron-sulfur (Fe-S) cluster assembly factor that facilitates (Fe-S) cluster insertion into a subset of mitochondrial proteins. Probably acts together with NFU1 ; Belongs to the BolA/IbaG family.	Other	Tbio
2	GOT1	9606.ENSP00000359539	Aspartate aminotransferase, cytoplasmic; Biosynthesis of L-glutamate from L-aspartate or L-cysteine. Important regulator of levels of glutamate, the major excitatory neurotransmitter of the vertebrate central nervous system. Acts as a scavenger of glutamate in brain neuroprotection. The aspartate aminotransferase activity is involved in hepatic glucose synthesis during development and in adipocyt…	Enzyme	Tbio
2	ENO1	9606.ENSP00000495530	Alpha-enolase; Glycolytic enzyme the catalyzes the conversion of 2- phosphoglycerate to phosphoenolpyruvate (PubMed:29775581, PubMed:1369209). In addition to glycolysis, involved in various processes such as growth control, hypoxia tolerance and allergic responses (PubMed:2005901, PubMed:10802057, PubMed:12666133, PubMed:29775581). May also function in the intravascular and pericellular fibrinoly…	Enzyme	Tchem
2	PGAM1	9606.ENSP00000359991	Phosphoglycerate mutase 1; Interconversion of 3- and 2-phosphoglycerate with 2,3- bisphosphoglycerate as the primer of the reaction. Can also catalyze the reaction of EC 5.4.2.4 (synthase), but with a reduced activity.	Enzyme	Tchem
2	NDUFA9	9606.ENSP00000266544	NADH dehydrogenase [ubiquinone] 1 alpha subcomplex subunit 9, mitochondrial; Accessory subunit of the mitochondrial membrane respiratory chain NADH dehydrogenase (Complex I), that is believed not to be involved in catalysis. Required for proper complex I assembly . Complex I functions in the transfer of electrons from NADH to the respiratory chain. The immediate electron acceptor for the enzyme i…	Enzyme	Tclin
2	CUTC	9606.ENSP00000359507	Copper homeostasis protein cutC homolog; May play a role in copper homeostasis. Can bind one Cu(1+) per subunit.	Other	Tbio
2	C6orf57	9606.ENSP00000359505	Succinate dehydrogenase assembly factor 4, mitochondrial; Plays an essential role in the assembly of succinate dehydrogenase (SDH), an enzyme complex (also referred to as respiratory complex II) that is a component of both the tricarboxylic acid (TCA) cycle and the mitochondrial electron transport chain, and which couples the oxidation of succinate to fumarate with the reduction of ubiquinone (co…	Enzyme	Tbio
2	ACO1	9606.ENSP00000309477	Cytoplasmic aconitate hydratase; Iron sensor. Binds a 4Fe-4S cluster and functions as aconitase when cellular iron levels are high. Functions as mRNA binding protein that regulates uptake, sequestration and utilization of iron when cellular iron levels are low. Binds to iron-responsive elements (IRES) in target mRNA species when iron levels are low. Binding of a 4Fe-4S cluster precludes RNA bindi…	Enzyme	Tbio
2	CTH	9606.ENSP00000359976	Cystathionine gamma-lyase; Catalyzes the last step in the trans-sulfuration pathway from methionine to cysteine. Has broad substrate specificity. Converts cystathionine to cysteine, ammonia and 2-oxobutanoate. Converts two cysteine molecules to lanthionine and hydrogen sulfide. Can also accept homocysteine as substrate. Specificity depends on the levels of the endogenous substrates. Generates the…	Enzyme	Tchem
2	EDEM1	9606.ENSP00000256497	ER degradation-enhancing alpha-mannosidase-like protein 1; Extracts misfolded glycoproteins, but not glycoproteins undergoing productive folding, from the calnexin cycle. It is directly involved in endoplasmic reticulum-associated degradation (ERAD) and targets misfolded glycoproteins for degradation in an N-glycan- independent manner, probably by forming a complex with SEL1L. It has low mannosid…	Enzyme	Tbio
2	TMEM11	9606.ENSP00000319992	Transmembrane protein 11, mitochondrial; Plays a role in mitochondrial morphogenesis. ; Belongs to the TMEM11 family.	Other	Tbio
2	UQCC2	9606.ENSP00000476140	Ubiquinol-cytochrome-c reductase complex assembly factor 2; Required for the assembly of the ubiquinol-cytochrome c reductase complex (mitochondrial respiratory chain complex III or cytochrome b-c1 complex). Plays a role in the modulation of respiratory chain activities such as oxygen consumption and ATP production and via its modulation of the respiratory chain activity can regulate skeletal mus…	Enzyme	Tbio
2	TUBA1C	9606.ENSP00000443475	Detyrosinated tubulin alpha-1C chain; Tubulin is the major constituent of microtubules. It binds two moles of GTP, one at an exchangeable site on the beta chain and one at a non-exchangeable site on the alpha chain; Belongs to the tubulin family.	Other	Tchem
2	SLC25A13	9606.ENSP00000400101	Calcium-binding mitochondrial carrier protein Aralar2; Mitochondrial and calcium-binding carrier that catalyzes the calcium-dependent exchange of cytoplasmic glutamate with mitochondrial aspartate across the mitochondrial inner membrane (PubMed:11566871, PubMed:25410934). May have a function in the urea cycle .	Transporter	Tbio
2	SPAG1	9606.ENSP00000373450	Sperm-associated antigen 1; May play a role in the cytoplasmic assembly of the ciliary dynein arms (By similarity). May play a role in fertilization. Binds GTP and has GTPase activity.	Other	Tbio
2	ATP5G3	9606.ENSP00000284727	ATP synthase F(0) complex subunit C3, mitochondrial; Mitochondrial membrane ATP synthase (F(1)F(0) ATP synthase or Complex V) produces ATP from ADP in the presence of a proton gradient across the membrane which is generated by electron transport complexes of the respiratory chain. F-type ATPases consist of two structural domains, F(1) - containing the extramembraneous catalytic core and F(0) - co…	Enzyme	Tdark
2	GARS	9606.ENSP00000371253	Trifunctional purine biosynthetic protein adenosine-3; Phosphoribosylglycinamide formyltransferase, phosphoribosylglycinamide synthetase, phosphoribosylaminoimidazole synthetase; In the central section; belongs to the AIR synthase family.	Other	Tclin
2	FKBP4	9606.ENSP00000001008	Peptidyl-prolyl cis-trans isomerase FKBP4, N-terminally processed; Immunophilin protein with PPIase and co-chaperone activities. Component of steroid receptors heterocomplexes through interaction with heat-shock protein 90 (HSP90). May play a role in the intracellular trafficking of heterooligomeric forms of steroid hormone receptors between cytoplasm and nuclear compartments. The isomerase activ…	Enzyme	Tchem
2	PGM1	9606.ENSP00000360124	Phosphoglucomutase-1; This enzyme participates in both the breakdown and synthesis of glucose; Belongs to the phosphohexose mutase family.	Enzyme	Tbio
2	MTX3	9606.ENSP00000424798	Metaxin-3; Could function in transport of proteins into the mitochondrion; Belongs to the metaxin family.	Other	Tdark
2	TUBB4A	9606.ENSP00000264071	Tubulin beta-4A chain; Tubulin is the major constituent of microtubules. It binds two moles of GTP, one at an exchangeable site on the beta chain and one at a non-exchangeable site on the alpha chain.	Other	Tclin
2	IDH2	9606.ENSP00000331897	Isocitrate dehydrogenase [NADP], mitochondrial; Plays a role in intermediary metabolism and energy production. It may tightly associate or interact with the pyruvate dehydrogenase complex; Belongs to the isocitrate and isopropylmalate dehydrogenases family.	Enzyme	Tclin
2	TUBB6	9606.ENSP00000318697	Tubulin beta-6 chain; Tubulin is the major constituent of microtubules. It binds two moles of GTP, one at an exchangeable site on the beta chain and one at a non-exchangeable site on the alpha chain. ; Belongs to the tubulin family.	Other	Tclin
2	C1orf198	9606.ENSP00000355623	Uncharacterized protein C1orf198; Chromosome 1 open reading frame 198	Other	Tdark
2	PNP	9606.ENSP00000354532	Purine nucleoside phosphorylase; The purine nucleoside phosphorylases catalyze the phosphorolytic breakdown of the N-glycosidic bond in the beta- (deoxy)ribonucleoside molecules, with the formation of the corresponding free purine bases and pentose-1-phosphate.	Enzyme	Tclin
2	TOMM40	9606.ENSP00000410339	Mitochondrial import receptor subunit TOM40 homolog; Channel-forming protein essential for import of protein precursors into mitochondria; Belongs to the Tom40 family.	Other	Tbio
2	ABCB10	9606.ENSP00000355637	ATP-binding cassette sub-family B member 10, mitochondrial; May mediate critical mitochondrial transport functions related to heme biosynthesis; Belongs to the ABC transporter superfamily. ABCB family. Mitochondrial peptide exporter (TC 3.A.1.212) subfamily.	Transporter	Tbio
2	GNPDA1	9606.ENSP00000423674	Glucosamine-6-phosphate isomerase 1; Seems to trigger calcium oscillations in mammalian eggs. These oscillations serve as the essential trigger for egg activation and early development of the embryo (By similarity); Belongs to the glucosamine/galactosamine-6-phosphate isomerase family.	Enzyme	Tbio
2	HSP90AA1	9606.ENSP00000335153	Heat shock protein HSP 90-alpha; Molecular chaperone that promotes the maturation, structural maintenance and proper regulation of specific target proteins involved for instance in cell cycle control and signal transduction. Undergoes a functional cycle that is linked to its ATPase activity which is essential for its chaperone activity. This cycle probably induces conformational changes in the cl…	Other	Tchem
2	GNE	9606.ENSP00000379839	Bifunctional UDP-N-acetylglucosamine 2-epimerase/N-acetylmannosamine kinase; Regulates and initiates biosynthesis of N-acetylneuraminic acid (NeuAc), a precursor of sialic acids. Plays an essential role in early development (By similarity). Required for normal sialylation in hematopoietic cells. Sialylation is implicated in cell adhesion, signal transduction, tumorigenicity and metastatic behavio…	Enzyme	Tbio
2	SDHA	9606.ENSP00000264932	Succinate dehydrogenase [ubiquinone] flavoprotein subunit, mitochondrial; Flavoprotein (FP) subunit of succinate dehydrogenase (SDH) that is involved in complex II of the mitochondrial electron transport chain and is responsible for transferring electrons from succinate to ubiquinone (coenzyme Q) . Can act as a tumor suppressor ; Belongs to the FAD-dependent oxidoreductase 2 family. FRD/SDH subfa…	Enzyme	Tbio
2	IMPA2	9606.ENSP00000269159	Inositol monophosphatase 2; Can use myo-inositol monophosphates, scylloinositol 1,4- diphosphate, glucose-1-phosphate, beta-glycerophosphate, and 2'-AMP as substrates. Has been implicated as the pharmacological target for lithium Li(+) action in brain.	Enzyme	Tbio
2	ALDOC	9606.ENSP00000378731	Aldolase, fructose-bisphosphate C	Enzyme	Tbio
2	ALDOA	9606.ENSP00000496166	Fructose-bisphosphate aldolase A; Plays a key role in glycolysis and gluconeogenesis. In addition, may also function as scaffolding protein (By similarity). ; Belongs to the class I fructose-bisphosphate aldolase family.	Enzyme	Tbio
2	MTHFD1	9606.ENSP00000498336	C-1-tetrahydrofolate synthase, cytoplasmic, N-terminally processed; Methylenetetrahydrofolate dehydrogenase, cyclohydrolase and formyltetrahydrofolate synthetase 1; In the N-terminal section; belongs to the tetrahydrofolate dehydrogenase/cyclohydrolase family.	Enzyme	Tchem
2	TIMM50	9606.ENSP00000445806	Mitochondrial import inner membrane translocase subunit TIM50; Essential component of the TIM23 complex, a complex that mediates the translocation of transit peptide-containing proteins across the mitochondrial inner membrane. Has some phosphatase activity in vitro; however such activity may not be relevant in vivo.	Enzyme	Tbio
2	LONP1	9606.ENSP00000353826	Lon protease homolog, mitochondrial; ATP-dependent serine protease that mediates the selective degradation of misfolded, unassembled or oxidatively damaged polypeptides as well as certain short-lived regulatory proteins in the mitochondrial matrix. May also have a chaperone function in the assembly of inner membrane protein complexes. Participates in the regulation of mitochondrial gene expressio…	Enzyme	Tbio
2	STIP1	9606.ENSP00000351646	Stress-induced-phosphoprotein 1; Acts as a co-chaperone for HSP90AA1 . Mediates the association of the molecular chaperones HSPA8/HSC70 and HSP90 (By similarity).	Other	Tbio
2	TUBA4A	9606.ENSP00000248437	Tubulin alpha-4A chain; Tubulin is the major constituent of microtubules. It binds two moles of GTP, one at an exchangeable site on the beta chain and one at a non-exchangeable site on the alpha chain.	Other	Tchem
2	PTMS	9606.ENSP00000374113	Parathymosin	Other	Tbio
2	SHMT1	9606.ENSP00000318868	Serine hydroxymethyltransferase, cytosolic; Interconversion of serine and glycine (PubMed:8505317, PubMed:24698160).	Enzyme	Tbio
2	FECH	9606.ENSP00000498358	Ferrochelatase, mitochondrial; Catalyzes the ferrous insertion into protoporphyrin IX; Belongs to the ferrochelatase family.	Enzyme	Tchem
2	TIMM21	9606.ENSP00000169551	Mitochondrial import inner membrane translocase subunit Tim21; Participates in the translocation of transit peptide- containing proteins across the mitochondrial inner membrane. Also required for assembly of mitochondrial respiratory chain complex I and complex IV as component of the MITRAC (mitochondrial translation regulation assembly intermediate of cytochrome c oxidase complex) complex. Proba…	Enzyme	Tbio
2	THAP4	9606.ENSP00000385006	THAP domain containing 4	Transcription Factor	Tbio
2	PLCD3	9606.ENSP00000479636	1-phosphatidylinositol 4,5-bisphosphate phosphodiesterase delta-3; Hydrolyzes the phosphatidylinositol 4,5-bisphosphate (PIP2) to generate 2 second messenger molecules diacylglycerol (DAG) and inositol 1,4,5-trisphosphate (IP3). DAG mediates the activation of protein kinase C (PKC), while IP3 releases Ca(2+) from intracellular stores. Essential for trophoblast and placental development. May parti…	Enzyme	Tbio
2	DNAJB5	9606.ENSP00000404079	DnaJ heat shock protein family member B5	Other	Tbio
2	SUCLG2	9606.ENSP00000419325	Succinate--CoA ligase [GDP-forming] subunit beta, mitochondrial; GTP-specific succinyl-CoA synthetase functions in the citric acid cycle (TCA), coupling the hydrolysis of succinyl-CoA to the synthesis of GTP and thus represents the only step of substrate-level phosphorylation in the TCA. The beta subunit provides nucleotide specificity of the enzyme and binds the substrate succinate, while the bi…	Enzyme	Tbio
2	GPI	9606.ENSP00000405573	Glucose-6-phosphate isomerase; In the cytoplasm, catalyzes the conversion of glucose-6- phosphate to fructose-6-phosphate, the second step in glycolysis, and the reverse reaction during gluconeogenesis . Besides it's role as a glycolytic enzyme, also acts as a secreted cytokine: acts as an angiogenic factor (AMF) that stimulates endothelial cell motility . Acts as a neurotrophic factor, neuroleuk…	Enzyme	Tbio
2	SUCLA2	9606.ENSP00000494360	Succinate--CoA ligase [ADP-forming] subunit beta, mitochondrial; ATP-specific succinyl-CoA synthetase functions in the citric acid cycle (TCA), coupling the hydrolysis of succinyl-CoA to the synthesis of ATP and thus represents the only step of substrate-level phosphorylation in the TCA . The beta subunit provides nucleotide specificity of the enzyme and binds the substrate succinate, while the b…	Enzyme	Tchem
2	NNT	9606.ENSP00000264663	NAD(P) transhydrogenase, mitochondrial; The transhydrogenation between NADH and NADP is coupled to respiration and ATP hydrolysis and functions as a proton pump across the membrane (By similarity). May play a role in reactive oxygen species (ROS) detoxification in the adrenal gland . ; In the N-terminal section; belongs to the AlaDH/PNT family.	Enzyme	Tbio
2	HSPA4L	9606.ENSP00000296464	Heat shock 70 kDa protein 4L; Possesses chaperone activity in vitro where it inhibits aggregation of citrate synthase; Belongs to the heat shock protein 70 family.	Other	Tbio
2	TALDO1	9606.ENSP00000321259	Transaldolase; Transaldolase is important for the balance of metabolites in the pentose-phosphate pathway.	Enzyme	Tbio
2	ETFA	9606.ENSP00000452762	Electron transfer flavoprotein subunit alpha, mitochondrial; Heterodimeric electron transfer flavoprotein that accepts electrons from several mitochondrial dehydrogenases, including acyl-CoA dehydrogenases, glutaryl-CoA and sarcosine dehydrogenase (PubMed:27499296, PubMed:15159392, PubMed:15975918, PubMed:9334218, PubMed:10356313). It transfers the electrons to the main mitochondrial respiratory …	Other	Tbio
2	CCDC117	9606.ENSP00000249064	Coiled-coil domain containing 117	Other	Tdark
2	PKM	9606.ENSP00000320171	Pyruvate kinase PKM; Glycolytic enzyme that catalyzes the transfer of a phosphoryl group from phosphoenolpyruvate (PEP) to ADP, generating ATP. Stimulates POU5F1-mediated transcriptional activation. Plays a general role in caspase independent cell death of tumor cells. The ratio between the highly active tetrameric form and nearly inactive dimeric form determines whether glucose carbons are chann…	Kinase	Tchem
2	APEH	9606.ENSP00000296456	Acylamino-acid-releasing enzyme; This enzyme catalyzes the hydrolysis of the N-terminal peptide bond of an N-acetylated peptide to generate an N-acetylated amino acid and a peptide with a free N-terminus. It preferentially cleaves off Ac-Ala, Ac-Met and Ac-Ser; Belongs to the peptidase S9C family.	Enzyme	Tchem
2	SFXN1	9606.ENSP00000316905	Sideroflexin-1; Mitochondrial serine transporter that mediates transport of serine into mitochondria, an important step of the one-carbon metabolism pathway . Mitochondrial serine is converted to glycine and formate, which then exits to the cytosol where it is used to generate the charged folates that serve as one-carbon donors . Transports both D-serine and L-serine . Also able to transport othe…	Other	Tbio
2	STRADB	9606.ENSP00000194530	STE20-related kinase adapter protein beta; Pseudokinase which, in complex with CAB39/MO25 (CAB39/MO25alpha or CAB39L/MO25beta), binds to and activates STK11/LKB1. Adopts a closed conformation typical of active protein kinases and binds STK11/LKB1 as a pseudosubstrate, promoting conformational change of STK11/LKB1 in an active conformation (By similarity).	Kinase	Tbio
2	SUGT1	9606.ENSP00000367208	Protein SGT1 homolog; May play a role in ubiquitination and subsequent proteasomal degradation of target proteins.	Other	Tbio
2	ACN9	9606.ENSP00000414066	Succinate dehydrogenase assembly factor 3, mitochondrial; Plays an essential role in the assembly of succinate dehydrogenase (SDH), an enzyme complex (also referred to as respiratory complex II) that is a component of both the tricarboxylic acid (TCA) cycle and the mitochondrial electron transport chain, and which couples the oxidation of succinate to fumarate with the reduction of ubiquinone (co…	Enzyme	Tbio
2	APOO	9606.ENSP00000368528	MICOS complex subunit MIC26; Component of the MICOS complex, a large protein complex of the mitochondrial inner membrane that plays crucial roles in the maintenance of crista junctions, inner membrane architecture, and formation of contact sites to the outer membrane. Plays a crucial role in crista junction formation and mitochondrial function . Can promote cardiac lipotoxicity by enhancing mitoc…	Other	Tbio
2	FAH	9606.ENSP00000385080	Fumarylacetoacetase; Fumarylacetoacetate hydrolase	Enzyme	Tbio
2	GFPT1	9606.ENSP00000349860	Glutamine--fructose-6-phosphate aminotransferase [isomerizing] 1; Controls the flux of glucose into the hexosamine pathway. Most likely involved in regulating the availability of precursors for N- and O-linked glycosylation of proteins. Regulates the circadian expression of clock genes ARNTL/BMAL1 and CRY1.	Enzyme	Tchem
2	HSP90B1	9606.ENSP00000299767	Endoplasmin; Molecular chaperone that functions in the processing and transport of secreted proteins (By similarity). When associated with CNPY3, required for proper folding of Toll-like receptors (By similarity). Functions in endoplasmic reticulum associated degradation (ERAD) . Has ATPase activity (By similarity). ; Belongs to the heat shock protein 90 family.	Other	Tchem
2	TUBA1B	9606.ENSP00000336799	Detyrosinated tubulin alpha-1B chain; Tubulin is the major constituent of microtubules. It binds two moles of GTP, one at an exchangeable site on the beta chain and one at a non-exchangeable site on the alpha chain.	Other	Tchem
2	ENTPD5	9606.ENSP00000335246	Ectonucleoside triphosphate diphosphohydrolase 5; Uridine diphosphatase (UDPase) that promotes protein N- glycosylation and ATP level regulation. UDP hydrolysis promotes protein N-glycosylation and folding in the endoplasmic reticulum, as well as elevated ATP consumption in the cytosol via an ATP hydrolysis cycle. Together with CMPK1 and AK1, constitutes an ATP hydrolysis cycle that converts ATP …	Enzyme	Tbio
2	IDH3A	9606.ENSP00000299518	Isocitrate dehydrogenase [NAD] subunit alpha, mitochondrial; Catalytic subunit of the enzyme which catalyzes the decarboxylation of isocitrate (ICT) into alpha-ketoglutarate. The heterodimer composed of the alpha (IDH3A) and beta (IDH3B) subunits and the heterodimer composed of the alpha (IDH3A) and gamma (IDH3G) subunits, have considerable basal activity but the full activity of the heterotetram…	Enzyme	Tbio
2	GPT2	9606.ENSP00000345282	Alanine aminotransferase 2; Catalyzes the reversible transamination between alanine and 2-oxoglutarate to form pyruvate and glutamate. ; Belongs to the class-I pyridoxal-phosphate-dependent aminotransferase family. Alanine aminotransferase subfamily.	Enzyme	Tbio
2	NIT2	9606.ENSP00000377696	Omega-amidase NIT2; Has a omega-amidase activity. The role of omega-amidase is to remove potentially toxic intermediates by converting alpha- ketoglutaramate and alpha-ketosuccinamate to biologically useful alpha- ketoglutarate and oxaloacetate, respectively. Overexpression decreases the colony-forming capacity of cultured cells by arresting cells in the G2 phase of the cell cycle.	Enzyme	Tbio
2	CLPB	9606.ENSP00000294053	Caseinolytic peptidase B protein homolog; May function as a regulatory ATPase and be related to secretion/protein trafficking process.	Enzyme	Tbio
2	FKBP11	9606.ENSP00000449751	Peptidyl-prolyl cis-trans isomerase FKBP11; PPIases accelerate the folding of proteins during protein synthesis.	Enzyme	Tbio
2	ULK4	9606.ENSP00000301831	Serine/threonine-protein kinase ULK4; May be involved in the remodeling of cytoskeletal components, such as alpha-tubulin, and in this way regulates neurite branching and elongation, as well as cell motility.	Kinase	Tbio
2	ERO1L	9606.ENSP00000379042	ERO1-like protein alpha; Oxidoreductase involved in disulfide bond formation in the endoplasmic reticulum. Efficiently reoxidizes P4HB/PDI, the enzyme catalyzing protein disulfide formation, in order to allow P4HB to sustain additional rounds of disulfide formation. Following P4HB reoxidation, passes its electrons to molecular oxygen via FAD, leading to the production of reactive oxygen species (…	Other	Tbio
2	TPI1	9606.ENSP00000229270	Triosephosphate isomerase; Triosephosphate isomerase is an extremely efficient metabolic enzyme that catalyzes the interconversion between dihydroxyacetone phosphate (DHAP) and D-glyceraldehyde-3-phosphate (G3P) in glycolysis and gluconeogenesis.	Enzyme	Tbio
2	RRM1	9606.ENSP00000300738	Ribonucleoside-diphosphate reductase large subunit; Provides the precursors necessary for DNA synthesis. Catalyzes the biosynthesis of deoxyribonucleotides from the corresponding ribonucleotides.	Enzyme	Tclin
2	TUBB4B	9606.ENSP00000341289	Tubulin beta-4B chain; Tubulin is the major constituent of microtubules. It binds two moles of GTP, one at an exchangeable site on the beta chain and one at a non-exchangeable site on the alpha chain; Belongs to the tubulin family.	Other	Tclin
2	SHMT2	9606.ENSP00000333667	Serine hydroxymethyltransferase, mitochondrial; Catalyzes the cleavage of serine to glycine accompanied with the production of 5,10-methylenetetrahydrofolate, an essential intermediate for purine biosynthesis (PubMed:24075985, PubMed:29364879, PubMed:25619277). Serine provides the major source of folate one-carbon in cells by catalyzing the transfer of one carbon from serine to tetrahydrofolate .…	Enzyme	Tchem
2	IDH1	9606.ENSP00000390265	Isocitrate dehydrogenase 1	Enzyme	Tclin
2	AMDHD2	9606.ENSP00000391596	N-acetylglucosamine-6-phosphate deacetylase; Hydrolyzes the N-glycolyl group from N-glycolylglucosamine 6- phosphate (GlcNGc-6-P) in the N-glycolylneuraminic acid (Neu5Gc) degradation pathway. Although human is not able to catalyze formation of Neu5Gc due to the inactive CMAHP enzyme, Neu5Gc is present in food and must be degraded; Belongs to the metallo-dependent hydrolases superfamily. NagA fam…	Enzyme	Tchem
2	ASL	9606.ENSP00000307188	Argininosuccinate lyase	Enzyme	Tbio
2	HSPA9	9606.ENSP00000297185	Stress-70 protein, mitochondrial; Chaperone protein which plays an important role in mitochondrial iron-sulfur cluster (ISC) biogenesis. Interacts with and stabilizes ISC cluster assembly proteins FXN, NFU1, NFS1 and ISCU . Regulates erythropoiesis via stabilization of ISC assembly . May play a role in the control of cell proliferation and cellular aging (By similarity). ; Belongs to the heat sho…	Other	Tchem
2	LDHA	9606.ENSP00000445175	Lactate dehydrogenase A; Belongs to the LDH/MDH superfamily. LDH family.	Enzyme	Tchem
2	VDAC3	9606.ENSP00000428845	Voltage-dependent anion-selective channel protein 3; Forms a channel through the mitochondrial outer membrane that allows diffusion of small hydrophilic molecules.	Other	Tbio
2	EML1	9606.ENSP00000334314	Echinoderm microtubule-associated protein-like 1; Modulates the assembly and organization of the microtubule cytoskeleton, and probably plays a role in regulating the orientation of the mitotic spindle and the orientation of the plane of cell division. Required for normal proliferation of neuronal progenitor cells in the developing brain and for normal brain development. Does not affect neuron mi…	Other	Tbio
2	ENOPH1	9606.ENSP00000273920	Enolase-phosphatase E1; Bifunctional enzyme that catalyzes the enolization of 2,3- diketo-5-methylthiopentyl-1-phosphate (DK-MTP-1-P) into the intermediate 2-hydroxy-3-keto-5-methylthiopentenyl-1-phosphate (HK- MTPenyl-1-P), which is then dephosphorylated to form the acireductone 1,2-dihydroxy-3-keto-5-methylthiopentene (DHK-MTPene).	Enzyme	Tbio
2	BPGM	9606.ENSP00000376840	Bisphosphoglycerate mutase; Plays a major role in regulating hemoglobin oxygen affinity by controlling the levels of its allosteric effector 2,3- bisphosphoglycerate (2,3-BPG). Also exhibits mutase (EC 5.4.2.11) activity.	Enzyme	Tbio
2	NDUFV2	9606.ENSP00000327268	NADH dehydrogenase [ubiquinone] flavoprotein 2, mitochondrial; Core subunit of the mitochondrial membrane respiratory chain NADH dehydrogenase (Complex I) that is believed to belong to the minimal assembly required for catalysis. Complex I functions in the transfer of electrons from NADH to the respiratory chain. The immediate electron acceptor for the enzyme is believed to be ubiquinone (By simi…	Enzyme	Tclin
2	PGK1	9606.ENSP00000362413	Phosphoglycerate kinase 1; Catalyzes one of the two ATP producing reactions in the glycolytic pathway via the reversible conversion of 1,3- diphosphoglycerate to 3-phosphoglycerate (PubMed:30323285, PubMed:7391028). In addition to its role as a glycolytic enzyme, it seems that PGK-1 acts as a polymerase alpha cofactor protein (primer recognition protein) . May play a role in sperm motility . ECO:…	Kinase	Tchem
2	GCAT	9606.ENSP00000371110	2-amino-3-ketobutyrate coenzyme A ligase, mitochondrial; Glycine C-acetyltransferase; Belongs to the class-II pyridoxal-phosphate-dependent aminotransferase family.	Enzyme	Tbio
2	HSPD1	9606.ENSP00000340019	60 kDa heat shock protein, mitochondrial; Chaperonin implicated in mitochondrial protein import and macromolecular assembly. Together with Hsp10, facilitates the correct folding of imported proteins. May also prevent misfolding and promote the refolding and proper assembly of unfolded polypeptides generated under stress conditions in the mitochondrial matrix (PubMed:1346131, PubMed:11422376). The…	Other	Tbio
2	ACLY	9606.ENSP00000466259	ATP-citrate synthase; Catalyzes the cleavage of citrate into oxaloacetate and acetyl-CoA, the latter serving as common substrate for de novo cholesterol and fatty acid synthesis. ECO:0000269|PubMed:1371749, ECO:0000269|PubMed:19286649,; In the N-terminal section; belongs to the succinate/malate CoA ligase beta subunit family.	Enzyme	Tclin
2	EIF2B3	9606.ENSP00000353575	Translation initiation factor eIF-2B subunit gamma; Catalyzes the exchange of eukaryotic initiation factor 2- bound GDP for GTP; Belongs to the eIF-2B gamma/epsilon subunits family.	Other	Tbio
2	FH	9606.ENSP00000355518	Fumarate hydratase, mitochondrial; Catalyzes the reversible stereospecific interconversion of fumarate to L-malate . Experiments in other species have demonstrated that specific isoforms of this protein act in defined pathways and favor one direction over the other (Probable). [Isoform Cytoplasmic]: Catalyzes the dehydration of L-malate to fumarate (By similarity). Fumarate metabolism in the cyto…	Enzyme	Tbio
2	UCK2	9606.ENSP00000356853	Uridine-cytidine kinase 2; Phosphorylates uridine and cytidine to uridine monophosphate and cytidine monophosphate. Does not phosphorylate deoxyribonucleosides or purine ribonucleosides. Can use ATP or GTP as a phosphate donor. Can also phosphorylate cytidine and uridine nucleoside analogs such as 6- azauridine, 5-fluorouridine, 4-thiouridine, 5-bromouridine, N(4)- acetylcytidine, N(4)-benzoylcyt…	Kinase	Tbio
2	PFKFB4	9606.ENSP00000232375	6-phosphofructo-2-kinase/fructose-2,6-bisphosphatase 4; Synthesis and degradation of fructose 2,6-bisphosphate; In the C-terminal section; belongs to the phosphoglycerate mutase family.	Enzyme	Tchem
2	TMEM237	9606.ENSP00000386264	Transmembrane protein 237; Component of the transition zone in primary cilia. Required for ciliogenesis; Belongs to the TMEM237 family.	Other	Tdark
2	MNS1	9606.ENSP00000260453	Meiosis-specific nuclear structural protein 1; May play a role in the control of meiotic division and germ cell differentiation through regulation of pairing and recombination during meiosis; Belongs to the MNS1 family.	Other	Tbio
2	PCK2	9606.ENSP00000216780	Phosphoenolpyruvate carboxykinase [GTP], mitochondrial; Catalyzes the conversion of oxaloacetate (OAA) to phosphoenolpyruvate (PEP), the rate-limiting step in the metabolic pathway that produces glucose from lactate and other precursors derived from the citric acid cycle; Belongs to the phosphoenolpyruvate carboxykinase [GTP] family.	Kinase	Tbio
2	DLD	9606.ENSP00000205402	Dihydrolipoyl dehydrogenase, mitochondrial; Lipoamide dehydrogenase is a component of the glycine cleavage system as well as an E3 component of three alpha-ketoacid dehydrogenase complexes (pyruvate-, alpha-ketoglutarate-, and branched- chain amino acid-dehydrogenase complex) (PubMed:15712224, PubMed:16442803, PubMed:16770810, PubMed:17404228, PubMed:20160912, PubMed:20385101). The 2-oxoglutarate…	Enzyme	Tbio
2	DNAJC9	9606.ENSP00000362041	DnaJ homolog subfamily C member 9; May play a role as co-chaperone of the Hsp70 family proteins HSPA1A, HSPA1B and HSPA8.	Other	Tbio
2	TUBA1A	9606.ENSP00000439020	Detyrosinated tubulin alpha-1A chain; Tubulin is the major constituent of microtubules. It binds two moles of GTP, one at an exchangeable site on the beta chain and one at a non-exchangeable site on the alpha chain.	Other	Tchem
2	PSAT1	9606.ENSP00000365773	Phosphoserine aminotransferase; Catalyzes the reversible conversion of 3- phosphohydroxypyruvate to phosphoserine and of 3-hydroxy-2-oxo-4- phosphonooxybutanoate to phosphohydroxythreonine. ; Belongs to the class-V pyridoxal-phosphate-dependent aminotransferase family. SerC subfamily.	Enzyme	Tbio
2	GBE1	9606.ENSP00000410833	1,4-alpha-glucan-branching enzyme; Required for normal glycogen accumulation (PubMed:8463281, PubMed:26199317, PubMed:8613547). The alpha 1-6 branches of glycogen play an important role in increasing the solubility of the molecule (Probable); Belongs to the glycosyl hydrolase 13 family. GlgB subfamily.	Enzyme	Tbio
2	IMPA1	9606.ENSP00000408526	Inositol monophosphatase 1; Responsible for the provision of inositol required for synthesis of phosphatidylinositol and polyphosphoinositides and has been implicated as the pharmacological target for lithium action in brain. Has broad substrate specificity and can use myo-inositol monophosphates, myo-inositol 1,3-diphosphate, myo-inositol 1,4- diphosphate, scyllo-inositol-phosphate, D-galactose …	Enzyme	Tclin
2	PDHX	9606.ENSP00000227868	Pyruvate dehydrogenase protein X component, mitochondrial; Required for anchoring dihydrolipoamide dehydrogenase (E3) to the dihydrolipoamide transacetylase (E2) core of the pyruvate dehydrogenase complexes of eukaryotes. This specific binding is essential for a functional PDH complex.	Enzyme	Tbio
2	EDARADD	9606.ENSP00000335076	Ectodysplasin-A receptor-associated adapter protein; Adapter protein that interacts with EDAR DEATH domain and couples the receptor to EDA signaling pathway during morphogenesis of ectodermal organs. Mediates the activation of NF-kappa-B.	Other	Tbio
2	MANF	9606.ENSP00000499582	Mesencephalic astrocyte-derived neurotrophic factor; Selectively promotes the survival of dopaminergic neurons of the ventral mid-brain . Modulates GABAergic transmission to the dopaminergic neurons of the substantia nigra (By similarity). Enhances spontaneous, as well as evoked, GABAergic inhibitory postsynaptic currents in dopaminergic neurons (By similarity). Inhibits cell proliferation and en…	Other	Tbio
2	SLC25A1	9606.ENSP00000215882	Tricarboxylate transport protein, mitochondrial; Citrate transporter that mediates the exchange of mitochondrial citrate for cytosolic malate (PubMed:29031613, PubMed:29238895). Also able to mediate the exchange of citrate for isocitrate, phosphoenolpyruvate, cis- but not trans-aconitate and to a lesser extend maleate and succinate . Important for the bioenergetics of hepatic cells as it provides…	Transporter	Tbio
2	MAP2	9606.ENSP00000353508	Microtubule-associated protein 2; The exact function of MAP2 is unknown but MAPs may stabilize the microtubules against depolymerization. They also seem to have a stiffening effect on microtubules.	Other	Tbio
2	HEMGN	9606.ENSP00000259456	Hemogen; Regulates the proliferation and differentiation of hematopoietic cells. Overexpression block the TPA-induced megakaryocytic differentiation in the K562 cell model. May also prevent cell apoptosis through the activation of the nuclear factor-kappa B (NF-kB).	Other	Tbio
2	GLO1	9606.ENSP00000362463	Lactoylglutathione lyase; Catalyzes the conversion of hemimercaptal, formed from methylglyoxal and glutathione, to S-lactoylglutathione. Involved in the regulation of TNF-induced transcriptional activity of NF-kappa-B. Required for normal osteoclastogenesis.	Enzyme	Tchem
2	UQCRC1	9606.ENSP00000203407	Cytochrome b-c1 complex subunit 1, mitochondrial; Component of the ubiquinol-cytochrome c oxidoreductase, a multisubunit transmembrane complex that is part of the mitochondrial electron transport chain which drives oxidative phosphorylation. The respiratory chain contains 3 multisubunit complexes succinate dehydrogenase (complex II, CII), ubiquinol-cytochrome c oxidoreductase (cytochrome b-c1 com…	Enzyme	Tbio
3	FAM63B	9606.ENSP00000452885	Ubiquitin carboxyl-terminal hydrolase MINDY-2; Hydrolase that can remove 'Lys-48'-linked conjugated ubiquitin from proteins . Binds to polyubiquitin chains of different linkage types, including 'Lys-6', 'Lys-11', 'Lys- 29', 'Lys-33', 'Lys-48' and 'Lys-63' . May play a regulatory role at the level of protein turnover .	Other	Tbio
3	UBE2S	9606.ENSP00000264552	Ubiquitin-conjugating enzyme E2 S; Accepts ubiquitin from the E1 complex and catalyzes its covalent attachment to other proteins . Catalyzes 'Lys-11'-linked polyubiquitination. Acts as an essential factor of the anaphase promoting complex/cyclosome (APC/C), a cell cycle-regulated ubiquitin ligase that controls progression through mitosis. Acts by specifically elongating 'Lys-11'-linked polyubiqui…	Other	Tbio
3	PSMA6	9606.ENSP00000261479	Proteasome subunit alpha type-6; Component of the 20S core proteasome complex involved in the proteolytic degradation of most intracellular proteins. This complex plays numerous essential roles within the cell by associating with different regulatory particles. Associated with two 19S regulatory particles, forms the 26S proteasome and thus participates in the ATP- dependent degradation of ubiquit…	Enzyme	Tbio
3	PSMA3	9606.ENSP00000216455	Proteasome subunit alpha type-3; Component of the 20S core proteasome complex involved in the proteolytic degradation of most intracellular proteins. This complex plays numerous essential roles within the cell by associating with different regulatory particles. Associated with two 19S regulatory particles, forms the 26S proteasome and thus participates in the ATP- dependent degradation of ubiquit…	Enzyme	Tbio
3	PSMA4	9606.ENSP00000044462	Proteasome subunit alpha type-4; Component of the 20S core proteasome complex involved in the proteolytic degradation of most intracellular proteins. This complex plays numerous essential roles within the cell by associating with different regulatory particles. Associated with two 19S regulatory particles, forms the 26S proteasome and thus participates in the ATP- dependent degradation of ubiquit…	Enzyme	Tbio
3	PSMD12	9606.ENSP00000348442	26S proteasome non-ATPase regulatory subunit 12; Component of the 26S proteasome, a multiprotein complex involved in the ATP-dependent degradation of ubiquitinated proteins. This complex plays a key role in the maintenance of protein homeostasis by removing misfolded or damaged proteins, which could impair cellular functions, and by removing proteins whose functions are no longer required. Theref…	Enzyme	Tbio
3	TNFRSF11A	9606.ENSP00000465500	Tumor necrosis factor receptor superfamily member 11A; Receptor for TNFSF11/RANKL/TRANCE/OPGL; essential for RANKL- mediated osteoclastogenesis. Involved in the regulation of interactions between T-cells and dendritic cells.	Other	Tbio
3	UCHL5	9606.ENSP00000356421	Ubiquitin carboxyl-terminal hydrolase isozyme L5; Protease that specifically cleaves 'Lys-48'-linked polyubiquitin chains. Deubiquitinating enzyme associated with the 19S regulatory subunit of the 26S proteasome. Putative regulatory component of the INO80 complex; however is inactive in the INO80 complex and is activated by a transient interaction of the INO80 complex with the proteasome via ADRM…	Enzyme	Tbio
3	STAMBPL1	9606.ENSP00000360992	AMSH-like protease; Zinc metalloprotease that specifically cleaves 'Lys-63'- linked polyubiquitin chains. Does not cleave 'Lys-48'-linked polyubiquitin chains; Belongs to the peptidase M67C family.	Enzyme	Tbio
3	SMNDC1	9606.ENSP00000358616	Survival of motor neuron-related-splicing factor 30; Necessary for spliceosome assembly. Overexpression causes apoptosis; Belongs to the SMN family.	Epigenetic	Tbio
3	PSMC2	9606.ENSP00000391211	26S proteasome regulatory subunit 7; Component of the 26S proteasome, a multiprotein complex involved in the ATP-dependent degradation of ubiquitinated proteins. This complex plays a key role in the maintenance of protein homeostasis by removing misfolded or damaged proteins, which could impair cellular functions, and by removing proteins whose functions are no longer required. Therefore, the pro…	Enzyme	Tbio
3	USP32	9606.ENSP00000300896	Ubiquitin specific peptidase 32; Belongs to the peptidase C19 family.	Enzyme	Tbio
3	PSMD1	9606.ENSP00000309474	26S proteasome non-ATPase regulatory subunit 1; Component of the 26S proteasome, a multiprotein complex involved in the ATP-dependent degradation of ubiquitinated proteins. This complex plays a key role in the maintenance of protein homeostasis by removing misfolded or damaged proteins, which could impair cellular functions, and by removing proteins whose functions are no longer required. Therefo…	Enzyme	Tbio
3	PSMD7	9606.ENSP00000219313	26S proteasome non-ATPase regulatory subunit 7; Component of the 26S proteasome, a multiprotein complex involved in the ATP-dependent degradation of ubiquitinated proteins. This complex plays a key role in the maintenance of protein homeostasis by removing misfolded or damaged proteins, which could impair cellular functions, and by removing proteins whose functions are no longer required. Therefo…	Enzyme	Tbio
3	PSMB2	9606.ENSP00000362334	Proteasome subunit beta type-2; Component of the 20S core proteasome complex involved in the proteolytic degradation of most intracellular proteins. This complex plays numerous essential roles within the cell by associating with different regulatory particles. Associated with two 19S regulatory particles, forms the 26S proteasome and thus participates in the ATP- dependent degradation of ubiquiti…	Enzyme	Tclin
3	SHPK	9606.ENSP00000225519	Sedoheptulokinase; Acts as a modulator of macrophage activation through control of glucose metabolism.	Kinase	Tbio
3	SNRPB	9606.ENSP00000412566	Small nuclear ribonucleoprotein-associated proteins B and B; Plays role in pre-mRNA splicing as core component of the SMN- Sm complex that mediates spliceosomal snRNP assembly and as component of the spliceosomal U1, U2, U4 and U5 small nuclear ribonucleoproteins (snRNPs), the building blocks of the spliceosome (PubMed:11991638, PubMed:18984161, PubMed:19325628, PubMed:25555158, PubMed:26912367, …	Other	Tbio
3	MAPK6	9606.ENSP00000261845	Mitogen-activated protein kinase 6; Atypical MAPK protein. Phosphorylates microtubule-associated protein 2 (MAP2) and MAPKAPK5. The precise role of the complex formed with MAPKAPK5 is still unclear, but the complex follows a complex set of phosphorylation events: upon interaction with atypical MAPKAPK5, ERK3/MAPK6 is phosphorylated at Ser-189 and then mediates phosphorylation and activation of MA…	Kinase	Tbio
3	USP14	9606.ENSP00000261601	Ubiquitin carboxyl-terminal hydrolase 14; Proteasome-associated deubiquitinase which releases ubiquitin from the proteasome targeted ubiquitinated proteins. Ensures the regeneration of ubiquitin at the proteasome. Is a reversibly associated subunit of the proteasome and a large fraction of proteasome-free protein exists within the cell. Required for the degradation of the chemokine receptor CXCR4…	Enzyme	Tchem
3	TMEM68	9606.ENSP00000395204	Transmembrane protein 68	Other	Tdark
3	RAD23A	9606.ENSP00000467024	UV excision repair protein RAD23 homolog A; Multiubiquitin chain receptor involved in modulation of proteasomal degradation. Binds to 'Lys-48'-linked polyubiquitin chains in a length-dependent manner and with a lower affinity to 'Lys-63'- linked polyubiquitin chains. Proposed to be capable to bind simultaneously to the 26S proteasome and to polyubiquitinated substrates and to deliver ubiquitinate…	Other	Tbio
3	UBE2K	9606.ENSP00000261427	Ubiquitin-conjugating enzyme E2 K; Accepts ubiquitin from the E1 complex and catalyzes its covalent attachment to other proteins. In vitro, in the presence or in the absence of BRCA1-BARD1 E3 ubiquitin-protein ligase complex, catalyzes the synthesis of 'Lys-48'-linked polyubiquitin chains. Does not transfer ubiquitin directly to but elongates monoubiquitinated substrate protein. Mediates the sele…	Other	Tbio
3	SMAD1	9606.ENSP00000305769	Mothers against decapentaplegic homolog 1; Transcriptional modulator activated by BMP (bone morphogenetic proteins) type 1 receptor kinase. SMAD1 is a receptor- regulated SMAD (R-SMAD). SMAD1/OAZ1/PSMB4 complex mediates the degradation of the CREBBP/EP300 repressor SNIP1. May act synergistically with SMAD4 and YY1 in bone morphogenetic protein (BMP)- mediated cardiac-specific gene expression. ; B…	Transcription Factor	Tbio
3	ANAPC10	9606.ENSP00000478501	Anaphase-promoting complex subunit 10; Component of the anaphase promoting complex/cyclosome (APC/C), a cell cycle-regulated E3 ubiquitin ligase that controls progression through mitosis and the G1 phase of the cell cycle. The APC/C complex acts by mediating ubiquitination and subsequent degradation of target proteins: it mainly mediates the formation of 'Lys-11'-linked polyubiquitin chains and, …	Enzyme	Tbio
3	GGH	9606.ENSP00000260118	Gamma-glutamyl hydrolase; Hydrolyzes the polyglutamate sidechains of pteroylpolyglutamates. Progressively removes gamma-glutamyl residues from pteroylpoly-gamma-glutamate to yield pteroyl-alpha-glutamate (folic acid) and free glutamate. May play an important role in the bioavailability of dietary pteroylpolyglutamates and in the metabolism of pteroylpolyglutamates and antifolates; Belongs to the …	Enzyme	Tchem
3	SF3B2	9606.ENSP00000318861	Splicing factor 3B subunit 2; Involved in pre-mRNA splicing as a component of the splicing factor SF3B complex . SF3B complex is required for 'A' complex assembly formed by the stable binding of U2 snRNP to the branchpoint sequence (BPS) in pre-mRNA. Sequence independent binding of SF3A/SF3B complex upstream of the branch site is essential, it may anchor U2 snRNP to the pre-mRNA . May also be inv…	Other	Tbio
3	UBB	9606.ENSP00000478771	Polyubiquitin-B; [Ubiquitin]: Exists either covalently attached to another protein, or free (unanchored). When covalently bound, it is conjugated to target proteins via an isopeptide bond either as a monomer (monoubiquitin), a polymer linked via different Lys residues of the ubiquitin (polyubiquitin chains) or a linear polymer linked via the initiator Met of the ubiquitin (linear polyubiquitin ch…	Other	Tbio
3	PSMB6	9606.ENSP00000270586	Proteasome subunit beta type-6; Component of the 20S core proteasome complex involved in the proteolytic degradation of most intracellular proteins. This complex plays numerous essential roles within the cell by associating with different regulatory particles. Associated with two 19S regulatory particles, forms the 26S proteasome and thus participates in the ATP- dependent degradation of ubiquiti…	Enzyme	Tbio
3	PSMD14	9606.ENSP00000386541	26S proteasome non-ATPase regulatory subunit 14; Component of the 26S proteasome, a multiprotein complex involved in the ATP-dependent degradation of ubiquitinated proteins. This complex plays a key role in the maintenance of protein homeostasis by removing misfolded or damaged proteins, which could impair cellular functions, and by removing proteins whose functions are no longer required. Theref…	Enzyme	Tchem
3	FAM189B	9606.ENSP00000354958	Protein FAM189B; Family with sequence similarity 189 member B	Other	Tbio
3	PSMD2	9606.ENSP00000310129	26S proteasome non-ATPase regulatory subunit 2; Component of the 26S proteasome, a multiprotein complex involved in the ATP-dependent degradation of ubiquitinated proteins. This complex plays a key role in the maintenance of protein homeostasis by removing misfolded or damaged proteins, which could impair cellular functions, and by removing proteins whose functions are no longer required. Therefo…	Enzyme	Tbio
3	WWP1	9606.ENSP00000427793	NEDD4-like E3 ubiquitin-protein ligase WWP1; E3 ubiquitin-protein ligase which accepts ubiquitin from an E2 ubiquitin-conjugating enzyme in the form of a thioester and then directly transfers the ubiquitin to targeted substrates. Ubiquitinates ERBB4 isoforms JM-A CYT-1 and JM-B CYT-1, KLF2, KLF5 and TP63 and promotes their proteasomal degradation. Ubiquitinates RNF11 without targeting it for degr…	Enzyme	Tbio
3	WBP11	9606.ENSP00000261167	WW domain-binding protein 11; Activates pre-mRNA splicing. May inhibit PP1 phosphatase activity.	Other	Tbio
3	SNRNP48	9606.ENSP00000339834	U11/U12 small nuclear ribonucleoprotein 48 kDa protein; Likely involved in U12-type 5' splice site recognition.	Other	Tbio
3	UBE2V2	9606.ENSP00000428209	Ubiquitin-conjugating enzyme E2 variant 2; Has no ubiquitin ligase activity on its own. The UBE2V2/UBE2N heterodimer catalyzes the synthesis of non-canonical poly-ubiquitin chains that are linked through 'Lys-63'. This type of poly- ubiquitination does not lead to protein degradation by the proteasome. Mediates transcriptional activation of target genes. Plays a role in the control of progress th…	Other	Tbio
3	PSMD3	9606.ENSP00000264639	26S proteasome non-ATPase regulatory subunit 3; Component of the 26S proteasome, a multiprotein complex involved in the ATP-dependent degradation of ubiquitinated proteins. This complex plays a key role in the maintenance of protein homeostasis by removing misfolded or damaged proteins, which could impair cellular functions, and by removing proteins whose functions are no longer required. Therefo…	Enzyme	Tbio
3	SNRPA	9606.ENSP00000243563	U1 small nuclear ribonucleoprotein A; Component of the spliceosomal U1 snRNP, which is essential for recognition of the pre-mRNA 5' splice-site and the subsequent assembly of the spliceosome. U1 snRNP is the first snRNP to interact with pre-mRNA. This interaction is required for the subsequent binding of U2 snRNP and the U4/U6/U5 tri-snRNP. SNRPA binds stem loop II of U1 snRNA. In a snRNP-free fo…	Other	Tbio
3	USP39	9606.ENSP00000312981	U4/U6.U5 tri-snRNP-associated protein 2; Plays a role in pre-mRNA splicing as a component of the U4/U6-U5 tri-snRNP, one of the building blocks of the precatalytic spliceosome . Regulates AURKB mRNA levels, and thereby plays a role in cytokinesis and in the spindle checkpoint. Does not have ubiquitin-specific peptidase activity .	Other	Tbio
3	MORC4	9606.ENSP00000347821	MORC family CW-type zinc finger 4	Other	Tbio
3	PSMC6	9606.ENSP00000484998	26S proteasome regulatory subunit 10B; Component of the 26S proteasome, a multiprotein complex involved in the ATP-dependent degradation of ubiquitinated proteins. This complex plays a key role in the maintenance of protein homeostasis by removing misfolded or damaged proteins, which could impair cellular functions, and by removing proteins whose functions are no longer required. Therefore, the p…	Enzyme	Tbio
3	UBE2E3	9606.ENSP00000473623	Ubiquitin-conjugating enzyme E2 E3; Accepts ubiquitin from the E1 complex and catalyzes its covalent attachment to other proteins. In vitro catalyzes 'Lys-11'- and 'Lys-48'-, as well as 'Lys-63'-linked polyubiquitination. Participates in the regulation of transepithelial sodium transport in renal cells. May be involved in cell growth arrest.	Other	Tbio
3	PSMC3	9606.ENSP00000481029	26S proteasome regulatory subunit 6A; Component of the 26S proteasome, a multiprotein complex involved in the ATP-dependent degradation of ubiquitinated proteins. This complex plays a key role in the maintenance of protein homeostasis by removing misfolded or damaged proteins, which could impair cellular functions, and by removing proteins whose functions are no longer required. Therefore, the pr…	Enzyme	Tbio
3	PSMD11	9606.ENSP00000261712	26S proteasome non-ATPase regulatory subunit 11; Component of the 26S proteasome, a multiprotein complex involved in the ATP-dependent degradation of ubiquitinated proteins. This complex plays a key role in the maintenance of protein homeostasis by removing misfolded or damaged proteins, which could impair cellular functions, and by removing proteins whose functions are no longer required. Theref…	Enzyme	Tbio
3	SNRPA1	9606.ENSP00000254193	U2 small nuclear ribonucleoprotein A; Involved in pre-mRNA splicing as component of the spliceosome (PubMed:11991638, PubMed:28502770, PubMed:28781166, PubMed:28076346, PubMed:27035939). Associated with sn-RNP U2, where it contributes to the binding of stem loop IV of U2 snRNA (PubMed:9716128, PubMed:27035939). ECO:0000269|PubMed:27035939, ECO:0000269|PubMed:28076346, ECO:0000269|PubMed:28502770,…	Other	Tbio
3	EFTUD2	9606.ENSP00000392094	116 kDa U5 small nuclear ribonucleoprotein component; Required for pre-mRNA splicing as component of the spliceosome, including pre-catalytic, catalytic and post-catalytic spliceosomal complexes (PubMed:28502770, PubMed:28781166, PubMed:28076346, PubMed:29361316, PubMed:30315277, PubMed:29360106, PubMed:29301961, PubMed:30705154). Component of the U5 snRNP and the U4/U6-U5 tri-snRNP complex, a bu…	Other	Tbio
3	UBA2	9606.ENSP00000246548	SUMO-activating enzyme subunit 2; The heterodimer acts as an E1 ligase for SUMO1, SUMO2, SUMO3, and probably SUMO4. It mediates ATP-dependent activation of SUMO proteins followed by formation of a thioester bond between a SUMO protein and a conserved active site cysteine residue on UBA2/SAE2. ECO:0000269|PubMed:15660128, ECO:0000269|PubMed:17643372,	Other	Tbio
3	SNRPG	9606.ENSP00000393388	Small nuclear ribonucleoprotein G; Plays role in pre-mRNA splicing as core component of the SMN- Sm complex that mediates spliceosomal snRNP assembly and as component of the spliceosomal U1, U2, U4 and U5 small nuclear ribonucleoproteins (snRNPs), the building blocks of the spliceosome (PubMed:11991638, PubMed:18984161, PubMed:19325628, PubMed:23333303, PubMed:25555158, PubMed:26912367, PubMed:28…	Other	Tbio
3	TTC33	9606.ENSP00000338533	Tetratricopeptide repeat domain 33	Other	Tdark
3	USP37	9606.ENSP00000258399	Ubiquitin carboxyl-terminal hydrolase 37; Deubiquitinase that antagonizes the anaphase-promoting complex (APC/C) during G1/S transition by mediating deubiquitination of cyclin-A (CCNA1 and CCNA2), thereby promoting S phase entry. Specifically mediates deubiquitination of 'Lys-11'-linked polyubiquitin chains, a specific ubiquitin-linkage type mediated by the APC/C complex. Also mediates deubiquiti…	Enzyme	Tbio
3	PSMC1	9606.ENSP00000261303	26S proteasome regulatory subunit 4; Component of the 26S proteasome, a multiprotein complex involved in the ATP-dependent degradation of ubiquitinated proteins. This complex plays a key role in the maintenance of protein homeostasis by removing misfolded or damaged proteins, which could impair cellular functions, and by removing proteins whose functions are no longer required. Therefore, the pro…	Enzyme	Tbio
3	BUD13	9606.ENSP00000260210	BUD13 homolog; Involved in pre-mRNA splicing as component of the activated spliceosome.	Other	Tbio
3	UBE2E2	9606.ENSP00000379931	Ubiquitin-conjugating enzyme E2 E2; Accepts ubiquitin from the E1 complex and catalyzes its covalent attachment to other proteins. In vitro catalyzes 'Lys-11'- and 'Lys-48'-, as well as 'Lys-63'-linked polyubiquitination. Catalyzes the ISGylation of influenza A virus NS1 protein.	Other	Tbio
3	NEDD4	9606.ENSP00000424827	E3 ubiquitin-protein ligase NEDD4; E3 ubiquitin-protein ligase which accepts ubiquitin from an E2 ubiquitin-conjugating enzyme in the form of a thioester and then directly transfers the ubiquitin to targeted substrates. Specifically ubiquitinates 'Lys-63' in target proteins . Involved in the pathway leading to the degradation of VEGFR-2/KDFR, independently of its ubiquitin-ligase activity. Monoub…	Enzyme	Tchem
3	GPKOW	9606.ENSP00000156109	G-patch domain and KOW motifs-containing protein; RNA-binding protein involved in pre-mRNA splicing.	Other	Tbio
4	IDI1	9606.ENSP00000370748	Isopentenyl-diphosphate Delta-isomerase 1; Catalyzes the 1,3-allylic rearrangement of the homoallylic substrate isopentenyl (IPP) to its highly electrophilic allylic isomer, dimethylallyl diphosphate (DMAPP).	Enzyme	Tchem
4	FBXO43	9606.ENSP00000403293	F-box only protein 43; Required to establish and maintain the arrest of oocytes at the second meiotic metaphase until fertilization. Probably acts by inhibiting the anaphase-promoting complex/cyclosome (APC/C) ubiquitin ligase. Probably recognizes and binds to some phosphorylated proteins and promotes their ubiquitination and degradation (Probable).	Other	Tbio
4	SQLE	9606.ENSP00000265896	Squalene monooxygenase; Catalyzes the stereospecific oxidation of squalene to (S)- 2,3-epoxysqualene, and is considered to be a rate-limiting enzyme in steroid biosynthesis.	Enzyme	Tchem
4	HSD17B7	9606.ENSP00000254521	3-keto-steroid reductase; Responsible for the reduction of the keto group on the C-3 of sterols; Belongs to the short-chain dehydrogenases/reductases (SDR) family. ERG27 subfamily.	Enzyme	Tchem
4	ACAT2	9606.ENSP00000356015	Acetyl-CoA acetyltransferase, cytosolic; Involved in the biosynthetic pathway of cholesterol.	Enzyme	Tchem
4	DHCR24	9606.ENSP00000360316	Delta(24)-sterol reductase; Catalyzes the reduction of the delta-24 double bond of sterol intermediates during cholesterol biosynthesis (PubMed:11519011, PubMed:21671375, PubMed:25637936, PubMed:22178193). In addition to its cholesterol-synthesizing activity, can protects cells from oxidative stress by reducing caspase 3 activity during apoptosis induced by oxidative stress . Also protects agains…	Enzyme	Tchem
4	ECI1	9606.ENSP00000301729	Enoyl-CoA delta isomerase 1, mitochondrial; Able to isomerize both 3-cis and 3-trans double bonds into the 2-trans form in a range of enoyl-CoA species.	Enzyme	Tbio
4	ACAA2	9606.ENSP00000285093	3-ketoacyl-CoA thiolase, mitochondrial; In the production of energy from fats, this is one of the enzymes that catalyzes the last step of the mitochondrial beta- oxidation pathway, an aerobic process breaking down fatty acids into acetyl-CoA (Probable). Using free coenzyme A/CoA, catalyzes the thiolytic cleavage of medium- to long-chain unbranched 3-oxoacyl-CoAs into acetyl-CoA and a fatty acyl-C…	Enzyme	Tbio
4	DHCR7	9606.ENSP00000347717	7-dehydrocholesterol reductase; Production of cholesterol by reduction of C7-C8 double bond of 7-dehydrocholesterol (7-DHC); Belongs to the ERG4/ERG24 family.	Enzyme	Tchem
4	ABHD5	9606.ENSP00000495778	1-acylglycerol-3-phosphate O-acyltransferase ABHD5; Coenzyme A-dependent lysophosphatidic acid acyltransferase that catalyzes the transfert of an acyl group on a lysophosphatidic acid . Functions preferentially with 1-oleoyl- lysophosphatidic acid followed by 1-palmitoyl-lysophosphatidic acid, 1- stearoyl-lysophosphatidic acid and 1-arachidonoyl-lysophosphatidic acid as lipid acceptor. Functions …	Enzyme	Tbio
4	BTN2A2	9606.ENSP00000349143	Butyrophilin subfamily 2 member A2; Inhibits the proliferation of CD4 and CD8 T-cells activated by anti-CD3 antibodies, T-cell metabolism and IL2 and IFNG secretion. ; Belongs to the immunoglobulin superfamily. BTN/MOG family.	Other	Tdark
4	BTN3A2	9606.ENSP00000366937	Butyrophilin subfamily 3 member A2; Plays a role in T-cell responses in the adaptive immune response. Inhibits the release of IFNG from activated T-cells. ; Belongs to the immunoglobulin superfamily. BTN/MOG family.	Other	Tbio
4	LIPE	9606.ENSP00000244289	Hormone-sensitive lipase; In adipose tissue and heart, it primarily hydrolyzes stored triglycerides to free fatty acids, while in steroidogenic tissues, it principally converts cholesteryl esters to free cholesterol for steroid hormone production.	Enzyme	Tchem
4	FDFT1	9606.ENSP00000491537	Squalene synthase; Farnesyl-diphosphate farnesyltransferase 1; Belongs to the phytoene/squalene synthase family.	Enzyme	Tchem
4	ABCG1	9606.ENSP00000354995	ATP-binding cassette sub-family G member 1; Catalyzes the efflux of phospholipids such as sphingomyelin, cholesterol and its oxygenated derivatives like 7beta- hydroxycholesterol and this transport is coupled to hydrlysis of ATP . The lipid efflux is ALB-dependent . Is an active component of the macrophage lipid export complex. Could also be involved in intracellular lipid transport processes. Th…	Transporter	Tbio
4	CYB5B	9606.ENSP00000308430	Cytochrome b5 type B; Cytochrome b5 is a membrane-bound hemoprotein functioning as an electron carrier for several membrane-bound oxygenases.	Other	Tbio
4	ABCA1	9606.ENSP00000363868	Phospholipid-transporting ATPase ABCA1; Catalyzes the translocation of specific phospholipids from the cytoplasmic to the extracellular/lumenal leaflet of membrane coupled to the hydrolysis of ATP . Thereby, participates to phospholipids transfer to apoliproteins to form nascent high density lipoproteins/HDLs . Transports preferentially phosphatidylcholine over phosphatidylserine . May play a sim…	Transporter	Tclin
4	HMGCS1	9606.ENSP00000322706	Hydroxymethylglutaryl-CoA synthase, cytoplasmic; This enzyme condenses acetyl-CoA with acetoacetyl-CoA to form HMG-CoA, which is the substrate for HMG-CoA reductase.	Enzyme	Tchem
4	INSIG1	9606.ENSP00000344741	Insulin-induced gene 1 protein; Mediates feedback control of cholesterol synthesis by controlling SCAP and HMGCR. Functions by blocking the processing of sterol regulatory element-binding proteins (SREBPs). Capable of retaining the SCAP-SREBF2 complex in the ER thus preventing it from escorting SREBPs to the Golgi. Initiates the sterol-mediated ubiquitin- mediated endoplasmic reticulum-associated…	Other	Tbio
4	PLIN2	9606.ENSP00000276914	Perilipin-2; May be involved in development and maintenance of adipose tissue; Belongs to the perilipin family.	Other	Tbio
4	LSS	9606.ENSP00000380837	Lanosterol synthase; Catalyzes the cyclization of (S)-2,3 oxidosqualene to lanosterol, a reaction that forms the sterol nucleus. Through the production of lanosterol may regulate lens protein aggregation and increase transparency.	Enzyme	Tchem
4	PGRMC1	9606.ENSP00000217971	Membrane-associated progesterone receptor component 1; Component of a progesterone-binding protein complex . Binds progesterone . Has many reported cellular functions (heme homeostasis, interaction with CYPs). ; Belongs to the cytochrome b5 family. MAPR subfamily.	Other	Tchem
4	SOAT1	9606.ENSP00000356591	Sterol O-acyltransferase 1; Catalyzes the formation of fatty acid-cholesterol esters, which are less soluble in membranes than cholesterol. Plays a role in lipoprotein assembly and dietary cholesterol absorption. In addition to its acyltransferase activity, it may act as a ligase.	Enzyme	Tchem
4	ACBD7	9606.ENSP00000367453	Acyl-CoA-binding domain-containing protein 7; Binds medium- and long-chain acyl-CoA esters.	Other	Tdark
4	FADS2	9606.ENSP00000278840	Acyl-CoA 6-desaturase; Acts as a fatty acyl-coenzyme A (CoA) desaturase that introduces a cis double bond at carbon 6 of the fatty acyl chain. Involved in biosynthesis of highly unsaturated fatty acids (HUFA) from the essential polyunsaturated fatty acids (PUFA) linoleic acid (LA) (18:2n-6) and alpha-linolenic acid (ALA) (18:3n-3) precursors. Catalyzes the first and rate limiting step in this pat…	Enzyme	Tbio
4	SC5D	9606.ENSP00000264027	Lathosterol oxidase; Catalyzes a dehydrogenation to introduce C5-6 double bond into lathosterol; Belongs to the sterol desaturase family.	Enzyme	Tbio
4	ECI2	9606.ENSP00000369461	Enoyl-CoA delta isomerase 2, mitochondrial; Able to isomerize both 3-cis and 3-trans double bonds into the 2-trans form in a range of enoyl-CoA species. Has a preference for 3-trans substrates (By similarity).	Enzyme	Tbio
4	XPR1	9606.ENSP00000356562	Xenotropic and polytropic retrovirus receptor 1; Plays a role in phosphate homeostasis. Mediates phosphate export from the cell . Binds inositol hexakisphosphate (Ins6P) and similar inositol polyphosphates, such as 5-diphospho-inositol pentakisphosphate (5-InsP7); these are important intracellular signaling molecules .	Other	Tbio
4	NSDHL	9606.ENSP00000359297	Sterol-4-alpha-carboxylate 3-dehydrogenase, decarboxylating; Involved in the sequential removal of two C-4 methyl groups in post-squalene cholesterol biosynthesis. ; Belongs to the 3-beta-HSD family.	Enzyme	Tbio
4	DHRS11	9606.ENSP00000482704	Dehydrogenase/reductase SDR family member 11; Catalyzes the conversion of the 17-keto group of estrone, 4- and 5-androstenes and 5-alpha-androstanes into their 17-beta- hydroxyl metabolites and the conversion of the 3-keto group of 3-, 3,17- and 3,20- diketosteroids into their 3-hydroxyl metabolites. Exhibits reductive 3-beta-hydroxysteroid dehydrogenase activity toward 5-beta-androstanes, 5-beta…	Enzyme	Tbio
4	CYP51A1	9606.ENSP00000003100	Lanosterol 14-alpha demethylase; A cytochrome P450 monooxygenase involved in sterol biosynthesis. Catalyzes 14-alpha demethylation of lanosterol and 24,25- dihydrolanosterol likely through sequential oxidative conversion of 14- alpha methyl group to hydroxymethyl, then to carboxylaldehyde, followed by the formation of the delta 14,15 double bond in the sterol core and concomitant release of formi…	Enzyme	Tchem
4	ACSL3	9606.ENSP00000350012	Long-chain-fatty-acid--CoA ligase 3; Acyl-CoA synthetases (ACSL) activates long-chain fatty acids for both synthesis of cellular lipids, and degradation via beta- oxidation . Required for the incorporation of fatty acids into phosphatidylcholine, the major phospholipid located on the surface of VLDL (very low density lipoproteins) . Has mainly an anabolic role in energy metabolism. Mediates hepat…	Enzyme	Tbio
4	C14orf1	9606.ENSP00000256319	Ergosterol biosynthesis 28 homolog; Belongs to the ERG28 family.	Other	Tbio
4	FDPS	9606.ENSP00000349078	Farnesyl pyrophosphate synthase; Key enzyme in isoprenoid biosynthesis which catalyzes the formation of farnesyl diphosphate (FPP), a precursor for several classes of essential metabolites including sterols, dolichols, carotenoids, and ubiquinones. FPP also serves as substrate for protein farnesylation and geranylgeranylation. Catalyzes the sequential condensation of isopentenyl pyrophosphate wit…	Enzyme	Tclin
4	DHRS13	9606.ENSP00000368173	Dehydrogenase/reductase SDR family member 13; Putative oxidoreductase.	Enzyme	Tdark
4	ACSL1	9606.ENSP00000422607	Long-chain-fatty-acid--CoA ligase 1; Catalyzes the conversion of long-chain fatty acids to their active form acyl-CoAs for both synthesis of cellular lipids, and degradation via beta-oxidation . Preferentially uses palmitoleate, oleate and linoleate . Preferentially activates arachidonate than epoxyeicosatrienoic acids (EETs) or hydroxyeicosatrienoic acids (HETEs) (By similarity); Belongs to the …	Enzyme	Tbio
4	HMGCR	9606.ENSP00000287936	3-hydroxy-3-methylglutaryl-coenzyme A reductase; Transmembrane glycoprotein that is the rate-limiting enzyme in cholesterol biosynthesis as well as in the biosynthesis of nonsterol isoprenoids that are essential for normal cell function including ubiquinone and geranylgeranyl proteins.	Enzyme	Tclin
4	CDYL	9606.ENSP00000380718	Chromodomain Y-like protein; [Isoform 2]: Chromatin reader protein that recognizes and binds histone H3 trimethylated at 'Lys-9', dimethylated at 'Lys-27' and trimethylated at 'Lys-27' (H3K9me3, H3K27me2 and H3K27me3, respectively) . Part of multimeric repressive chromatin complexes, where it is required for transmission and restoration of repressive histone marks, thereby preserving the epigenet…	Epigenetic	Tchem
4	EBP	9606.ENSP00000417052	3-beta-hydroxysteroid-Delta(8),Delta(7)-isomerase; Catalyzes the conversion of Delta(8)-sterols to their corresponding Delta(7)-isomers; Belongs to the EBP family.	Enzyme	Tchem
4	MVK	9606.ENSP00000228510	Mevalonate kinase; Catalyzes the phosphorylation of mevalonate to mevalonate 5- phosphate, a key step in isoprenoid and cholesterol biosynthesis ; Belongs to the GHMP kinase family. Mevalonate kinase subfamily.	Kinase	Tchem
4	PTGR2	9606.ENSP00000452280	Prostaglandin reductase 2; Functions as 15-oxo-prostaglandin 13-reductase and acts on 15-keto-PGE1, 15-keto-PGE2, 15-keto-PGE1-alpha and 15-keto-PGE2-alpha with highest activity towards 15-keto-PGE2. Overexpression represses transcriptional activity of PPARG and inhibits adipocyte differentiation (By similarity); Belongs to the NADP-dependent oxidoreductase L4BD family.	Enzyme	Tbio
4	FASN	9606.ENSP00000304592	3-hydroxyacyl-[acyl-carrier-protein] dehydratase; Fatty acid synthetase catalyzes the formation of long-chain fatty acids from acetyl-CoA, malonyl-CoA and NADPH. This multifunctional protein has 7 catalytic activities as an acyl carrier protein.	Enzyme	Tchem
4	MSMO1	9606.ENSP00000261507	Methylsterol monooxygenase 1; Catalyzes the first step in the removal of the two C-4 methyl groups of 4,4-dimethylzymosterol; Belongs to the sterol desaturase family.	Enzyme	Tbio
5	PA2G4	9606.ENSP00000302886	Proliferation-associated protein 2G4; May play a role in a ERBB3-regulated signal transduction pathway. Seems be involved in growth regulation. Acts a corepressor of the androgen receptor (AR) and is regulated by the ERBB3 ligand neuregulin-1/heregulin (HRG). Inhibits transcription of some E2F1- regulated promoters, probably by recruiting histone acetylase (HAT) activity. Binds RNA. Associates wi…	Enzyme	Tbio
5	CNIH2	9606.ENSP00000310003	Protein cornichon homolog 2; Regulates the trafficking and gating properties of AMPA- selective glutamate receptors (AMPARs). Promotes their targeting to the cell membrane and synapses and modulates their gating properties by regulating their rates of activation, deactivation and desensitization. Blocks CACNG8-mediated resensitization of AMPA receptors. ; Belongs to the cornichon family.	Other	Tbio
5	BRIX1	9606.ENSP00000338862	Ribosome biogenesis protein BRX1 homolog; Required for biogenesis of the 60S ribosomal subunit.	Other	Tbio
5	PSMG1	9606.ENSP00000329915	Proteasome assembly chaperone 1; Chaperone protein which promotes assembly of the 20S proteasome as part of a heterodimer with PSMG2. The PSMG1-PSMG2 heterodimer binds to the PSMA5 and PSMA7 proteasome subunits, promotes assembly of the proteasome alpha subunits into the heteroheptameric alpha ring and prevents alpha ring dimerization.	Other	Tbio
5	SEC24A	9606.ENSP00000381823	Protein transport protein Sec24A; Component of the coat protein complex II (COPII) which promotes the formation of transport vesicles from the endoplasmic reticulum (ER). The coat has two main functions, the physical deformation of the endoplasmic reticulum membrane into vesicles and the selection of cargo molecules for their transport to the Golgi complex . Plays a central role in cargo selectio…	Other	Tbio
5	NUP155	9606.ENSP00000231498	Nuclear pore complex protein Nup155; Essential component of nuclear pore complex. Could be essessential for embryogenesis. Nucleoporins may be involved both in binding and translocating proteins during nucleocytoplasmic transport.	Other	Tbio
5	MRPL47	9606.ENSP00000417602	Mitochondrial ribosomal protein L47; Belongs to the universal ribosomal protein uL29 family.	Other	Tbio
5	MRPS28	9606.ENSP00000276585	Mitochondrial ribosomal protein S28; Belongs to the bacterial ribosomal protein bS1 family.	Other	Tdark
5	MRPL22	9606.ENSP00000431040	Mitochondrial ribosomal protein L22	Other	Tdark
5	SAR1B	9606.ENSP00000385432	GTP-binding protein SAR1b; Involved in transport from the endoplasmic reticulum to the Golgi apparatus. Activated by the guanine nucleotide exchange factor PREB. Involved in the selection of the protein cargo and the assembly of the COPII coat complex.	Enzyme	Tbio
5	CIRH1A	9606.ENSP00000327179	U3 small nucleolar RNA-associated protein 4 homolog; Ribosome biogenesis factor. Involved in nucleolar processing of pre-18S ribosomal RNA. Involved in small subunit (SSU) pre-rRNA processing at sites A', A0, 1 and 2b. Required for optimal pre- ribosomal RNA transcription by RNA polymerase (PubMed:17699751, PubMed:19732766). May be a transcriptional regulator. Acts as a positive regulator of HIVE…	Other	Tbio
5	NUP85	9606.ENSP00000245544	Nuclear pore complex protein Nup85; Essential component of the nuclear pore complex (NPC) that seems to be required for NPC assembly and maintenance . As part of the NPC Nup107-160 subcomplex plays a role in RNA export and in tethering NUP96/Nup98 and NUP153 to the nucleus . The Nup107-160 complex seems to be required for spindle assembly during mitosis . NUP85 is required for membrane clustering…	Other	Tbio
5	MRPL2	9606.ENSP00000373404	Mitochondrial ribosomal protein L2; Belongs to the universal ribosomal protein uL2 family.	Other	Tdark
5	EIF5A2	9606.ENSP00000295822	Eukaryotic translation initiation factor 5A-2; mRNA-binding protein involved in translation elongation. Has an important function at the level of mRNA turnover, probably acting downstream of decapping. Involved in actin dynamics and cell cycle progression, mRNA decay and probably in a pathway involved in stress response and maintenance of cell wall integrity. Functions as a regulator of apoptosis…	Other	Tbio
5	MRPS22	9606.ENSP00000418008	Mitochondrial ribosomal protein S22	Other	Tbio
5	NGDN	9606.ENSP00000386134	Neuroguidin; Involved in the translational repression of cytoplasmic polyadenylation element (CPE)-containing mRNAs; Belongs to the SAS10 family.	Other	Tbio
5	GNL2	9606.ENSP00000362153	Nucleolar GTP-binding protein 2; GTPase that associates with pre-60S ribosomal subunits in the nucleolus and is required for their nuclear export and maturation (By similarity). May promote cell proliferation possibly by increasing p53/TP53 protein levels, and consequently those of its downstream product CDKN1A/p21, and decreasing RPL23A protein levels .	Other	Tbio
5	DIP2B	9606.ENSP00000301180	Disco interacting protein 2 homolog B	Other	Tdark
5	DOCK4	9606.ENSP00000410746	Dedicator of cytokinesis protein 4; Involved in regulation of adherens junction between cells. Plays a role in cell migration. Functions as a guanine nucleotide exchange factor (GEF), which activates Rap1 small GTPase by exchanging bound GDP for free GTP.	Other	Tbio
5	NUP35	9606.ENSP00000295119	Nucleoporin NUP35; Functions as a component of the nuclear pore complex (NPC). NPC components, collectively referred to as nucleoporins (NUPs), can play the role of both NPC structural components and of docking or interaction partners for transiently associated nuclear transport factors. May play a role in the association of MAD1 with the NPC.	Other	Tbio
5	XPOT	9606.ENSP00000327821	Exportin-T; Mediates the nuclear export of aminoacylated tRNAs. In the nucleus binds to tRNA and to the GTPase Ran in its active GTP-bound form. Docking of this trimeric complex to the nuclear pore complex (NPC) is mediated through binding to nucleoporins. Upon transit of a nuclear export complex into the cytoplasm, disassembling of the complex and hydrolysis of Ran-GTP to Ran-GDP (induced by RAN…	Other	Tbio
5	MRPL19	9606.ENSP00000377486	Mitochondrial ribosomal protein L19	Other	Tbio
5	HABP4	9606.ENSP00000364398	Intracellular hyaluronan-binding protein 4; RNA-binding protein that plays a role in the regulation of transcription, pre-mRNA splicing and mRNA translation (PubMed:14699138, PubMed:16455055, PubMed:19523114, PubMed:21771594). Negatively regulates DNA-binding activity of the transcription factor MEF2C in myocardial cells in response to mechanical stress (By similarity). Plays a role in pre-mRNA s…	Other	Tbio
5	GPN3	9606.ENSP00000442770	GPN-loop GTPase 3; Small GTPase required for proper localization of RNA polymerase II (RNAPII). May act at an RNAP assembly step prior to nuclear import; Belongs to the GPN-loop GTPase family.	Enzyme	Tbio
5	WBSCR22	9606.ENSP00000401191	Probable 18S rRNA (guanine-N(7))-methyltransferase; S-adenosyl-L-methionine-dependent methyltransferase that specifically methylates the N(7) position of a guanine in 18S rRNA . Requires the methyltransferase adapter protein TRM112 for full rRNA methyltransferase activity . Involved in the pre-rRNA processing steps leading to small-subunit rRNA production independently of its RNA-modifying cataly…	Enzyme	Tbio
5	NUP54	9606.ENSP00000264883	Nucleoporin p54; Component of the nuclear pore complex, a complex required for the trafficking across the nuclear membrane.	Other	Tbio
5	DDX19B	9606.ENSP00000455813	ATP-dependent RNA helicase DDX19B; DEAD-box helicase 19B
5	NUP37	9606.ENSP00000448054	Nucleoporin Nup37; Component of the Nup107-160 subcomplex of the nuclear pore complex (NPC). The Nup107-160 subcomplex is required for the assembly of a functional NPC. The Nup107-160 subcomplex is also required for normal kinetochore microtubule attachment, mitotic progression and chromosome segregation.	Other	Tbio
5	SBDS	9606.ENSP00000246868	Ribosome maturation protein SBDS; Required for the assembly of mature ribosomes and ribosome biogenesis. Together with EFL1, triggers the GTP-dependent release of EIF6 from 60S pre-ribosomes in the cytoplasm, thereby activating ribosomes for translation competence by allowing 80S ribosome assembly and facilitating EIF6 recycling to the nucleus, where it is required for 60S rRNA processing and nuc…	Other	Tbio
5	AAAS	9606.ENSP00000209873	Aladin; Plays a role in the normal development of the peripheral and central nervous system (PubMed:11062474, PubMed:11159947, PubMed:16022285). Required for the correct localization of aurora kinase AURKA and the microtubule minus end-binding protein NUMA1 as well as a subset of AURKA targets which ensures proper spindle formation and timely chromosome alignment .	Other	Tbio
5	NUPL1	9606.ENSP00000371155	Nucleoporin p58/p45; Component of the nuclear pore complex, a complex required for the trafficking across the nuclear membrane. ; Belongs to the NUP58 family.	Other	Tbio
5	LYAR	9606.ENSP00000345917	Cell growth-regulating nucleolar protein; Plays a role in the maintenance of the appropriate processing of 47S/45S pre-rRNA to 32S/30S pre-rRNAs and their subsequent processing to produce 18S and 28S rRNAs . Also acts at the level of transcription regulation. Along with PRMT5, binds the gamma-globin (HBG1/HBG2) promoter and represses its expression . In neuroblastoma cells, may also repress the e…	Other	Tbio
5	SEC13	9606.ENSP00000373312	Protein SEC13 homolog; Functions as a component of the nuclear pore complex (NPC) and the COPII coat. At the endoplasmic reticulum, SEC13 is involved in the biogenesis of COPII-coated vesicles . Required for the exit of adipsin (CFD/ADN), an adipocyte-secreted protein from the endoplasmic reticulum (By similarity); Belongs to the WD repeat SEC13 family.	Other	Tbio
5	THOC3	9606.ENSP00000265097	THO complex subunit 3; Required for efficient export of polyadenylated RNA and spliced mRNA. Acts as component of the THO subcomplex of the TREX complex which is thought to couple mRNA transcription, processing and nuclear export, and which specifically associates with spliced mRNA and not with unspliced pre-mRNA. TREX is recruited to spliced mRNAs by a transcription-independent mechanism, binds …	Other	Tbio
5	GEMIN2	9606.ENSP00000308533	Gem-associated protein 2; The SMN complex plays a catalyst role in the assembly of small nuclear ribonucleoproteins (snRNPs), the building blocks of the spliceosome. Thereby, plays an important role in the splicing of cellular pre-mRNAs. Most spliceosomal snRNPs contain a common set of Sm proteins SNRPB, SNRPD1, SNRPD2, SNRPD3, SNRPE, SNRPF and SNRPG that assemble in a heptameric protein ring on …	Other	Tbio
5	MTG1	9606.ENSP00000323047	Mitochondrial ribosome-associated GTPase 1; Plays a role in the regulation of the mitochondrial ribosome assembly and of translational activity. Displays mitochondrial GTPase activity; Belongs to the TRAFAC class YlqF/YawG GTPase family. MTG1 subfamily.	Enzyme	Tbio
5	RBM28	9606.ENSP00000223073	RNA-binding protein 28; Nucleolar component of the spliceosomal ribonucleoprotein complexes.	Other	Tbio
5	NUP160	9606.ENSP00000367721	Nuclear pore complex protein Nup160; Functions as a component of the nuclear pore complex (NPC) . Involved in poly(A)+ RNA transport.	Other	Tbio
5	POLR3G	9606.ENSP00000498469	DNA-directed RNA polymerase III subunit RPC7; DNA-dependent RNA polymerase catalyzes the transcription of DNA into RNA using the four ribonucleoside triphosphates as substrates. Specific peripheric component of RNA polymerase III which synthesizes small RNAs, such as 5S rRNA and tRNAs . May direct with other members of the RPC3/POLR3C-RPC6/POLR3F-RPC7/POLR3G subcomplex RNA Pol III binding to the …	Enzyme	Tbio
5	MRPL39	9606.ENSP00000305682	Mitochondrial ribosomal protein L39; Belongs to the mitochondrion-specific ribosomal protein mL39 family.	Other	Tbio
5	MRPL13	9606.ENSP00000306548	Mitochondrial ribosomal protein L13; Belongs to the universal ribosomal protein uL13 family.	Other	Tbio
5	NUP205	9606.ENSP00000285968	Nuclear pore complex protein Nup205; Plays a role in the nuclear pore complex (NPC) assembly and/or maintenance . May anchor NUP62 and other nucleoporins, but not NUP153 and TPR, to the NPC .	Other	Tbio
6	IFIT2	9606.ENSP00000490935	Interferon-induced protein with tetratricopeptide repeats 2; IFN-induced antiviral protein which inhibits expression of viral messenger RNAs lacking 2'-O-methylation of the 5' cap. The ribose 2'-O-methylation would provide a molecular signature to distinguish between self and non-self mRNAs by the host during viral infection. Viruses evolved several ways to evade this restriction system such as e…	Other	Tbio
6	TRIM5	9606.ENSP00000369373	Tripartite motif-containing protein 5; Capsid-specific restriction factor that prevents infection from non-host-adapted retroviruses. Blocks viral replication early in the life cycle, after viral entry but before reverse transcription. In addition to acting as a capsid-specific restriction factor, also acts as a pattern recognition receptor that activates innate immune signaling in response to th…	Other	Tbio
6	TRAFD1	9606.ENSP00000257604	TRAF-type zinc finger domain-containing protein 1; Negative feedback regulator that controls excessive innate immune responses. Regulates both Toll-like receptor 4 (TLR4) and DDX58/RIG1-like helicases (RLH) pathways. May inhibit the LTR pathway by direct interaction with TRAF6 and attenuation of NF-kappa-B activation. May negatively regulate the RLH pathway downstream from MAVS and upstream of NF…	Other	Tbio
6	DTX3L	9606.ENSP00000296161	E3 ubiquitin-protein ligase DTX3L; E3 ubiquitin-protein ligase which, in association with ADP- ribosyltransferase PARP9, plays a role in DNA damage repair and in interferon-mediated antiviral responses (PubMed:12670957, PubMed:19818714, PubMed:26479788, PubMed:23230272). Monoubiquitinates several histones, including histone H2A, H2B, H3 and H4 . In response to DNA damage, mediates monoubiquitinat…	Enzyme	Tbio
6	PRKRA	9606.ENSP00000318176	Interferon-inducible double-stranded RNA-dependent protein kinase activator A; Activates EIF2AK2/PKR in the absence of double-stranded RNA (dsRNA), leading to phosphorylation of EIF2S1/EFI2-alpha and inhibition of translation and induction of apoptosis. Required for siRNA production by DICER1 and for subsequent siRNA-mediated post- transcriptional gene silencing. Does not seem to be required for …	Kinase	Tbio
6	SNX10	9606.ENSP00000395474	Sorting nexin-10; Probable phosphoinositide-binding protein involved in protein sorting and membrane trafficking in endosomes. Plays a role in cilium biogenesis through regulation of the transport and the localization of proteins to the cilium. Required for the localization to the cilium of V-ATPase subunit ATP6V1D and ATP6V0D1, and RAB8A. Involved in osteoclast differentiation and therefore bone…	Other	Tbio
6	PARP16	9606.ENSP00000261888	Protein mono-ADP-ribosyltransferase PARP16; Intracellular mono-ADP-ribosyltransferase that may play a role in different processes through the mono-ADP-ribosylation of proteins involved in those processes (PubMed:23103912, PubMed:22701565, PubMed:25043379). May play a role in the unfolded protein response (UPR), by ADP-ribosylating and activating EIF2AK3 and ERN1, two important UPR effectors . May…	Enzyme	Tchem
6	NHLRC2	9606.ENSP00000358307	NHL repeat-containing protein 2; Required for normal embryonic development.	Other	Tbio
6	VPS26A	9606.ENSP00000263559	Vacuolar protein sorting-associated protein 26A; Acts as component of the retromer cargo-selective complex (CSC). The CSC is believed to be the core functional component of retromer or respective retromer complex variants acting to prevent missorting of selected transmembrane cargo proteins into the lysosomal degradation pathway. The recruitment of the CSC to the endosomal membrane involves RAB7A…	Other	Tbio
6	UBE2L6	9606.ENSP00000287156	Ubiquitin/ISG15-conjugating enzyme E2 L6; Catalyzes the covalent attachment of ubiquitin or ISG15 to other proteins. Functions in the E6/E6-AP-induced ubiquitination of p53/TP53. Promotes ubiquitination and subsequent proteasomal degradation of FLT3.	Other	Tbio
6	IFIT3	9606.ENSP00000360876	Interferon-induced protein with tetratricopeptide repeats 3; IFN-induced antiviral protein which acts as an inhibitor of cellular as well as viral processes, cell migration, proliferation, signaling, and viral replication. Enhances MAVS-mediated host antiviral responses by serving as an adapter bridging TBK1 to MAVS which leads to the activation of TBK1 and phosphorylation of IRF3 and phosphoryla…	Other	Tbio
6	IFIT1	9606.ENSP00000360869	Interferon-induced protein with tetratricopeptide repeats 1; Interferon-induced antiviral RNA-binding protein that specifically binds single-stranded RNA bearing a 5'-triphosphate group (PPP-RNA), thereby acting as a sensor of viral single-stranded RNAs and inhibiting expression of viral messenger RNAs. Single-stranded PPP- RNAs, which lack 2'-O-methylation of the 5' cap and bear a 5'- triphospha…	Other	Tbio
6	PARP9	9606.ENSP00000353512	Protein mono-ADP-ribosyltransferase PARP9; ADP-ribosyltransferase which, in association with E3 ligase DTX3L, plays a role in DNA damage repair and in immune responses including interferon-mediated antiviral defenses (PubMed:16809771, PubMed:23230272, PubMed:26479788, PubMed:27796300). Within the complex, enhances DTX3L E3 ligase activity which is further enhanced by PARP9 binding to poly(ADP-rib…	Enzyme	Tbio
6	PARP2	9606.ENSP00000250416	Poly [ADP-ribose] polymerase 2; Poly-ADP-ribosyltransferase that mediates poly-ADP- ribosylation of proteins and plays a key role in DNA repair . Mainly mediates glutamate and aspartate ADP-ribosylation of target proteins: the ADP-D- ribosyl group of NAD(+) is transferred to the acceptor carboxyl group of glutamate and aspartate residues and further ADP-ribosyl groups are transferred to the 2'-po…	Enzyme	Tclin
6	C4orf27	9606.ENSP00000406598	Histone PARylation factor 1; Acts as a cofactor for serine ADP-ribosylation by conferring serine specificity on PARP1 and PARP2: interacts with PARP1 and PARP2 and is able to change amino acid specificity toward serine . Promotes histone serine ADP- ribosylation in response to DNA damage, limiting DNA damage-induced PARP1 hyper-automodification, and ensuring genome stability . Serine ADP-ribosyla…	Other	Tbio
6	EIF2AK2	9606.ENSP00000233057	Interferon-induced, double-stranded RNA-activated protein kinase; IFN-induced dsRNA-dependent serine/threonine-protein kinase which plays a key role in the innate immune response to viral infection and is also involved in the regulation of signal transduction, apoptosis, cell proliferation and differentiation. Exerts its antiviral activity on a wide range of DNA and RNA viruses including hepatiti…	Kinase	Tchem
7	PIGX	9606.ENSP00000296333	Phosphatidylinositol-glycan biosynthesis class X protein; Essential component of glycosylphosphatidylinositol- mannosyltransferase 1 which transfers the first of the 4 mannoses in the GPI-anchor precursors during GPI-anchor biosynthesis. Probably acts by stabilizing the mannosyltransferase PIGM (By similarity). ; Belongs to the PIGX family.	Other	Tdark
7	YARS	9606.ENSP00000362576	Tyrosine--tRNA ligase, cytoplasmic, N-terminally processed; Catalyzes the attachment of tyrosine to tRNA(Tyr) in a two- step reaction: tyrosine is first activated by ATP to form Tyr-AMP and then transferred to the acceptor end of tRNA(Tyr); Belongs to the class-I aminoacyl-tRNA synthetase family.	Enzyme	Tchem
7	FGD4	9606.ENSP00000433666	FYVE, RhoGEF and PH domain-containing protein 4; Activates CDC42, a member of the Ras-like family of Rho- and Rac proteins, by exchanging bound GDP for free GTP. Plays a role in regulating the actin cytoskeleton and cell shape. Activates MAPK8 (By similarity).	Other	Tbio
7	ARSB	9606.ENSP00000264914	Arylsulfatase B; Removes sulfate groups from chondroitin-4-sulfate (C4S) and regulates its degradation . Involved in the regulation of cell adhesion, cell migration and invasion in colonic epithelium . In the central nervous system, is a regulator of neurite outgrowth and neuronal plasticity, acting through the control of sulfate glycosaminoglycans and neurocan levels (By similarity). ; Belongs t…	Enzyme	Tbio
7	CARS	9606.ENSP00000369897	Cysteine--tRNA ligase, cytoplasmic; cysteinyl-tRNA synthetase 1	Enzyme	Tchem
7	MARS	9606.ENSP00000262027	Methionine--tRNA ligase, cytoplasmic; Catalyzes the specific attachment of an amino acid to its cognate tRNA in a 2 step reaction: the amino acid (AA) is first activated by ATP to form AA-AMP and then transferred to the acceptor end of the tRNA . Plays a role in the synthesis of ribosomal RNA in the nucleolus . ; Belongs to the class-I aminoacyl-tRNA synthetase family.	Enzyme	Tchem
7	KLHL9	9606.ENSP00000351933	Kelch-like protein 9; Substrate-specific adapter of a BCR (BTB-CUL3-RBX1) E3 ubiquitin-protein ligase complex required for mitotic progression and cytokinesis. The BCR(KLHL9-KLHL13) E3 ubiquitin ligase complex mediates the ubiquitination of AURKB and controls the dynamic behavior of AURKB on mitotic chromosomes and thereby coordinates faithful mitotic progression and completion of cytokinesis.	Other	Tdark
7	FARSB	9606.ENSP00000281828	phenylalanyl-tRNA synthetase subunit beta; Belongs to the phenylalanyl-tRNA synthetase beta subunit family. Type 2 subfamily.	Enzyme	Tchem
7	RARS	9606.ENSP00000231572	Arginine--tRNA ligase, cytoplasmic; Forms part of a macromolecular complex that catalyzes the attachment of specific amino acids to cognate tRNAs during protein synthesis . Modulates the secretion of AIMP1 and may be involved in generation of the inflammatory cytokine EMAP2 from AIMP1 .	Enzyme	Tchem
7	TARS	9606.ENSP00000387710	Threonine--tRNA ligase 1, cytoplasmic; Catalyzes the attachment of threonine to tRNA(Thr) in a two- step reaction: threonine is first activated by ATP to form Thr-AMP and then transferred to the acceptor end of tRNA(Thr) . Also edits incorrectly charged tRNA(Thr) via its editing domain, at the post-transfer stage (By similarity); Belongs to the class-II aminoacyl-tRNA synthetase family.	Enzyme	Tchem
7	GAN	9606.ENSP00000497351	Gigaxonin; Probable cytoskeletal component that directly or indirectly plays an important role in neurofilament architecture. May act as a substrate-specific adapter of an E3 ubiquitin-protein ligase complex which mediates the ubiquitination and subsequent proteasomal degradation of target proteins. Controls degradation of TBCB. Controls degradation of MAP1B and MAP1S, and is critical for neurona…	Other	Tbio
7	AARS	9606.ENSP00000261772	Alanine--tRNA ligase, cytoplasmic; Catalyzes the attachment of alanine to tRNA(Ala) in a two- step reaction: alanine is first activated by ATP to form Ala-AMP and then transferred to the acceptor end of tRNA(Ala) (PubMed:27622773, PubMed:27911835, PubMed:28493438). Also edits incorrectly charged tRNA(Ala) via its editing domain (PubMed:27622773, PubMed:27911835, PubMed:28493438). ECO:0000269|PubM…	Enzyme	Tbio
8	HMGB1	9606.ENSP00000345347	High mobility group protein B1; Multifunctional redox sensitive protein with various roles in different cellular compartments. In the nucleus is one of the major chromatin-associated non-histone proteins and acts as a DNA chaperone involved in replication, transcription, chromatin remodeling, V(D)J recombination, DNA repair and genome stability. Proposed to be an universal biosensor for nucleic a…	Transcription Factor	Tchem
8	SUV39H1	9606.ENSP00000337976	Histone-lysine N-methyltransferase SUV39H1; Histone methyltransferase that specifically trimethylates 'Lys-9' of histone H3 using monomethylated H3 'Lys-9' as substrate. Also weakly methylates histone H1 (in vitro). H3 'Lys-9' trimethylation represents a specific tag for epigenetic transcriptional repression by recruiting HP1 (CBX1, CBX3 and/or CBX5) proteins to methylated histones. Mainly functi…	Epigenetic	Tchem
8	MNAT1	9606.ENSP00000261245	CDK-activating kinase assembly factor MAT1; Stabilizes the cyclin H-CDK7 complex to form a functional CDK-activating kinase (CAK) enzymatic complex. CAK activates the cyclin-associated kinases CDK1, CDK2, CDK4 and CDK6 by threonine phosphorylation. CAK complexed to the core-TFIIH basal transcription factor activates RNA polymerase II by serine phosphorylation of the repetitive C-terminal domain (…	Enzyme	Tbio
8	TAF5	9606.ENSP00000358854	Transcription initiation factor TFIID subunit 5; TAFs are components of the transcription factor IID (TFIID) complex, PCAF histone acetylase complex and TBP-free TAFII complex (TFTC). TAFs components-TIIFD are essential for mediating regulation of RNA polymerase transcription. TAF5/TAFII100 interacts strongly with the histone H4-related TAF6/TAFII80 and the histone H3-related TAF9/TAFII31, as wel…	Other	Tbio
8	HMGB3	9606.ENSP00000359393	High mobility group protein B3; Multifunctional protein with various roles in different cellular compartments. May act in a redox sensitive manner. Associates with chromatin and binds DNA with a preference to non-canonical DNA structures such as single-stranded DNA. Can bent DNA and enhance DNA flexibility by looping thus providing a mechanism to promote activities on various gene promoters (By s…	Transcription Factor	Tbio
8	HMGB2	9606.ENSP00000296503	High mobility group protein B2; Multifunctional protein with various roles in different cellular compartments. May act in a redox sensitive manner. In the nucleus is an abundant chromatin-associated non-histone protein involved in transcription, chromatin remodeling and V(D)J recombination and probably other processes. Binds DNA with a preference to non- canonical DNA structures such as single-st…	Transcription Factor	Tbio
8	HMGXB4	9606.ENSP00000216106	HMG domain-containing protein 4; Negatively regulates Wnt/beta-catenin signaling during development.	Transcription Factor	Tbio
8	MORF4L2	9606.ENSP00000394417	Mortality factor 4-like protein 2; Component of the NuA4 histone acetyltransferase complex which is involved in transcriptional activation of select genes principally by acetylation of nucleosomal histone H4 and H2A. This modification may both alter nucleosome - DNA interactions and promote interaction of the modified histones with other proteins which positively regulate transcription. This comp…	Other	Tbio
8	ANP32E	9606.ENSP00000463154	Acidic leucine-rich nuclear phosphoprotein 32 family member E; Histone chaperone that specifically mediates the genome-wide removal of histone H2A.Z/H2AZ1 from the nucleosome: removes H2A.Z/H2AZ1 from its normal sites of deposition, especially from enhancer and insulator regions. Not involved in deposition of H2A.Z/H2AZ1 in the nucleosome. May stabilize the evicted H2A.Z/H2AZ1-H2B dimer, thus shi…	Other	Tbio
8	H2AFZ	9606.ENSP00000296417	Histone H2A.Z; Variant histone H2A which replaces conventional H2A in a subset of nucleosomes. Nucleosomes wrap and compact DNA into chromatin, limiting DNA accessibility to the cellular machineries which require DNA as a template. Histones thereby play a central role in transcription regulation, DNA repair, DNA replication and chromosomal stability. DNA accessibility is regulated via a complex s…	Other	Tbio
8	TAF6	9606.ENSP00000399982	Transcription initiation factor TFIID subunit 6; TAFs are components of the transcription factor IID (TFIID) complex, PCAF histone acetylase complex and TBP-free TAFII complex (TFTC). TIIFD is multimeric protein complex that plays a central role in mediating promoter responses to various activators and repressors; Belongs to the TAF6 family.	Other	Tbio
9	ITSN1	9606.ENSP00000370719	Intersectin-1; Adapter protein that provides a link between the endocytic membrane traffic and the actin assembly machinery (PubMed:11584276, PubMed:29887380). Acts as guanine nucleotide exchange factor (GEF) for CDC42, and thereby stimulates actin nucleation mediated by WASL and the ARP2/3 complex . Plays a role in the assembly and maturation of clathrin-coated vesicles (By similarity). Recruits…	Other	Tbio
9	RASL10B	9606.ENSP00000474230	Ras-like protein family member 10B; May facilitate the release of atrial natriuretic peptide by cardiomyocytes and hence play a role in the regulation of arterial pressure; Belongs to the small GTPase superfamily. Ras family.	Enzyme	Tdark
9	DENND1A	9606.ENSP00000362727	DENN domain-containing protein 1A; Guanine nucleotide exchange factor (GEF) regulating clathrin- mediated endocytosis through RAB35 activation. Promotes the exchange of GDP to GTP, converting inactive GDP-bound RAB35 into its active GTP- bound form. Regulates clathrin-mediated endocytosis of synaptic vesicles and mediates exit from early endosomes (PubMed:20154091, PubMed:20937701). Binds phospha…	Other	Tbio
9	RAB23	9606.ENSP00000417610	Ras-related protein Rab-23; The small GTPases Rab are key regulators of intracellular membrane trafficking, from the formation of transport vesicles to their fusion with membranes. Rabs cycle between an inactive GDP-bound form and an active GTP-bound form that is able to recruit to membranes different set of downstream effectors directly responsible for vesicle formation, movement, tethering and …	Enzyme	Tbio
9	LDLRAP1	9606.ENSP00000363458	Low density lipoprotein receptor adapter protein 1; Adapter protein (clathrin-associated sorting protein (CLASP)) required for efficient endocytosis of the LDL receptor (LDLR) in polarized cells such as hepatocytes and lymphocytes, but not in non- polarized cells (fibroblasts). May be required for LDL binding and internalization but not for receptor clustering in coated pits. May facilitate the e…	Other	Tbio
9	DENND6A	9606.ENSP00000311401	Protein DENND6A; Guanine nucleotide exchange factor (GEF) for RAB14. Component of an endocytic recycling pathway that is required for the control of ADAM10 transport, shedding of N-cadherin/CDH2 by ADAM9 or ADAM10 and regulation of cell-cell junctions. Required for RAB14 recruitment to recycling endosomes; Belongs to the DENND6 family.	Other	Tbio
9	LDLR	9606.ENSP00000454071	Low-density lipoprotein receptor; Binds LDL, the major cholesterol-carrying lipoprotein of plasma, and transports it into cells by endocytosis. In order to be internalized, the receptor-ligand complexes must first cluster into clathrin-coated pits. (Microbial infection) Acts as a receptor for Vesicular stomatitis virus; Belongs to the LDLR family.	Other	Tchem
9	CHML	9606.ENSP00000355511	Rab proteins geranylgeranyltransferase component A 2; Substrate-binding subunit (component A) of the Rab geranylgeranyltransferase (GGTase) complex. Binds unprenylated Rab proteins and presents the substrate peptide to the catalytic component B. The component A is thought to be regenerated by transferring its prenylated Rab back to the donor membrane. Less effective than CHM in supporting prenyla…	Enzyme	Tbio
9	AAK1	9606.ENSP00000386456	AP2-associated protein kinase 1; Regulates clathrin-mediated endocytosis by phosphorylating the AP2M1/mu2 subunit of the adaptor protein complex 2 (AP-2) which ensures high affinity binding of AP-2 to cargo membrane proteins during the initial stages of endocytosis. Isoform 1 and isoform 2 display similar levels of kinase activity towards AP2M1. Regulates phosphorylation of other AP-2 subunits as…	Kinase	Tchem
9	RAB26	9606.ENSP00000210187	Ras-related protein Rab-26; The small GTPases Rab are key regulators of intracellular membrane trafficking, from the formation of transport vesicles to their fusion with membranes. Rabs cycle between an inactive GDP-bound form and an active GTP-bound form that is able to recruit to membranes different set of downstream effectors directly responsible for vesicle formation, movement, tethering and …	Enzyme	Tbio
10	DEK	9606.ENSP00000498653	Protein DEK; Involved in chromatin organization.	Other	Tbio
10	MAGOHB	9606.ENSP00000319240	Protein mago nashi homolog 2; Required for pre-mRNA splicing as component of the spliceosome . Plays a redundant role with MAGOH in the exon junction complex and in the nonsense-mediated decay (NMD) pathway .	Other	Tbio
10	SRSF4	9606.ENSP00000362900	Serine/arginine-rich splicing factor 4; Plays a role in alternative splice site selection during pre- mRNA splicing. Represses the splicing of MAPT/Tau exon 10.	Other	Tbio
10	HACE1	9606.ENSP00000262903	E3 ubiquitin-protein ligase HACE1; E3 ubiquitin-protein ligase involved in Golgi membrane fusion and regulation of small GTPases. Acts as a regulator of Golgi membrane dynamics during the cell cycle: recruited to Golgi membrane by Rab proteins and regulates postmitotic Golgi membrane fusion. Acts by mediating ubiquitination during mitotic Golgi disassembly, ubiquitination serving as a signal for …	Enzyme	Tbio
10	EIF4A3	9606.ENSP00000497641	Eukaryotic initiation factor 4A-III, N-terminally processed; ATP-dependent RNA helicase . Involved in pre-mRNA splicing as component of the spliceosome (PubMed:11991638, PubMed:22961380, PubMed:28502770, PubMed:28076346, PubMed:29301961). Core component of the splicing-dependent multiprotein exon junction complex (EJC) deposited at splice junctions on mRNAs (PubMed:16209946, PubMed:16170325, PubM…	Other	Tchem
10	CCDC9	9606.ENSP00000221922	Coiled-coil domain containing 9	Other	Tdark
10	ALYREF	9606.ENSP00000421592	THO complex subunit 4; Export adapter involved in nuclear export of spliced and unspliced mRNA. Binds mRNA which is thought to be transferred to the NXF1-NXT1 heterodimer for export (TAP/NFX1 pathway) (PubMed:15833825, PubMed:15998806, PubMed:17190602, PubMed:11707413, PubMed:11675789, PubMed:11979277, PubMed:18364396, PubMed:22144908, PubMed:22893130, PubMed:23222130, PubMed:25662211). Component…	Other	Tbio
10	RALY	9606.ENSP00000246194	RNA-binding protein Raly; RNA-binding protein that acts as a transcriptional cofactor for cholesterol biosynthetic genes in the liver. Binds the lipid- responsive non-coding RNA LeXis and is required for LeXis-mediated effect on cholesterogenesis (By similarity). May be a heterogeneous nuclear ribonucleoprotein (hnRNP) .	Other	Tbio
10	RNPS1	9606.ENSP00000457723	RNA-binding protein with serine-rich domain 1; Part of pre- and post-splicing multiprotein mRNP complexes. Auxiliary component of the splicing-dependent multiprotein exon junction complex (EJC) deposited at splice junction on mRNAs. The EJC is a dynamic structure consisting of core proteins and several peripheral nuclear and cytoplasmic associated factors that join the complex only transiently ei…	Other	Tbio
11	ARAP2	9606.ENSP00000302895	Arf-GAP with Rho-GAP domain, ANK repeat and PH domain-containing protein 2; Phosphatidylinositol 3,4,5-trisphosphate-dependent GTPase- activating protein that modulates actin cytoskeleton remodeling by regulating ARF and RHO family members. Is activated by phosphatidylinositol 3,4,5-trisphosphate (PtdIns(3,4,5)P3) binding. Can be activated by phosphatidylinositol 3,4-bisphosphate (PtdIns(3,4,5)P2…	Other	Tbio
11	PAK1	9606.ENSP00000278568	Serine/threonine-protein kinase PAK 1; Protein kinase involved in intracellular signaling pathways downstream of integrins and receptor-type kinases that plays an important role in cytoskeleton dynamics, in cell adhesion, migration, proliferation, apoptosis, mitosis, and in vesicle-mediated transport processes . Can directly phosphorylate BAD and protects cells against apoptosis. Activated by int…	Kinase	Tchem
11	RAC3	9606.ENSP00000304283	Ras-related C3 botulinum toxin substrate 3; Plasma membrane-associated small GTPase which cycles between an active GTP-bound and inactive GDP-bound state. In active state binds to a variety of effector proteins to regulate cellular responses, such as cell spreading and the formation of actin-based protusions including lamellipodia and membrane ruffles. Promotes cell adhesion and spreading on fibr…	Enzyme	Tbio
11	DAPP1	9606.ENSP00000423602	Dual adapter for phosphotyrosine and 3-phosphotyrosine and 3-phosphoinositide; May act as a B-cell-associated adapter that regulates B-cell antigen receptor (BCR)-signaling downstream of PI3K.	Other	Tbio
11	RAP1GDS1	9606.ENSP00000340454	Rap1 GTPase-GDP dissociation stimulator 1; Stimulates GDP/GTP exchange reaction of a group of small GTP- binding proteins (G proteins) including Rap1a/Rap1b, RhoA, RhoB and KRas, by stimulating the dissociation of GDP from and the subsequent binding of GTP to each small G protein.	Enzyme	Tbio
11	ARHGAP21	9606.ENSP00000379709	Rho GTPase-activating protein 21; Functions as a GTPase-activating protein (GAP) for RHOA and CDC42. Downstream partner of ARF1 which may control Golgi apparatus structure and function. Also required for CTNNA1 recruitment to adherens junctions.	Enzyme	Tbio
11	VAV3	9606.ENSP00000359073	Guanine nucleotide exchange factor VAV3; Exchange factor for GTP-binding proteins RhoA, RhoG and, to a lesser extent, Rac1. Binds physically to the nucleotide-free states of those GTPases. Plays an important role in angiogenesis. Its recruitment by phosphorylated EPHA2 is critical for EFNA1-induced RAC1 GTPase activation and vascular endothelial cell migration and assembly (By similarity). May be…	Other	Tbio
11	TIAM1	9606.ENSP00000286827	T-lymphoma invasion and metastasis-inducing protein 1; Modulates the activity of RHO-like proteins and connects extracellular signals to cytoskeletal activities. Acts as a GDP- dissociation stimulator protein that stimulates the GDP-GTP exchange activity of RHO-like GTPases and activates them. Activates RAC1, CDC42, and to a lesser extent RHOA. Required for normal cell adhesion and cell migration.	Other	Tbio
12	TWSG1	9606.ENSP00000262120	Twisted gastrulation protein homolog 1; May be involved in dorsoventral axis formation. Seems to antagonize BMP signaling by forming ternary complexes with CHRD and BMPs, thereby preventing BMPs from binding to their receptors. In addition to the anti-BMP function, also has pro-BMP activity, partly mediated by cleavage and degradation of CHRD, which releases BMPs from ternary complexes. May be an…	Other	Tbio
12	CCND3	9606.ENSP00000362082	G1/S-specific cyclin-D3; Regulatory component of the cyclin D3-CDK4 (DC) complex that phosphorylates and inhibits members of the retinoblastoma (RB) protein family including RB1 and regulates the cell-cycle during G(1)/S transition. Phosphorylation of RB1 allows dissociation of the transcription factor E2F from the RB/E2F complex and the subsequent transcription of E2F target genes which are resp…	Other	Tchem
12	CDKN2A	9606.ENSP00000418915	Cyclin-dependent kinase inhibitor 2A; Acts as a negative regulator of the proliferation of normal cells by interacting strongly with CDK4 and CDK6. This inhibits their ability to interact with cyclins D and to phosphorylate the retinoblastoma protein; Belongs to the CDKN2 cyclin-dependent kinase inhibitor family.	Enzyme	Tbio
12	CYTH3	9606.ENSP00000297044	Cytohesin-3; Promotes guanine-nucleotide exchange on ARF1 and ARF6. Promotes the activation of ARF factors through replacement of GDP with GTP. Plays a role in the epithelial polarization (By similarity).	Other	Tbio
12	CDKN2B	9606.ENSP00000276925	Cyclin-dependent kinase 4 inhibitor B; Interacts strongly with CDK4 and CDK6. Potent inhibitor. Potential effector of TGF-beta induced cell cycle arrest; Belongs to the CDKN2 cyclin-dependent kinase inhibitor family.	Enzyme	Tbio
12	CENPV	9606.ENSP00000299736	Centromere protein V; Required for distribution of pericentromeric heterochromatin in interphase nuclei and for centromere formation and organization, chromosome alignment and cytokinesis; Belongs to the Gfa family.	Other	Tbio
12	CDKN2C	9606.ENSP00000262662	Cyclin-dependent kinase 4 inhibitor C; Interacts strongly with CDK6, weakly with CDK4. Inhibits cell growth and proliferation with a correlated dependence on endogenous retinoblastoma protein RB; Belongs to the CDKN2 cyclin-dependent kinase inhibitor family.	Enzyme	Tbio
13	SLC7A11	9606.ENSP00000280612	Cystine/glutamate transporter; Sodium-independent, high-affinity exchange of anionic amino acids with high specificity for anionic form of cystine and glutamate. ; Belongs to the amino acid-polyamine-organocation (APC) superfamily. L-type amino acid transporter (LAT) (TC 2.A.3.8) family.	Transporter	Tchem
13	SLC1A4	9606.ENSP00000234256	Neutral amino acid transporter A; Transporter for alanine, serine, cysteine, and threonine. Exhibits sodium dependence.	Transporter	Tbio
13	SLC38A2	9606.ENSP00000256689	Sodium-coupled neutral amino acid transporter 2; Functions as a sodium-dependent amino acid transporter. Mediates the saturable, pH-sensitive and electrogenic cotransport of neutral amino acids and sodium ions with a stoichiometry of 1:1. May function in the transport of amino acids at the blood-brain barrier and in the supply of maternal nutrients to the fetus through the placenta.	Transporter	Tbio
13	SLC36A4	9606.ENSP00000317382	Proton-coupled amino acid transporter 4; Functions as a sodium-independent electroneutral transporter for tryptophan, proline and alanine. Inhibited by sarcosine. ; Belongs to the amino acid/polyamine transporter 2 family.	Transporter	Tbio
13	SLC7A5	9606.ENSP00000261622	Large neutral amino acids transporter small subunit 1; The heterodimer with SLC3A2 functions as sodium-independent, high-affinity transporter that mediates uptake of large neutral amino acids such as phenylalanine, tyrosine, L-DOPA, leucine, histidine, methionine and tryptophan (PubMed:9751058, PubMed:10049700, PubMed:11557028, PubMed:10391915, PubMed:10574970, PubMed:11311135, PubMed:11564694, P…	Transporter	Tchem
13	SLC38A5	9606.ENSP00000471683	Sodium-coupled neutral amino acid transporter 5; Functions as a sodium-dependent amino acid transporter which countertransport protons. Mediates the saturable, pH-sensitive, and electrogenic cotransport of several neutral amino acids including glycine, asparagine, alanine, serine, glutamine and histidine with sodium.	Transporter	Tbio
13	SLC1A5	9606.ENSP00000444408	Neutral amino acid transporter B(0); Sodium-dependent amino acids transporter that has a broad substrate specificity, with a preference for zwitterionic amino acids. It accepts as substrates all neutral amino acids, including glutamine, asparagine, and branched-chain and aromatic amino acids, and excludes methylated, anionic, and cationic amino acids (PubMed:8702519, PubMed:29872227). Through bin…	Transporter	Tchem
14	KIAA0226L	9606.ENSP00000396935	Protein associated with UVRAG as autophagy enhancer; Regulator of autophagy that promotes autophagosome maturation by facilitating the biogenesis of phosphatidylinositol 3-phosphate (PtdIns(3)P) in late steps of autophagy (PubMed:28306502, PubMed:30704899). Acts by antagonizing RUBCN, thereby stimulating phosphatidylinositol 3-kinase activity of the PI3K/PI3KC3 complex . Following anchorage to th…	Other	Tbio
14	ERLIN1	9606.ENSP00000410964	Erlin-1; Component of the ERLIN1/ERLIN2 complex which mediates the endoplasmic reticulum-associated degradation (ERAD) of inositol 1,4,5- trisphosphate receptors (IP3Rs). Involved in regulation of cellular cholesterol homeostasis by regulation the SREBP signaling pathway. Binds cholesterol and may promote ER retention of the SCAP-SREBF complex ; Belongs to the band 7/mec-2 family.	Other	Tbio
14	OSBPL11	9606.ENSP00000296220	Oxysterol-binding protein-related protein 11; Plays a role in regulating ADIPOQ and FABP4 levels in differentiating adipocytes and is also involved in regulation of adipocyte triglyceride storage . Weakly binds 25- hydroxycholesterol ; Belongs to the OSBP family.	Other	Tbio
14	FTSJ1	9606.ENSP00000326948	Putative tRNA (cytidine(32)/guanosine(34)-2'-O)-methyltransferase; Methylates the 2'-O-ribose of nucleotides at positions 32 and 34 of the tRNA anticodon loop of substrate tRNAs; Belongs to the class I-like SAM-binding methyltransferase superfamily. RNA methyltransferase RlmE family. TRM7 subfamily.	Enzyme	Tbio
14	NPLOC4	9606.ENSP00000331487	Nuclear protein localization protein 4 homolog; The ternary complex containing UFD1, VCP and NPLOC4 binds ubiquitinated proteins and is necessary for the export of misfolded proteins from the ER to the cytoplasm, where they are degraded by the proteasome. The NPLOC4-UFD1-VCP complex regulates spindle disassembly at the end of mitosis and is necessary for the formation of a closed nuclear envelope…	Other	Tbio
14	VCP	9606.ENSP00000351777	Transitional endoplasmic reticulum ATPase; Necessary for the fragmentation of Golgi stacks during mitosis and for their reassembly after mitosis. Involved in the formation of the transitional endoplasmic reticulum (tER). The transfer of membranes from the endoplasmic reticulum to the Golgi apparatus occurs via 50-70 nm transition vesicles which derive from part-rough, part-smooth transitional ele…	Enzyme	Tchem
14	GBAS	9606.ENSP00000313050	Protein NipSnap homolog 2; May act as a positive regulator of L-type calcium channels. ; Belongs to the NipSnap family.	Other	Tbio
15	EPT1	9606.ENSP00000260585	Ethanolaminephosphotransferase 1; Catalyzes phosphatidylethanolamine biosynthesis from CDP- ethanolamine. It thereby plays a central role in the formation and maintenance of vesicular membranes. Involved in the formation of phosphatidylethanolamine via 'Kennedy' pathway.	Enzyme	Tbio
15	DGKH	9606.ENSP00000337572	Diacylglycerol kinase eta; Phosphorylates diacylglycerol (DAG) to generate phosphatidic acid (PA). Plays a key role in promoting cell growth. Activates the Ras/B-Raf/C-Raf/MEK/ERK signaling pathway induced by EGF. Regulates the recruitment of RAF1 and BRAF from cytoplasm to membranes and their heterodimerization.	Kinase	Tbio
15	PAFAH1B3	9606.ENSP00000444935	Platelet-activating factor acetylhydrolase IB subunit gamma; Inactivates paf by removing the acetyl group at the sn-2 position. This is a catalytic subunit. Plays an important role during the development of brain; Belongs to the 'GDSL' lipolytic enzyme family. Platelet- activating factor acetylhydrolase IB beta/gamma subunits subfamily.	Enzyme	Tbio
15	DGKE	9606.ENSP00000284061	Diacylglycerol kinase epsilon; Highly selective for arachidonate-containing species of diacylglycerol (DAG). May terminate signals transmitted through arachidonoyl-DAG or may contribute to the synthesis of phospholipids with defined fatty acid composition.	Enzyme	Tbio
15	CHPT1	9606.ENSP00000229266	Cholinephosphotransferase 1; Catalyzes phosphatidylcholine biosynthesis from CDP-choline. It thereby plays a central role in the formation and maintenance of vesicular membranes.	Enzyme	Tbio
15	PCYT2	9606.ENSP00000442050	Ethanolamine-phosphate cytidylyltransferase; Plays an important role in the biosynthesis of the phospholipid phosphatidylethanolamine. Catalyzes the formation of CDP- ethanolamine.	Enzyme	Tbio
15	LPGAT1	9606.ENSP00000355964	Acyl-CoA:lysophosphatidylglycerol acyltransferase 1; Lysophosphatidylglycerol (LPG) specific acyltransferase that recognizes various acyl-CoAs and LPGs as substrates but demonstrates a clear preference for long chain saturated fatty acyl-CoAs and oleoyl- CoA as acyl donors. Prefers oleoyl-LPG over palmitoyl-LPG as an acyl receptor and oleoyl-CoA over lauroyl-CoA as an acyl donor. ; Belongs to the…	Enzyme	Tbio
16	DTWD2	9606.ENSP00000425048	DTW domain containing 2	Other	Tdark
16	OCRL	9606.ENSP00000360154	Inositol polyphosphate 5-phosphatase OCRL; Catalyzes the hydrolysis of the 4-position phosphate of phosphatidylinositol 4,5-bisphosphate (PtdIns(4,5)P2) and phosphatidylinositol-3,4,5-bisphosphate (PtdIns(3,4,5)P3), with the greatest catalytic activity towards PtdIns(4,5)P2 (PubMed:7761412, PubMed:15474001, PubMed:9430698, PubMed:10764818). Able also to hydrolyzes the 4-phosphate of inositol 1,4,…	Enzyme	Tbio
16	PIK3R3	9606.ENSP00000262741	Phosphatidylinositol 3-kinase regulatory subunit gamma; Binds to activated (phosphorylated) protein-tyrosine kinases through its SH2 domain and regulates their kinase activity. During insulin stimulation, it also binds to IRS-1.	Enzyme	Tbio
16	GAB2	9606.ENSP00000354952	GRB2-associated-binding protein 2; Adapter protein which acts downstream of several membrane receptors including cytokine, antigen, hormone, cell matrix and growth factor receptors to regulate multiple signaling pathways. Regulates osteoclast differentiation mediating the TNFRSF11A/RANK signaling. In allergic response, it plays a role in mast cells activation and degranulation through PI-3-kinase…	Other	Tbio
16	PI4K2B	9606.ENSP00000264864	Phosphatidylinositol 4-kinase type 2-beta; Together with PI4K2A and the type III PI4Ks (PIK4CA and PIK4CB) it contributes to the overall PI4-kinase activity of the cell. This contribution may be especially significant in plasma membrane, endosomal and Golgi compartments. The phosphorylation of phosphatidylinositol (PI) to PI4P is the first committed step in the generation of phosphatidylinositol …	Enzyme	Tbio
16	PIP5K1B	9606.ENSP00000265382	Phosphatidylinositol 4-phosphate 5-kinase type-1 beta; Participates in the biosynthesis of phosphatidylinositol 4,5- bisphosphate. Mediates RAC1-dependent reorganization of actin filaments. Contributes to the activation of PLD2. Together with PIP5K1A is required after stimulation of G-protein coupled receptors for stable platelet adhesion (By similarity).	Kinase	Tbio
17	METTL21B	9606.ENSP00000300209	EEF1A lysine methyltransferase 3; Protein-lysine methyltransferase that selectively methylates EEF1A1 and EEF1A2 at 'Lys-165' in an aminoacyl-tRNA and GTP-dependent manner. EEF1A1 methylation by EEF1AKMT3 is dynamic as well as inducible by stress conditions, such as ER-stress, and plays a regulatory role on mRNA translation; Belongs to the methyltransferase superfamily. METTL21 family.	Enzyme	Tdark
17	METTL5	9606.ENSP00000260953	Methyltransferase-like protein 5; Probable methyltransferase.	Enzyme	Tbio
17	METTL10	9606.ENSP00000357829	EEF1A lysine methyltransferase 2; Protein-lysine methyltransferase that selectively catalyzes the trimethylation of EEF1A at 'Lys-318'; Belongs to the class I-like SAM-binding methyltransferase superfamily. EFM4 family.	Enzyme	Tbio
17	NTMT1	9606.ENSP00000483489	N-terminal Xaa-Pro-Lys N-methyltransferase 1, N-terminally processed; Distributive alpha-N-methyltransferase that methylates the N- terminus of target proteins containing the N-terminal motif [Ala/Gly/Pro/Ser]-Pro-Lys when the initiator Met is cleaved. Specifically catalyzes mono-, di- or tri-methylation of the exposed alpha-amino group of the Ala, Gly or Ser residue in the [Ala/Gly/Ser]- Pro-Lys…	Enzyme	Tchem
17	METTL17	9606.ENSP00000372445	Methyltransferase-like protein 17, mitochondrial; May be a component of the mitochondrial small ribosomal subunit; Belongs to the methyltransferase superfamily. Rsm22 family.	Enzyme	Tbio
17	METTL22	9606.ENSP00000371345	Methyltransferase-like protein 22; Protein N-lysine methyltransferase. In vitro methylates KIN. ; Belongs to the methyltransferase superfamily. METTL22 family.	Enzyme	Tdark
18	INADL	9606.ENSP00000494277	InaD-like protein; Scaffolding protein that may bring different proteins into adjacent positions at the cell membrane (Probable). May regulate protein targeting, cell polarity and integrity of tight junctions . May regulate the surface expression and/or function of ASIC3 in sensory neurons (By similarity). May recruit ARHGEF18 to apical cell-cell boundaries . ECO:0000269|PubMed:16678097, ECO:0000…	Other	Tbio
18	CGN	9606.ENSP00000271636	Cingulin; Probably plays a role in the formation and regulation of the tight junction (TJ) paracellular permeability barrier; Belongs to the cingulin family.	Other	Tbio
18	MPP5	9606.ENSP00000261681	MAGUK p55 subfamily member 5; Plays a role in tight junction biogenesis and in the establishment of cell polarity in epithelial cells (PubMed:16678097, PubMed:25385611). Also involved in adherens junction biogenesis by ensuring correct localization of the exocyst complex protein EXOC4/SEC8 which allows trafficking of adherens junction structural component CDH1 to the cell surface (By similarity).…	Other	Tbio
18	PVRL1	9606.ENSP00000264025	Nectin-1; Promotes cell-cell contacts by forming homophilic or heterophilic trans-dimers. Heterophilic interactions have been detected between NECTIN1 and NECTIN3 and between NECTIN1 and NECTIN4. Has some neurite outgrowth-promoting activity; Belongs to the nectin family.	Other	Tbio
18	SDCBP	9606.ENSP00000428184	Syntenin-1; Multifunctional adapter protein involved in diverse array of functions including trafficking of transmembrane proteins, neuro and immunomodulation, exosome biogenesis, and tumorigenesis . Positively regulates TGFB1-mediated SMAD2/3 activation and TGFB1-induced epithelial-to-mesenchymal transition (EMT) and cell migration in various cell types. May increase TGFB1 signaling by enhancing…	Other	Tbio
18	EPB41L5	9606.ENSP00000263713	Band 4.1-like protein 5; May contribute to the correct positioning of tight junctions during the establishment of polarity in epithelial cells.	Other	Tbio
19	TP63	9606.ENSP00000264731	Tumor protein 63; Acts as a sequence specific DNA binding transcriptional activator or repressor. The isoforms contain a varying set of transactivation and auto-regulating transactivation inhibiting domains thus showing an isoform specific activity. Isoform 2 activates RIPK4 transcription. May be required in conjunction with TP73/p73 for initiation of p53/TP53 dependent apoptosis in response to g…	Transcription Factor	Tbio
19	FAF1	9606.ENSP00000379457	FAS-associated factor 1; Ubiquitin-binding protein . Required for the progression of DNA replication forks by targeting DNA replication licensing factor CDT1 for degradation . Potentiates but cannot initiate FAS-induced apoptosis (By similarity).	Other	Tbio
19	SERPINB9	9606.ENSP00000370074	Serpin B9; Granzyme B inhibitor.	Other	Tbio
19	TP53BP2	9606.ENSP00000341957	Apoptosis-stimulating of p53 protein 2; Regulator that plays a central role in regulation of apoptosis and cell growth via its interactions with proteins such as TP53 . Regulates TP53 by enhancing the DNA binding and transactivation function of TP53 on the promoters of proapoptotic genes in vivo. Inhibits the ability of APPBP1 to conjugate NEDD8 to CUL1, and thereby decreases APPBP1 ability to in…	Other	Tbio
19	FAS	9606.ENSP00000498466	Tumor necrosis factor receptor superfamily member 6; Receptor for TNFSF6/FASLG. The adapter molecule FADD recruits caspase-8 to the activated receptor. The resulting death-inducing signaling complex (DISC) performs caspase-8 proteolytic activation which initiates the subsequent cascade of caspases (aspartate-specific cysteine proteases) mediating apoptosis. FAS-mediated apoptosis may have a role …	Other	Tbio
19	STXBP4	9606.ENSP00000365530	Syntaxin-binding protein 4; Plays a role in the translocation of transport vesicles from the cytoplasm to the plasma membrane. Inhibits the translocation of SLC2A4 from intracellular vesicles to the plasma membrane by STX4A binding and preventing the interaction between STX4A and VAMP2. Stimulation with insulin disrupts the interaction with STX4A, leading to increased levels of SLC2A4 at the plas…	Other	Tbio
20	TRIB3	9606.ENSP00000415416	Tribbles homolog 3; Disrupts insulin signaling by binding directly to Akt kinases and blocking their activation. May bind directly to and mask the 'Thr- 308' phosphorylation site in AKT1. Binds to ATF4 and inhibits its transcriptional activation activity. Interacts with the NF-kappa-B transactivator p65 RELA and inhibits its phosphorylation and thus its transcriptional activation activity. Intera…	Kinase	Tbio
20	GSS	9606.ENSP00000495750	Glutathione synthetase	Enzyme	Tbio
20	CHAC1	9606.ENSP00000484644	Glutathione-specific gamma-glutamylcyclotransferase 1; Catalyzes the cleavage of glutathione into 5-oxo-L-proline and a Cys-Gly dipeptide. Acts specifically on glutathione, but not on other gamma-glutamyl peptides . Glutathione depletion is an important factor for apoptosis initiation and execution. Acts as a pro-apoptotic component of the unfolded protein response pathway by mediating the pro-ap…	Enzyme	Tbio
20	MGST2	9606.ENSP00000482639	Microsomal glutathione S-transferase 2; Can catalyze the production of LTC4 from LTA4 and reduced glutathione. Can catalyze the conjugation of 1-chloro-2,4- dinitrobenzene with reduced glutathione.	Enzyme	Tbio
20	INHBE	9606.ENSP00000266646	Inhibin beta E chain; Inhibins and activins inhibit and activate, respectively, the secretion of follitropin by the pituitary gland. Inhibins/activins are involved in regulating a number of diverse functions such as hypothalamic and pituitary hormone secretion, gonadal hormone secretion, germ cell development and maturation, erythroid differentiation, insulin secretion, nerve cell survival, embry…	Other	Tbio
20	CHAC2	9606.ENSP00000295304	Glutathione-specific gamma-glutamylcyclotransferase 2; Catalyzes the cleavage of glutathione into 5-oxo-L-proline and a Cys-Gly dipeptide. Acts specifically on glutathione, but not on other gamma-glutamyl peptides.	Enzyme	Tbio
21	AFF1	9606.ENSP00000378578	AF4/FMR2 family member 1	Transcription Factor	Tbio
21	SSRP1	9606.ENSP00000278412	FACT complex subunit SSRP1; Component of the FACT complex, a general chromatin factor that acts to reorganize nucleosomes. The FACT complex is involved in multiple processes that require DNA as a template such as mRNA elongation, DNA replication and DNA repair. During transcription elongation the FACT complex acts as a histone chaperone that both destabilizes and restores nucleosomal structure. I…	Transcription Factor	Tbio
21	CTR9	9606.ENSP00000355013	RNA polymerase-associated protein CTR9 homolog; Component of the PAF1 complex (PAF1C) which has multiple functions during transcription by RNA polymerase II and is implicated in regulation of development and maintenance of embryonic stem cell pluripotency. PAF1C associates with RNA polymerase II through interaction with POLR2A CTD non-phosphorylated and 'Ser-2'- and 'Ser- 5'-phosphorylated forms …	Enzyme	Tbio
21	TCEB3	9606.ENSP00000395574	Elongin-A; SIII, also known as elongin, is a general transcription elongation factor that increases the RNA polymerase II transcription elongation past template-encoded arresting sites. Subunit A is transcriptionally active and its transcription activity is strongly enhanced by binding to the dimeric complex of the SIII regulatory subunits B and C (elongin BC complex).	Other	Tbio
21	MLLT11	9606.ENSP00000357917	Protein AF1q; Cofactor for the transcription factor TCF7 . Involved in regulation of lymphoid development by driving multipotent hematopoietic progenitor cells towards a T cell fate .	Other	Tbio
21	CHD2	9606.ENSP00000377747	Chromodomain-helicase-DNA-binding protein 2; DNA-binding helicase that specifically binds to the promoter of target genes, leading to chromatin remodeling, possibly by promoting deposition of histone H3.3. Involved in myogenesis via interaction with MYOD1: binds to myogenic gene regulatory sequences and mediates incorporation of histone H3.3 prior to the onset of myogenic gene expression, promoti…	Epigenetic	Tbio
22	FADS1	9606.ENSP00000322229	Acyl-CoA (8-3)-desaturase; Isoform 1: Acts as a front-end fatty acyl-coenzyme A (CoA) desaturase that introduces a cis double bond at carbon 5 located between a preexisting double bond and the carboxyl end of the fatty acyl chain. Involved in biosynthesis of highly unsaturated fatty acids (HUFA) from the essential polyunsaturated fatty acids (PUFA) linoleic acid (LA) (18:2n-6) and alpha-linolenic…	Enzyme	Tchem
22	SCD	9606.ENSP00000359380	Acyl-CoA desaturase; Stearyl-CoA desaturase that utilizes O(2) and electrons from reduced cytochrome b5 to introduce the first double bond into saturated fatty acyl-CoA substrates . Catalyzes the insertion of a cis double bond at the delta-9 position into fatty acyl-CoA substrates including palmitoyl-CoA and stearoyl-CoA . Gives rise to a mixture of 16:1 and 18:1 unsaturated fatty acids . Plays a…	Enzyme	Tchem
22	TECR	9606.ENSP00000215567	Very-long-chain enoyl-CoA reductase; Involved in both the production of very long-chain fatty acids for sphingolipid synthesis and the degradation of the sphingosine moiety in sphingolipids through the sphingosine 1-phosphate metabolic pathway . Catalyzes the last of the four reactions of the long-chain fatty acids elongation cycle . This endoplasmic reticulum-bound enzymatic process, allows the …	Enzyme	Tbio
22	ELOVL6	9606.ENSP00000378105	Elongation of very long chain fatty acids protein 6; Catalyzes the first and rate-limiting reaction of the four reactions that constitute the long-chain fatty acids elongation cycle. This endoplasmic reticulum-bound enzymatic process allows the addition of 2 carbons to the chain of long- and very long-chain fatty acids (VLCFAs) per cycle. Condensing enzyme that elongates fatty acids with 12, 14 a…	Other	Tchem
22	PANK3	9606.ENSP00000239231	Pantothenate kinase 3; Plays a role in the physiological regulation of coenzyme A (CoA) levels; Belongs to the type II pantothenate kinase family.	Kinase	Tchem
23	WRAP53	9606.ENSP00000324203	Telomerase Cajal body protein 1; RNA chaperone that plays a key role in telomere maintenance and RNA localization to Cajal bodies (PubMed:29804836, PubMed:29695869). Specifically recognizes and binds the Cajal body box (CAB box) present in both small Cajal body RNAs (scaRNAs) and telomerase RNA template component (TERC) (PubMed:19285445, PubMed:20351177, PubMed:29804836, PubMed:29695869). Essenti…	Enzyme	Tbio
23	RDM1	9606.ENSP00000483549	RAD52 motif-containing protein 1; May confer resistance to the antitumor agent cisplatin. Binds to DNA and RNA.	Other	Tbio
23	TTI2	9606.ENSP00000478396	TELO2-interacting protein 2; Regulator of the DNA damage response (DDR). Part of the TTT complex that is required to stabilize protein levels of the phosphatidylinositol 3-kinase-related protein kinase (PIKK) family proteins. The TTT complex is involved in the cellular resistance to DNA damage stresses, like ionizing radiation (IR), ultraviolet (UV) and mitomycin C (MMC). Together with the TTT co…	Other	Tdark
23	RUVBL2	9606.ENSP00000473172	RuvB-like 2; Possesses single-stranded DNA-stimulated ATPase and ATP- dependent DNA helicase (5' to 3') activity; hexamerization is thought to be critical for ATP hydrolysis and adjacent subunits in the ring- like structure contribute to the ATPase activity (PubMed:10428817, PubMed:17157868). Component of the NuA4 histone acetyltransferase complex which is involved in transcriptional activation o…	Other	Tbio
23	TANGO6	9606.ENSP00000261778	Transport and golgi organization 6 homolog	Other	Tdark
24	EPB41L2	9606.ENSP00000357110	Band 4.1-like protein 2; Required for dynein-dynactin complex and NUMA1 recruitment at the mitotic cell cortex during anaphase .	Other	Tbio
24	BZRAP1	9606.ENSP00000345824	Peripheral-type benzodiazepine receptor-associated protein 1; TSPO associated protein 1; Belongs to the RIMBP family.	Other	Tbio
24	CABP1	9606.ENSP00000317310	Calcium-binding protein 1; Modulates calcium-dependent activity of inositol 1,4,5- triphosphate receptors (ITPRs). Inhibits agonist- induced intracellular calcium signaling . Enhances inactivation and does not support calcium-dependent facilitation of voltage-dependent P/Q-type calcium channels . Causes calcium-dependent facilitation and inhibits inactivation of L-type calcium channels by binding…	Other	Tbio
24	MPP1	9606.ENSP00000358547	55 kDa erythrocyte membrane protein; Essential regulator of neutrophil polarity. Regulates neutrophil polarization by regulating AKT1 phosphorylation through a mechanism that is independent of PIK3CG activity (By similarity).	Other	Tbio
24	CASK	9606.ENSP00000494788	Peripheral plasma membrane protein CASK; Multidomain scaffolding protein with a role in synaptic transmembrane protein anchoring and ion channel trafficking. Contributes to neural development and regulation of gene expression via interaction with the transcription factor TBR1. Binds to cell-surface proteins, including amyloid precursor protein, neurexins and syndecans. May mediate a link between …	Kinase	Tchem
25	ISOC1	9606.ENSP00000173527	Isochorismatase domain containing 1	Enzyme	Tdark
25	KYNU	9606.ENSP00000264170	Kynureninase; Catalyzes the cleavage of L-kynurenine (L-Kyn) and L-3- hydroxykynurenine (L-3OHKyn) into anthranilic acid (AA) and 3- hydroxyanthranilic acid (3-OHAA), respectively. Has a preference for the L-3-hydroxy form. Also has cysteine-conjugate-beta-lyase activity. ECO:0000269|PubMed:28792876, ECO:0000269|PubMed:8706755,; Belongs to the kynureninase family.	Enzyme	Tchem
25	NUDT15	9606.ENSP00000258662	Nucleotide triphosphate diphosphatase NUDT15; May catalyze the hydrolysis of nucleoside triphosphates including dGTP, dTTP, dCTP, their oxidized forms like 8-oxo-dGTP and the prodrug thiopurine derivatives 6-thio-dGTP and 6-thio-GTP . Could also catalyze the hydrolysis of some nucleoside diphosphate derivatives . Hydrolyzes oxidized nucleosides triphosphates like 8-oxo-dGTP in vitro, but the spec…	Enzyme	Tbio
25	QPRT	9606.ENSP00000378782	Nicotinate-nucleotide pyrophosphorylase [carboxylating]; Involved in the catabolism of quinolinic acid (QA).	Enzyme	Tbio
25	BLVRB	9606.ENSP00000263368	Flavin reductase (NADPH); Broad specificity oxidoreductase that catalyzes the NADPH- dependent reduction of a variety of flavins, such as riboflavin, FAD or FMN, biliverdins, methemoglobin and PQQ (pyrroloquinoline quinone). Contributes to heme catabolism and metabolizes linear tetrapyrroles. Can also reduce the complexed Fe(3+) iron to Fe(2+) in the presence of FMN and NADPH. In the liver, conve…	Enzyme	Tbio
26	EEA1	9606.ENSP00000317955	Early endosome antigen 1; Binds phospholipid vesicles containing phosphatidylinositol 3-phosphate and participates in endosomal trafficking.	Other	Tbio
26	APPL1	9606.ENSP00000288266	DCC-interacting protein 13-alpha; Multifunctional adapter protein that binds to various membrane receptors, nuclear factors and signaling proteins to regulate many processes, such as cell proliferation, immune response, endosomal trafficking and cell metabolism (PubMed:26583432, PubMed:15016378, PubMed:26073777, PubMed:19661063, PubMed:10490823). Regulates signaling pathway leading to cell prolif…	Other	Tbio
26	ARL6IP6	9606.ENSP00000315357	ADP ribosylation factor like GTPase 6 interacting protein 6; Belongs to the ARL6IP6 family.	Other	Tdark
26	ADIPOR2	9606.ENSP00000349616	Adiponectin receptor protein 2; Receptor for ADIPOQ, an essential hormone secreted by adipocytes that regulates glucose and lipid metabolism . Required for normal body fat and glucose homeostasis. ADIPOQ-binding activates a signaling cascade that leads to increased PPARA activity, and ultimately to increased fatty acid oxidation and glucose uptake. Has intermediate affinity for globular and full-…	Other	Tbio
26	PAQR3	9606.ENSP00000421981	Progestin and adipoQ receptor family member 3; Functions as a spatial regulator of RAF1 kinase by sequestrating it to the Golgi; Belongs to the ADIPOR family.	Other	Tbio
27	IL10RB	9606.ENSP00000290200	Interleukin-10 receptor subunit beta; Shared cell surface receptor required for the activation of five class 2 cytokines: IL10, IL22, IL26, IL28, and IFNL1. The IFNLR1/IL10RB dimer is a receptor for the cytokine ligands IFNL2 and IFNL3 and mediates their antiviral activity. The ligand/receptor complex stimulate the activation of the JAK/STAT signaling pathway leading to the expression of IFN-stim…	Other	Tbio
27	IFNAR1	9606.ENSP00000270139	Interferon alpha/beta receptor 1; Component of the receptor for type I interferons, including interferons alpha, IFNB1 and IFNW1 (PubMed:2153461, PubMed:7665574, PubMed:10049744, PubMed:14532120, PubMed:15337770, PubMed:21854986). Functions in general as heterodimer with IFNAR2 (PubMed:7665574, PubMed:10049744, PubMed:21854986). Type I interferon binding activates the JAK-STAT signaling cascade, …	Other	Tclin
27	RANBP9	9606.ENSP00000011619	Ran-binding protein 9; May act as scaffolding protein, and as adapter protein to couple membrane receptors to intracellular signaling pathways (Probable). Acts as a mediator of cell spreading and actin cytoskeleton rearrangement . Core component of the CTLH E3 ubiquitin-protein ligase complex that selectively accepts ubiquitin from UBE2H and mediates ubiquitination and subsequent proteasomal degr…	Other	Tbio
27	TYRO3	9606.ENSP00000263798	Tyrosine-protein kinase receptor TYRO3; Receptor tyrosine kinase that transduces signals from the extracellular matrix into the cytoplasm by binding to several ligands including TULP1 or GAS6. Regulates many physiological processes including cell survival, migration and differentiation. Ligand binding at the cell surface induces dimerization and autophosphorylation of TYRO3 on its intracellular d…	Kinase	Tchem
27	IFNAR2	9606.ENSP00000343957	Interferon alpha/beta receptor 2; Associates with IFNAR1 to form the type I interferon receptor. Receptor for interferons alpha and beta. Involved in IFN- mediated STAT1, STAT2 and STAT3 activation . Isoform 1 and isoform 2 are directly involved in signal transduction due to their association with the TYR kinase, JAK1 (PubMed:8181059, PubMed:7665574, PubMed:7759950). Isoform 3 is a potent inhibit…	Other	Tclin
28	FAM72D	9606.ENSP00000383682	Protein FAM72D; Family with sequence similarity 72 member D	Other	Tdark
28	FAM72A	9606.ENSP00000356096	Protein FAM72A; May play a role in the regulation of cellular reactive oxygen species metabolism. May participate in cell growth regulation. ; Belongs to the FAM72 family.	Other	Tbio
28	NOTCH2NL	9606.ENSP00000354929	Notch homolog 2 N-terminal-like protein A; Human-specific protein that promotes neural progenitor proliferation and evolutionary expansion of the brain neocortex by regulating the Notch signaling pathway (PubMed:29856954, PubMed:29856955, PubMed:29561261). Able to promote neural progenitor self-renewal, possibly by down-regulating neuronal differentiation genes, thereby delaying the differentiati…	Other	Tbio
28	DHRS4L2	9606.ENSP00000334801	Dehydrogenase/reductase SDR family member 4-like 2; Probable oxidoreductase.	Enzyme	Tbio
28	FAM72B	9606.ENSP00000358397	Protein FAM72B; Family with sequence similarity 72 member B; Belongs to the FAM72 family.	Other	Tdark
29	RQCD1	9606.ENSP00000486540	CCR4-NOT transcription complex subunit 9; Component of the CCR4-NOT complex which is one of the major cellular mRNA deadenylases and is linked to various cellular processes including bulk mRNA degradation, miRNA-mediated repression, translational repression during translational initiation and general transcription regulation. Additional complex functions may be a consequence of its influence on m…	Other	Tbio
29	TATDN3	9606.ENSP00000431376	Putative deoxyribonuclease TATDN3; Putative deoxyribonuclease; Belongs to the metallo-dependent hydrolases superfamily. TatD-type hydrolase family.	Enzyme	Tdark
29	BTG3	9606.ENSP00000344609	Protein BTG3; Overexpression impairs serum-induced cell cycle progression from the G0/G1 to S phase.	Other	Tbio
29	ZFP91	9606.ENSP00000339030	E3 ubiquitin-protein ligase ZFP91; Atypical E3 ubiquitin-protein ligase that mediates 'Lys-63'- linked ubiquitination of MAP3K14/NIK, leading to stabilize and activate MAP3K14/NIK. It thereby acts as an activator of the non-canonical NF- kappa-B2/NFKB2 pathway. May also play an important role in cell proliferation and/or anti-apoptosis; Belongs to the krueppel C2H2-type zinc-finger protein family.	Transcription Factor	Tbio
29	CNOT6L	9606.ENSP00000424896	CCR4-NOT transcription complex subunit 6-like; Has 3'-5' poly(A) exoribonuclease activity for synthetic poly(A) RNA substrate. Catalytic component of the CCR4-NOT complex which is one of the major cellular mRNA deadenylases and is linked to various cellular processes including bulk mRNA degradation, miRNA- mediated repression, translational repression during translational initiation and general t…	Other	Tbio
30	RDH11	9606.ENSP00000370750	Retinol dehydrogenase 11; Retinol dehydrogenase with a clear preference for NADP. Displays high activity towards 9-cis, 11-cis and all-trans-retinol, and to a lesser extent on 13-cis-retinol (PubMed:12226107, PubMed:12036956, PubMed:29410696). Exhibits a low reductive activity towards unsaturated medium-chain aldehydes such as cis -6-nonenal and no activity toward nonanal or 4-hydroxy-nonenal . H…	Enzyme	Tbio
30	ESYT1	9606.ENSP00000267113	Extended synaptotagmin-1; Binds glycerophospholipids in a barrel-like domain and may play a role in cellular lipid transport (By similarity). Binds calcium (via the C2 domains) and translocates to sites of contact between the endoplasmic reticulum and the cell membrane in response to increased cytosolic calcium levels. Helps tether the endoplasmic reticulum to the cell membrane and promotes the f…	Other	Tbio
30	CCDC112	9606.ENSP00000368931	Coiled-coil domain containing 112	Other	Tbio
30	YIF1B	9606.ENSP00000343435	Protein YIF1B; Yip1 interacting factor homolog B, membrane trafficking protein	Other	Tbio
31	AP3M2	9606.ENSP00000428787	AP-3 complex subunit mu-2; Part of the AP-3 complex, an adaptor-related complex which is not clathrin-associated. The complex is associated with the Golgi region as well as more peripheral structures. It facilitates the budding of vesicles from the Golgi membrane and may be directly involved in trafficking to lysosomes. In concert with the BLOC-1 complex, AP-3 is required to target cargos into ve…	Other	Tbio
31	CPD	9606.ENSP00000225719	Carboxypeptidase D	Enzyme	Tbio
31	AP1M1	9606.ENSP00000388996	AP-1 complex subunit mu-1; Subunit of clathrin-associated adaptor protein complex 1 that plays a role in protein sorting in the trans-Golgi network (TGN) and endosomes. The AP complexes mediate the recruitment of clathrin to membranes and the recognition of sorting signals within the cytosolic tails of transmembrane cargo molecules.	Other	Tbio
31	DCPS	9606.ENSP00000263579	m7GpppX diphosphatase; Decapping scavenger enzyme that catalyzes the cleavage of a residual cap structure following the degradation of mRNAs by the 3'->5' exosome-mediated mRNA decay pathway. Hydrolyzes cap analog structures like 7-methylguanosine nucleoside triphosphate (m7GpppG) with up to 10 nucleotide substrates (small capped oligoribonucleotides) and specifically releases 5'-phosphorylated R…	Enzyme	Tchem
32	GMFG	9606.ENSP00000472249	Glia maturation factor gamma	Other	Tbio
32	PLS1	9606.ENSP00000336831	Plastin-1; Actin-bundling protein in the absence of calcium.	Other	Tbio
32	TWF1	9606.ENSP00000449428	Twinfilin-1; Actin-binding protein involved in motile and morphological processes. Inhibits actin polymerization, likely by sequestering G- actin. By capping the barbed ends of filaments, it also regulates motility. Seems to play an important role in clathrin-mediated endocytosis and distribution of endocytic organelles (By similarity).	Other	Tbio
32	CORO1C	9606.ENSP00000394496	Coronin-1C; Plays a role in directed cell migration by regulating the activation and subcellular location of RAC1 (PubMed:25074804, PubMed:25925950). Increases the presence of activated RAC1 at the leading edge of migrating cells . Required for normal organization of the cytoskeleton, including the actin cytoskeleton, microtubules and the vimentin intermediate filaments (By similarity). Plays a r…	Other	Tbio
33	CALM1	9606.ENSP00000499717	Calmodulin-1; Calmodulin 1; Belongs to the calmodulin family.
33	NRGN	9606.ENSP00000284292	NEUG(55-78); Acts as a 'third messenger' substrate of protein kinase C- mediated molecular cascades during synaptic development and remodeling. Binds to calmodulin in the absence of calcium (By similarity). ; Belongs to the neurogranin family.	Other	Tbio
33	MARCKS	9606.ENSP00000478061	Myristoylated alanine-rich C-kinase substrate; MARCKS is the most prominent cellular substrate for protein kinase C. This protein binds calmodulin, actin, and synapsin. MARCKS is a filamentous (F) actin cross-linking protein.	Enzyme	Tbio
33	ZNF804A	9606.ENSP00000303252	Zinc finger protein 804A	Other	Tbio
34	CDK8	9606.ENSP00000370938	Cyclin-dependent kinase 8; Component of the Mediator complex, a coactivator involved in regulated gene transcription of nearly all RNA polymerase II-dependent genes. Mediator functions as a bridge to convey information from gene- specific regulatory proteins to the basal RNA polymerase II transcription machinery. Mediator is recruited to promoters by direct interactions with regulatory proteins a…	Kinase	Tchem
34	ZFHX3	9606.ENSP00000493252	Zinc finger homeobox protein 3; Transcriptional regulator which can act as an activator or a repressor. Inhibits the enhancer element of the AFP gene by binding to its AT-rich core sequence. In concert with SMAD-dependent TGF-beta signaling can repress the transcription of AFP via its interaction with SMAD2/3 . Regulates the circadian locomotor rhythms via transcriptional activation of neuropepti…	Transcription Factor	Tbio
34	MED12L	9606.ENSP00000417235	Mediator of RNA polymerase II transcription subunit 12-like protein; May be a component of the Mediator complex, a coactivator involved in the regulated transcription of nearly all RNA polymerase II-dependent genes. Mediator functions as a bridge to convey information from gene-specific regulatory proteins to the basal RNA polymerase II transcription machinery. Mediator is recruited to promoters …	Enzyme	Tdark
34	MED27	9606.ENSP00000292035	Mediator of RNA polymerase II transcription subunit 27; Component of the Mediator complex, a coactivator involved in the regulated transcription of nearly all RNA polymerase II-dependent genes. Mediator functions as a bridge to convey information from gene- specific regulatory proteins to the basal RNA polymerase II transcription machinery. Mediator is recruited to promoters by direct interaction…	Enzyme	Tbio
35	CERKL	9606.ENSP00000341159	Ceramide kinase-like protein; Has no detectable ceramide-kinase activity. Overexpression of CERKL protects cells from apoptosis in oxidative stress conditions.	Enzyme	Tbio
35	GUCA1B	9606.ENSP00000230361	Guanylyl cyclase-activating protein 2; Stimulates two retinal guanylyl cyclases (GCs) GUCY2D and GUCY2F when free calcium ions concentration is low, and inhibits GUCY2D and GUCY2F when free calcium ions concentration is elevated (By similarity). This Ca(2+)-sensitive regulation of GCs is a key event in recovery of the dark state of rod photoreceptors following light exposure (By similarity). May …	Enzyme	Tbio
35	KLHL7	9606.ENSP00000343273	Kelch-like protein 7; Substrate-specific adapter of a BCR (BTB-CUL3-RBX1) E3 ubiquitin ligase complex. The BCR(KLHL7) complex acts by mediating ubiquitination and subsequent degradation of substrate proteins. Probably mediates 'Lys-48'-linked ubiquitination.	Other	Tbio
35	FAM161A	9606.ENSP00000385158	Protein FAM161A; Involved in ciliogenesis.	Other	Tbio
36	PEG10	9606.ENSP00000418944	Retrotransposon-derived protein PEG10; Prevents apoptosis in hepatocellular carcinoma (HCC) cells through interaction with SIAH1, a mediator of apoptosis. May also have a role in cell growth promotion and hepatoma formation. Inhibits the TGF-beta signaling by interacting with the TGF-beta receptor ALK1. When overexpressed, induces the formation of cellular extension, such as filipodia in associat…	Other	Tbio
36	RNFT2	9606.ENSP00000257575	Ring finger protein, transmembrane 2	Other	Tdark
36	GPRIN1	9606.ENSP00000305839	G protein-regulated inducer of neurite outgrowth 1; May be involved in neurite outgrowth.	Other	Tbio
36	MEST	9606.ENSP00000223215	Mesoderm-specific transcript homolog protein; Mesoderm specific transcript; Belongs to the AB hydrolase superfamily.	Enzyme	Tbio
37	HAT1	9606.ENSP00000264108	Histone acetyltransferase type B catalytic subunit; Acetylates soluble but not nucleosomal histone H4 at 'Lys-5' (H4K5ac) and 'Lys-12' (H4K12ac) and, to a lesser extent, acetylates histone H2A at 'Lys-5' (H2AK5ac). Has intrinsic substrate specificity that modifies lysine in recognition sequence GXGKXG. May be involved in nucleosome assembly during DNA replication and repair as part of the histone…	Epigenetic	Tbio
37	MST4	9606.ENSP00000377867	Serine/threonine-protein kinase 26; Mediator of cell growth . Modulates apoptosis . In association with STK24 negatively regulates Golgi reorientation in polarized cell migration upon RHO activation .	Kinase	Tchem
37	PDCD10	9606.ENSP00000376506	Programmed cell death protein 10; Promotes cell proliferation. Modulates apoptotic pathways. Increases mitogen-activated protein kinase activity and STK26 activity . Important for cell migration, and for normal structure and assembly of the Golgi complex . Important for KDR/VEGFR2 signaling. Increases the stability of KDR/VEGFR2 and prevents its breakdown. Required for normal cardiovascular devel…	Other	Tbio
37	CCM2L	9606.ENSP00000262659	Cerebral cavernous malformations 2 protein-like; CCM2 like scaffold protein	Other	Tdark
38	DPF1	9606.ENSP00000347716	Zinc finger protein neuro-d4; May have an important role in developing neurons by participating in regulation of cell survival, possibly as a neurospecific transcription factor. Belongs to the neuron-specific chromatin remodeling complex (nBAF complex). During neural development a switch from a stem/progenitor to a post-mitotic chromatin remodeling mechanism occurs as neurons exit the cell cycle …	Epigenetic	Tbio
38	ARID2	9606.ENSP00000335044	AT-rich interactive domain-containing protein 2; Involved in transcriptional activation and repression of select genes by chromatin remodeling (alteration of DNA-nucleosome topology). Required for the stability of the SWI/SNF chromatin remodeling complex SWI/SNF-B (PBAF). May be involved in targeting the complex to different genes. May be involved in regulating transcriptional activation of cardi…	Transcription Factor	Tbio
38	EFTUD1	9606.ENSP00000239882	ETS-related transcription factor Elf-1; Transcription factor that activates the LYN and BLK promoters. Appears to be required for the T-cell-receptor-mediated trans activation of HIV-2 gene expression. Binds specifically to two purine-rich motifs in the HIV-2 enhancer; Belongs to the ETS family.	Transcription Factor	Tbio
38	BANF1	9606.ENSP00000433760	Barrier-to-autointegration factor, N-terminally processed; Plays fundamental roles in nuclear assembly, chromatin organization, gene expression and gonad development. May potently compress chromatin structure and be involved in membrane recruitment and chromatin decondensation during nuclear assembly. Contains 2 non- specific dsDNA-binding sites which may promote DNA cross-bridging. (Microbial in…	Other	Tbio
39	EML5	9606.ENSP00000451998	Echinoderm microtubule-associated protein-like 5; May modify the assembly dynamics of microtubules, such that microtubules are slightly longer, but more dynamic.	Other	Tdark
39	RGS2	9606.ENSP00000235382	Regulator of G-protein signaling 2; Regulates G protein-coupled receptor signaling cascades. Inhibits signal transduction by increasing the GTPase activity of G protein alpha subunits, thereby driving them into their inactive GDP- bound form . It is involved in the negative regulation of the angiotensin-activated signaling pathway . Plays a role in the regulation of blood pressure in response to …	Other	Tbio
39	FOXJ2	9606.ENSP00000162391	Forkhead box protein J2; Transcriptional activator. Able to bind to two different type of DNA binding sites. Isoform FOXJ2.L behaves as a more potent transactivator than FOXJ2.S.	Transcription Factor	Tbio
39	CRTC3	9606.ENSP00000268184	CREB-regulated transcription coactivator 3; Transcriptional coactivator for CREB1 which activates transcription through both consensus and variant cAMP response element (CRE) sites. Acts as a coactivator, in the SIK/TORC signaling pathway, being active when dephosphorylated and acts independently of CREB1 'Ser-133' phosphorylation. Enhances the interaction of CREB1 with TAF4. Regulates the expres…	Other	Tbio
40	LANCL1	9606.ENSP00000388713	Glutathione S-transferase LANCL1; Functions as glutathione transferase. Catalyzes conjugation of the glutathione (GSH) to artificial substrates 1-chloro-2,4- dinitrobenzene (CDNB) and p-nitrophenyl acetate. Mitigates neuronal oxidative stress during normal postnatal development and in response to oxidative stresses probably through GSH antioxidant defense mechanism (By similarity). May play a rol…	Other	Tbio
40	STXBP1	9606.ENSP00000362399	Syntaxin-binding protein 1; Participates in the regulation of synaptic vesicle docking and fusion through interaction with GTP-binding proteins (By similarity). Essential for neurotransmission and binds syntaxin, a component of the synaptic vesicle fusion machinery probably in a 1:1 ratio. Can interact with syntaxins 1, 2, and 3 but not syntaxin 4. May play a role in determining the specificity o…	Other	Tbio
40	SLC18A2	9606.ENSP00000496339	Synaptic vesicular amine transporter; Involved in the ATP-dependent vesicular transport of biogenic amine neurotransmitters. Pumps cytosolic monoamines including dopamine, norepinephrine, serotonin, and histamine into synaptic vesicles . Requisite for vesicular amine storage prior to secretion via exocytosis.	Transporter	Tclin
40	SV2A	9606.ENSP00000358142	Synaptic vesicle glycoprotein 2A; Plays a role in the control of regulated secretion in neural and endocrine cells, enhancing selectively low-frequency neurotransmission. Positively regulates vesicle fusion by maintaining the readily releasable pool of secretory vesicles (By similarity).	Other	Tclin
41	LRRFIP1	9606.ENSP00000375857	Leucine-rich repeat flightless-interacting protein 1; Transcriptional repressor which preferentially binds to the GC-rich consensus sequence (5'-AGCCCCCGGCG-3') and may regulate expression of TNF, EGFR and PDGFA. May control smooth muscle cells proliferation following artery injury through PDGFA repression. May also bind double-stranded RNA. Positively regulates Toll-like receptor (TLR) signaling…	Other	Tbio
41	TPM4	9606.ENSP00000494125	Tropomyosin alpha-4 chain; Binds to actin filaments in muscle and non-muscle cells. Plays a central role, in association with the troponin complex, in the calcium dependent regulation of vertebrate striated muscle contraction. Smooth muscle contraction is regulated by interaction with caldesmon. In non-muscle cells is implicated in stabilizing cytoskeleton actin filaments (By similarity). Binds c…	Other	Tbio
41	LRRFIP2	9606.ENSP00000338727	Leucine-rich repeat flightless-interacting protein 2; May function as activator of the canonical Wnt signaling pathway, in association with DVL3, upstream of CTNNB1/beta-catenin. Positively regulates Toll-like receptor (TLR) signaling in response to agonist probably by competing with the negative FLII regulator for MYD88-binding; Belongs to the LRRFIP family.	Other	Tbio
41	TMOD3	9606.ENSP00000308753	Tropomodulin-3; Blocks the elongation and depolymerization of the actin filaments at the pointed end. The Tmod/TM complex contributes to the formation of the short actin protofilament, which in turn defines the geometry of the membrane skeleton (By similarity); Belongs to the tropomodulin family.	Other	Tbio
42	NQO1	9606.ENSP00000319788	NAD(P)H dehydrogenase [quinone] 1; The enzyme apparently serves as a quinone reductase in connection with conjugation reactions of hydroquinons involved in detoxification pathways as well as in biosynthetic processes such as the vitamin K-dependent gamma-carboxylation of glutamate residues in prothrombin synthesis.	Enzyme	Tchem
42	NFE2L2	9606.ENSP00000380252	Nuclear factor erythroid 2-related factor 2; Transcription factor that plays a key role in the response to oxidative stress: binds to antioxidant response (ARE) elements present in the promoter region of many cytoprotective genes, such as phase 2 detoxifying enzymes, and promotes their expression, thereby neutralizing reactive electrophiles (PubMed:11035812, PubMed:19489739, PubMed:29018201, PubM…	Transcription Factor	Tchem
42	SAT1	9606.ENSP00000368572	Diamine acetyltransferase 1; Enzyme which catalyzes the acetylation of polyamines. Substrate specificity: norspermidine = spermidine >> spermine > N(1)- acetylspermine > putrescine. This highly regulated enzyme allows a fine attenuation of the intracellular concentration of polyamines. Also involved in the regulation of polyamine transport out of cells. Acts on 1,3-diaminopropane, 1,5-diaminopent…	Enzyme	Tbio
42	GCLM	9606.ENSP00000359258	Glutamate-cysteine ligase modifier subunit; Belongs to the aldo/keto reductase family. Glutamate-- cysteine ligase light chain subfamily.	Enzyme	Tbio
43	DNAJC6	9606.ENSP00000360108	Putative tyrosine-protein phosphatase auxilin; Recruits HSPA8/HSC70 to clathrin-coated vesicles and promotes uncoating of clathrin-coated vesicles. Plays a role in clathrin- mediated endocytosis in neurons (By similarity).	Enzyme	Tbio
43	RAB29	9606.ENSP00000356107	Ras-related protein Rab-7L1; The small GTPases Rab are key regulators in vesicle trafficking . Essential for maintaining the integrity of the endosome-trans-Golgi network structure (By similarity). Together with LRRK2, plays a role in the retrograde trafficking pathway for recycling proteins, such as mannose 6 phosphate receptor (M6PR), between lysosomes and the Golgi apparatus in a retromer-depe…	Enzyme	Tchem
43	SACS	9606.ENSP00000371729	Sacsin; Co-chaperone which acts as a regulator of the Hsp70 chaperone machinery and may be involved in the processing of other ataxia-linked proteins.	Other	Tbio
43	ATP13A2	9606.ENSP00000327214	Cation-transporting ATPase 13A2; ATPase that plays a role in intracellular cation homeostasis and the maintenance of neuronal integrity . Required for a proper lysosomal and mitochondrial maintenance (PubMed:22296644, PubMed:28137957). Regulates the autophagy-lysosome pathway through the control of SYT11 expression at both transcriptional and post- translational levels . ECO:0000269|PubMed:222966…	Transporter	Tbio
44	TUBD1	9606.ENSP00000320797	Tubulin delta chain; Acts as a positive regulator of hedgehog signaling and regulates ciliary function; Belongs to the tubulin family.	Other	Tbio
44	C14orf80	9606.ENSP00000376307	Tubulin epsilon and delta complex protein 1; Acts as a positive regulator of ciliary hedgehog signaling. Required for centriole stability (By similarity). May play a role in counteracting perturbation of actin filaments, such as after treatment with the actin depolymerizing microbial metabolite Chivosazole F .	Other	Tdark
44	C16orf59	9606.ENSP00000355022	Tubulin epsilon and delta complex protein 2; Acts as a positive regulator of ciliary hedgehog signaling. Required for centriole stability.	Other	Tdark
44	C19orf25	9606.ENSP00000397394	UPF0449 protein C19orf25; Chromosome 19 open reading frame 25; Belongs to the UPF0449 family.	Other	Tdark
45	CAND1	9606.ENSP00000442318	Cullin-associated NEDD8-dissociated protein 1; Key assembly factor of SCF (SKP1-CUL1-F-box protein) E3 ubiquitin ligase complexes that promotes the exchange of the substrate- recognition F-box subunit in SCF complexes, thereby playing a key role in the cellular repertoire of SCF complexes. Acts as a F-box protein exchange factor. The exchange activity of CAND1 is coupled with cycles of neddylatio…	Other	Tbio
45	DCUN1D2	9606.ENSP00000417706	DCN1-like protein 2; Potently stimulates the neddylation of cullin components of SCF-type E3 ubiquitin ligase complexes from the NEDD8-conjugating E2 enzyme UBC12. Neddylation of cullins play an essential role in the regulation of SCF-type complexes activity.	Other	Tchem
45	FBXO22	9606.ENSP00000307833	F-box only protein 22; Substrate-recognition component of the SCF (SKP1-CUL1-F-box protein)-type E3 ubiquitin ligase complex. Promotes the proteasome- dependent degradation of key sarcomeric proteins, such as alpha-actinin (ACTN2) and filamin-C (FLNC), essential for maintenance of normal contractile function.	Other	Tbio
45	NAE1	9606.ENSP00000351990	NEDD8-activating enzyme E1 regulatory subunit; Regulatory subunit of the dimeric UBA3-NAE1 E1 enzyme. E1 activates NEDD8 by first adenylating its C-terminal glycine residue with ATP, thereafter linking this residue to the side chain of the catalytic cysteine, yielding a NEDD8-UBA3 thioester and free AMP. E1 finally transfers NEDD8 to the catalytic cysteine of UBE2M. Necessary for cell cycle progr…	Other	Tchem
46	EXOSC8	9606.ENSP00000374354	Exosome complex component RRP43; Non-catalytic component of the RNA exosome complex which has 3'->5' exoribonuclease activity and participates in a multitude of cellular RNA processing and degradation events. In the nucleus, the RNA exosome complex is involved in proper maturation of stable RNA species such as rRNA, snRNA and snoRNA, in the elimination of RNA processing by-products and non-coding…	Enzyme	Tbio
46	EXOSC9	9606.ENSP00000368984	Exosome complex component RRP45; Non-catalytic component of the RNA exosome complex which has 3'->5' exoribonuclease activity and participates in a multitude of cellular RNA processing and degradation events. In the nucleus, the RNA exosome complex is involved in proper maturation of stable RNA species such as rRNA, snRNA and snoRNA, in the elimination of RNA processing by-products and non-coding…	Enzyme	Tbio
46	HBS1L	9606.ENSP00000356811	HBS1-like protein; HBS1 like translational GTPase; Belongs to the TRAFAC class translation factor GTPase superfamily. Classic translation factor GTPase family.	Other	Tbio
46	MPHOSPH6	9606.ENSP00000258169	M-phase phosphoprotein 6; RNA-binding protein that associates with the RNA exosome complex. Involved in the 3'-processing of the 7S pre-RNA to the mature 5.8S rRNA and play a role in recruiting the RNA exosome complex to pre- rRNA; this function may include C1D.	Enzyme	Tbio
47	RBBP9	9606.ENSP00000336866	Serine hydrolase RBBP9; Serine hydrolase whose substrates have not been identified yet . May negatively regulate basal or autocrine TGF-beta signaling by suppressing SMAD2-SMAD3 phosphorylation . May play a role in the transformation process due to its capacity to confer resistance to the growth-inhibitory effects of TGF-beta through interaction with RB1 and the subsequent displacement of E2F1 .	Enzyme	Tchem
47	ABHD17B	9606.ENSP00000366240	Alpha/beta hydrolase domain-containing protein 17B; Hydrolyzes fatty acids from S-acylated cysteine residues in proteins . Has depalmitoylating activity towards DLG4/PSD95 . Has depalmitoylating activity towards GAP43 (By similarity). Has depalmitoylating activity towards MAP6 (By similarity). Has depalmitoylating activity towards NRAS ; Belongs to the AB hydrolase superfamily. ABHD17 family.	Enzyme	Tbio
47	DTD1	9606.ENSP00000495845	D-aminoacyl-tRNA deacylase 1
48	TBC1D7	9606.ENSP00000475727	TBC1 domain family member 7; Component of the TSC-TBC complex, that contains TBC1D7 in addition to the TSC1-TSC2 complex and consists of the functional complex possessing GTPase-activating protein (GAP) activity toward RHEB in response to alterations in specific cellular growth conditions. The small GTPase RHEB is a direct activator of the protein kinase activity of mTORC1 and the TSC-TBC complex…	Other	Tbio
48	RRAGD	9606.ENSP00000358423	Ras-related GTP-binding protein D; Guanine nucleotide-binding protein forming heterodimeric Rag complexes required for the amino acid-induced relocalization of mTORC1 to the lysosomes and its subsequent activation by the GTPase RHEB. This is a crucial step in the activation of the TOR signaling cascade by amino acids.	Other	Tbio
48	DDIT4	9606.ENSP00000307305	DNA damage-inducible transcript 4 protein; Regulates cell growth, proliferation and survival via inhibition of the activity of the mammalian target of rapamycin complex 1 (mTORC1). Inhibition of mTORC1 is mediated by a pathway that involves DDIT4/REDD1, AKT1, the TSC1-TSC2 complex and the GTPase RHEB. Plays an important role in responses to cellular energy levels and cellular stress, including re…	Other	Tbio
49	ARL6IP5	9606.ENSP00000273258	PRA1 family protein 3; Regulates intracellular concentrations of taurine and glutamate. Negatively modulates SLC1A1/EAAC1 glutamate transport activity by decreasing its affinity for glutamate in a PKC activity- dependent manner. May be involved in membrane traffic.	Other	Tbio
49	RTN4IP1	9606.ENSP00000358059	Reticulon-4-interacting protein 1, mitochondrial; Plays a role in the regulation of retinal ganglion cell (RGC) neurite outgrowth, and hence in the development of the inner retina and optic nerve. Appears to be a potent inhibitor of regeneration following spinal cord injury.	Enzyme	Tbio
49	RTN4	9606.ENSP00000337838	Reticulon-4; Required to induce the formation and stabilization of endoplasmic reticulum (ER) tubules (PubMed:27619977, PubMed:25612671, PubMed:24262037). They regulate membrane morphogenesis in the ER by promoting tubular ER production (PubMed:27619977, PubMed:25612671, PubMed:24262037, PubMed:27786289). They influence nuclear envelope expansion, nuclear pore complex formation and proper localiz…	Other	Tbio
50	SOX2	9606.ENSP00000323588	Transcription factor SOX-2; Transcription factor that forms a trimeric complex with OCT4 on DNA and controls the expression of a number of genes involved in embryonic development such as YES1, FGF4, UTF1 and ZFP206 (By similarity). Binds to the proximal enhancer region of NANOG (By similarity). Critical for early embryogenesis and for embryonic stem cell pluripotency . Downstream SRRT target that…	Transcription Factor	Tbio
50	TEAD1	9606.ENSP00000435233	Transcriptional enhancer factor TEF-1; Transcription factor which plays a key role in the Hippo signaling pathway, a pathway involved in organ size control and tumor suppression by restricting proliferation and promoting apoptosis. The core of this pathway is composed of a kinase cascade wherein MST1/MST2, in complex with its regulatory protein SAV1, phosphorylates and activates LATS1/2 in comple…	Transcription Factor	Tchem
50	DOCK7	9606.ENSP00000251157	Dedicator of cytokinesis protein 7; Functions as a guanine nucleotide exchange factor (GEF), which activates Rac1 and Rac3 Rho small GTPases by exchanging bound GDP for free GTP. Does not have a GEF activity for CDC42. Required for STMN1 'Ser-15' phosphorylation during axon formation and consequently for neuronal polarization . As part of the DISP complex, may regulate the association of septins …	Other	Tbio
51	SAMSN1	9606.ENSP00000285670	SAM domain-containing protein SAMSN-1; Negative regulator of B-cell activation. Down-regulates cell proliferation (in vitro). Promotes RAC1-dependent membrane ruffle formation and reorganization of the actin cytoskeleton. Regulates cell spreading and cell polarization. Stimulates HDAC1 activity. Regulates LYN activity by modulating its tyrosine phosphorylation (By similarity).	Other	Tbio
51	SAP30	9606.ENSP00000296504	Histone deacetylase complex subunit SAP30; Involved in the functional recruitment of the Sin3-histone deacetylase complex (HDAC) to a specific subset of N-CoR corepressor complexes. Capable of transcription repression by N-CoR. Active in deacetylating core histone octamers (when in a complex) but inactive in deacetylating nucleosomal histones; Belongs to the SAP30 family.	Enzyme	Tbio
51	ING2	9606.ENSP00000307183	Inhibitor of growth protein 2; Seems to be involved in p53/TP53 activation and p53/TP53- dependent apoptotic pathways, probably by enhancing acetylation of p53/TP53. Component of a mSin3A-like corepressor complex, which is probably involved in deacetylation of nucleosomal histones. ING2 activity seems to be modulated by binding to phosphoinositides (PtdInsPs).	Epigenetic	Tchem
52	ATL3	9606.ENSP00000381844	Atlastin-3; GTPase tethering membranes through formation of trans- homooligomers and mediating homotypic fusion of endoplasmic reticulum membranes. Functions in endoplasmic reticulum tubular network biogenesis .	Other	Tbio
52	REEP3	9606.ENSP00000362863	Receptor expression-enhancing protein 3; Microtubule-binding protein required to ensure proper cell division and nuclear envelope reassembly by sequestering the endoplasmic reticulum away from chromosomes during mitosis. Probably acts by clearing the endoplasmic reticulum membrane from metaphase chromosomes; Belongs to the DP1 family.	Other	Tbio
52	REEP4	9606.ENSP00000303482	Receptor expression-enhancing protein 4; Microtubule-binding protein required to ensure proper cell division and nuclear envelope reassembly by sequestering the endoplasmic reticulum away from chromosomes during mitosis. Probably acts by clearing the endoplasmic reticulum membrane from metaphase chromosomes; Belongs to the DP1 family.	Other	Tbio
53	CCT7	9606.ENSP00000258091	T-complex protein 1 subunit eta, N-terminally processed; Component of the chaperonin-containing T-complex (TRiC), a molecular chaperone complex that assists the folding of proteins upon ATP hydrolysis . The TRiC complex mediates the folding of WRAP53/TCAB1, thereby regulating telomere maintenance . The TRiC complex plays a role in the folding of actin and tubulin (Probable).	Other	Tbio
53	CCT5	9606.ENSP00000280326	T-complex protein 1 subunit epsilon; Component of the chaperonin-containing T-complex (TRiC), a molecular chaperone complex that assists the folding of proteins upon ATP hydrolysis . The TRiC complex mediates the folding of WRAP53/TCAB1, thereby regulating telomere maintenance . As part of the TRiC complex may play a role in the assembly of BBSome, a complex involved in ciliogenesis regulating tr…	Other	Tbio
53	VBP1	9606.ENSP00000286428	Prefoldin subunit 3; Binds specifically to cytosolic chaperonin (c-CPN) and transfers target proteins to it. Binds to nascent polypeptide chain and promotes folding in an environment in which there are many competing pathways for nonnative proteins; Belongs to the prefoldin subunit alpha family.	Other	Tbio
54	STAG3	9606.ENSP00000477973	Cohesin subunit SA-3; Meiosis specific component of cohesin complex. The cohesin complex is required for the cohesion of sister chromatids after DNA replication. The cohesin complex apparently forms a large proteinaceous ring within which sister chromatids can be trapped. At anaphase, the complex is cleaved and dissociates from chromatin, allowing sister chromatids to segregate. The meiosis-speci…	Other	Tbio
54	C19orf57	9606.ENSP00000254336	Uncharacterized protein C19orf57; Chromosome 19 open reading frame 57	Other	Tdark
54	SYCE2	9606.ENSP00000293695	Synaptonemal complex central element protein 2; Major component of the transverse central element of synaptonemal complexes (SCS), formed between homologous chromosomes during meiotic prophase. Requires SYCP1 in order to be incorporated into the central element. May have a role in the synaptonemal complex assembly, stabilization and recombination (By similarity). ; Belongs to the SYCE family.	Other	Tbio
55	PPM1L	9606.ENSP00000417659	Protein phosphatase 1L; Acts as a suppressor of the SAPK signaling pathways by associating with and dephosphorylating MAP3K7/TAK1 and MAP3K5, and by attenuating the association between MAP3K7/TAK1 and MAP2K4 or MAP2K6. ; Belongs to the PP2C family.	Enzyme	Tbio
55	MAP3K6	9606.ENSP00000350195	Mitogen-activated protein kinase kinase kinase 6; Component of a protein kinase signal transduction cascade. Activates the JNK, but not ERK or p38 kinase pathways.	Kinase	Tchem
55	MAP3K5	9606.ENSP00000351908	Mitogen-activated protein kinase kinase kinase 5; Serine/threonine kinase which acts as an essential component of the MAP kinase signal transduction pathway. Plays an important role in the cascades of cellular responses evoked by changes in the environment. Mediates signaling for determination of cell fate such as differentiation and survival. Plays a crucial role in the apoptosis signal transduc…	Kinase	Tchem
56	NFIL3	9606.ENSP00000297689	Nuclear factor interleukin-3-regulated protein; Acts as a transcriptional regulator that recognizes and binds to the sequence 5'-[GA]TTA[CT]GTAA[CT]-3', a sequence present in many cellular and viral promoters. Represses transcription from promoters with activating transcription factor (ATF) sites. Represses promoter activity in osteoblasts (By similarity). Represses transcriptional activity of PE…	Transcription Factor	Tbio
56	CLOCK	9606.ENSP00000426983	Circadian locomoter output cycles protein kaput; Transcriptional activator which forms a core component of the circadian clock. The circadian clock, an internal time-keeping system, regulates various physiological processes through the generation of approximately 24 hour circadian rhythms in gene expression, which are translated into rhythms in metabolism and behavior. It is derived from the Lati…	TF-Epigenetic	Tbio
56	STRA13	9606.ENSP00000256495	Class E basic helix-loop-helix protein 40; Transcriptional repressor involved in the regulation of the circadian rhythm by negatively regulating the activity of the clock genes and clock-controlled genes . Acts as the negative limb of a novel autoregulatory feedback loop (DEC loop) which differs from the one formed by the PER and CRY transcriptional repressors (PER/CRY loop) . Both these loops ar…	Transcription Factor	Tbio
57	PRPS1L1	9606.ENSP00000424595	Ribose-phosphate pyrophosphokinase 3; Catalyzes the synthesis of phosphoribosylpyrophosphate (PRPP) that is essential for nucleotide synthesis.	Kinase	Tdark
57	NMT2	9606.ENSP00000367407	Glycylpeptide N-tetradecanoyltransferase 2; Adds a myristoyl group to the N-terminal glycine residue of certain cellular and viral proteins; Belongs to the NMT family.	Enzyme	Tchem
57	PRPS1	9606.ENSP00000361512	Ribose-phosphate pyrophosphokinase 1; Catalyzes the synthesis of phosphoribosylpyrophosphate (PRPP) that is essential for nucleotide synthesis; Belongs to the ribose-phosphate pyrophosphokinase family.	Kinase	Tbio
58	KCTD9	9606.ENSP00000221200	BTB/POZ domain-containing protein KCTD9; Substrate-specific adapter of a BCR (BTB-CUL3-RBX1) E3 ubiquitin-protein ligase complex, which mediates the ubiquitination of target proteins, leading to their degradation by the proteasome.	Other	Tbio
58	RNF24	9606.ENSP00000388550	RING finger protein 24; May play a role in TRPCs intracellular trafficking.	Other	Tbio
58	BTBD10	9606.ENSP00000431186	BTB/POZ domain-containing protein 10; Plays a major role as an activator of AKT family members by inhibiting PPP2CA-mediated dephosphorylation, thereby keeping AKTs activated. Plays a role in preventing motor neuronal death and accelerating the growth of pancreatic beta cells.	Other	Tbio
59	GLRX2	9606.ENSP00000356410	Glutaredoxin-2, mitochondrial; Glutathione-dependent oxidoreductase that facilitates the maintenance of mitochondrial redox homeostasis upon induction of apoptosis by oxidative stress. Involved in response to hydrogen peroxide and regulation of apoptosis caused by oxidative stress. Acts as a very efficient catalyst of monothiol reactions because of its high affinity for protein glutathione-mixed …	Other	Tbio
59	GLRX	9606.ENSP00000369314	Glutaredoxin-1; Has a glutathione-disulfide oxidoreductase activity in the presence of NADPH and glutathione reductase. Reduces low molecular weight disulfides and proteins; Belongs to the glutaredoxin family.	Other	Tbio
59	SOD2	9606.ENSP00000446252	Superoxide dismutase [Mn], mitochondrial; Destroys superoxide anion radicals which are normally produced within the cells and which are toxic to biological systems. ; Belongs to the iron/manganese superoxide dismutase family.	Enzyme	Tbio
60	GDF11	9606.ENSP00000257868	Growth/differentiation factor 11; Secreted signal that acts globally to specify positional identity along the anterior/posterior axis during development. May play critical roles in patterning both mesodermal and neural tissues and in establishing the skeletal pattern (By similarity). Signals through activin receptors type-2, ACVR2A and ACVR2B, and activin receptors type-1, ACVR1B, ACVR1C and TGFB…	Other	Tclin
60	MNX1	9606.ENSP00000252971	Motor neuron and pancreas homeobox protein 1; Putative transcription factor involved in pancreas development and function.	Transcription Factor	Tbio
60	LHX4	9606.ENSP00000263726	LIM/homeobox protein Lhx4; May play a critical role in the development of respiratory control mechanisms and in the normal growth and maturation of the lung. Binds preferentially to methylated DNA .	Transcription Factor	Tbio
61	C9orf40	9606.ENSP00000366050	Uncharacterized protein C9orf40; Chromosome 9 open reading frame 40	Other	Tdark
61	C17orf53	9606.ENSP00000313500	Uncharacterized protein C17orf53; Homologous recombination factor with OB-fold	Other	Tdark
61	C18orf54	9606.ENSP00000477654	Chromosome 18 open reading frame 54	Other	Tbio
62	MREG	9606.ENSP00000263268	Melanoregulin; Probably functions as cargo-recognition protein that couples cytoplasmic vesicles to the transport machinery. Plays a role in hair pigmentation, a process that involves shedding of melanosome-containing vesicles from melanocytes, followed by phagocytosis of the melanosome- containing vesicles by keratinocytes. Functions on melanosomes as receptor for RILP and the complex formed by …	Other	Tbio
62	MYO5A	9606.ENSP00000382177	Unconventional myosin-Va; Processive actin-based motor that can move in large steps approximating the 36-nm pseudo-repeat of the actin filament. Involved in melanosome transport. Also mediates the transport of vesicles to the plasma membrane. May also be required for some polarization process involved in dendrite formation.	Other	Tbio
62	SPAG9	9606.ENSP00000262013	C-Jun-amino-terminal kinase-interacting protein 4; The JNK-interacting protein (JIP) group of scaffold proteins selectively mediates JNK signaling by aggregating specific components of the MAPK cascade to form a functional JNK signaling module . Isoform 5 may play a role in spermatozoa-egg- interaction . Regulates lysosomal positioning by acting as an adapter protein which links PIP4P1-positive l…	Enzyme	Tbio
63	HEY1	9606.ENSP00000338272	Hairy/enhancer-of-split related with YRPW motif protein 1; Transcriptional repressor which binds preferentially to the canonical E box sequence 5'-CACGTG-3' . Downstream effector of Notch signaling required for cardiovascular development. Specifically required for the Notch-induced endocardial epithelial to mesenchymal transition, which is itself criticial for cardiac valve and septum development…	Transcription Factor	Tbio
63	NOTCH2	9606.ENSP00000256646	Neurogenic locus notch homolog protein 2; Functions as a receptor for membrane-bound ligands Jagged-1 (JAG1), Jagged-2 (JAG2) and Delta-1 (DLL1) to regulate cell-fate determination. Upon ligand activation through the released notch intracellular domain (NICD) it forms a transcriptional activator complex with RBPJ/RBPSUH and activates genes of the enhancer of split locus . Affects the implementati…	Other	Tchem
63	CDC123	9606.ENSP00000281141	Cell division cycle protein 123 homolog; Required for S phase entry of the cell cycle.	Other	Tbio
64	CCDC163P	9606.ENSP00000487061	Transmembrane protein CCDC163; Coiled-coil domain containing 163	Other	Tdark
64	GPR15	9606.ENSP00000284311	G-protein coupled receptor 15; Probable chemokine receptor. Alternative coreceptor with CD4 for HIV-1 infection; Belongs to the G-protein coupled receptor 1 family.	GPCR	Tbio
64	CLDND1	9606.ENSP00000377735	Claudin domain containing 1	Other	Tbio
65	SGTB	9606.ENSP00000370395	Small glutamine-rich tetratricopeptide repeat-containing protein beta; Co-chaperone that binds directly to HSC70 and HSP70 and regulates their ATPase activity.	Other	Tbio
65	FAM102B	9606.ENSP00000359052	Protein FAM102B; Family with sequence similarity 102 member B	Other	Tdark
65	GPSM2	9606.ENSP00000385510	G-protein-signaling modulator 2; Plays an important role in mitotic spindle pole organization via its interaction with NUMA1 (PubMed:11781568, PubMed:15632202, PubMed:21816348). Required for cortical dynein-dynactin complex recruitment during metaphase . Plays a role in metaphase spindle orientation . Plays also an important role in asymmetric cell divisions . Has guanine nucleotide dissociation …	Other	Tbio
66	WDR4	9606.ENSP00000381266	tRNA (guanine-N(7)-)-methyltransferase non-catalytic subunit WDR4; Non-catalytic component of a methyltransferase complex required for the formation of N(7)-methylguanine in a subset of RNA species, such as tRNAs, mRNAs and microRNAs (miRNAs) (PubMed:12403464, PubMed:31031084, PubMed:31031083). In the methyltransferase complex, it is required to stabilize and induce conformational changes of the …	Enzyme	Tbio
66	PUSL1	9606.ENSP00000368318	Pseudouridine synthase like 1; Belongs to the tRNA pseudouridine synthase TruA family.	Enzyme	Tdark
66	CTU2	9606.ENSP00000456908	Cytoplasmic tRNA 2-thiolation protein 2; Plays a central role in 2-thiolation of mcm(5)S(2)U at tRNA wobble positions of tRNA(Lys), tRNA(Glu) and tRNA(Gln). May act by forming a heterodimer with CTU1/ATPBD3 that ligates sulfur from thiocarboxylated URM1 onto the uridine of tRNAs at wobble position.	Other	Tdark
67	RYK	9606.ENSP00000478721	Tyrosine-protein kinase RYK; May be a coreceptor along with FZD8 of Wnt proteins, such as WNT1, WNT3, WNT3A and WNT5A. Involved in neuron differentiation, axon guidance, corpus callosum establishment and neurite outgrowth. In response to WNT3 stimulation, receptor C-terminal cleavage occurs in its transmembrane region and allows the C-terminal intracellular product to translocate from the cytopla…	Kinase	Tbio
67	FZD5	9606.ENSP00000354607	Frizzled-5; Receptor for Wnt proteins (PubMed:9054360, PubMed:10097073, PubMed:20530549). Can activate WNT2, WNT10B, WNT5A, but not WNT2B or WNT4 (in vitro); the in vivo situation may be different since not all of these are known to be coexpressed (By similarity). In neurons, activation of WNT7A promotes formation of synapses . Functions in the canonical Wnt/beta-catenin signaling pathway. The ca…	GPCR	Tbio
67	DVL2	9606.ENSP00000005340	Segment polarity protein dishevelled homolog DVL-2; Plays a role in the signal transduction pathways mediated by multiple Wnt genes. Participates both in canonical and non-canonical Wnt signaling by binding to the cytoplasmic C-terminus of frizzled family members and transducing the Wnt signal to down-stream effectors. Promotes internalization and degradation of frizzled proteins upon Wnt signali…	Other	Tbio
68	SNTB1	9606.ENSP00000378965	Beta-1-syntrophin; Adapter protein that binds to and probably organizes the subcellular localization of a variety of membrane proteins. May link various receptors to the actin cytoskeleton and the dystrophin glycoprotein complex; Belongs to the syntrophin family.	Other	Tbio
68	SNTB2	9606.ENSP00000338191	Beta-2-syntrophin; Adapter protein that binds to and probably organizes the subcellular localization of a variety of membrane proteins. May link various receptors to the actin cytoskeleton and the dystrophin glycoprotein complex. May play a role in the regulation of secretory granules via its interaction with PTPRN.	Other	Tbio
68	CTNNAL1	9606.ENSP00000320434	Alpha-catulin; May modulate the Rho pathway signaling by providing a scaffold for the Lbc Rho guanine nucleotide exchange factor (ARHGEF1).	Other	Tbio
69	MPZL1	9606.ENSP00000352513	Myelin protein zero-like protein 1; Cell surface receptor, which is involved in signal transduction processes. Recruits PTPN11/SHP-2 to the cell membrane and is a putative substrate of PTPN11/SHP-2. Is a major receptor for concanavalin-A (ConA) and is involved in cellular signaling induced by ConA, which probably includes Src family tyrosine-protein kinases. Isoform 3 seems to have a dominant neg…	Other	Tbio
69	PRX	9606.ENSP00000326018	Periaxin; Scaffolding protein that functions as part of a dystroglycan complex in Schwann cells, and as part of EZR and AHNAK-containing complexes in eye lens fiber cells. Required for the maintenance of the peripheral myelin sheath that is essential for normal transmission of nerve impulses and normal perception of sensory stimuli. Required for normal transport of MBP mRNA from the perinuclear t…	Other	Tbio
69	PPP3R1	9606.ENSP00000234310	Calcineurin subunit B type 1; Regulatory subunit of calcineurin, a calcium-dependent, calmodulin stimulated protein phosphatase. Confers calcium sensitivity.	Other	Tbio
70	ZYG11B	9606.ENSP00000294353	Protein zyg-11 homolog B; Serves as substrate adapter subunit in the E3 ubiquitin ligase complex ZYG11B-CUL2-Elongin BC. Acts redudantly with ZER1 to target substrates bearing N-terminal glycine degrons for proteasomal degradation. Involved in the clearance of proteolytic fragments generated by caspase cleavage during apoptosis since N-terminal glycine degrons are strongly enriched at caspase cle…	Other	Tbio
70	FEM1C	9606.ENSP00000274457	Protein fem-1 homolog C; Probable component of an E3 ubiquitin-protein ligase complex, in which it may act as a substrate recognition subunit; Belongs to the fem-1 family.	Other	Tbio
70	LRR1	9606.ENSP00000298288	Leucine-rich repeat protein 1; May negatively regulate the 4-1BB-mediated signaling cascades which result in the activation of NK-kappaB and JNK1. Probable substrate recognition subunit of an ECS (Elongin BC-CUL2/5-SOCS-box protein) E3 ubiquitin-protein ligase complex which mediates the ubiquitination and subsequent proteasomal degradation of target proteins.	Other	Tbio
71	TMEM147	9606.ENSP00000222284	Transmembrane protein 147; Acts as a negative regulator of CHRM3 function, most likely by interfering with its trafficking to the cell membrane . Negatively regulates CHRM3-mediated calcium mobilization and activation of RPS6KA1/p90RSK activity .	Other	Tbio
71	SCCPDH	9606.ENSP00000355467	Saccharopine dehydrogenase-like oxidoreductase; Saccharopine dehydrogenase; Belongs to the saccharopine dehydrogenase family.	Enzyme	Tbio
71	TMEM53	9606.ENSP00000361311	Transmembrane protein 53; Belongs to the TMEM53 family.	Other	Tdark
72	LZTS3	9606.ENSP00000353496	Leucine zipper putative tumor suppressor 3; May be involved in promoting the maturation of dendritic spines, probably via regulating SIPA1L1 levels at the postsynaptic density of synapses; Belongs to the LZTS3 family.	Other	Tbio
72	FAM111B	9606.ENSP00000341565	Protein FAM111B; Family with sequence similarity 111 member B; Belongs to the FAM111 family.	Other	Tbio
72	ZNF367	9606.ENSP00000364405	Zinc finger protein 367; Transcriptional activator. Isoform 1 may be involved in transcriptional activation of erythroid genes.	Transcription Factor	Tbio
73	TRIM37	9606.ENSP00000262294	E3 ubiquitin-protein ligase TRIM37; E3 ubiquitin-protein ligase required to prevent centriole reduplication . Probably acts by ubiquitinating positive regulators of centriole reduplication . Mediates monoubiquitination of 'Lys-119' of histone H2A (H2AK119Ub), a specific tag for epigenetic transcriptional repression: associates with some Polycomb group (PcG) multiprotein PRC2-like complex and medi…	Enzyme	Tbio
73	SLC25A17	9606.ENSP00000390722	Peroxisomal membrane protein PMP34; Peroxisomal transporter for multiple cofactors like coenzyme A (CoA), flavin adenine dinucleotide (FAD), flavin mononucleotide (FMN) and nucleotide adenosine monophosphate (AMP), and to a lesser extent for nicotinamide adenine dinucleotide (NAD(+)), adenosine diphosphate (ADP) and adenosine 3',5'-diphosphate (PAP). May catalyze the transport of free CoA, FAD an…	Transporter	Tbio
73	PEX7	9606.ENSP00000315680	Peroxisomal targeting signal 2 receptor; Binds to the N-terminal PTS2-type peroxisomal targeting signal and plays an essential role in peroxisomal protein import. ; Belongs to the WD repeat peroxin-7 family.	Other	Tbio
74	CTPS1	9606.ENSP00000497744	CTP synthase 1; This enzyme is involved in the de novo synthesis of CTP, a precursor of DNA, RNA and phospholipids. Catalyzes the ATP-dependent amination of UTP to CTP with either L-glutamine or ammonia as a source of nitrogen. This enzyme and its product, CTP, play a crucial role in the proliferation of activated lymphocytes and therefore in immunity.	Enzyme	Tbio
74	TIGD3	9606.ENSP00000308354	Tigger transposable element derived 3	Other	Tdark
75	RNF26	9606.ENSP00000312439	E3 ubiquitin-protein ligase RNF26; E3 ubiquitin-protein ligase that plays a key role in endosome organization by retaining vesicles in the perinuclear cloud . Acts as a platform for perinuclear positioning of the endosomal system by mediating ubiquitination of SQSTM1 . Ubiquitinated SQSTM1 attracts specific vesicle- associated adapters, forming a molecular bridge that restrains cognate vesicles i…	Other	Tbio
75	SLC37A4	9606.ENSP00000476176	Glucose-6-phosphate exchanger SLC37A4; Inorganic phosphate and glucose-6-phosphate antiporter of the endoplasmic reticulum. Transports cytoplasmic glucose-6-phosphate into the lumen of the endoplasmic reticulum and translocates inorganic phosphate into the opposite direction. Forms with glucose-6-phosphatase the complex responsible for glucose production through glycogenolysis and gluconeogenesis…	Transporter	Tchem
76	CLDN23	9606.ENSP00000428780	Claudin-23; Plays a major role in tight junction-specific obliteration of the intercellular space, through calcium-independent cell-adhesion activity.	Other	Tbio
76	ESAM	9606.ENSP00000278927	Endothelial cell-selective adhesion molecule; Can mediate aggregation most likely through a homophilic molecular interaction.	Other	Tbio
77	PHTF2	9606.ENSP00000403042	Putative homeodomain transcription factor 2; May play a role in transcription regulation.	Other	Tdark
77	PHTF1	9606.ENSP00000358617	Putative homeodomain transcription factor 1; May play a role in transcription regulation.	Other	Tdark
78	PPP4R4	9606.ENSP00000305924	Serine/threonine-protein phosphatase 4 regulatory subunit 4; Putative regulatory subunit of serine/threonine-protein phosphatase 4.	Enzyme	Tdark
78	PPP2R5D	9606.ENSP00000417963	Serine/threonine-protein phosphatase 2A 56 kDa regulatory subunit delta isoform; The B regulatory subunit might modulate substrate selectivity and catalytic activity, and also might direct the localization of the catalytic enzyme to a particular subcellular compartment; Belongs to the phosphatase 2A regulatory subunit B56 family.	Enzyme	Tbio
79	EBI3	9606.ENSP00000221847	Interleukin-27 subunit beta; Associates with IL27 to form the IL-27 interleukin, a heterodimeric cytokine which functions in innate immunity. IL-27 has pro- and anti-inflammatory properties, that can regulate T-helper cell development, suppress T-cell proliferation, stimulate cytotoxic T-cell activity, induce isotype switching in B-cells, and that has diverse effects on innate immune cells. Among…	Other	Tbio
79	IL6ST	9606.ENSP00000370698	Interleukin-6 receptor subunit beta; Signal-transducing molecule. The receptor systems for IL6, LIF, OSM, CNTF, IL11, CTF1 and BSF3 can utilize IL6ST for initiating signal transmission. Binding of IL6 to IL6R induces IL6ST homodimerization and formation of a high-affinity receptor complex, which activates Janus kinases . That causes phosphorylation of IL6ST tyrosine residues which in turn activat…	Other	Tclin
80	APBB2	9606.ENSP00000427211	Amyloid-beta A4 precursor protein-binding family B member 2; May modulate the internalization of amyloid-beta precursor protein.	Other	Tbio
80	APLP1	9606.ENSP00000221891	Amyloid-like protein 1; May play a role in postsynaptic function. The C-terminal gamma-secretase processed fragment, ALID1, activates transcription activation through APBB1 (Fe65) binding (By similarity). Couples to JIP signal transduction through C-terminal binding. May interact with cellular G-protein signaling pathways. Can regulate neurite outgrowth through binding to components of the extrac…	Other	Tbio
81	ABCE1	9606.ENSP00000296577	ATP-binding cassette sub-family E member 1; Antagonizes the binding of 2-5A (5'-phosphorylated 2',5'- linked oligoadenylates) by RNase L through direct interaction with RNase L and therefore inhibits its endoribonuclease activity. May play a central role in the regulation of mRNA turnover. Antagonizes the anti-viral effect of the interferon-regulated 2-5A/RNase L pathway. May act as a chaperone f…	Transporter	Tbio
81	FAM96A	9606.ENSP00000300030	Cytosolic iron-sulfur assembly component 2A; Component of the cytosolic iron-sulfur protein assembly (CIA) complex, a multiprotein complex that mediates the incorporation of iron-sulfur cluster into extramitochondrial Fe/S proteins . As a CIA complex component and in collaboration with CIAO1 specifically matures ACO1 and stabilizes IREB2, connecting cytosolic iron-sulfur protein maturation with c…	Other	Tbio
82	GALE	9606.ENSP00000483375	UDP-glucose 4-epimerase; Catalyzes two distinct but analogous reactions: the reversible epimerization of UDP-glucose to UDP-galactose and the reversible epimerization of UDP-N-acetylglucosamine to UDP-N- acetylgalactosamine. The reaction with UDP-Gal plays a critical role in the Leloir pathway of galactose catabolism in which galactose is converted to the glycolytic intermediate glucose 6-phospha…	Enzyme	Tchem
82	B4GALT2	9606.ENSP00000310696	Beta-1,4-galactosyltransferase 2; Responsible for the synthesis of complex-type N-linked oligosaccharides in many glycoproteins as well as the carbohydrate moieties of glycolipids. Can produce lactose; Belongs to the glycosyltransferase 7 family.	Enzyme	Tbio
83	STARD9	9606.ENSP00000290607	StAR-related lipid transfer protein 9; Microtubule-dependent motor protein required for spindle pole assembly during mitosis. Required to stabilize the pericentriolar material (PCM).	Other	Tbio
83	MPHOSPH9	9606.ENSP00000475489	M-phase phosphoprotein 9	Enzyme	Tbio
84	STAU1	9606.ENSP00000360922	Double-stranded RNA-binding protein Staufen homolog 1; Binds double-stranded RNA (regardless of the sequence) and tubulin. May play a role in specific positioning of mRNAs at given sites in the cell by cross-linking cytoskeletal and RNA components, and in stimulating their translation at the site.	Other	Tbio
84	PRR11	9606.ENSP00000262293	Proline-rich protein 11; Plays a critical role in cell cycle progression.	Other	Tbio
85	SFPQ	9606.ENSP00000349748	Splicing factor, proline- and glutamine-rich; DNA- and RNA binding protein, involved in several nuclear processes. Essential pre-mRNA splicing factor required early in spliceosome formation and for splicing catalytic step II, probably as a heteromer with NONO. Binds to pre-mRNA in spliceosome C complex, and specifically binds to intronic polypyrimidine tracts. Involved in regulation of signal-ind…	Other	Tbio
85	ZNF768	9606.ENSP00000369777	Zinc finger protein 768; May be involved in transcriptional regulation; Belongs to the krueppel C2H2-type zinc-finger protein family.	Transcription Factor	Tdark
86	CHST2	9606.ENSP00000307911	Carbohydrate sulfotransferase 2; Sulfotransferase that utilizes 3'-phospho-5'-adenylyl sulfate (PAPS) as sulfonate donor to catalyze the transfer of sulfate to position 6 of non-reducing N-acetylglucosamine (GlcNAc) residues within keratan-like structures on N-linked glycans and within mucin-associated glycans that can ultimately serve as SELL ligands. SELL ligands are present in high endothelial…	Enzyme	Tbio
86	NTAN1	9606.ENSP00000287706	Protein N-terminal asparagine amidohydrolase; N-terminal asparagine deamidase that mediates deamidation of N-terminal asparagine residues to aspartate. Required for the ubiquitin-dependent turnover of intracellular proteins that initiate with Met-Asn. These proteins are acetylated on the retained initiator methionine and can subsequently be modified by the removal of N-acetyl methionine by acylam…	Enzyme	Tbio
87	APOL6	9606.ENSP00000386280	Apolipoprotein L6; May affect the movement of lipids in the cytoplasm or allow the binding of lipids to organelles.	Other	Tbio
87	APOL2	9606.ENSP00000249066	Apolipoprotein L2; May affect the movement of lipids in the cytoplasm or allow the binding of lipids to organelles.	Other	Tbio
88	ALDH9A1	9606.ENSP00000346827	4-trimethylaminobutyraldehyde dehydrogenase, N-terminally processed; Converts gamma-trimethylaminobutyraldehyde into gamma- butyrobetaine with high efficiency (in vitro). Can catalyze the irreversible oxidation of a broad range of aldehydes to the corresponding acids in an NAD-dependent reaction, but with low efficiency.	Enzyme	Tbio
88	ACYP1	9606.ENSP00000450873	Acylphosphatase-1; Its physiological role is not yet clear; Belongs to the acylphosphatase family.	Enzyme	Tbio
89	SLC26A10	9606.ENSP00000320217	Solute carrier family 26 member 10; Chloride/bicarbonate exchanger.	Transporter	Tdark
89	SLC2A4RG	9606.ENSP00000266077	SLC2A4 regulator; Transcription factor involved in SLC2A4 and HD gene transactivation. Binds to the consensus sequence 5'-GCCGGCG-3'.	Transporter	Tbio
90	TMEM38B	9606.ENSP00000363824	Trimeric intracellular cation channel type B; Monovalent cation channel required for maintenance of rapid intracellular calcium release. May act as a potassium counter-ion channel that functions in synchronization with calcium release from intracellular stores; Belongs to the TMEM38 family.	Ion Channel	Tbio
90	CCDC134	9606.ENSP00000255784	Coiled-coil domain-containing protein 134; In extracellular secreted form, promotes proliferation and activation of CD8(+) T cells, suggesting a cytokine-like function . Enhances cytotoxic anti-tumor activity of CD8(+) T cells . May inhibit ERK and JNK signaling activity . May suppress cell migration and invasion activity, via its effects on ERK and JNK signaling .	Other	Tbio
91	BZW1	9606.ENSP00000394316	Basic leucine zipper and W2 domain-containing protein 1; Enhances histone H4 gene transcription but does not seem to bind DNA directly.	Other	Tbio
91	RNF138	9606.ENSP00000261593	E3 ubiquitin-protein ligase RNF138; E3 ubiquitin-protein ligase involved in DNA damage response by promoting DNA resection and homologous recombination . Recruited to sites of double-strand breaks following DNA damage and specifically promotes double-strand break repair via homologous recombination (PubMed:26502055, PubMed:26502057). Two different, non-exclusive, mechanisms have been proposed. Ac…	Transcription Factor	Tbio
92	NFIB	9606.ENSP00000370340	Nuclear factor 1 B-type; Transcriptional activator of GFAP, essential for proper brain development . Recognizes and binds the palindromic sequence 5'-TTGGCNNNNNGCCAA-3' present in viral and cellular promoters and in the origin of replication of adenovirus type 2. These proteins are individually capable of activating transcription and replication. ; Belongs to the CTF/NF-I family.	Transcription Factor	Tbio
92	LHFP	9606.ENSP00000368908	LHFPL tetraspan subfamily member 6	Other	Tbio
93	AARS2	9606.ENSP00000244571	Alanine--tRNA ligase, mitochondrial; Catalyzes the attachment of alanine to tRNA(Ala) in a two- step reaction: alanine is first activated by ATP to form Ala-AMP and then transferred to the acceptor end of tRNA(Ala). Also edits incorrectly charged tRNA(Ala) via its editing domain. ; Belongs to the class-II aminoacyl-tRNA synthetase family.	Enzyme	Tbio
93	ZFP64	9606.ENSP00000216923	Zinc finger protein 64; May be involved in transcriptional regulation; Belongs to the krueppel C2H2-type zinc-finger protein family.	Transcription Factor	Tbio
94	GPNMB	9606.ENSP00000371420	Transmembrane glycoprotein NMB; Could be a melanogenic enzyme; Belongs to the PMEL/NMB family.	Other	Tbio
94	LGMN	9606.ENSP00000376911	Legumain; Has a strict specificity for hydrolysis of asparaginyl bonds. Can also cleave aspartyl bonds slowly, especially under acidic conditions. Required for normal lysosomal protein degradation in renal proximal tubules. Required for normal degradation of internalized EGFR. Plays a role in the regulation of cell proliferation via its role in EGFR degradation (By similarity). May be involved in…	Enzyme	Tchem
95	C2orf47	9606.ENSP00000295079	m-AAA protease-interacting protein 1, mitochondrial; Promotes sorting of SMDT1/EMRE in mitochondria by ensuring its maturation . Interacts with the transit peptide region of SMDT1/EMRE precursor protein in the mitochondrial matrix, leading to protect it against protein degradation by YME1L1, thereby ensuring SMDT1/EMRE maturation by the mitochondrial processing peptidase (PMPCA and PMPCB) .	Other	Tdark
95	AFG3L2	9606.ENSP00000269143	AFG3-like protein 2; ATP-dependent protease which is essential for axonal and neuron development. In neurons, mediates degradation of SMDT1/EMRE before its assembly with the uniporter complex, limiting the availability of SMDT1/EMRE for MCU assembly and promoting efficient assembly of gatekeeper subunits with MCU . Required for the maturation of paraplegin (SPG7) after its cleavage by mitochondri…	Enzyme	Tbio
96	IL7R	9606.ENSP00000306157	Interleukin-7 receptor subunit alpha; Receptor for interleukin-7. Also acts as a receptor for thymic stromal lymphopoietin (TSLP); Belongs to the type I cytokine receptor family. Type 4 subfamily.	Other	Tbio
96	IKZF2	9606.ENSP00000412869	Zinc finger protein Helios; Associates with Ikaros at centromeric heterochromatin.	Transcription Factor	Tbio
97	DOLPP1	9606.ENSP00000361625	Dolichyldiphosphatase 1; Required for efficient N-glycosylation. Necessary for maintaining optimal levels of dolichol-linked oligosaccharides. Hydrolyzes dolichyl pyrophosphate at a very high rate and dolichyl monophosphate at a much lower rate. Does not act on phosphatidate (By similarity).	Enzyme	Tdark
97	ALG5	9606.ENSP00000239891	ALG5 dolichyl-phosphate beta-glucosyltransferase	Enzyme	Tbio
98	TPK1	9606.ENSP00000353165	Thiamin pyrophosphokinase 1; Catalyzes the phosphorylation of thiamine to thiamine pyrophosphate. Can also catalyze the phosphorylation of pyrithiamine to pyrithiamine pyrophosphate.	Kinase	Tbio
98	SLC19A2	9606.ENSP00000236137	Thiamine transporter 1; High-affinity transporter for the intake of thiamine.	Transporter	Tbio
99	ST8SIA4	9606.ENSP00000231461	CMP-N-acetylneuraminate-poly-alpha-2,8-sialyltransferase; Catalyzes the polycondensation of alpha-2,8-linked sialic acid required for the synthesis of polysialic acid (PSA), which is present on the embryonic neural cell adhesion molecule (N-CAM), necessary for plasticity of neural cells.	Enzyme	Tbio
99	FAM174A	9606.ENSP00000307954	Membrane protein FAM174A; Family with sequence similarity 174 member A	Other	Tdark
100	RASA2	9606.ENSP00000286364	Ras GTPase-activating protein 2; Inhibitory regulator of the Ras-cyclic AMP pathway. Binds inositol tetrakisphosphate (IP4).	Enzyme	Tdark
100	GAPVD1	9606.ENSP00000377665	GTPase-activating protein and VPS9 domain-containing protein 1; Acts both as a GTPase-activating protein (GAP) and a guanine nucleotide exchange factor (GEF), and participates in various processes such as endocytosis, insulin receptor internalization or LC2A4/GLUT4 trafficking. Acts as a GEF for the Ras-related protein RAB31 by exchanging bound GDP for free GTP, leading to regulate LC2A4/GLUT4 tr…	Enzyme	Tbio
101	NEO1	9606.ENSP00000341198	Neogenin; Multi-functional cell surface receptor regulating cell adhesion in many diverse developmental processes, including neural tube and mammary gland formation, myogenesis and angiogenesis. Receptor for members of the BMP, netrin, and repulsive guidance molecule (RGM) families. Netrin-Neogenin interactions result in a chemoattractive axon guidance response and cell-cell adhesion, the interac…	Other	Tbio
101	SMCO4	9606.ENSP00000298966	Single-pass membrane protein with coiled-coil domains 4; Belongs to the SMCO4 family.	Other	Tdark
102	COLGALT1	9606.ENSP00000252599	Procollagen galactosyltransferase 1; Beta-galactosyltransferase that transfers beta-galactose to hydroxylysine residues of type I collagen (PubMed:19075007, PubMed:22216269, PubMed:27402836). By acting on collagen glycosylation, facilitates the formation of collagen triple helix . Also involved in the biosynthesis of collagen type IV . ECO:0000269|PubMed:22216269, ECO:0000269|PubMed:27402836,	Enzyme	Tbio
102	PLOD3	9606.ENSP00000223127	Multifunctional procollagen lysine hydroxylase and glycosyltransferase LH3; Multifunctional enzyme that catalyzes a series of essential post-translational modifications on Lys residues in procollagen (PubMed:11956192, PubMed:12475640, PubMed:18298658, PubMed:30089812, PubMed:18834968). Plays a redundant role in catalyzing the formation of hydroxylysine residues in -Xaa-Lys-Gly- sequences in colla…	Enzyme	Tbio
103	MCUR1	9606.ENSP00000368468	Mitochondrial calcium uniporter regulator 1; Key regulator of mitochondrial calcium uniporter (MCU) required for calcium entry into mitochondrion (PubMed:23178883, PubMed:26445506, PubMed:27184846, PubMed:26976564). Plays a direct role in uniporter-mediated calcium uptake via a direct interaction with MCU . Probably involved in the assembly of the membrane components of the uniporter complex (uni…	Other	Tbio
103	MICU1	9606.ENSP00000493232	Calcium uptake protein 1, mitochondrial; Key regulator of mitochondrial calcium uniporter (MCU) that senses calcium level via its EF-hand domains (PubMed:20693986, PubMed:23101630, PubMed:23747253, PubMed:24313810, PubMed:24332854, PubMed:24503055, PubMed:24560927, PubMed:26341627, PubMed:26903221, PubMed:27099988). MICU1 and MICU2 form a disulfide-linked heterodimer that stimulates and inhibits …	Other	Tbio
104	PCGF6	9606.ENSP00000358862	Polycomb group RING finger protein 6; Transcriptional repressor . May modulate the levels of histone H3K4Me3 by activating KDM5D histone demethylase . Component of a Polycomb group (PcG) multiprotein PRC1-like complex, a complex class required to maintain the transcriptionally repressive state of many genes, including Hox genes, throughout development. PcG PRC1 complex acts via chromatin remodeli…	Other	Tbio
104	BMI1	9606.ENSP00000365851	Polycomb complex protein BMI-1; Component of a Polycomb group (PcG) multiprotein PRC1-like complex, a complex class required to maintain the transcriptionally repressive state of many genes, including Hox genes, throughout development. PcG PRC1 complex acts via chromatin remodeling and modification of histones; it mediates monoubiquitination of histone H2A 'Lys-119', rendering chromatin heritably…	Other	Tbio
105	LRRC40	9606.ENSP00000359990	Leucine-rich repeat-containing protein 40; Leucine rich repeat containing 40	Other	Tdark
105	PHF7	9606.ENSP00000333024	PHD finger protein 7; May play a role in spermatogenesis.	Epigenetic	Tbio
106	HOXA6	9606.ENSP00000222728	Homeobox protein Hox-A6; Sequence-specific transcription factor which is part of a developmental regulatory system that provides cells with specific positional identities on the anterior-posterior axis; Belongs to the Antp homeobox family.	Transcription Factor	Tbio
106	PBX3	9606.ENSP00000362588	Pre-B-cell leukemia transcription factor 3; Transcriptional activator that binds the sequence 5'- ATCAATCAA-3'.	Transcription Factor	Tbio
107	MCTP1	9606.ENSP00000424126	Multiple C2 and transmembrane domain-containing protein 1; Calcium sensor which is essential for the stabilization of normal baseline neurotransmitter release and for the induction and long-term maintenance of presynaptic homeostatic plasticity. ; Belongs to the MCTP family.	Other	Tbio
107	ANKRD32	9606.ENSP00000265140	SMC5-SMC6 complex localization factor protein 1; Plays a role in the DNA damage response (DDR) pathway by regulating postreplication repair of UV-damaged DNA and genomic stability maintenance . The SLF1-SLF2 complex acts to link RAD18 with the SMC5-SMC6 complex at replication-coupled interstrand cross-links (ICL) and DNA double-strand breaks (DSBs) sites on chromatin during DNA repair in response…	Other	Tbio
108	GJC1	9606.ENSP00000467201	Gap junction gamma-1 protein; One gap junction consists of a cluster of closely packed pairs of transmembrane channels, the connexons, through which materials of low MW diffuse from one cell to a neighboring cell.	Other	Tbio
108	WHSC1	9606.ENSP00000372351	Histone-lysine N-methyltransferase NSD2; Histone methyltransferase with histone H3 'Lys-27' (H3K27me) methyltransferase activity forming trimethylated 'Lys-27' (H3K27me3). Isoform 2 may act as a transcription regulator that binds DNA and suppresses IL5 transcription through HDAC recruitment.	TF-Epigenetic	Tchem
109	HIAT1	9606.ENSP00000359171	Hippocampus abundant transcript 1 protein; Major facilitator superfamily domain containing 14A	Other	Tdark
109	TMEM180	9606.ENSP00000238936	Transmembrane protein 180; Major facilitator superfamily domain containing 13A	Other	Tdark
110	CYCS	9606.ENSP00000307786	Cytochrome c; Electron carrier protein. The oxidized form of the cytochrome c heme group can accept an electron from the heme group of the cytochrome c1 subunit of cytochrome reductase. Cytochrome c then transfers this electron to the cytochrome oxidase complex, the final protein carrier in the mitochondrial electron-transport chain.	Other	Tchem
110	PMAIP1	9606.ENSP00000326119	Phorbol-12-myristate-13-acetate-induced protein 1; Promotes activation of caspases and apoptosis. Promotes mitochondrial membrane changes and efflux of apoptogenic proteins from the mitochondria. Contributes to p53/TP53-dependent apoptosis after radiation exposure. Promotes proteasomal degradation of MCL1. Competes with BAK1 for binding to MCL1 and can displace BAK1 from its binding site on MCL1 …	Other	Tbio
111	RASSF6	9606.ENSP00000340578	Ras association domain-containing protein 6; Involved in the induction of apoptosis, through both caspase- dependent and caspase-independent pathways. May act as a Ras effector protein. May suppress the serum-induced basal levels of NF-kappa-B (By similarity).	Other	Tbio
111	STK3	9606.ENSP00000429744	Serine/threonine-protein kinase 3 20kDa subunit; Stress-activated, pro-apoptotic kinase which, following caspase-cleavage, enters the nucleus and induces chromatin condensation followed by internucleosomal DNA fragmentation. Key component of the Hippo signaling pathway which plays a pivotal role in organ size control and tumor suppression by restricting proliferation and promoting apoptosis. The …	Kinase	Tchem
112	IPO9	9606.ENSP00000354742	Importin-9; Functions in nuclear protein import as nuclear transport receptor . Serves as receptor for nuclear localization signals (NLS) in cargo substrates . Is thought to mediate docking of the importin/substrate complex to the nuclear pore complex (NPC) through binding to nucleoporin and the complex is subsequently translocated through the pore by an energy requiring, Ran- dependent mechanism…	Other	Tbio
112	CSE1L	9606.ENSP00000262982	Exportin-2; Export receptor for importin-alpha. Mediates importin-alpha re-export from the nucleus to the cytoplasm after import substrates (cargos) have been released into the nucleoplasm. In the nucleus binds cooperatively to importin-alpha and to the GTPase Ran in its active GTP-bound form. Docking of this trimeric complex to the nuclear pore complex (NPC) is mediated through binding to nucleo…	Other	Tbio
113	SPPL2A	9606.ENSP00000261854	Signal peptide peptidase-like 2A; Intramembrane-cleaving aspartic protease (I-CLiP) that cleaves type II membrane signal peptides in the hydrophobic plane of the membrane. Functions in FASLG, ITM2B and TNF processing . Catalyzes the intramembrane cleavage of the anchored fragment of shed TNF-alpha (TNF), which promotes the release of the intracellular domain (ICD) for signaling to the nucleus . A…	Enzyme	Tchem
113	ITM2B	9606.ENSP00000497221	Integral membrane protein 2B; Plays a regulatory role in the processing of the amyloid-beta A4 precursor protein (APP) and acts as an inhibitor of the amyloid-beta peptide aggregation and fibrils deposition. Plays a role in the induction of neurite outgrowth. Functions as a protease inhibitor by blocking access of secretases to APP cleavage sites. Bri23 peptide prevents aggregation of APP amyloid…	Other	Tbio
114	CHID1	9606.ENSP00000398722	Chitinase domain-containing protein 1; Saccharide- and LPS-binding protein with possible roles in pathogen sensing and endotoxin neutralization. Ligand-binding specificity relates to the length of the oligosaccharides, with preference for chitotetraose (in vitro); Belongs to the glycosyl hydrolase 18 family.	Enzyme	Tbio
114	CHI3L2	9606.ENSP00000437082	Chitinase-3-like protein 2; Lectin that binds chitooligosaccharides and other glycans with high affinity, but not heparin. Has no chitinase activity. ; Belongs to the glycosyl hydrolase 18 family.	Enzyme	Tbio
115	ZDHHC13	9606.ENSP00000400113	Palmitoyltransferase ZDHHC13; Palmitoyltransferase for HTT and GAD2. May play a role in Mg(2+) transport; Belongs to the DHHC palmitoyltransferase family. AKR/ZDHHC17 subfamily.	Enzyme	Tbio
115	ZDHHC20	9606.ENSP00000383433	Palmitoyltransferase ZDHHC20; Catalyzes palmitoylation of Cys residues on target proteins . Catalyzes palmitoylation of Cys residues in the cytoplasmic C-terminus of EGFR, and modulates the duration of EGFR signaling by modulating palmitoylation-dependent EGFR internalization and degradation . Has a preference for acyl-CoA with C16 fatty acid chains . Can also utilize acyl-CoA with C14 and C18 fa…	Enzyme	Tbio
116	CCDC15	9606.ENSP00000341684	Coiled-coil domain containing 15	Other	Tdark
116	SCML2	9606.ENSP00000251900	Sex comb on midleg-like protein 2; Putative Polycomb group (PcG) protein. PcG proteins act by forming multiprotein complexes, which are required to maintain the transcriptionally repressive state of homeotic genes throughout development (By similarity).	Epigenetic	Tbio
117	ZNF714	9606.ENSP00000478345	Zinc finger protein 714; May be involved in transcriptional regulation.	Transcription Factor	Tdark
117	GK5	9606.ENSP00000418001	Glycerol kinase 5	Kinase	Tbio
118	CASP6	9606.ENSP00000265164	Caspase-6 subunit p11; Involved in the activation cascade of caspases responsible for apoptosis execution. Cleaves poly(ADP-ribose) polymerase in vitro, as well as lamins. Overexpression promotes programmed cell death; Belongs to the peptidase C14A family.	Enzyme	Tchem
118	PIGU	9606.ENSP00000217446	Phosphatidylinositol glycan anchor biosynthesis class U protein; Component of the GPI transamidase complex. May be involved in the recognition of either the GPI attachment signal or the lipid portion of GPI.	Other	Tbio
119	FASTKD1	9606.ENSP00000400513	FAST kinase domain-containing protein 1, mitochondrial; Involved in the down-regulation of mitochondrial MT-ND3 mRNA levels which leads to decreased respiratory complex I abundance and activity.	Enzyme	Tbio
119	TACO1	9606.ENSP00000258975	Translational activator of cytochrome c oxidase 1; Acts as a translational activator of mitochondrially-encoded cytochrome c oxidase 1; Belongs to the TACO1 family.	Enzyme	Tbio
120	FAM219A	9606.ENSP00000499069	Protein FAM219A; Family with sequence similarity 219 member A	Other	Tdark
120	RINT1	9606.ENSP00000257700	RAD50-interacting protein 1; Involved in regulation of membrane traffic between the Golgi and the endoplasmic reticulum (ER); the function is proposed to depend on its association in the NRZ complex which is believed to play a role in SNARE assembly at the ER. May play a role in cell cycle checkpoint control . Essential for telomere length control ; Belongs to the RINT1 family.	Other	Tbio
121	LRRC59	9606.ENSP00000225972	Leucine-rich repeat-containing protein 59, N-terminally processed; Required for nuclear import of FGF1, but not that of FGF2. Might regulate nuclear import of exogenous FGF1 by facilitating interaction with the nuclear import machinery and by transporting cytosolic FGF1 to, and possibly through, the nuclear pores.	Other	Tbio
121	TMEM135	9606.ENSP00000306344	Transmembrane protein 135; Involved in mitochondrial metabolism by regulating the balance between mitochondrial fusion and fission. May act as a regulator of mitochondrial fission that promotes DNM1L-dependent fission through activation of DNM1L. May be involved in peroxisome organization; Belongs to the TMEM135 family.	Other	Tdark
122	DOPEY2	9606.ENSP00000382104	Protein dopey-2; May be involved in protein traffic between late Golgi and early endosomes.	Other	Tbio
122	ATP1A1	9606.ENSP00000445306	Sodium/potassium-transporting ATPase subunit alpha-1; This is the catalytic component of the active enzyme, which catalyzes the hydrolysis of ATP coupled with the exchange of sodium and potassium ions across the plasma membrane. This action creates the electrochemical gradient of sodium and potassium ions, providing the energy for active transport of various nutrients. ; Belongs to the cation tra…	Transporter	Tclin
123	ANO6	9606.ENSP00000409126	Anoctamin-6; Small-conductance calcium-activated nonselective cation (SCAN) channel which acts as a regulator of phospholipid scrambling in platelets and osteoblasts. Phospholipid scrambling results in surface exposure of phosphatidylserine which in platelets is essential to trigger the clotting system whereas in osteoblasts is essential for the deposition of hydroxyapatite during bone mineraliza…	Ion Channel	Tbio
123	XKR9	9606.ENSP00000386141	XK-related protein 9; XK related 9	Other	Tdark
124	CCDC167	9606.ENSP00000362507	Coiled-coil domain containing 167	Other	Tdark
124	FN3KRP	9606.ENSP00000269373	Ketosamine-3-kinase; Ketosamine-3-kinase involved in protein deglycation by mediating phosphorylation of ribuloselysine and psicoselysine on glycated proteins, to generate ribuloselysine-3 phosphate and psicoselysine-3 phosphate, respectively (PubMed:14633848, PubMed:15137908). Ribuloselysine-3 phosphate and psicoselysine-3 phosphate adducts are unstable and decompose under physiological conditio…	Kinase	Tbio
125	CKAP5	9606.ENSP00000432768	Cytoskeleton-associated protein 5; Binds to the plus end of microtubules and regulates microtubule dynamics and microtubule organization. Acts as processive microtubule polymerase. Promotes cytoplasmic microtubule nucleation and elongation. Plays a major role in organizing spindle poles. In spindle formation protects kinetochore microtubules from depolymerization by KIF2C and has an essential rol…	Other	Tbio
125	SLAIN1	9606.ENSP00000400921	SLAIN motif-containing protein 1; Microtubule plus-end tracking protein that might be involved in the regulation of cytoplasmic microtubule dynamics, microtubule organization and microtubule elongation; Belongs to the SLAIN motif-containing family.	Other	Tdark
126	NSMCE4A	9606.ENSP00000358019	Non-structural maintenance of chromosomes element 4 homolog A; Component of the SMC5-SMC6 complex, a complex involved in DNA double-strand breaks by homologous recombination. The complex may promote sister chromatid homologous recombination by recruiting the SMC1-SMC3 cohesin complex to double-strand breaks. The complex is required for telomere maintenance via recombination in ALT (alternative le…	Other	Tdark
126	EID2	9606.ENSP00000375073	EP300-interacting inhibitor of differentiation 2; Interacts with EP300 and acts as a repressor of MYOD- dependent transcription and muscle differentiation. Inhibits EP300 histone acetyltransferase activity. Acts as a repressor of TGFB/SMAD transcriptional responses. May act as a repressor of the TGFB/SMAD3- dependent signaling by selectively blocking formation of TGFB-induced SMAD3-SMAD4 complex.	Other	Tbio
127	MMAA	9606.ENSP00000497008	Methylmalonic aciduria type A protein, mitochondrial; GTPase, binds and hydrolyzes GTP (PubMed:28497574, PubMed:20876572). Involved in intracellular vitamin B12 metabolism, mediates the transport of cobalamin (Cbl) into mitochondria for the final steps of adenosylcobalamin (AdoCbl) synthesis. Functions as a G- protein chaperone that assists AdoCbl cofactor delivery from MMAB to the methylmalonyl-…	Other	Tbio
127	CD320	9606.ENSP00000301458	CD320 antigen; Receptor for transcobalamin saturated with cobalamin (TCbl) . Plays an important role in cobalamin uptake . Plasma membrane protein that is expressed on follicular dendritic cells (FDC) and mediates interaction with germinal center B cells . Functions as costimulator to promote B cell responses to antigenic stimuli; promotes B cell differentiation and proliferation (PubMed:10727470…	Other	Tbio
128	ANKMY2	9606.ENSP00000303570	Ankyrin repeat and MYND domain-containing protein 2; May be involved in the trafficking of signaling proteins to the cilia.	Other	Tdark
128	ANKRD30BL	9606.ENSP00000386398	Putative ankyrin repeat domain-containing protein 30B-like; Ankyrin repeat domain 30B like	Other	Tdark
129	ACSL4	9606.ENSP00000339787	Long-chain-fatty-acid--CoA ligase 4; Catalyzes the conversion of long-chain fatty acids to their active form acyl-CoA for both synthesis of cellular lipids, and degradation via beta-oxidation (PubMed:24269233, PubMed:22633490, PubMed:21242590). Preferentially activates arachidonate and eicosapentaenoate as substrates . Preferentially activates 8,9-EET > 14,15-EET > 5,6-EET > 11,12-EET. Modulates …	Enzyme	Tbio
129	AMMECR1	9606.ENSP00000262844	AMMECR nuclear protein 1	Other	Tbio
130	NCKIPSD	9606.ENSP00000294129	NCK-interacting protein with SH3 domain; Has an important role in stress fiber formation induced by active diaphanous protein homolog 1 (DRF1). Induces microspike formation, in vivo (By similarity). In vitro, stimulates N-WASP-induced ARP2/3 complex activation in the absence of CDC42 (By similarity). May play an important role in the maintenance of sarcomeres and/or in the assembly of myofibrils …	Other	Tbio
130	TRIP10	9606.ENSP00000320117	Cdc42-interacting protein 4; Required for translocation of GLUT4 to the plasma membrane in response to insulin signaling (By similarity). Required to coordinate membrane tubulation with reorganization of the actin cytoskeleton during endocytosis. Binds to lipids such as phosphatidylinositol 4,5- bisphosphate and phosphatidylserine and promotes membrane invagination and the formation of tubules. A…	Other	Tbio
131	TMEM65	9606.ENSP00000297632	Transmembrane protein 65; May play an important role in cardiac development and function. May regulate cardiac conduction and the function of the gap junction protein GJA1. May contribute to the stability and proper localization of GJA1 to cardiac intercalated disk thereby regulating gap junction communication (By similarity). May also play a role in the regulation of mitochondrial respiration an…	Other	Tdark
131	FAM162A	9606.ENSP00000419088	Protein FAM162A; Proposed to be involved in regulation of apoptosis; the exact mechanism may differ between cell types/tissues. May be involved in hypoxia-induced cell death of transformed cells implicating cytochrome C release and caspase activation (such as CASP9) and inducing mitochondrial permeability transition. May be involved in hypoxia- induced cell death of neuronal cells probably by pro…	Other	Tbio
132	SLC17A5	9606.ENSP00000348019	Sialin; Transports glucuronic acid and free sialic acid out of the lysosome after it is cleaved from sialoglycoconjugates undergoing degradation, this is required for normal CNS myelination. Mediates aspartate and glutamate membrane potential-dependent uptake into synaptic vesicles and synaptic-like microvesicles. Also functions as an electrogenic 2NO(3)(-)/H(+) cotransporter in the plasma membra…	Transporter	Tbio
132	SLC16A7	9606.ENSP00000448071	Monocarboxylate transporter 2; Proton-coupled monocarboxylate transporter. Catalyzes the rapid transport across the plasma membrane of many monocarboxylates such as lactate, pyruvate, branched-chain oxo acids derived from leucine, valine and isoleucine, and the ketone bodies acetoacetate, beta-hydroxybutyrate and acetate. Functions as high-affinity pyruvate transporter; Belongs to the major facil…	Transporter	Tchem
133	HEXB	9606.ENSP00000261416	Beta-hexosaminidase subunit beta chain A; Responsible for the degradation of GM2 gangliosides, and a variety of other molecules containing terminal N-acetyl hexosamines, in the brain and other tissues; Belongs to the glycosyl hydrolase 20 family.	Enzyme	Tchem
133	B4GALNT1	9606.ENSP00000341562	Beta-1,4 N-acetylgalactosaminyltransferase 1; Involved in the biosynthesis of gangliosides GM2, GD2 and GA2.	Enzyme	Tbio
134	MYO1D	9606.ENSP00000324527	Unconventional myosin-Id; Unconventional myosin that functions as actin-based motor protein with ATPase activity (By similarity). Plays a role in endosomal protein trafficking, and especially in the transfer of cargo proteins from early to recycling endosomes (By similarity). Required for normal planar cell polarity in ciliated tracheal cells, for normal rotational polarity of cilia, and for coor…	Other	Tbio
134	UBASH3B	9606.ENSP00000284273	Ubiquitin-associated and SH3 domain-containing protein B; Interferes with CBL-mediated down-regulation and degradation of receptor-type tyrosine kinases. Promotes accumulation of activated target receptors, such as T-cell receptors and EGFR, on the cell surface. Exhibits tyrosine phosphatase activity toward several substrates including EGFR, FAK, SYK, and ZAP70. Down-regulates proteins that are d…	Other	Tbio
135	SLC37A3	9606.ENSP00000321498	Sugar phosphate exchanger 3; Solute carrier family 37 member 3	Transporter	Tdark
135	PCDH9	9606.ENSP00000367096	Protocadherin-9; Potential calcium-dependent cell-adhesion protein.	Other	Tbio
136	EMP3	9606.ENSP00000469194	Epithelial membrane protein 3; Probably involved in cell proliferation and cell-cell interactions.	Other	Tbio
136	S100A4	9606.ENSP00000357704	S100 calcium binding protein A4	Other	Tchem
137	SPATA5	9606.ENSP00000274008	ATPase family protein 2 homolog; ATP-dependent chaperone which uses the energy provided by ATP hydrolysis to generate mechanical force to disassemble protein complexes. May be involved in morphological and functional mitochondrial transformations during spermatogenesis.	Enzyme	Tbio
137	CINP	9606.ENSP00000216756	Cyclin-dependent kinase 2-interacting protein; Interacts with the components of the replication complex and 2 kinases, CDK2 and CDC7, thereby providing a functional and physical link between CDK2 and CDC7 during firing of the origins of replication. Regulates ATR-mediated checkpoint signaling. ; Belongs to the CINP family.	Enzyme	Tbio
138	SRI	9606.ENSP00000265729	Sorcin; Calcium-binding protein that modulates excitation-contraction coupling in the heart. Contributes to calcium homeostasis in the heart sarcoplasmic reticulum. Modulates the activity of RYR2 calcium channels.	Other	Tbio
138	ANXA7	9606.ENSP00000362010	Annexin A7; Calcium/phospholipid-binding protein which promotes membrane fusion and is involved in exocytosis; Belongs to the annexin family.	Other	Tbio
139	C6orf147	9606.ENSP00000359411	KH homology domain-containing protein 1; KH domain containing 1; Belongs to the KHDC1 family.	Other	Tbio
139	ZSCAN5A	9606.ENSP00000375593	Zinc finger and SCAN domain-containing protein 5A; May be involved in transcriptional regulation.	Transcription Factor	Tdark
140	SMIM13	9606.ENSP00000451866	Small integral membrane protein 13	Other	Tdark
140	CNIH4	9606.ENSP00000420443	Protein cornichon homolog 4; Involved in G protein-coupled receptors (GPCRs) trafficking from the endoplasmic reticulum to the cell surface; it promotes the exit of GPCRs from the early secretory pathway, likely through interaction with the COPII machinery . ; Belongs to the cornichon family.	Other	Tbio
141	ITGA4	9606.ENSP00000380227	Integrin alpha-4; Integrins alpha-4/beta-1 (VLA-4) and alpha-4/beta-7 are receptors for fibronectin. They recognize one or more domains within the alternatively spliced CS-1 and CS-5 regions of fibronectin. They are also receptors for VCAM1. Integrin alpha-4/beta-1 recognizes the sequence Q-I-D-S in VCAM1. Integrin alpha-4/beta-7 is also a receptor for MADCAM1. It recognizes the sequence L-D-T in…	Other	Tclin
141	ITGA6	9606.ENSP00000386896	Integrin alpha-6 heavy chain; Integrin alpha-6/beta-1 (ITGA6:ITGB1) is a receptor for laminin on platelets (By similarity). Integrin alpha-6/beta-1 (ITGA6:ITGB1) is present in oocytes and is involved in sperm-egg fusion (By similarity). Integrin alpha-6/beta-4 (ITGA6:ITGB4) is a receptor for laminin in epithelial cells and it plays a critical structural role in the hemidesmosome (By similarity). …	Other	Tbio
142	CCDC61	9606.ENSP00000471454	Coiled-coil domain containing 61	Other	Tdark
142	LRRCC1	9606.ENSP00000353538	Leucine-rich repeat and coiled-coil domain-containing protein 1; Required for the organization of the mitotic spindle. Maintains the structural integrity of centrosomes during mitosis.	Other	Tdark
143	GABPB1	9606.ENSP00000220429	GA-binding protein subunit beta-1; Transcription factor capable of interacting with purine rich repeats (GA repeats) . Acts as a a master regulator of nuclear-encoded mitochondrial genes (By similarity). ECO:0000269|PubMed:10675337, ECO:0000269|PubMed:8441384,	Other	Tbio
143	ARHGAP24	9606.ENSP00000378611	Rho GTPase-activating protein 24; Rho GTPase-activating protein involved in cell polarity, cell morphology and cytoskeletal organization. Acts as a GTPase activator for the Rac-type GTPase by converting it to an inactive GDP-bound state. Controls actin remodeling by inactivating Rac downstream of Rho leading to suppress leading edge protrusion and promotes cell retraction to achieve cellular pola…	Enzyme	Tbio
144	FGFR4	9606.ENSP00000292408	Fibroblast growth factor receptor 4; Tyrosine-protein kinase that acts as cell-surface receptor for fibroblast growth factors and plays a role in the regulation of cell proliferation, differentiation and migration, and in regulation of lipid metabolism, bile acid biosynthesis, glucose uptake, vitamin D metabolism and phosphate homeostasis. Required for normal down- regulation of the expression of…	Kinase	Tclin
144	PTPN12	9606.ENSP00000248594	Tyrosine-protein phosphatase non-receptor type 12; Dephosphorylates a range of proteins, and thereby regulates cellular signaling cascades . Dephosphorylates cellular tyrosine kinases, such as ERBB2 and PTK2B/PYK2, and thereby regulates signaling via ERBB2 and PTK2B/PYK2 (PubMed:17329398, PubMed:27134172). Selectively dephosphorylates ERBB2 phosphorylated at 'Tyr-1112', 'Tyr-1196', and/or 'Tyr-12…	Enzyme	Tchem
145	MPP2	9606.ENSP00000428182	MAGUK p55 subfamily member 2; Postsynaptic MAGUK scaffold protein that links CADM1 cell adhesion molecules to core components of the postsynaptic density (By similarity). In CA1 pyramidal neurons, required for synaptic KCNN2- containing channel function and long-term potentiation expression (By similarity). Seems to negatively regulate SRC function in epithelial cells .	Other	Tbio
145	LIN7C	9606.ENSP00000278193	Protein lin-7 homolog C; Plays a role in establishing and maintaining the asymmetric distribution of channels and receptors at the plasma membrane of polarized cells. Forms membrane-associated multiprotein complexes that may regulate delivery and recycling of proteins to the correct membrane domains. The tripartite complex composed of LIN7 (LIN7A, LIN7B or LIN7C), CASK and APBA1 may have the pote…	Other	Tbio
n.c.	PPP2R1B	9606.ENSP00000311344	Serine/threonine-protein phosphatase 2A 65 kDa regulatory subunit A beta isoform; The PR65 subunit of protein phosphatase 2A serves as a scaffolding molecule to coordinate the assembly of the catalytic subunit and a variable regulatory B subunit.	Enzyme	Tbio
n.c.	BCAP29	9606.ENSP00000368414	B-cell receptor-associated protein 29; May play a role in anterograde transport of membrane proteins from the endoplasmic reticulum to the Golgi. May be involved in CASP8- mediated apoptosis (By similarity); Belongs to the BCAP29/BCAP31 family.	Other	Tbio
n.c.	HNRNPA2B1	9606.ENSP00000346694	Heterogeneous nuclear ribonucleoproteins A2/B1; Heterogeneous nuclear ribonucleoprotein (hnRNP) that associates with nascent pre-mRNAs, packaging them into hnRNP particles. The hnRNP particle arrangement on nascent hnRNA is non-random and sequence-dependent and serves to condense and stabilize the transcripts and minimize tangling and knotting. Packaging plays a role in various processes such as …	Other	Tbio
n.c.	TMPO	9606.ENSP00000266732	Lamina-associated polypeptide 2, isoform alpha; May be involved in the structural organization of the nucleus and in the post-mitotic nuclear assembly. Plays an important role, together with LMNA, in the nuclear anchorage of RB1.	Other	Tbio
n.c.	LRP11	9606.ENSP00000239367	Low-density lipoprotein receptor-related protein 11; LDL receptor related protein 11; Belongs to the LDLR family.	Other	Tdark
n.c.	COQ3	9606.ENSP00000254759	Ubiquinone biosynthesis O-methyltransferase, mitochondrial; O-methyltransferase that catalyzes the 2 O-methylation steps in the ubiquinone biosynthetic pathway.	Enzyme	Tbio
n.c.	RPS6KA3	9606.ENSP00000368884	Ribosomal protein S6 kinase alpha-3; Serine/threonine-protein kinase that acts downstream of ERK (MAPK1/ERK2 and MAPK3/ERK1) signaling and mediates mitogenic and stress-induced activation of the transcription factors CREB1, ETV1/ER81 and NR4A1/NUR77, regulates translation through RPS6 and EIF4B phosphorylation, and mediates cellular proliferation, survival, and differentiation by modulating mTOR …	Kinase	Tchem
n.c.	CCDC50	9606.ENSP00000376249	Coiled-coil domain containing 50	Other	Tbio
n.c.	GAPT	9606.ENSP00000379997	Protein GAPT; Negatively regulates B-cell proliferation following stimulation through the B-cell receptor. May play an important role in maintenance of marginal zone (MZ) B-cells (By similarity). ; Belongs to the GAPT family.	Other	Tbio
n.c.	CDH24	9606.ENSP00000380517	Cadherin-24; Cadherins are calcium-dependent cell adhesion proteins. They preferentially interact with themselves in a homophilic manner in connecting cells; cadherins may thus contribute to the sorting of heterogeneous cell types. Cadherin-24 mediate strong cell-cell adhesion.	Other	Tbio
n.c.	C6orf223	9606.ENSP00000426159	Uncharacterized protein C6orf223; Chromosome 6 open reading frame 223	Other	Tdark
n.c.	C4orf29	9606.ENSP00000496010	Protein ABHD18; Abhydrolase domain containing 18; Belongs to the AB hydrolase superfamily.	Other	Tdark
n.c.	MEX3B	9606.ENSP00000329918	RNA-binding protein MEX3B; RNA-binding protein. May be involved in post-transcriptional regulatory mechanisms.	Other	Tbio
n.c.	C16orf95	9606.ENSP00000455079	Uncharacterized protein C16orf95; Chromosome 16 open reading frame 95	Other	Tdark
n.c.	DDB2	9606.ENSP00000256996	DNA damage-binding protein 2; Required for DNA repair. Binds to DDB1 to form the UV-damaged DNA-binding protein complex (the UV-DDB complex). The UV-DDB complex may recognize UV-induced DNA damage and recruit proteins of the nucleotide excision repair pathway (the NER pathway) to initiate DNA repair. The UV-DDB complex preferentially binds to cyclobutane pyrimidine dimers (CPD), 6-4 photoproducts…	Other	Tbio
n.c.	FDXR	9606.ENSP00000416515	NADPH:adrenodoxin oxidoreductase, mitochondrial; Serves as the first electron transfer protein in all the mitochondrial P450 systems including cholesterol side chain cleavage in all steroidogenic tissues, steroid 11-beta hydroxylation in the adrenal cortex, 25-OH-vitamin D3-24 hydroxylation in the kidney, and sterol C- 27 hydroxylation in the liver.	Enzyme	Tbio
n.c.	RIMKLA	9606.ENSP00000414330	N-acetylaspartylglutamate synthase A; Catalyzes the synthesis of N-acetyl-L-aspartyl-L-glutamate (NAAG) and N-acetyl-L-aspartyl-L-glutamyl-L-glutamate. ; Belongs to the RimK family.	Enzyme	Tdark
n.c.	FOCAD	9606.ENSP00000369599	Focadhesin; Potential tumor suppressor in gliomas.	Other	Tbio
n.c.	PPP1R2P3	9606.ENSP00000490297	Protein phosphatase inhibitor 2 family member B; Inhibitor of protein-phosphatase 1.	Enzyme	Tdark
n.c.	NF2	9606.ENSP00000344666	Merlin; Probable regulator of the Hippo/SWH (Sav/Wts/Hpo) signaling pathway, a signaling pathway that plays a pivotal role in tumor suppression by restricting proliferation and promoting apoptosis. Along with WWC1 can synergistically induce the phosphorylation of LATS1 and LATS2 and can probably function in the regulation of the Hippo/SWH (Sav/Wts/Hpo) signaling pathway. May act as a membrane sta…	Other	Tbio
n.c.	TMED5	9606.ENSP00000359305	Transmembrane emp24 domain-containing protein 5; Potential role in vesicular protein trafficking, mainly in the early secretory pathway. Required for the maintenance of the Golgi apparatus; involved in protein exchange between Golgi stacks during assembly. Probably not required for COPI-vesicle-mediated retrograde transport.	Other	Tdark
n.c.	ATP6V1B2	9606.ENSP00000276390	V-type proton ATPase subunit B, brain isoform; Non-catalytic subunit of the peripheral V1 complex of vacuolar ATPase. V-ATPase is responsible for acidifying a variety of intracellular compartments in eukaryotic cells; Belongs to the ATPase alpha/beta chains family.	Enzyme	Tchem
n.c.	IL1RAP	9606.ENSP00000314807	Interleukin-1 receptor accessory protein; Coreceptor for IL1RL2 in the IL-36 signaling system (By similarity). Coreceptor with IL1R1 in the IL-1 signaling system. Associates with IL1R1 bound to IL1B to form the high affinity interleukin-1 receptor complex which mediates interleukin-1-dependent activation of NF-kappa-B and other pathways. Signaling involves the recruitment of adapter molecules suc…	Other	Tclin
n.c.	KIAA1324L	9606.ENSP00000413445	UPF0577 protein KIAA1324-like; Belongs to the UPF0577 family.	Other	Tdark
n.c.	LINC00998	9606.ENSP00000490095	Small integral membrane protein 30	Other	Tdark
n.c.	ITPRIPL1	9606.ENSP00000355121	Inositol 1,4,5-trisphosphate receptor-interacting protein-like 1; ITPRIP like 1	Other	Tdark
n.c.	GNB5	9606.ENSP00000261837	Guanine nucleotide-binding protein subunit beta-5; Enhances GTPase-activating protein (GAP) activity of regulator of G protein signaling (RGS) proteins, hence involved in the termination of the signaling initiated by the G protein coupled receptors (GPCRs) by accelerating the GTP hydrolysis on the G-alpha subunits, thereby promoting their inactivation (Probable). Increases RGS9 GTPase-activating …	Other	Tbio
n.c.	ARL3	9606.ENSP00000260746	ADP-ribosylation factor-like protein 3; Small GTP-binding protein which cycles between an inactive GDP-bound and an active GTP-bound form, and the rate of cycling is regulated by guanine nucleotide exchange factors (GEF) and GTPase- activating proteins (GAP) . Required for normal cytokinesis and cilia signaling . Requires assistance from GTPase-activating proteins (GAPs) like RP2 and PDE6D, in or…	Enzyme	Tbio
n.c.	S100PBP	9606.ENSP00000362574	S100P binding protein	Other	Tbio
n.c.	YWHAQ	9606.ENSP00000371267	14-3-3 protein theta; Adapter protein implicated in the regulation of a large spectrum of both general and specialized signaling pathways. Binds to a large number of partners, usually by recognition of a phosphoserine or phosphothreonine motif. Binding generally results in the modulation of the activity of the binding partner. Negatively regulates the kinase activity of PDPK1; Belongs to the 14-3…	Other	Tchem
n.c.	NR2C2AP	9606.ENSP00000402756	Nuclear receptor 2C2-associated protein; May act as a repressor of NR2C2-mediated transactivation by suppressing the binding between NR2C2/TR4 and the TR4-response element in target genes; Belongs to the NR2C2AP family.	Other	Tbio
n.c.	GLMN	9606.ENSP00000359385	Glomulin; [Isoform 1]: Regulatory component of cullin-RING-based SCF (SKP1-Cullin-F-box protein) E3 ubiquitin-protein ligase complexes . Inhibits E3 ubiquitin ligase activity by binding to RBX1 (via RING domain) and inhibiting its interaction with the E2 ubiquitin-conjugating enzyme CDC34 . Inhibits RBX1-mediated neddylation of CUL1 . Required for normal stability and normal cellular levels of ke…	Other	Tbio
n.c.	ILDR2	9606.ENSP00000271417	Immunoglobulin-like domain-containing receptor 2; May be involved in lipid homeostasis and ER stress pathways. ; Belongs to the immunoglobulin superfamily. LISCH7 family.	Other	Tdark
n.c.	RUFY3	9606.ENSP00000370394	Protein RUFY3; Plays a role in the generation of neuronal polarity formation and axon growth (By similarity). Implicated in the formation of a single axon by developing neurons (By similarity). May inhibit the formation of additional axons by inhibition of PI3K in minor neuronal processes (By similarity). Plays a role in the formation of F-actin- enriched protrusive structures at the cell periphe…	Other	Tbio
n.c.	VRK2	9606.ENSP00000408002	Serine/threonine-protein kinase VRK2; Serine/threonine kinase that regulates several signal transduction pathways. Isoform 1 modulates the stress response to hypoxia and cytokines, such as interleukin-1 beta (IL1B) and this is dependent on its interaction with MAPK8IP1, which assembles mitogen- activated protein kinase (MAPK) complexes. Inhibition of signal transmission mediated by the assembly o…	Kinase	Tbio
n.c.	WDR62	9606.ENSP00000384792	WD repeat-containing protein 62; Required for cerebral cortical development. Plays a role in neuronal proliferation and migration (PubMed:20890278, PubMed:20729831). Plays a role in mother-centriole-dependent centriole duplication; the function seems also to involve CEP152, CDK5RAP2 and CEP63 through a stepwise assembled complex at the centrosome that recruits CDK2 required for centriole duplicat…	Other	Tbio
n.c.	ZFP69B	9606.ENSP00000354547	Zinc finger protein 69 homolog B; May be involved in transcriptional regulation. Essential for Golgi structural integrity .	Transcription Factor	Tdark
n.c.	DPY30	9606.ENSP00000345837	Protein dpy-30 homolog; As part of the MLL1/MLL complex, involved in the methylation of histone H3 at 'Lys-4', particularly trimethylation. Histone H3 'Lys- 4' methylation represents a specific tag for epigenetic transcriptional activation. May play some role in histone H3 acetylation. In a teratocarcinoma cell, plays a crucial role in retinoic acid-induced differentiation along the neural lineag…	Other	Tbio
n.c.	MAPK9	9606.ENSP00000394560	Mitogen-activated protein kinase 9; Serine/threonine-protein kinase involved in various processes such as cell proliferation, differentiation, migration, transformation and programmed cell death. Extracellular stimuli such as proinflammatory cytokines or physical stress stimulate the stress- activated protein kinase/c-Jun N-terminal kinase (SAP/JNK) signaling pathway. In this cascade, two dual sp…	Kinase	Tchem
n.c.	AIDA	9606.ENSP00000339161	Axin interactor, dorsalization-associated protein; Acts as a ventralizing factor during embryogenesis. Inhibits axin-mediated JNK activation by binding axin and disrupting axin homodimerization. This in turn antagonizes a Wnt/beta-catenin- independent dorsalization pathway activated by AXIN/JNK-signaling (By similarity).	Other	Tbio
n.c.	MRM1	9606.ENSP00000481559	rRNA methyltransferase 1, mitochondrial; S-adenosyl-L-methionine-dependent 2'-O-ribose methyltransferase that catalyzes the formation of 2'-O-methylguanosine at position 1145 (Gm1145) in the 16S mitochondrial large subunit ribosomal RNA (mtLSU rRNA), a universally conserved modification in the peptidyl transferase domain of the mtLSU rRNA.	Enzyme	Tbio
n.c.	NREP	9606.ENSP00000378996	Neuronal regeneration-related protein; May have roles in neural function. Ectopic expression augments motility of gliomas. Promotes also axonal regeneration (By similarity). May also have functions in cellular differentiation (By similarity). Induces differentiation of fibroblast into myofibroblast and myofibroblast ameboid migration. Increases retinoic-acid regulation of lipid-droplet biogenesis…	Other	Tbio
n.c.	ZAK	9606.ENSP00000364361	Mitogen-activated protein kinase kinase kinase 20; Stress-activated component of a protein kinase signal transduction cascade. Regulates the JNK and p38 pathways. Part of a signaling cascade that begins with the activation of the adrenergic receptor ADRA1B and leads to the activation of MAPK14. Pro-apoptotic. Role in regulation of S and G2 cell cycle checkpoint by direct phosphorylation of CHEK2 …	Kinase	Tchem
n.c.	MYB	9606.ENSP00000339992	Transcriptional activator Myb; Transcriptional activator; DNA-binding protein that specifically recognize the sequence 5'-YAAC[GT]G-3'. Plays an important role in the control of proliferation and differentiation of hematopoietic progenitor cells.	Transcription Factor	Tbio
n.c.	NET1	9606.ENSP00000347134	Neuroepithelial cell-transforming gene 1 protein; Acts as guanine nucleotide exchange factor (GEF) for RhoA GTPase. May be involved in activation of the SAPK/JNK pathway Stimulates genotoxic stress-induced RHOB activity in breast cancer cells leading to their cell death.	Other	Tbio
n.c.	RNPEP	9606.ENSP00000295640	Aminopeptidase B; Exopeptidase which selectively removes arginine and/or lysine residues from the N-terminus of several peptide substrates including Arg(0)-Leu-enkephalin, Arg(0)-Met-enkephalin and Arg(-1)-Lys(0)- somatostatin-14. Can hydrolyze leukotriene A4 (LTA-4) into leukotriene B4 (LTB-4) (By similarity).	Enzyme	Tchem
n.c.	NAAA	9606.ENSP00000286733	N-acylethanolamine-hydrolyzing acid amidase subunit alpha; Degrades bioactive fatty acid amides to their corresponding acids, with the following preference: N-palmitoylethanolamine > N- myristoylethanolamine > N-lauroylethanolamine = N-stearoylethanolamine > N-arachidonoylethanolamine > N-oleoylethanolamine (PubMed:15655246, PubMed:17980170, PubMed:18793752, PubMed:30301806). Also exhibits weak h…	Enzyme	Tchem
n.c.	APBB1IP	9606.ENSP00000365411	Amyloid beta A4 precursor protein-binding family B member 1-interacting protein; Appears to function in the signal transduction from Ras activation to actin cytoskeletal remodeling. Suppresses insulin-induced promoter activities through AP1 and SRE. Mediates Rap1-induced adhesion; Belongs to the MRL family.	Other	Tbio
n.c.	AMN1	9606.ENSP00000281471	Protein AMN1 homolog; Antagonist of mitotic exit network 1 homolog	Other	Tbio
n.c.	C12orf29	9606.ENSP00000349358	Uncharacterized protein C12orf29; Chromosome 12 open reading frame 29	Other	Tdark
n.c.	ASNS	9606.ENSP00000377845	Asparagine synthetase	Enzyme	Tchem
n.c.	PRDX1	9606.ENSP00000262746	Peroxiredoxin-1; Thiol-specific peroxidase that catalyzes the reduction of hydrogen peroxide and organic hydroperoxides to water and alcohols, respectively. Plays a role in cell protection against oxidative stress by detoxifying peroxides and as sensor of hydrogen peroxide-mediated signaling events. Might participate in the signaling cascades of growth factors and tumor necrosis factor-alpha by r…	Other	Tchem
n.c.	DYNC1LI1	9606.ENSP00000273130	Cytoplasmic dynein 1 light intermediate chain 1; Acts as one of several non-catalytic accessory components of the cytoplasmic dynein 1 complex that are thought to be involved in linking dynein to cargos and to adapter proteins that regulate dynein function. Cytoplasmic dynein 1 acts as a motor for the intracellular retrograde motility of vesicles and organelles along microtubules. May play a role…	Other	Tbio
n.c.	FAM105A	9606.ENSP00000274217	Inactive ubiquitin thioesterase OTULINL; Lacks deubiquitinase activity; Belongs to the peptidase C65 family. Otulin subfamily.	Enzyme	Tbio
n.c.	MFSD4	9606.ENSP00000356115	Major facilitator superfamily domain containing 4A	Other	Tdark
n.c.	TGFBR2	9606.ENSP00000351905	TGF-beta receptor type-2; Transmembrane serine/threonine kinase forming with the TGF- beta type I serine/threonine kinase receptor, TGFBR1, the non- promiscuous receptor for the TGF-beta cytokines TGFB1, TGFB2 and TGFB3. Transduces the TGFB1, TGFB2 and TGFB3 signal from the cell surface to the cytoplasm and is thus regulating a plethora of physiological and pathological processes including cell c…	Kinase	Tchem
n.c.	CMC2	9606.ENSP00000219400	COX assembly mitochondrial protein 2 homolog; May be involved in cytochrome c oxidase biogenesis. ; Belongs to the CMC family.	Other	Tbio
n.c.	CHRNA6	9606.ENSP00000276410	Neuronal acetylcholine receptor subunit alpha-6; After binding acetylcholine, the AChR responds by an extensive change in conformation that affects all subunits and leads to opening of an ion-conducting channel across the plasma membrane; Belongs to the ligand-gated ion channel (TC 1.A.9) family. Acetylcholine receptor (TC 1.A.9.1) subfamily. Alpha-6/CHRNA6 sub- subfamily.	Ion Channel	Tchem
n.c.	NIPA2	9606.ENSP00000337618	Magnesium transporter NIPA2; Acts as a selective Mg(2+) transporter; Belongs to the NIPA family.	Other	Tbio
n.c.	TMEM106A	9606.ENSP00000483246	Transmembrane protein 106A; Activates macrophages and polarizes them into M1-like macrophages through the activation of the MAPK and NF-kappaB signaling pathway. Upon activation, upregulates the expression of CD80, CD86, CD69 and MHC II on macrophages, and induces the release of pro- inflammatory cytokines such as TNF, IL1B, IL6, CCL2 and nitric oxide (By similarity). May play a role in inhibitio…	Other	Tbio
n.c.	C17orf58	9606.ENSP00000402020	UPF0450 protein C17orf58; Chromosome 17 open reading frame 58	Other	Tdark
n.c.	HMGN5	9606.ENSP00000350848	High mobility group nucleosome-binding domain-containing protein 5; Preferentially binds to euchromatin and modulates cellular transcription by counteracting linker histone-mediated chromatin compaction; Belongs to the HMGN family.	Other	Tbio
n.c.	MAP6D1	9606.ENSP00000314560	MAP6 domain-containing protein 1; May have microtubule-stabilizing activity; Belongs to the STOP family.	Other	Tdark
n.c.	RCOR2	9606.ENSP00000301459	REST corepressor 2; May act as a component of a corepressor complex that represses transcription.	Transcription Factor	Tbio
n.c.	WDR76	9606.ENSP00000263795	WD repeat-containing protein 76; Specifically binds 5-hydroxymethylcytosine (5hmC), suggesting that it acts as a specific reader of 5hmC; Belongs to the WD repeat DDB2/WDR76 family.	Other	Tbio
n.c.	TMEM170B	9606.ENSP00000368737	Transmembrane protein 170B; Negatively regulates the canonical Wnt signaling in breast cancer cells. Exerts an inhibitory effect on breast cancer growth by inhibiting CTNNB1 stabilization and nucleus translocation, which reduces the activity of Wnt targets . ; Belongs to the TMEM170 family.	Other	Tdark
n.c.	LMNB1	9606.ENSP00000261366	Lamin-B1; Lamins are components of the nuclear lamina, a fibrous layer on the nucleoplasmic side of the inner nuclear membrane, which is thought to provide a framework for the nuclear envelope and may also interact with chromatin.	Other	Tbio
n.c.	QKI	9606.ENSP00000355094	Protein quaking; RNA-binding protein that plays a central role in myelinization . Binds to the 5'-NACUAAY-N(1,20)-UAAY- 3' RNA core sequence. Regulates target mRNA stability . In addition, acts by regulating pre-mRNA splicing, mRNA export and protein translation. Required to protect and promote stability of mRNAs such as MBP and CDKN1B. Regulator of oligodendrocyte differentiation and maturation …	Other	Tbio
n.c.	TP53INP2	9606.ENSP00000363943	Tumor protein p53-inducible nuclear protein 2; Dual regulator of transcription and autophagy. Positively regulates autophagy and is required for autophagosome formation and processing. May act as a scaffold protein that recruits MAP1LC3A, GABARAP and GABARAPL2 and brings them to the autophagosome membrane by interacting with VMP1 where, in cooperation with the BECN1-PI3-kinase class III complex, …	Other	Tbio
n.c.	NUCB2	9606.ENSP00000436455	Nucleobindin-2; Calcium-binding protein which may have a role in calcium homeostasis (By similarity). Acts as a non-receptor guanine nucleotide exchange factor which binds to and activates guanine nucleotide-binding protein (G-protein) alpha subunit GNAI3 (By similarity).	Other	Tbio
n.c.	IKZF4	9606.ENSP00000448419	Zinc finger protein Eos; DNA-binding protein that binds to the 5'GGGAATRCC-3' Ikaros- binding sequence. Transcriptional repressor. Interacts with SPI1 and MITF to repress transcription of the CTSK and ACP5 promoters via recruitment of corepressors SIN3A and CTBP2. May be involved in the development of central and peripheral nervous systems. Essential for the inhibitory function of regulatory T-ce…	Transcription Factor	Tbio
n.c.	RIMS3	9606.ENSP00000361769	Regulating synaptic membrane exocytosis protein 3; Regulates synaptic membrane exocytosis.	Other	Tbio
n.c.	JKAMP	9606.ENSP00000450749	JNK1/MAPK8-associated membrane protein; May be a regulator of the duration of MAPK8 activity in response to various stress stimuli. Facilitates degradation of misfolded endoplasmic reticulum (ER) luminal proteins through the recruitment of components of the proteasome and endoplasmic reticulum- associated degradation (ERAD) system (By similarity).	Other	Tbio
n.c.	DPYSL3	9606.ENSP00000343690	Dihydropyrimidinase-related protein 3; Necessary for signaling by class 3 semaphorins and subsequent remodeling of the cytoskeleton. Plays a role in axon guidance, neuronal growth cone collapse and cell migration (By similarity).	Enzyme	Tbio
n.c.	CLECL1	9606.ENSP00000483624	C-type lectin-like domain family 1; May function in mediating immune cell-cell interactions. May act as a T-cell costimulatory molecule, enhancing anti-CD3-induced proliferation. May play a role in the interaction of dendritic cells with T-cells and the cells of the adaptive immune response.	Other	Tbio
n.c.	SORT1	9606.ENSP00000256637	Sortilin; Functions as a sorting receptor in the Golgi compartment and as a clearance receptor on the cell surface. Required for protein transport from the Golgi apparatus to the lysosomes by a pathway that is independent of the mannose-6-phosphate receptor (M6PR). Also required for protein transport from the Golgi apparatus to the endosomes. Promotes neuronal apoptosis by mediating endocytosis o…	Other	Tchem
n.c.	DPY19L1	9606.ENSP00000308695	Probable C-mannosyltransferase DPY19L1; Probable C-mannosyltransferase that mediates C-mannosylation of tryptophan residues on target proteins.	Enzyme	Tdark
n.c.	PKIG	9606.ENSP00000361980	cAMP-dependent protein kinase inhibitor gamma; Extremely potent competitive inhibitor of cAMP-dependent protein kinase activity, this protein interacts with the catalytic subunit of the enzyme after the cAMP-induced dissociation of its regulatory chains; Belongs to the PKI family.	Enzyme	Tbio
n.c.	BNIP3	9606.ENSP00000357625	BCL2/adenovirus E1B 19 kDa protein-interacting protein 3; Apoptosis-inducing protein that can overcome BCL2 suppression. May play a role in repartitioning calcium between the two major intracellular calcium stores in association with BCL2. Involved in mitochondrial quality control via its interaction with SPATA18/MIEAP: in response to mitochondrial damage, participates in mitochondrial protein ca…	Other	Tbio
n.c.	ZNF628	9606.ENSP00000469591	Zinc finger protein 628; Transcription activator. Binds DNA on GT-box consensus sequence 5'-TTGGTT-3' (By similarity).	Transcription Factor	Tdark
n.c.	KLF6	9606.ENSP00000419923	Krueppel-like factor 6; Transcriptional activator (By similarity). Binds a GC box motif. Could play a role in B-cell growth and development.	Transcription Factor	Tbio
n.c.	KIAA1211	9606.ENSP00000264229	Capping protein inhibiting regulator of actin dynamics; Involved in epithelial cell integrity by acting on the maintenance of the actin cytoskeleton. Positively regulates the actin polymerization, by inhibiting the interaction of actin-capping proteins with actin.	Other	Tdark
n.c.	IER5	9606.ENSP00000356549	Immediate early response gene 5 protein; Plays a role as a transcription factor (PubMed:22132193, PubMed:25355627). Mediates positive transcriptional regulation of several chaperone genes during the heat shock response in a HSF1- dependent manner . Mediates negative transcriptional regulation of CDC25B expression . Plays a role in the dephosphorylation of the heat shock factor HSF1 and ribosomal …	Other	Tbio
n.c.	ULBP2	9606.ENSP00000356320	UL16-binding protein 2; Binds and activates the KLRK1/NKG2D receptor, mediating natural killer cell cytotoxicity.	Other	Tbio
n.c.	CKLF	9606.ENSP00000264001	Chemokine-like factor; May play an important role in inflammation and regeneration of skeletal muscle. Partly inhibited by interleukin 10.	Other	Tbio
n.c.	RBMS1	9606.ENSP00000294904	RNA-binding motif, single-stranded-interacting protein 1; Single-stranded DNA binding protein that interacts with the region upstream of the MYC gene. Binds specifically to the DNA sequence motif 5'-[AT]CT[AT][AT]T-3'. Probably has a role in DNA replication.	Other	Tbio
n.c.	CBX5	9606.ENSP00000209875	Chromobox protein homolog 5; Component of heterochromatin that recognizes and binds histone H3 tails methylated at 'Lys-9' (H3K9me), leading to epigenetic repression. In contrast, it is excluded from chromatin when 'Tyr-41' of histone H3 is phosphorylated (H3Y41ph). Can interact with lamin-B receptor (LBR). This interaction can contribute to the association of the heterochromatin with the inner n…	Epigenetic	Tbio
n.c.	FUT11	9606.ENSP00000361932	Alpha-(1,3)-fucosyltransferase 11; Probable fucosyltransferase.	Enzyme	Tbio
n.c.	ARHGAP19	9606.ENSP00000351333	Rho GTPase-activating protein 19; GTPase activator for the Rho-type GTPases by converting them to an inactive GDP-bound state.	Enzyme	Tbio
n.c.	JADE3	9606.ENSP00000481850	Protein Jade-3; Component of the HBO1 complex which has a histone H4-specific acetyltransferase activity, a reduced activity toward histone H3 and is responsible for the bulk of histone H4 acetylation in vivo.	Epigenetic	Tbio
n.c.	OSGIN2	9606.ENSP00000396445	Oxidative stress-induced growth inhibitor 2; May be involved in meiosis or the maturation of germ cells.	Other	Tbio
n.c.	SUB1	9606.ENSP00000265073	Activated RNA polymerase II transcriptional coactivator p15; General coactivator that functions cooperatively with TAFs and mediates functional interactions between upstream activators and the general transcriptional machinery. May be involved in stabilizing the multiprotein transcription complex. Binds single-stranded DNA. Also binds, in vitro, non-specifically to double-stranded DNA (ds DNA). E…	Transcription Factor	Tbio
n.c.	TMEM242	9606.ENSP00000383594	Transmembrane protein 242; Belongs to the TMEM242 family.	Other	Tdark
n.c.	EIF2S1	9606.ENSP00000256383	Eukaryotic translation initiation factor 2 subunit 1; Functions in the early steps of protein synthesis by forming a ternary complex with GTP and initiator tRNA. This complex binds to a 40S ribosomal subunit, followed by mRNA binding to form a 43S pre- initiation complex. Junction of the 60S ribosomal subunit to form the 80S initiation complex is preceded by hydrolysis of the GTP bound to eIF-2 a…	Other	Tbio
n.c.	PLCL2	9606.ENSP00000478458	Inactive phospholipase C-like protein 2; May play an role in the regulation of Ins(1,4,5)P3 around the endoplasmic reticulum.	Enzyme	Tbio
n.c.	SLC25A40	9606.ENSP00000344831	Solute carrier family 25 member 40	Transporter	Tdark
n.c.	ZEB2	9606.ENSP00000487174	Zinc finger E-box-binding homeobox 2; Transcriptional inhibitor that binds to DNA sequence 5'- CACCT-3' in different promoters. Represses transcription of E-cadherin.	Transcription Factor	Tbio
n.c.	RFK	9606.ENSP00000365926	Riboflavin kinase; Catalyzes the phosphorylation of riboflavin (vitamin B2) to form flavin-mononucleotide (FMN), hence rate-limiting enzyme in the synthesis of FAD. Essential for TNF-induced reactive oxygen species (ROS) production. Through its interaction with both TNFRSF1A and CYBA, physically and functionally couples TNFRSF1A to NADPH oxidase. TNF- activation of RFK may enhance the incorporati…	Enzyme	Tbio
n.c.	MORC3	9606.ENSP00000383333	MORC family CW-type zinc finger protein 3; Nuclear factor which forms MORC3-NBs (nuclear bodies) via an ATP-dependent mechanism . Sumoylated MORC3-NBs can also associate with PML-NBs . Recruits TP53 and SP100 to PML-NBs, thus regulating TP53 activity . Binds RNA in vitro . May be required for influenza A transcription during viral infection .	Other	Tbio
n.c.	LRRC8C	9606.ENSP00000359483	Volume-regulated anion channel subunit LRRC8C; Non-essential component of the volume-regulated anion channel (VRAC, also named VSOAC channel), an anion channel required to maintain a constant cell volume in response to extracellular or intracellular osmotic changes. The VRAC channel conducts iodide better than chloride and can also conduct organic osmolytes like taurine. Plays a redundant role in…	Other	Tbio
n.c.	TMEM41B	9606.ENSP00000433126	Transmembrane protein 41B; Required for normal motor neuron development (By similarity). Required for autophagosome formation . ; Belongs to the TMEM41 family.	Other	Tbio
n.c.	SP4	9606.ENSP00000222584	Transcription factor Sp4; Binds to GT and GC boxes promoters elements. Probable transcriptional activator.	Transcription Factor	Tbio
n.c.	PLEKHH3	9606.ENSP00000468678	Pleckstrin homology, MyTH4 and FERM domain containing H3	Other	Tdark
n.c.	FBXO36	9606.ENSP00000283946	F-box only protein 36; Substrate-recognition component of the SCF (SKP1-CUL1-F-box protein)-type E3 ubiquitin ligase complex.	Other	Tdark
n.c.	PTCD2	9606.ENSP00000370013	Pentatricopeptide repeat-containing protein 2, mitochondrial; Involved in mitochondrial RNA maturation and mitochondrial respiratory chain function.	Other	Tdark
n.c.	COQ2	9606.ENSP00000310873	4-hydroxybenzoate polyprenyltransferase, mitochondrial; Catalyzes the prenylation of para-hydroxybenzoate (PHB) with an all-trans polyprenyl group. Mediates the second step in the final reaction sequence of coenzyme Q (CoQ) biosynthesis, which is the condensation of the polyisoprenoid side chain with PHB, generating the first membrane-bound Q intermediate. ECO:0000269|PubMed:15153069, ECO:0000269…	Enzyme	Tbio
n.c.	ACOT7	9606.ENSP00000367086	Cytosolic acyl coenzyme A thioester hydrolase; Acyl-CoA thioesterases are a group of enzymes that catalyze the hydrolysis of acyl-CoAs to the free fatty acid and coenzyme A (CoASH), providing the potential to regulate intracellular levels of acyl-CoAs, free fatty acids and CoASH . Acyl-coenzyme A thioesterase 7/ACOT7 preferentially hydrolyzes palmitoyl-CoA, but has a broad specificity acting on o…	Enzyme	Tbio
n.c.	PTPN1	9606.ENSP00000360683	Tyrosine-protein phosphatase non-receptor type 1; Tyrosine-protein phosphatase which acts as a regulator of endoplasmic reticulum unfolded protein response. Mediates dephosphorylation of EIF2AK3/PERK; inactivating the protein kinase activity of EIF2AK3/PERK. May play an important role in CKII- and p60c- src-induced signal transduction cascades. May regulate the EFNA5-EPHA3 signaling pathway which…	Enzyme	Tchem
n.c.	C4orf33	9606.ENSP00000281146	UPF0462 protein C4orf33; Chromosome 4 open reading frame 33	Other	Tdark
n.c.	RBBP6	9606.ENSP00000317872	E3 ubiquitin-protein ligase RBBP6; E3 ubiquitin-protein ligase which promotes ubiquitination of YBX1, leading to its degradation by the proteasome . May play a role as a scaffold protein to promote the assembly of the p53/TP53-MDM2 complex, resulting in increase of MDM2-mediated ubiquitination and degradation of p53/TP53; may function as negative regulator of p53/TP53, leading to both apoptosis a…	Enzyme	Tbio
n.c.	DNMT3B	9606.ENSP00000328547	DNA (cytosine-5)-methyltransferase 3B; Required for genome-wide de novo methylation and is essential for the establishment of DNA methylation patterns during development. DNA methylation is coordinated with methylation of histones. May preferentially methylates nucleosomal DNA within the nucleosome core region. May function as transcriptional co-repressor by associating with CBX4 and independentl…	Epigenetic	Tchem
n.c.	C19orf47	9606.ENSP00000463159	Uncharacterized protein C19orf47; Chromosome 19 open reading frame 47	Other	Tdark
n.c.	CCSER2	9606.ENSP00000361160	Serine-rich coiled-coil domain-containing protein 2; Microtubule-binding protein which might play a role in microtubule bundling.	Other	Tdark
n.c.	SAE1	9606.ENSP00000270225	SUMO-activating enzyme subunit 1, N-terminally processed; The heterodimer acts as an E1 ligase for SUMO1, SUMO2, SUMO3, and probably SUMO4. It mediates ATP-dependent activation of SUMO proteins followed by formation of a thioester bond between a SUMO protein and a conserved active site cysteine residue on UBA2/SAE2. ECO:0000269|PubMed:11451954, ECO:0000269|PubMed:11481243, ECO:0000269|PubMed:1566…	Other	Tbio
n.c.	KIAA1841	9606.ENSP00000385579	Uncharacterized protein KIAA1841; KIAA1841	Other	Tdark
n.c.	CEBPB	9606.ENSP00000305422	CCAAT/enhancer-binding protein beta; Important transcription factor regulating the expression of genes involved in immune and inflammatory responses (PubMed:1741402, PubMed:9374525, PubMed:12048245, PubMed:18647749). Plays also a significant role in adipogenesis, as well as in the gluconeogenic pathway, liver regeneration, and hematopoiesis. The consensus recognition site is 5'-T[TG]NNGNAA[TG]-3'…	Transcription Factor	Tbio
n.c.	CSTF2	9606.ENSP00000387996	Cleavage stimulation factor subunit 2; One of the multiple factors required for polyadenylation and 3'-end cleavage of mammalian pre-mRNAs. This subunit is directly involved in the binding to pre-mRNAs (By similarity).	Other	Tbio
n.c.	SPTBN1	9606.ENSP00000349259	Spectrin beta chain, non-erythrocytic 1; Fodrin, which seems to be involved in secretion, interacts with calmodulin in a calcium-dependent manner and is thus candidate for the calcium-dependent movement of the cytoskeleton at the membrane.	Other	Tbio
n.c.	ATP2A2	9606.ENSP00000440045	Sarcoplasmic/endoplasmic reticulum calcium ATPase 2; This magnesium-dependent enzyme catalyzes the hydrolysis of ATP coupled with the translocation of calcium from the cytosol to the sarcoplasmic reticulum lumen. Isoform 2 is involved in the regulation of the contraction/relaxation cycle . Acts as a regulator of TNFSF11-mediated Ca(2+) signaling pathways via its interaction with TMEM64 which is c…	Transporter	Tchem

## Sheet: Table S6B
Table S6B: STRING analysis of significantly up-regulated genes in 2 day rapamycin treated SU-DHL-4 cells
MCL cluster number (n.c. no cluster assigned)	Regulator (Repressor)	STRING ID	STRING description	STRING Family	STRING Development level
1	AICDA	9606.ENSP00000229335	Single-stranded DNA cytosine deaminase; Single-stranded DNA-specific cytidine deaminase. Involved in somatic hypermutation (SHM), gene conversion, and class-switch recombination (CSR) in B-lymphocytes by deaminating C to U during transcription of Ig-variable (V) and Ig-switch (S) region DNA. Required for several crucial steps of B-cell terminal differentiation necessary for efficient antibody res…	Enzyme	Tbio
1	CD82	9606.ENSP00000227155	CD82 antigen; Associates with CD4 or CD8 and delivers costimulatory signals for the TCR/CD3 pathway; Belongs to the tetraspanin (TM4SF) family.	Other	Tbio
1	CD97	9606.ENSP00000242786	CD97 antigen subunit alpha; Receptor potentially involved in both adhesion and signaling processes early after leukocyte activation. Plays an essential role in leukocyte migration (By similarity); Belongs to the G-protein coupled receptor 2 family. LN-TM7 subfamily.	GPCR	Tbio
1	CD48	9606.ENSP00000484431	CD48 antigen; Ligand for CD2. Might facilitate interaction between activated lymphocytes. Probably involved in regulating T-cell activation.	Other	Tbio
1	TNFSF9	9606.ENSP00000245817	Tumor necrosis factor ligand superfamily member 9; Cytokine that binds to TNFRSF9. Induces the proliferation of activated peripheral blood T-cells. May have a role in activation- induced cell death (AICD). May play a role in cognate interactions between T-cells and B-cells/macrophages; Belongs to the tumor necrosis factor family.	Other	Tbio
1	MYBL1	9606.ENSP00000429633	Myb-related protein A; Transcription factor that specifically recognizes the sequence 5'-YAAC[GT]G-3' . Acts as a master regulator of male meiosis by promoting expression of piRNAs: activates expression of both piRNA precursor RNAs and expression of protein-coding genes involved in piRNA metabolism (By similarity). The piRNA metabolic process mediates the repression of transposable elements durin…	Transcription Factor	Tbio
1	FCRL2	9606.ENSP00000355157	Fc receptor-like protein 2; May have an regulatory role in normal and neoplastic B cell development.	Other	Tbio
1	ZMIZ1	9606.ENSP00000334474	Zinc finger MIZ domain-containing protein 1; Acts as transcriptional coactivator. Increases ligand- dependent transcriptional activity of AR and promotes AR sumoylation. The stimulation of AR activity is dependent upon sumoylation . Also functions as a transcriptional coactivator in the TGF-beta signaling pathway by increasing the activity of the SMAD3/SMAD4 transcriptional complex . Involved in …	Transcription Factor	Tbio
1	BMF	9606.ENSP00000346697	Bcl-2-modifying factor; May play a role in apoptosis. Isoform 1 seems to be the main initiator.	Other	Tbio
1	CD86	9606.ENSP00000332049	T-lymphocyte activation antigen CD86; Receptor involved in the costimulatory signal essential for T-lymphocyte proliferation and interleukin-2 production, by binding CD28 or CTLA-4. May play a critical role in the early events of T-cell activation and costimulation of naive T-cells, such as deciding between immunity and anergy that is made by T-cells within 24 hours after activation. Isoform 2 in…	Other	Tclin
1	PXDNL	9606.ENSP00000348645	Peroxidasin-like protein; [Isoform PMR1]: Endonuclease selectively degrading some target mRNAs while they are engaged by translating ribosomes, among which albumin and beta-globin mRNAs.	Other	Tbio
1	AIM2	9606.ENSP00000357112	Interferon-inducible protein AIM2; Involved in innate immune response by recognizing cytosolic double-stranded DNA and inducing caspase-1-activating inflammasome formation in macrophages. Upon binding to DNA is thought to undergo oligomerization and to associate with PYCARD initiating the recruitment of caspase-1 precusrsor and processing of interleukin-1 beta and interleukin-18. Detects cytosoli…	Other	Tbio
1	CR2	9606.ENSP00000356024	Complement receptor type 2; Receptor for complement C3, for the Epstein-Barr virus on human B-cells and T-cells and for HNRNPU . Participates in B lymphocytes activation .	Other	Tbio
1	LILRB1	9606.ENSP00000315997	Leukocyte immunoglobulin-like receptor subfamily B member 1; Receptor for class I MHC antigens. Recognizes a broad spectrum of HLA-A, HLA-B, HLA-C, HLA-G and HLA-F alleles . Receptor for H301/UL18, a human cytomegalovirus class I MHC homolog. Ligand binding results in inhibitory signals and down-regulation of the immune response. Engagement of LILRB1 present on natural killer cells or T-cells by …	Other	Tbio
1	FOXO1	9606.ENSP00000368880	Forkhead box protein O1; Transcription factor that is the main target of insulin signaling and regulates metabolic homeostasis in response to oxidative stress. Binds to the insulin response element (IRE) with consensus sequence 5'-TT[G/A]TTTTG-3' and the related Daf-16 family binding element (DBE) with consensus sequence 5'-TT[G/A]TTTAC-3'. Activity suppressed by insulin. Main regulator of redox …	Transcription Factor	Tbio
1	LCK	9606.ENSP00000477713	Tyrosine-protein kinase Lck; Non-receptor tyrosine-protein kinase that plays an essential role in the selection and maturation of developing T-cells in the thymus and in the function of mature T-cells. Plays a key role in T- cell antigen receptor (TCR)-linked signal transduction pathways. Constitutively associated with the cytoplasmic portions of the CD4 and CD8 surface receptors. Association of …	Kinase	Tclin
1	KLF13	9606.ENSP00000302456	Krueppel-like factor 13; Represses transcription by binding to the BTE site, a GC-rich DNA element, in competition with the activator SP1. It also represses transcription by interacting with the corepressor Sin3A and HDAC1. Activates RANTES expression in T-cells; Belongs to the Sp1 C2H2-type zinc-finger protein family.	Transcription Factor	Tbio
1	TAGAP	9606.ENSP00000356033	T-cell activation Rho GTPase-activating protein; May function as a GTPase-activating protein and may play important roles during T-cell activation.	Enzyme	Tbio
1	CD38	9606.ENSP00000226279	ADP-ribosyl cyclase/cyclic ADP-ribose hydrolase 1; Synthesizes the second messengers cyclic ADP-ribose and nicotinate-adenine dinucleotide phosphate, the former a second messenger for glucose-induced insulin secretion. Also has cADPr hydrolase activity. Also moonlights as a receptor in cells of the immune system.	Enzyme	Tclin
1	TRAF5	9606.ENSP00000261464	TNF receptor-associated factor 5; Adapter protein and signal transducer that links members of the tumor necrosis factor receptor family to different signaling pathways by association with the receptor cytoplasmic domain and kinases. Mediates activation of NF-kappa-B and probably JNK. Seems to be involved in apoptosis. Plays a role in mediating activation of NF- kappa-B by EIF2AK2/PKR.	Other	Tbio
1	KIAA1143	9606.ENSP00000296121	Uncharacterized protein KIAA1143; KIAA1143	Other	Tdark
1	AKNA	9606.ENSP00000303769	Microtubule organization protein AKNA; Centrosomal protein that plays a key role in cell delamination by regulating microtubule organization (By similarity). Required for the delamination and retention of neural stem cells from the subventricular zone during neurogenesis (By similarity). Also regulates the epithelial-to-mesenchymal transition in other epithelial cells (By similarity). Acts by inc…	Other	Tbio
1	TNFSF15	9606.ENSP00000363157	Tumor necrosis factor ligand superfamily member 15, membrane form; Receptor for TNFRSF25 and TNFRSF6B. Mediates activation of NF-kappa-B. Inhibits vascular endothelial growth and angiogenesis (in vitro). Promotes activation of caspases and apoptosis. ; Belongs to the tumor necrosis factor family.	Other	Tbio
1	SKIL	9606.ENSP00000415243	Ski-like protein; May have regulatory role in cell division or differentiation in response to extracellular signals; Belongs to the SKI family.	Other	Tbio
1	FCRL1	9606.ENSP00000357158	Fc receptor-like protein 1; May function as an activating coreceptor in B-cells. May function in B-cells activation and differentiation.	Other	Tbio
1	USF2	9606.ENSP00000222305	Upstream stimulatory factor 2; Transcription factor that binds to a symmetrical DNA sequence (E-boxes) (5'-CACGTG-3') that is found in a variety of viral and cellular promoters.	Transcription Factor	Tbio
1	FCRL5	9606.ENSP00000354691	Fc receptor-like protein 5; May be involved in B-cell development and differentiation in peripheral lymphoid organs and may be useful markers of B-cell stages. May have an immunoregulatory role in marginal zone B-cells.	Other	Tbio
1	CHN2	9606.ENSP00000222792	Beta-chimaerin; GTPase-activating protein for p21-rac. Insufficient expression of beta-2 chimaerin is expected to lead to higher Rac activity and could therefore play a role in the progression from low- grade to high-grade tumors.	Other	Tbio
1	ITGAD	9606.ENSP00000373854	Integrin alpha-D; Integrin alpha-D/beta-2 is a receptor for ICAM3 and VCAM1. May play a role in the atherosclerotic process such as clearing lipoproteins from plaques and in phagocytosis of blood-borne pathogens, particulate matter, and senescent erythrocytes from the blood.	Other	Tbio
1	CD27	9606.ENSP00000266557	CD27 antigen; Receptor for CD70/CD27L. May play a role in survival of activated T-cells. May play a role in apoptosis through association with SIVA1.	Other	Tbio
1	BRSK1	9606.ENSP00000310649	Serine/threonine-protein kinase BRSK1; Serine/threonine-protein kinase that plays a key role in polarization of neurons and centrosome duplication. Phosphorylates CDC25B, CDC25C, MAPT/TAU, RIMS1, TUBG1, TUBG2 and WEE1. Following phosphorylation and activation by STK11/LKB1, acts as a key regulator of polarization of cortical neurons, probably by mediating phosphorylation of microtubule-associated…	Kinase	Tchem
1	CARD11	9606.ENSP00000380150	Caspase recruitment domain-containing protein 11; Involved in the costimulatory signal essential for T-cell receptor (TCR)-mediated T-cell activation. Its binding to DPP4 induces T-cell proliferation and NF-kappa-B activation in a T-cell receptor/CD3-dependent manner. Activates NF-kappa-B via BCL10 and IKK. Stimulates the phosphorylation of BCL10. Also activates the TORC1 signaling pathway. ECO:0…	Enzyme	Tbio
1	ZNF490	9606.ENSP00000311521	Zinc finger protein 490; May be involved in transcriptional regulation.	Transcription Factor	Tdark
1	CTSS	9606.ENSP00000357981	Cathepsin S; Thiol protease. Key protease responsible for the removal of the invariant chain from MHC class II molecules. The bond-specificity of this proteinase is in part similar to the specificities of cathepsin L.	Enzyme	Tchem
1	CYTH4	9606.ENSP00000248901	Cytohesin-4; Promotes guanine-nucleotide exchange on ARF1 and ARF5. Promotes the activation of ARF factors through replacement of GDP with GTP.	Other	Tbio
1	MS4A1	9606.ENSP00000433277	B-lymphocyte antigen CD20; B-lymphocyte-specific membrane protein that plays a role in the regulation of cellular calcium influx necessary for the development, differentiation, and activation of B-lymphocytes . Functions as a store-operated calcium (SOC) channel component promoting calcium influx after activation by the B-cell receptor/BCR (PubMed:7684739, PubMed:12920111, PubMed:18474602). ECO:0…	Other	Tclin
1	CD37	9606.ENSP00000325708	Leukocyte antigen CD37; CD37 molecule	Other	Tbio
1	BIRC7	9606.ENSP00000217169	Baculoviral IAP repeat-containing protein 7 30kDa subunit; Apoptotic regulator capable of exerting proapoptotic and anti-apoptotic activities and plays crucial roles in apoptosis, cell proliferation, and cell cycle control. Its anti-apoptotic activity is mediated through the inhibition of CASP3, CASP7 and CASP9, as well as by its E3 ubiquitin-protein ligase activity. As it is a weak caspase inhib…	Other	Tchem
1	NFKBID	9606.ENSP00000380109	NF-kappa-B inhibitor delta; Regulates the expression of IL-2, IL-6, and other cytokines through regulation on NF-kappa-B activity. Functions in the regulation of inflammatory responses. Involved in the induction of T helper 17 cells (Th17) differentiation upon recognition of antigen by T cell antigen receptor (TCR). May also regulate TCR-induced negative selection of thymocytes.	Other	Tbio
1	SUPT3H	9606.ENSP00000360515	Transcription initiation protein SPT3 homolog; Probable transcriptional activator.	Other	Tbio
1	TP53INP1	9606.ENSP00000344215	Tumor protein p53-inducible nuclear protein 1; Antiproliferative and proapoptotic protein involved in cell stress response which acts as a dual regulator of transcription and autophagy. Acts as a positive regulator of autophagy. In response to cellular stress or activation of autophagy, relocates to autophagosomes where it interacts with autophagosome-associated proteins GABARAP, GABARAPL1/L2, MA…	Other	Tbio
1	NR4A1	9606.ENSP00000440864	Nuclear receptor subfamily 4 group A member 1; Orphan nuclear receptor. May act concomitantly with NURR1 in regulating the expression of delayed-early genes during liver regeneration. Binds the NGFI-B response element (NBRE) 5'-AAAAGGTCA-3' (By similarity). May inhibit NF-kappa-B transactivation of IL2. Participates in energy homeostasis by sequestrating the kinase STK11 in the nucleus, thereby a…	Nuclear Receptor	Tchem
1	LY9	9606.ENSP00000263285	T-lymphocyte surface antigen Ly-9; Self-ligand receptor of the signaling lymphocytic activation molecule (SLAM) family. SLAM receptors triggered by homo- or heterotypic cell-cell interactions are modulating the activation and differentiation of a wide variety of immune cells and thus are involved in the regulation and interconnection of both innate and adaptive immune response. Activities are con…	Other	Tbio
1	IL4R	9606.ENSP00000379111	Soluble interleukin-4 receptor subunit alpha; Receptor for both interleukin 4 and interleukin 13. Couples to the JAK1/2/3-STAT6 pathway. The IL4 response is involved in promoting Th2 differentiation. The IL4/IL13 responses are involved in regulating IgE production and, chemokine and mucus production at sites of allergic inflammation. In certain cell types, can signal through activation of insulin…	Other	Tclin
1	BTK	9606.ENSP00000483570	Tyrosine-protein kinase BTK; Non-receptor tyrosine kinase indispensable for B lymphocyte development, differentiation and signaling. Binding of antigen to the B-cell antigen receptor (BCR) triggers signaling that ultimately leads to B-cell activation. After BCR engagement and activation at the plasma membrane, phosphorylates PLCG2 at several sites, igniting the downstream signaling pathway throug…	Kinase	Tclin
[truncated: 1,081 more rows]
