# Supplementary material for: Biphasic control of the B cell transcriptome by mTORC1 and GSK3
Source: Cell Rep. Author manuscript; Available in PMC 2025 Nov 7. (PMC12594101; doi:10.1016/j.celrep.2025.116361)
Supplement: 11 [file NIHMS2120106-supplement-11.xlsx]

## Sheet: Table S7A
Table S7A: Global proteomic profiling in SU-DHL-4 cells treated with either rapamycin or DMSO for 1 or 2 days
sortID	Accession	GenSymbol	Protein names	Protein families	Cross-reference (KEGG)	Cross-reference (UniPathway)	Cross-reference (Reactome)	Cross-reference (PANTHER)	PW-V6-ID	Selective growth advantage	Core pathway	Pathway	Sub-pathway1	Description	# PSMs	# Unique Peptides	# AAs	MW [kDa]	calc. pI	Score Sequest HT: Sequest HT	# Peptides (by Search Engine): Sequest HT	# Razor Peptides	DMSO1	DMSO2	DMSO3	Rapamycin24h1	Rapamycin24h2	Rapamycin24h3	Rapamycin48h1	Rapamycin48h2	Rapamycin48h3	DMSO(Ave)	Rapamycin24h (Ave)	Rapamycin48h (Ave)	Ratio (Rapamycin24h vs DMSO)	T-Test (Rapamycin24h vs DMSO)	Log2-Ratio (Rapamycin24h vs DMSO)	log10- T-Test (Rapamycin24h vs DMSO)	Call(Ratio (Rapamycin24h vs DMSO) >0.25,p<0.05)	Ratio (Rapamycin48h vs DMSO)	T-Test (Rapamycin48h vs DMSO)	Log2-Ratio (Rapamycin48h vs DMSO)	log10- T-Test (Rapamycin48h vs DMSO)	Call(Ratio (Rapamycin48h vs DMSO) >0.25,p<0.05)	Ratio (Rapamycin48h vs 24h)	T-Test (Rapamycin48h vs 24h)	Log2-Ratio (Rapamycin48h vs 24h)	log10- T-Test (Rapamycin48h vs 24h)	Call(Ratio (Rapamycin48h vs 24h) >0.25,p<0.05)
2196	P60709	ACTB	Actin, cytoplasmic 1 (Beta-actin) [Cleaved into: Actin, cytoplasmic 1, N-terminally processed]	Actin family	hsa:60;		R-HSA-1445148;R-HSA-190873;R-HSA-196025;R-HSA-2029482;R-HSA-3214847;R-HSA-389957;R-HSA-390450;R-HSA-3928662;R-HSA-3928665;R-HSA-418990;R-HSA-437239;R-HSA-4420097;R-HSA-445095;R-HSA-446353;R-HSA-5250924;R-HSA-5626467;R-HSA-5663213;R-HSA-5663220;R-HSA-5674135;R-HSA-5689603;R-HSA-5696394;R-HSA-6802946;R-HSA-6802948;R-HSA-6802952;R-HSA-6802955;R-HSA-8856828;R-HSA-9649948;R-HSA-983231;	PTHR11937;	1	Cell Survival	Housekeeping	Housekeeping	Inflammation signaling pathway	Actin, cytoplasmic 1 OS=Homo sapiens OX=9606 GN=ACTB PE=1 SV=1	1064	1	375	41.7	5.48	4471.37	32	62	0.866551	0.868836	0.872596	1.01904	1.04341	1.03597	1.09622	1.11478	1.06273	0.869327	1.03281	1.09124	1.18805	2.5149e-05	0.248598	4.59948		1.25527	0.000132432	0.328001	3.87801	2	1.05658	0.025629	0.0794026	1.59127
474	P63261	ACTG	Actin, cytoplasmic 2 (Gamma-actin) [Cleaved into: Actin, cytoplasmic 2, N-terminally processed]	Actin family	hsa:71;		R-HSA-1445148;R-HSA-190873;R-HSA-196025;R-HSA-2029482;R-HSA-3928662;R-HSA-3928665;R-HSA-418990;R-HSA-437239;R-HSA-4420097;R-HSA-445095;R-HSA-446353;R-HSA-5626467;R-HSA-5663213;R-HSA-5663220;R-HSA-5674135;R-HSA-6802946;R-HSA-6802948;R-HSA-6802952;R-HSA-6802955;R-HSA-8856828;R-HSA-9649948;	PTHR11937;	2	Cell Survival	Housekeeping	Housekeeping	Inflammation signaling pathway	Actin, cytoplasmic 2 OS=Homo sapiens OX=9606 GN=ACTG1 PE=1 SV=1	1063	1	375	41.8	5.48	4468.06	32	0	1.05243	1.04948	1.1298	0.994279	1.0462	0.967621	1.0493	1.00566	1.03501	1.07724	1.0027	1.02999	0.930807	0.100118	-0.103446	0.999487		0.95614	0.181695	-0.0647066	0.740658		1.02722	0.35978	0.0387392	0.443963
2089	P68032	ACTC	Actin, alpha cardiac muscle 1 (Alpha-cardiac actin) [Cleaved into: Actin, alpha cardiac muscle 1, intermediate form]	Actin family	hsa:70;		R-HSA-390522;	PTHR11937;	4	Cell Survival	Housekeeping	Housekeeping	Inflammation signaling pathway	Actin, alpha cardiac muscle 1 OS=Homo sapiens OX=9606 GN=ACTC1 PE=1 SV=1	653	6	377	42	5.39	2084.04	26	0	0.869859	0.859601	0.86013	1.02727	1.05594	1.03716	1.09968	1.1043	1.06683	0.863197	1.04012	1.09027	1.20497	4.02805e-05	0.268993	4.39491		1.26306	4.99541e-05	0.336923	4.30143	2	1.04821	0.0257681	0.0679302	1.58892
5202	Q92747	ARC1A	Actin-related protein 2/3 complex subunit 1A (SOP2-like protein)	WD repeat ARPC1 family	hsa:10552;		R-HSA-2029482;R-HSA-3928662;R-HSA-5663213;R-HSA-8856828;	PTHR10709;PTHR10709:SF11;	7	Cell Survival	Housekeeping	Housekeeping	Inflammation signaling pathway	Actin-related protein 2/3 complex subunit 1A OS=Homo sapiens OX=9606 GN=ARPC1A PE=2 SV=2	10	7	370	41.5	8.18	21.71	8	0	0.941647	0.963045	0.960184	1.03884	1.00635	1.00599	1.03083	0.962981	1.0404	0.954959	1.01706	1.0114	1.06503	0.00830759	0.0908941	2.08053		1.05911	0.0892881	0.0828498	1.04921		0.99444	0.842568	-0.00804426	0.0743953
5992	O15143	ARC1B	Actin-related protein 2/3 complex subunit 1B (Arp2/3 complex 41 kDa subunit) (p41-ARC)	WD repeat ARPC1 family	hsa:10095;		R-HSA-2029482;R-HSA-3928662;R-HSA-5663213;	PTHR10709;PTHR10709:SF10;	8	Cell Survival	Housekeeping	Housekeeping	Inflammation signaling pathway	Actin-related protein 2/3 complex subunit 1B OS=Homo sapiens OX=9606 GN=ARPC1B PE=1 SV=3	36	14	372	40.9	8.35	138.19	15	1	0.894277	0.899216	0.897152	1.03275	0.984531	1.0281	1.05485	1.06404	1.04624	0.896882	1.01513	1.05505	1.13184	0.00155626	0.178672	2.80792		1.17635	7.7009e-06	0.234316	5.11346		1.03932	0.0693239	0.0556433	1.15912
5931	P61160	ARP2	Actin-related protein 2 (Actin-like protein 2)	Actin family, ARP2 subfamily	hsa:10097;		R-HSA-2029482;R-HSA-3928662;R-HSA-5663213;R-HSA-6798695;R-HSA-8856828;	PTHR11937;PTHR11937:SF149;	9	Cell Survival	Housekeeping	Housekeeping	Cadherin signaling pathway	Actin-related protein 2 OS=Homo sapiens OX=9606 GN=ACTR2 PE=1 SV=1	56	12	394	44.7	6.74	223	12	0	0.940097	0.958579	0.972565	1.02641	1.05311	1.02391	1.06181	0.994856	1.046	0.95708	1.03448	1.03422	1.08087	0.0042893	0.112191	2.36761		1.0806	0.025782	0.111832	1.58868		0.999751	0.991312	-0.00035966	0.00378948
6236	P61158	ARP3	Actin-related protein 3 (Actin-like protein 3)	Actin family, ARP3 subfamily	hsa:10096;		R-HSA-2029482;R-HSA-3928662;R-HSA-5663213;R-HSA-8856828;	PTHR11937;PTHR11937:SF175;	10	Cell Survival	Housekeeping	Housekeeping	Cell motility	Actin-related protein 3 OS=Homo sapiens OX=9606 GN=ACTR3 PE=1 SV=3	83	18	418	47.3	5.88	309.24	22	4	0.90718	0.905077	0.912057	1.01297	1.01446	1.02731	1.05614	1.09369	1.03724	0.908105	1.01825	1.06236	1.12129	2.51479e-05	0.165156	4.5995		1.16986	0.000766928	0.226337	3.11525		1.04332	0.062376	0.0611805	1.20498
6098	O15144	ARPC2	Actin-related protein 2/3 complex subunit 2 (Arp2/3 complex 34 kDa subunit) (p34-ARC)	ARPC2 family	hsa:10109;		R-HSA-2029482;R-HSA-3928662;R-HSA-5663213;R-HSA-8856828;	PTHR12058;	11	Cell Survival	Housekeeping	Housekeeping	Inflammation signaling pathway	Actin-related protein 2/3 complex subunit 2 OS=Homo sapiens OX=9606 GN=ARPC2 PE=1 SV=1	43	15	300	34.3	7.36	148.18	15	0	0.911254	0.927235	0.911554	1.06638	1.0582	1.06136	1.13109	0.881815	1.11636	0.916681	1.06198	1.04309	1.15851	1.49655e-05	0.212268	4.82491		1.1379	0.193293	0.18637	0.713785		0.982209	0.826563	-0.0258978	0.0827243
6536	O15145	ARPC3	Actin-related protein 2/3 complex subunit 3 (Arp2/3 complex 21 kDa subunit) (p21-ARC)	ARPC3 family	hsa:10094;		R-HSA-2029482;R-HSA-3928662;R-HSA-5663213;R-HSA-8856828;	PTHR12391;	12	Cell Survival	Housekeeping	Housekeeping	Inflammation signaling pathway	Actin-related protein 2/3 complex subunit 3 OS=Homo sapiens OX=9606 GN=ARPC3 PE=1 SV=3	20	9	178	20.5	8.59	68.46	9	0	0.952417	0.894723	0.902599	0.985928	1.00793	1.03006	1.0637	1.17875	1.04277	0.91658	1.00797	1.09507	1.09971	0.0144376	0.137125	1.8405		1.19474	0.0177999	0.256696	1.74958		1.08641	0.119793	0.119571	0.921569
5894	P59998	ARPC4	Actin-related protein 2/3 complex subunit 4 (Arp2/3 complex 20 kDa subunit) (p20-ARC)	ARPC4 family	hsa:10093;		R-HSA-2029482;R-HSA-3928662;R-HSA-5663213;R-HSA-8856828;	PTHR22629;	13	Cell Survival	Housekeeping	Housekeeping	Inflammation signaling pathway	Actin-related protein 2/3 complex subunit 4 OS=Homo sapiens OX=9606 GN=ARPC4 PE=1 SV=3	42	7	168	19.7	8.43	149.92	7	0	0.930518	0.921189	0.915335	1.0321	1.02636	1.03927	1.07353	1.05907	1.06695	0.922347	1.03257	1.06652	1.11951	4.47451e-05	0.162865	4.34925		1.15631	1.8811e-05	0.209527	4.72559		1.03287	0.00375298	0.0466623	2.42562
5872	O15511	ARPC5	Actin-related protein 2/3 complex subunit 5 (Arp2/3 complex 16 kDa subunit) (p16-ARC)	ARPC5 family	hsa:10092;		R-HSA-2029482;R-HSA-3928662;R-HSA-5663213;R-HSA-6798695;R-HSA-8856828;	PTHR12644;	14	Cell Survival	Housekeeping	Housekeeping	Inflammation signaling pathway	Actin-related protein 2/3 complex subunit 5 OS=Homo sapiens OX=9606 GN=ARPC5 PE=1 SV=3	28	8	151	16.3	5.67	132.17	9	2	0.912856	0.944489	0.937016	1.04926	1.03232	1.04012	1.10384	0.984553	1.07234	0.931454	1.04056	1.05358	1.11714	0.00052648	0.159811	3.27862		1.13111	0.0297789	0.177741	1.52609		1.01251	0.736202	0.0179304	0.133003
6608	P08865	RSSA	40S ribosomal protein SA (37 kDa laminin receptor precursor) (37LRP) (37/67 kDa laminin receptor) (LRP/LR) (67 kDa laminin receptor) (67LR) (Colon carcinoma laminin-binding protein) (Laminin receptor 1) (LamR) (Laminin-binding protein precursor p40) (LBP/p40) (Multidrug resistance-associated protein MGr1-Ag) (NEM/1CHD4) (Small ribosomal subunit protein uS2)	Universal ribosomal protein uS2 family	hsa:3921;		R-HSA-156827;R-HSA-156902;R-HSA-1799339;R-HSA-192823;R-HSA-2408557;R-HSA-6791226;R-HSA-72649;R-HSA-72689;R-HSA-72695;R-HSA-72702;R-HSA-72706;R-HSA-72764;R-HSA-9010553;R-HSA-9633012;R-HSA-975956;R-HSA-975957;	PTHR11489;	15	Cell Survival	Housekeeping	Housekeeping		40S ribosomal protein SA OS=Homo sapiens OX=9606 GN=RPSA PE=1 SV=4	77	13	295	32.8	4.87	315.93	13	0	1.0544	1.05602	1.0447	0.982031	0.965597	1.00576	0.982005	0.932783	0.969665	1.05171	0.984464	0.961485	0.936063	0.00526029	-0.0953231	2.27899		0.914213	0.00404142	-0.129398	2.39347		0.976658	0.28935	-0.0340746	0.538577
2070	P15880	RS2	40S ribosomal protein S2 (40S ribosomal protein S4) (Protein LLRep3) (Small ribosomal subunit protein uS5)	Universal ribosomal protein uS5 family	hsa:6187;		R-HSA-156827;R-HSA-156902;R-HSA-1799339;R-HSA-192823;R-HSA-2408557;R-HSA-3214858;R-HSA-6790901;R-HSA-6791226;R-HSA-72649;R-HSA-72689;R-HSA-72695;R-HSA-72702;R-HSA-72706;R-HSA-72764;R-HSA-8876725;R-HSA-9010553;R-HSA-9633012;R-HSA-975956;R-HSA-975957;	PTHR13718;	16	Cell Survival	Housekeeping	Housekeeping		40S ribosomal protein S2 OS=Homo sapiens OX=9606 GN=RPS2 PE=1 SV=2	135	18	293	31.3	10.24	456.17	19	1	1.05887	1.05835	1.04657	0.974193	0.9763	0.980428	0.969579	0.974945	0.958732	1.0546	0.976974	0.967752	0.926396	6.13623e-05	-0.110299	4.2121		0.917652	0.000153994	-0.123981	3.8125		0.990561	0.145349	-0.0136817	0.837587
2127	P23396	RS3	40S ribosomal protein S3 (EC 4.2.99.18) (Small ribosomal subunit protein uS3)	Universal ribosomal protein uS3 family	hsa:6188;		R-HSA-156827;R-HSA-156902;R-HSA-1799339;R-HSA-192823;R-HSA-2408557;R-HSA-6791226;R-HSA-72649;R-HSA-72689;R-HSA-72695;R-HSA-72702;R-HSA-72706;R-HSA-72764;R-HSA-9010553;R-HSA-9633012;R-HSA-975956;R-HSA-975957;		17	Cell Survival	Housekeeping	Housekeeping		40S ribosomal protein S3 OS=Homo sapiens OX=9606 GN=RPS3 PE=1 SV=2	183	20	243	26.7	9.66	618.48	20	0	1.03618	1.05636	1.0423	0.980976	0.978922	0.982972	0.978692	0.907847	0.964784	1.04494	0.980957	0.950441	0.938764	0.000462926	-0.0911649	3.33449		0.909561	0.0136532	-0.136757	1.86477		0.968892	0.232437	-0.0455925	0.633694
2133	P61247	RS3A	40S ribosomal protein S3a (Small ribosomal subunit protein eS1) (v-fos transformation effector protein) (Fte-1)	Eukaryotic ribosomal protein eS1 family	hsa:6189;		R-HSA-156827;R-HSA-156902;R-HSA-1799339;R-HSA-192823;R-HSA-2408557;R-HSA-6791226;R-HSA-72649;R-HSA-72689;R-HSA-72695;R-HSA-72702;R-HSA-72706;R-HSA-72764;R-HSA-9010553;R-HSA-9633012;R-HSA-975956;R-HSA-975957;		18	Cell Survival	Housekeeping	Housekeeping		40S ribosomal protein S3a OS=Homo sapiens OX=9606 GN=RPS3A PE=1 SV=2	271	17	264	29.9	9.73	965.87	17	0	1.04662	1.05355	1.0364	0.979393	0.974265	0.980321	0.970687	0.925512	0.984567	1.04552	0.977993	0.960255	0.93541	0.000222541	-0.0963295	3.65259		0.918444	0.00998202	-0.122736	2.00078		0.981863	0.378463	-0.0264061	0.421977
5812	P22090	RS4Y1	40S ribosomal protein S4, Y isoform 1 (Small ribosomal subunit protein eS4)	Eukaryotic ribosomal protein eS4 family	hsa:6192;		R-HSA-156827;R-HSA-156902;R-HSA-1799339;R-HSA-192823;R-HSA-2408557;R-HSA-6791226;R-HSA-72649;R-HSA-72689;R-HSA-72695;R-HSA-72702;R-HSA-72706;R-HSA-72764;R-HSA-9010553;R-HSA-9633012;R-HSA-975956;R-HSA-975957;	PTHR11581;	19	Cell Survival	Housekeeping	Housekeeping		40S ribosomal protein S4, Y isoform 1 OS=Homo sapiens OX=9606 GN=RPS4Y1 PE=1 SV=2	87	10	263	29.4	10.24	279.95	20	0	1.05363	1.0807	1.0785	0.996372	0.998843	0.968657	0.997365	0.860238	1.00053	1.07094	0.987957	0.952711	0.92251	0.00308994	-0.116363	2.51005		0.889599	0.0658637	-0.168773	1.18135		0.964324	0.497124	-0.05241	0.303535
6347	P62701	RS4X	40S ribosomal protein S4, X isoform (SCR10) (Single copy abundant mRNA protein) (Small ribosomal subunit protein eS4)	Eukaryotic ribosomal protein eS4 family	hsa:6191;		R-HSA-156827;R-HSA-156902;R-HSA-1799339;R-HSA-192823;R-HSA-2408557;R-HSA-6791226;R-HSA-72649;R-HSA-72689;R-HSA-72695;R-HSA-72702;R-HSA-72706;R-HSA-72764;R-HSA-9010553;R-HSA-9633012;R-HSA-975956;R-HSA-975957;	PTHR11581;	20	Cell Survival	Housekeeping	Housekeeping		40S ribosomal protein S4, X isoform OS=Homo sapiens OX=9606 GN=RPS4X PE=1 SV=2	191	10	263	29.6	10.15	602.82	20	12	1.03499	1.04182	1.04068	0.977336	0.980108	0.979177	0.9714	1.00379	0.959775	1.03916	0.978874	0.97832	0.941982	1.17882e-05	-0.0862287	4.92855		0.941449	0.0103199	-0.0870447	1.98633		0.999435	0.968544	-0.000816041	0.0138806
6167	P46782	RS5	40S ribosomal protein S5 (Small ribosomal subunit protein uS7) [Cleaved into: 40S ribosomal protein S5, N-terminally processed]	Universal ribosomal protein uS7 family	hsa:6193;		R-HSA-156827;R-HSA-156902;R-HSA-1799339;R-HSA-192823;R-HSA-2408557;R-HSA-6791226;R-HSA-72649;R-HSA-72689;R-HSA-72695;R-HSA-72702;R-HSA-72706;R-HSA-72764;R-HSA-9010553;R-HSA-9633012;R-HSA-975956;R-HSA-975957;	PTHR11205;	21	Cell Survival	Housekeeping	Housekeeping		40S ribosomal protein S5 OS=Homo sapiens OX=9606 GN=RPS5 PE=1 SV=4	90	10	204	22.9	9.72	338.42	10	0	1.09611	1.0664	1.04774	0.947451	0.961325	0.971881	0.942945	1.01827	0.919168	1.07008	0.960219	0.960127	0.89733	0.00222633	-0.156289	2.65241		0.897244	0.0291132	-0.156428	1.53591		0.999904	0.997745	-0.000138672	0.000980435
2007	P62753	RS6	40S ribosomal protein S6 (Phosphoprotein NP33) (Small ribosomal subunit protein eS6)	Eukaryotic ribosomal protein eS6 family	hsa:6194;		R-HSA-156827;R-HSA-156902;R-HSA-166208;R-HSA-1799339;R-HSA-192823;R-HSA-2408557;R-HSA-6790901;R-HSA-6791226;R-HSA-72649;R-HSA-72689;R-HSA-72695;R-HSA-72702;R-HSA-72706;R-HSA-72764;R-HSA-9010553;R-HSA-9633012;R-HSA-975956;R-HSA-975957;	PTHR11502;	22	Cell Survival	Housekeeping	Housekeeping	PI3K	40S ribosomal protein S6 OS=Homo sapiens OX=9606 GN=RPS6 PE=1 SV=1	80	13	249	28.7	10.84	282.81	13	0	1.07247	1.04486	1.02604	0.913771	0.907907	0.927695	0.909841	1.14371	0.875608	1.04779	0.916457	0.976388	0.874659	0.000869441	-0.193207	3.06076		0.931856	0.449746	-0.101821	0.347033		1.06539	0.517093	0.0913864	0.286431
6198	P62081	RS7	40S ribosomal protein S7 (Small ribosomal subunit protein eS7)	Eukaryotic ribosomal protein eS7 family	hsa:6201;		R-HSA-156827;R-HSA-156902;R-HSA-1799339;R-HSA-192823;R-HSA-2408557;R-HSA-6790901;R-HSA-6791226;R-HSA-72649;R-HSA-72689;R-HSA-72695;R-HSA-72702;R-HSA-72706;R-HSA-72764;R-HSA-9010553;R-HSA-9633012;R-HSA-975956;R-HSA-975957;	PTHR11278;	23	Cell Survival	Housekeeping	Housekeeping		40S ribosomal protein S7 OS=Homo sapiens OX=9606 GN=RPS7 PE=1 SV=1	77	11	194	22.1	10.1	263.43	11	0	1.10956	1.08593	1.06153	0.939873	0.950813	0.95454	0.928831	0.974038	0.907077	1.08567	0.948409	0.936648	0.873568	0.00070343	-0.195008	3.15278		0.862736	0.00347961	-0.213009	2.45847		0.9876	0.591784	-0.0180013	0.227837
6255	P62241	RS8	40S ribosomal protein S8 (Small ribosomal subunit protein eS8)	Eukaryotic ribosomal protein eS8 family	hsa:6202;		R-HSA-156827;R-HSA-156902;R-HSA-1799339;R-HSA-192823;R-HSA-2408557;R-HSA-6791226;R-HSA-72649;R-HSA-72689;R-HSA-72695;R-HSA-72702;R-HSA-72706;R-HSA-72764;R-HSA-9010553;R-HSA-9633012;R-HSA-975956;R-HSA-975957;	PTHR10394;	24	Cell Survival	Housekeeping	Housekeeping		40S ribosomal protein S8 OS=Homo sapiens OX=9606 GN=RPS8 PE=1 SV=2	91	10	208	24.2	10.32	321.42	10	0	1.03419	1.01142	1.01347	0.945015	0.95489	0.959569	0.944671	1.14804	0.923596	1.01969	0.953158	1.00544	0.934749	0.00140131	-0.0973489	2.85346		0.986017	0.85254	-0.020315	0.0692851		1.05485	0.506272	0.077034	0.295616
6269	P46781	RS9	40S ribosomal protein S9 (Small ribosomal subunit protein uS4)	Universal ribosomal protein uS4 family	hsa:6203;		R-HSA-156827;R-HSA-156902;R-HSA-1799339;R-HSA-192823;R-HSA-2408557;R-HSA-6790901;R-HSA-6791226;R-HSA-72649;R-HSA-72689;R-HSA-72695;R-HSA-72702;R-HSA-72706;R-HSA-72764;R-HSA-9010553;R-HSA-9633012;R-HSA-975956;R-HSA-975957;	PTHR11831;	25	Cell Survival	Housekeeping	Housekeeping		40S ribosomal protein S9 OS=Homo sapiens OX=9606 GN=RPS9 PE=1 SV=3	108	16	194	22.6	10.65	279.09	16	0	1.08384	1.06487	1.05083	0.963316	0.961571	0.981963	0.963636	0.987051	0.94589	1.06651	0.96895	0.965526	0.908524	0.0010866	-0.138404	2.96393		0.905313	0.00271886	-0.143512	2.56561		0.996466	0.813454	-0.00510792	0.0896667
6203	P46783	RS10	40S ribosomal protein S10 (Small ribosomal subunit protein eS10)	Eukaryotic ribosomal protein eS10 family	hsa:6204;		R-HSA-156827;R-HSA-156902;R-HSA-1799339;R-HSA-192823;R-HSA-2408557;R-HSA-6791226;R-HSA-72649;R-HSA-72689;R-HSA-72695;R-HSA-72702;R-HSA-72706;R-HSA-72764;R-HSA-9010553;R-HSA-9633012;R-HSA-975956;R-HSA-975957;	PTHR12146;	26	Cell Survival	Housekeeping	Housekeeping		40S ribosomal protein S10 OS=Homo sapiens OX=9606 GN=RPS10 PE=1 SV=1	81	10	165	18.9	10.15	226.56	11	0	1.00654	1.06483	1.02825	1.01629	0.992091	0.986452	0.997664	0.868688	1.00783	1.03321	0.998276	0.95806	0.966192	0.144755	-0.0496178	0.839366		0.927268	0.191783	-0.108942	0.71719		0.959714	0.428612	-0.0593239	0.367936
6220	P62280	RS11	40S ribosomal protein S11 (Small ribosomal subunit protein uS17)	Universal ribosomal protein uS17 family	hsa:6205;		R-HSA-156827;R-HSA-156902;R-HSA-1799339;R-HSA-192823;R-HSA-2408557;R-HSA-6791226;R-HSA-72649;R-HSA-72689;R-HSA-72695;R-HSA-72702;R-HSA-72706;R-HSA-72764;R-HSA-9010553;R-HSA-9633012;R-HSA-975956;R-HSA-975957;	PTHR10744;	27	Cell Survival	Housekeeping	Housekeeping		40S ribosomal protein S11 OS=Homo sapiens OX=9606 GN=RPS11 PE=1 SV=3	112	10	158	18.4	10.3	345.6	10	0	1.05669	1.04924	1.04913	0.975498	0.961102	0.981063	0.957796	0.979214	0.951497	1.05169	0.972555	0.962836	0.924757	0.000253728	-0.112854	3.59563		0.915516	0.0005304	-0.127344	3.2754		0.990007	0.398096	-0.0144896	0.400012
6015	P25398	RS12	40S ribosomal protein S12 (Small ribosomal subunit protein eS12)	Eukaryotic ribosomal protein eS12 family	hsa:6206;		R-HSA-156827;R-HSA-156902;R-HSA-1799339;R-HSA-192823;R-HSA-2408557;R-HSA-6791226;R-HSA-72649;R-HSA-72689;R-HSA-72695;R-HSA-72702;R-HSA-72706;R-HSA-72764;R-HSA-9010553;R-HSA-9633012;R-HSA-975956;R-HSA-975957;	PTHR11843;	28	Cell Survival	Housekeeping	Housekeeping		40S ribosomal protein S12 OS=Homo sapiens OX=9606 GN=RPS12 PE=1 SV=3	56	7	132	14.5	7.21	216.94	7	0	1.00866	1.0664	1.06885	0.970191	0.931805	0.97116	0.950984	1.02346	0.920821	1.04797	0.957718	0.965088	0.91388	0.0185916	-0.129923	1.73068		0.920913	0.0842269	-0.118864	1.07455		1.0077	0.834708	0.0110597	0.0784656
6188	P62277	RS13	40S ribosomal protein S13 (Small ribosomal subunit protein uS15)	Universal ribosomal protein uS15 family	hsa:6207;		R-HSA-156827;R-HSA-156902;R-HSA-1799339;R-HSA-192823;R-HSA-2408557;R-HSA-6791226;R-HSA-72649;R-HSA-72689;R-HSA-72695;R-HSA-72702;R-HSA-72706;R-HSA-72764;R-HSA-9010553;R-HSA-9633012;R-HSA-975956;R-HSA-975957;	PTHR11885;	29	Cell Survival	Housekeeping	Housekeeping		40S ribosomal protein S13 OS=Homo sapiens OX=9606 GN=RPS13 PE=1 SV=2	68	11	151	17.2	10.54	192.7	11	0	1.07236	1.06339	1.05006	0.968524	0.972748	0.972734	0.966445	0.965101	0.980923	1.06194	0.971335	0.970823	0.914684	0.000165946	-0.128655	3.78003		0.914201	0.0003773	-0.129416	3.42331		0.999473	0.927049	-0.000761055	0.0328974
5710	P62263	RS14	40S ribosomal protein S14 (Small ribosomal subunit protein uS11)	Universal ribosomal protein uS11 family	hsa:6208;		R-HSA-156827;R-HSA-156902;R-HSA-1799339;R-HSA-192823;R-HSA-2408557;R-HSA-6790901;R-HSA-6791226;R-HSA-72649;R-HSA-72689;R-HSA-72695;R-HSA-72702;R-HSA-72706;R-HSA-72764;R-HSA-9010553;R-HSA-9633012;R-HSA-975956;R-HSA-975957;	PTHR11759;	30	Cell Survival	Housekeeping	Housekeeping		40S ribosomal protein S14 OS=Homo sapiens OX=9606 GN=RPS14 PE=1 SV=3	40	5	151	16.3	10.05	172.25	5	0	1.05927	1.02707	1.04034	0.965449	0.980136	0.97294	0.968896	1.00976	0.952043	1.04223	0.972842	0.976901	0.933427	0.00249506	-0.0993915	2.60292		0.937321	0.0286533	-0.0933842	1.54283		1.00417	0.829415	0.00600726	0.0812279
1777	P62841	RS15	40S ribosomal protein S15 (RIG protein) (Small ribosomal subunit protein uS19)	Universal ribosomal protein uS19 family	hsa:6209;		R-HSA-156827;R-HSA-156902;R-HSA-1799339;R-HSA-192823;R-HSA-2408557;R-HSA-6791226;R-HSA-72649;R-HSA-72689;R-HSA-72695;R-HSA-72702;R-HSA-72706;R-HSA-72764;R-HSA-9010553;R-HSA-9633012;R-HSA-975956;R-HSA-975957;	PTHR11880;	31	Cell Survival	Housekeeping	Housekeeping		40S ribosomal protein S15 OS=Homo sapiens OX=9606 GN=RPS15 PE=1 SV=2	47	7	145	17	10.39	183.71	7	0	1.06504	1.0561	1.04769	0.976381	0.987143	0.969737	0.95423	0.951066	0.94326	1.05628	0.977754	0.949519	0.925662	0.000385846	-0.111443	3.41359		0.898931	5.76831e-05	-0.153718	4.23895		0.971122	0.00942452	-0.0422751	2.02574
6117	P62244	RS15A	40S ribosomal protein S15a (Small ribosomal subunit protein uS8)	Universal ribosomal protein uS8 family	hsa:6210;		R-HSA-156827;R-HSA-156902;R-HSA-1799339;R-HSA-192823;R-HSA-2408557;R-HSA-6791226;R-HSA-72649;R-HSA-72689;R-HSA-72695;R-HSA-72702;R-HSA-72706;R-HSA-72764;R-HSA-9010553;R-HSA-9633012;R-HSA-975956;R-HSA-975957;	PTHR11758;	32	Cell Survival	Housekeeping	Housekeeping		40S ribosomal protein S15a OS=Homo sapiens OX=9606 GN=RPS15A PE=1 SV=2	51	9	130	14.8	10.13	144.46	9	0	1.10891	1.08195	1.05292	0.955025	0.978445	0.97851	0.960966	0.943996	0.937212	1.08126	0.97066	0.947392	0.897713	0.0035284	-0.155675	2.45242		0.876193	0.0016188	-0.19068	2.79081		0.976028	0.0917906	-0.0350052	1.0372
6194	P62249	RS16	40S ribosomal protein S16 (Small ribosomal subunit protein uS9)	Universal ribosomal protein uS9 family	hsa:6217;		R-HSA-156827;R-HSA-156902;R-HSA-1799339;R-HSA-192823;R-HSA-2408557;R-HSA-6791226;R-HSA-72649;R-HSA-72689;R-HSA-72695;R-HSA-72702;R-HSA-72706;R-HSA-72764;R-HSA-9010553;R-HSA-9633012;R-HSA-975956;R-HSA-975957;	PTHR21569;	33	Cell Survival	Housekeeping	Housekeeping		40S ribosomal protein S16 OS=Homo sapiens OX=9606 GN=RPS16 PE=1 SV=2	63	11	146	16.4	10.21	175.2	11	0	1.08225	1.08175	1.06627	0.990128	0.986382	0.982781	0.975098	0.912447	0.969971	1.07676	0.98643	0.952505	0.916113	9.00602e-05	-0.126403	4.04547		0.884606	0.00391636	-0.176893	2.40712		0.965608	0.168286	-0.05049	0.773952
1886	P08708	RS17	40S ribosomal protein S17 (Small ribosomal subunit protein eS17)	Eukaryotic ribosomal protein eS17 family	hsa:6218;		R-HSA-156827;R-HSA-156902;R-HSA-1799339;R-HSA-192823;R-HSA-2408557;R-HSA-6791226;R-HSA-72649;R-HSA-72689;R-HSA-72695;R-HSA-72702;R-HSA-72706;R-HSA-72764;R-HSA-9010553;R-HSA-9633012;R-HSA-975956;R-HSA-975957;	PTHR10732;	34	Cell Survival	Housekeeping	Housekeeping		40S ribosomal protein S17 OS=Homo sapiens OX=9606 GN=RPS17 PE=1 SV=2	65	9	135	15.5	9.85	266.71	9	0	1.05599	1.04792	1.05439	0.953078	0.960391	0.964569	0.943539	1.00924	0.93926	1.05277	0.959346	0.964014	0.911263	2.34181e-05	-0.134061	4.63045		0.915697	0.0176073	-0.127058	1.75431		1.00487	0.848398	0.00700315	0.0714006
6278	P62269	RS18	40S ribosomal protein S18 (Ke-3) (Ke3) (Small ribosomal subunit protein uS13)	Universal ribosomal protein uS13 family	hsa:6222;		R-HSA-156827;R-HSA-156902;R-HSA-1799339;R-HSA-192823;R-HSA-2408557;R-HSA-6791226;R-HSA-72649;R-HSA-72689;R-HSA-72695;R-HSA-72702;R-HSA-72706;R-HSA-72764;R-HSA-9010553;R-HSA-9633012;R-HSA-975956;R-HSA-975957;		35	Cell Survival	Housekeeping	Housekeeping		40S ribosomal protein S18 OS=Homo sapiens OX=9606 GN=RPS18 PE=1 SV=3	109	12	152	17.7	10.99	316.78	12	0	1.09389	1.07301	1.0591	0.969552	0.990389	0.972918	0.969207	0.965905	0.950493	1.07533	0.97762	0.961868	0.909131	0.0012362	-0.13744	2.90791		0.894483	0.00062008	-0.160874	3.20755		0.983888	0.143012	-0.0234336	0.844627
6574	P39019	RS19	40S ribosomal protein S19 (Small ribosomal subunit protein eS19)	Eukaryotic ribosomal protein eS19 family	hsa:6223;		R-HSA-156827;R-HSA-156902;R-HSA-1799339;R-HSA-192823;R-HSA-2408557;R-HSA-6791226;R-HSA-72649;R-HSA-72689;R-HSA-72695;R-HSA-72702;R-HSA-72706;R-HSA-72764;R-HSA-9010553;R-HSA-9633012;R-HSA-975956;R-HSA-975957;	PTHR11710;	36	Cell Survival	Housekeeping	Housekeeping		40S ribosomal protein S19 OS=Homo sapiens OX=9606 GN=RPS19 PE=1 SV=2	74	10	145	16.1	10.32	223.75	10	0	1.12587	1.08064	1.05891	0.94601	0.96041	0.969341	0.940966	1.04985	0.915804	1.08847	0.958587	0.968875	0.880672	0.0033879	-0.183323	2.47007		0.890124	0.0586978	-0.167922	1.23138		1.01073	0.817249	0.0154009	0.0876455
5850	P60866	RS20	40S ribosomal protein S20 (Small ribosomal subunit protein uS10)	Universal ribosomal protein uS10 family	hsa:6224;		R-HSA-156827;R-HSA-156902;R-HSA-1799339;R-HSA-192823;R-HSA-2408557;R-HSA-6791226;R-HSA-72649;R-HSA-72689;R-HSA-72695;R-HSA-72702;R-HSA-72706;R-HSA-72764;R-HSA-9010553;R-HSA-9633012;R-HSA-975956;R-HSA-975957;	PTHR11700;	37	Cell Survival	Housekeeping	Housekeeping		40S ribosomal protein S20 OS=Homo sapiens OX=9606 GN=RPS20 PE=1 SV=1	63	6	119	13.4	9.94	167.03	6	0	1.11655	1.06208	1.06078	0.945862	0.930616	0.990349	0.920562	1.13894	0.894738	1.0798	0.955609	0.984747	0.884984	0.00840783	-0.176276	2.07532		0.911969	0.29842	-0.132943	0.525172		1.03049	0.732551	0.0433329	0.135162
5881	P63220	RS21	40S ribosomal protein S21 (Small ribosomal subunit protein eS21)	Eukaryotic ribosomal protein eS21 family	hsa:6227;		R-HSA-156827;R-HSA-156902;R-HSA-1799339;R-HSA-192823;R-HSA-2408557;R-HSA-6791226;R-HSA-72649;R-HSA-72689;R-HSA-72695;R-HSA-72702;R-HSA-72706;R-HSA-72764;R-HSA-9010553;R-HSA-9633012;R-HSA-975956;R-HSA-975957;	PTHR10442;	38	Cell Survival	Housekeeping	Housekeeping		40S ribosomal protein S21 OS=Homo sapiens OX=9606 GN=RPS21 PE=1 SV=1	25	5	83	9.1	8.5	71.68	5	0	1.02474	1.10695	1.06437	1.00717	0.997664	0.992471	0.981947	0.845895	0.975116	1.06536	0.999101	0.934319	0.93781	0.0515652	-0.0926321	1.28764		0.877002	0.0594675	-0.189348	1.22572		0.93516	0.218862	-0.0967155	0.659829
5782	P62266	RS23	40S ribosomal protein S23 (Small ribosomal subunit protein uS12)	Universal ribosomal protein uS12 family	hsa:6228;		R-HSA-156827;R-HSA-156902;R-HSA-1799339;R-HSA-192823;R-HSA-2408557;R-HSA-6791226;R-HSA-72649;R-HSA-72689;R-HSA-72695;R-HSA-72702;R-HSA-72706;R-HSA-72764;R-HSA-9010553;R-HSA-9633012;R-HSA-975956;R-HSA-975957;	PTHR11652;	39	Cell Survival	Housekeeping	Housekeeping		40S ribosomal protein S23 OS=Homo sapiens OX=9606 GN=RPS23 PE=1 SV=3	65	7	143	15.8	10.49	222.99	7	0	1.10696	1.06169	1.0624	0.974318	0.962701	1.01736	0.99893	0.913329	0.962796	1.07702	0.984792	0.958351	0.914369	0.0145882	-0.129152	1.836		0.889819	0.0149157	-0.168416	1.82636		0.973151	0.425995	-0.0392638	0.370595
6026	P62847	RS24	40S ribosomal protein S24 (Small ribosomal subunit protein eS24)	Eukaryotic ribosomal protein eS24 family	hsa:6229;		R-HSA-156827;R-HSA-156902;R-HSA-1799339;R-HSA-192823;R-HSA-2408557;R-HSA-6791226;R-HSA-72649;R-HSA-72689;R-HSA-72695;R-HSA-72702;R-HSA-72706;R-HSA-72764;R-HSA-9010553;R-HSA-9633012;R-HSA-975956;R-HSA-975957;	PTHR10496;	40	Cell Survival	Housekeeping	Housekeeping		40S ribosomal protein S24 OS=Homo sapiens OX=9606 GN=RPS24 PE=1 SV=1	59	6	133	15.4	10.78	143.07	6	0	1.05278	1.07687	1.06241	0.984749	0.986609	0.972899	0.973955	0.892862	0.956402	1.06402	0.981419	0.941073	0.922367	0.00054927	-0.116588	3.26021		0.884448	0.00863996	-0.17715	2.06349		0.95889	0.181913	-0.0605626	0.740137
1761	P62851	RS25	40S ribosomal protein S25 (Small ribosomal subunit protein eS25)	Eukaryotic ribosomal protein eS25 family	hsa:6230;		R-HSA-156827;R-HSA-156902;R-HSA-1799339;R-HSA-192823;R-HSA-2408557;R-HSA-6791226;R-HSA-72649;R-HSA-72689;R-HSA-72695;R-HSA-72702;R-HSA-72706;R-HSA-72764;R-HSA-9010553;R-HSA-9633012;R-HSA-975956;R-HSA-975957;	PTHR12850;	41	Cell Survival	Housekeeping	Housekeeping		40S ribosomal protein S25 OS=Homo sapiens OX=9606 GN=RPS25 PE=1 SV=1	43	7	125	13.7	10.11	132.87	7	0	1.1114	1.13181	1.0967	0.974946	0.974697	0.971205	0.954256	0.900363	0.950237	1.1133	0.973616	0.934952	0.87453	0.000167869	-0.19342	3.77503		0.839801	0.000891271	-0.25188	3.04999		0.960289	0.0900894	-0.0584601	1.04533
5725	P62854	RS26	40S ribosomal protein S26 (Small ribosomal subunit protein eS26)	Eukaryotic ribosomal protein eS26 family	hsa:6231;		R-HSA-156827;R-HSA-156902;R-HSA-1799339;R-HSA-192823;R-HSA-2408557;R-HSA-6791226;R-HSA-72649;R-HSA-72689;R-HSA-72695;R-HSA-72702;R-HSA-72706;R-HSA-72764;R-HSA-9010553;R-HSA-9633012;R-HSA-975956;R-HSA-975957;	PTHR12538;	42	Cell Survival	Housekeeping	Housekeeping		40S ribosomal protein S26 OS=Homo sapiens OX=9606 GN=RPS26 PE=1 SV=3	33	5	115	13	11	108.52	5	0	1.05556	1.05013	1.05141	0.990721	0.995171	1.00464	0.974697	0.959392	0.974431	1.05236	0.996844	0.969507	0.947242	0.000230936	-0.078195	3.63651		0.921266	9.89964e-05	-0.118311	4.00438		0.972577	0.0137299	-0.0401161	1.86233
5415	P42677	RS27	40S ribosomal protein S27 (Metallopan-stimulin 1) (MPS-1) (Small ribosomal subunit protein eS27)	Eukaryotic ribosomal protein eS27 family	hsa:6232;		R-HSA-141444;R-HSA-156827;R-HSA-156902;R-HSA-1799339;R-HSA-192823;R-HSA-2408557;R-HSA-2467813;R-HSA-2500257;R-HSA-5663220;R-HSA-6791226;R-HSA-68877;R-HSA-72649;R-HSA-72689;R-HSA-72695;R-HSA-72702;R-HSA-72706;R-HSA-72764;R-HSA-9010553;R-HSA-9633012;R-HSA-9648025;R-HSA-975956;R-HSA-975957;	PTHR11594;	43	Cell Survival	Housekeeping	Housekeeping		40S ribosomal protein S27 OS=Homo sapiens OX=9606 GN=RPS27 PE=1 SV=3	14	3	84	9.5	9.45	50.19	3	0	1.09415	1.0141	0.990293	0.93482	0.941328	0.981081	0.94555	1.19256	0.894539	1.03285	0.95241	1.01088	0.92212	0.0805832	-0.116973	1.09376		0.978733	0.832351	-0.0310129	0.0796933		1.06139	0.564249	0.0859599	0.248529
6371	P62979	RS27A	Ubiquitin-40S ribosomal protein S27a (Ubiquitin carboxyl extension protein 80) [Cleaved into: Ubiquitin; 40S ribosomal protein S27a (Small ribosomal subunit protein eS31)]	Ubiquitin family; Eukaryotic ribosomal protein eS31 family	hsa:6233;		R-HSA-110312;R-HSA-110314;R-HSA-110320;R-HSA-1169091;R-HSA-1169408;R-HSA-1234176;R-HSA-1236382;R-HSA-1236974;R-HSA-1253288;R-HSA-1295596;R-HSA-1358803;R-HSA-156827;R-HSA-156902;R-HSA-162588;R-HSA-168638;R-HSA-168927;R-HSA-168928;R-HSA-174048;R-HSA-174084;R-HSA-174113;R-HSA-174154;R-HSA-174178;R-HSA-174184;R-HSA-174490;R-HSA-175474;R-HSA-179409;R-HSA-1799339;R-HSA-180534;R-HSA-180585;R-HSA-182971;…		45	Cell Survival	Housekeeping	Housekeeping		Ubiquitin-40S ribosomal protein S27a OS=Homo sapiens OX=9606 GN=RPS27A PE=1 SV=2	413	4	156	18	9.64	1284.3	14	14	0.977631	1.07591	1.07204	1.02718	1.018	0.995375	1.00961	0.836839	1.00652	1.04186	1.01352	0.95099	0.972798	0.445126	-0.0397883	0.351518		0.912782	0.237669	-0.131658	0.624028		0.938306	0.340637	-0.0918702	0.467709
1529	P62857	RS28	40S ribosomal protein S28 (Small ribosomal subunit protein eS28)	Eukaryotic ribosomal protein eS28 family	hsa:6234;		R-HSA-156827;R-HSA-156902;R-HSA-1799339;R-HSA-192823;R-HSA-2408557;R-HSA-6791226;R-HSA-72649;R-HSA-72689;R-HSA-72695;R-HSA-72702;R-HSA-72706;R-HSA-72764;R-HSA-9010553;R-HSA-9633012;R-HSA-975956;R-HSA-975957;	PTHR10769;	46	Cell Survival	Housekeeping	Housekeeping		40S ribosomal protein S28 OS=Homo sapiens OX=9606 GN=RPS28 PE=1 SV=1	36	3	69	7.8	10.7	114.38	3	0	1.05057	1.24588	1.16519	0.977965	0.971465	0.936816	0.962478	0.747618	0.945708	1.15388	0.962082	0.885268	0.833778	0.0298764	-0.262264	1.52467		0.767208	0.0396035	-0.38231	1.40227	2	0.920158	0.33513	-0.120046	0.474787
6459	P62273	RS29	40S ribosomal protein S29 (Small ribosomal subunit protein uS14)	Universal ribosomal protein uS14 family	hsa:6235;		R-HSA-156827;R-HSA-156902;R-HSA-1799339;R-HSA-192823;R-HSA-2408557;R-HSA-6791226;R-HSA-72649;R-HSA-72689;R-HSA-72695;R-HSA-72702;R-HSA-72706;R-HSA-72764;R-HSA-9010553;R-HSA-9633012;R-HSA-975956;R-HSA-975957;	PTHR12010;	47	Cell Survival	Housekeeping	Housekeeping		40S ribosomal protein S29 OS=Homo sapiens OX=9606 GN=RPS29 PE=1 SV=2	5	3	56	6.7	10.13	15.81	3	0	0.928054	1.00075	1.02717	0.913727	0.886321	0.880487	0.896496	1.55553	0.861465	0.985325	0.893512	1.1045	0.90682	0.0428949	-0.141112	1.36759		1.12095	0.628341	0.164718	0.201805		1.23613	0.403334	0.30583	0.394335
5099	P62861	RS30	40S ribosomal protein S30 (Small ribosomal subunit protein eS30)	Eukaryotic ribosomal protein eS30 family			R-HSA-156827;R-HSA-156902;R-HSA-1799339;R-HSA-192823;R-HSA-2408557;R-HSA-6791226;R-HSA-72649;R-HSA-72689;R-HSA-72695;R-HSA-72702;R-HSA-72706;R-HSA-72764;R-HSA-9010553;R-HSA-9633012;R-HSA-975956;R-HSA-975957;		48	Cell Survival	Housekeeping	Housekeeping		40S ribosomal protein S30 OS=Homo sapiens OX=9606 GN=FAU PE=1 SV=1	11	2	59	6.6	12.15	30.39	2	0	1.15913	1.12731	1.09925	0.956286	0.938721	0.954318	0.936415	1.00068	0.911228	1.12856	0.949775	0.949442	0.841578	0.00059769	-0.248832	3.22352		0.841282	0.00486249	-0.249338	2.31314		0.999649	0.990807	-0.000506614	0.00401082
6319	P39023	RL3	60S ribosomal protein L3 (HIV-1 TAR RNA-binding protein B) (TARBP-B) (Large ribosomal subunit protein uL3)	Universal ribosomal protein uL3 family	hsa:6122;		R-HSA-156827;R-HSA-156902;R-HSA-1799339;R-HSA-192823;R-HSA-2408557;R-HSA-6791226;R-HSA-72689;R-HSA-72706;R-HSA-72764;R-HSA-9010553;R-HSA-9633012;R-HSA-975956;R-HSA-975957;		49	Cell Survival	Housekeeping	Housekeeping		60S ribosomal protein L3 OS=Homo sapiens OX=9606 GN=RPL3 PE=1 SV=2	124	21	403	46.1	10.18	427.34	21	0	1.06823	1.09685	1.07968	0.975942	0.963956	0.965637	0.963954	0.908889	0.963334	1.08158	0.968512	0.945392	0.895457	0.000243411	-0.159304	3.61366		0.874081	0.00245661	-0.194161	2.60966		0.976128	0.282479	-0.0348571	0.549013
6339	P36578	RL4	60S ribosomal protein L4 (60S ribosomal protein L1) (Large ribosomal subunit protein uL4)	Universal ribosomal protein uL4 family	hsa:6124;		R-HSA-156827;R-HSA-156902;R-HSA-1799339;R-HSA-192823;R-HSA-2408557;R-HSA-6791226;R-HSA-72689;R-HSA-72706;R-HSA-72764;R-HSA-9010553;R-HSA-9633012;R-HSA-975956;R-HSA-975957;		51	Cell Survival	Housekeeping	Housekeeping		60S ribosomal protein L4 OS=Homo sapiens OX=9606 GN=RPL4 PE=1 SV=5	149	22	427	47.7	11.06	516.11	22	0	1.06534	1.08171	1.07174	0.963254	0.950809	0.966573	0.954389	0.941129	0.944895	1.07293	0.960212	0.946804	0.894944	7.58138e-05	-0.16013	4.12025		0.882448	3.41329e-05	-0.180417	4.46683		0.986036	0.0970509	-0.0202873	1.013
6245	P46777	RL5	60S ribosomal protein L5 (Large ribosomal subunit protein uL18)	Universal ribosomal protein uL18 family	hsa:6125;		R-HSA-156827;R-HSA-156902;R-HSA-1799339;R-HSA-192823;R-HSA-2408557;R-HSA-6791226;R-HSA-72689;R-HSA-72706;R-HSA-72764;R-HSA-9010553;R-HSA-9633012;R-HSA-975956;R-HSA-975957;	PTHR23410;	52	Cell Survival	Housekeeping	Housekeeping		60S ribosomal protein L5 OS=Homo sapiens OX=9606 GN=RPL5 PE=1 SV=3	112	16	297	34.3	9.72	464.64	16	0	1.12769	1.05518	1.05	0.936905	0.931265	0.963255	0.922456	1.07929	0.89873	1.07762	0.943808	0.966826	0.875826	0.00767236	-0.191284	2.11507		0.897185	0.148217	-0.156522	0.829102		1.02439	0.70939	0.034762	0.149115
6222	Q02878	RL6	60S ribosomal protein L6 (Large ribosomal subunit protein eL6) (Neoplasm-related protein C140) (Tax-responsive enhancer element-binding protein 107) (TaxREB107)	Eukaryotic ribosomal protein eL6 family	hsa:6128;		R-HSA-156827;R-HSA-156902;R-HSA-1799339;R-HSA-192823;R-HSA-2408557;R-HSA-6791226;R-HSA-72689;R-HSA-72706;R-HSA-72764;R-HSA-9010553;R-HSA-9633012;R-HSA-975956;R-HSA-975957;	PTHR10715;	53	Cell Survival	Housekeeping	Housekeeping		60S ribosomal protein L6 OS=Homo sapiens OX=9606 GN=RPL6 PE=1 SV=3	76	18	288	32.7	10.58	238.63	18	0	1.10058	1.08972	1.06582	0.930518	0.929458	0.948014	0.934191	0.983697	0.926283	1.08537	0.935997	0.948057	0.862374	0.000231745	-0.213615	3.63499		0.873485	0.00267582	-0.195144	2.57254		1.01289	0.559016	0.0184705	0.252575
6579	P18124	RL7	60S ribosomal protein L7 (Large ribosomal subunit protein uL30)	Universal ribosomal protein uL30 family	hsa:6129;		R-HSA-156827;R-HSA-156902;R-HSA-1799339;R-HSA-192823;R-HSA-2408557;R-HSA-6791226;R-HSA-72689;R-HSA-72706;R-HSA-72764;R-HSA-9010553;R-HSA-9633012;R-HSA-975956;R-HSA-975957;	PTHR11524;	54	Cell Survival	Housekeeping	Housekeeping		60S ribosomal protein L7 OS=Homo sapiens OX=9606 GN=RPL7 PE=1 SV=1	77	15	248	29.2	10.65	244.1	15	0	1.08474	1.06599	1.04734	0.950825	0.944908	0.961481	0.948923	0.981469	0.940259	1.06602	0.952404	0.956884	0.893419	0.000658141	-0.162591	3.18168		0.897621	0.00273965	-0.155822	2.56231		1.0047	0.755822	0.00676916	0.12158
5022	Q6DKI1	RL7L	60S ribosomal protein L7-like 1 (Large ribosomal subunit protein uL30-like 1)	Universal ribosomal protein uL30 family	hsa:285855;			PTHR11524;	55	Cell Survival	Housekeeping	Housekeeping		60S ribosomal protein L7-like 1 OS=Homo sapiens OX=9606 GN=RPL7L1 PE=1 SV=2	14	9	255	29.7	10.52	50.63	9	0	1.10803	1.07768	1.09645	0.953854	0.96266	0.956348	0.942263	0.985811	0.942127	1.09405	0.957621	0.956734	0.875297	0.000121517	-0.192156	3.91536		0.874486	0.00128081	-0.193493	2.89252		0.999074	0.955007	-0.00133677	0.0199933
6238	P62424	RL7A	60S ribosomal protein L7a (Large ribosomal subunit protein eL8) (PLA-X polypeptide) (Surfeit locus protein 3)	Eukaryotic ribosomal protein eL8 family	hsa:6130;		R-HSA-156827;R-HSA-156902;R-HSA-1799339;R-HSA-192823;R-HSA-2408557;R-HSA-6791226;R-HSA-72689;R-HSA-72706;R-HSA-72764;R-HSA-9010553;R-HSA-9633012;R-HSA-975956;R-HSA-975957;		56	Cell Survival	Housekeeping	Housekeeping		60S ribosomal protein L7a OS=Homo sapiens OX=9606 GN=RPL7A PE=1 SV=2	82	13	266	30	10.61	302.42	13	0	1.07615	1.09357	1.08462	0.94368	0.929914	0.941845	0.934605	1.00823	0.921523	1.08478	0.93848	0.954787	0.865134	2.49174e-05	-0.209005	4.6035		0.880166	0.0090695	-0.184152	2.04242		1.01738	0.582869	0.024853	0.234429
5971	P62917	RL8	60S ribosomal protein L8 (Large ribosomal subunit protein uL2)	Universal ribosomal protein uL2 family	hsa:6132;		R-HSA-156827;R-HSA-156902;R-HSA-1799339;R-HSA-192823;R-HSA-2408557;R-HSA-6791226;R-HSA-72689;R-HSA-72706;R-HSA-72764;R-HSA-9010553;R-HSA-9633012;R-HSA-975956;R-HSA-975957;	PTHR13691;	57	Cell Survival	Housekeeping	Housekeeping		60S ribosomal protein L8 OS=Homo sapiens OX=9606 GN=RPL8 PE=1 SV=2	62	10	257	28	11.03	187.48	11	0	1.05989	1.09528	1.07566	0.968545	0.966346	0.951696	0.958174	0.952278	0.962595	1.07694	0.962196	0.957683	0.89345	0.000571216	-0.162542	3.2432		0.889259	0.000364115	-0.169325	3.43876		0.99531	0.498744	-0.00678264	0.302122
6226	P32969	RL9	60S ribosomal protein L9 (Large ribosomal subunit protein uL6)	Universal ribosomal protein uL6 family	hsa:6133;		R-HSA-156827;R-HSA-156902;R-HSA-1799339;R-HSA-192823;R-HSA-2408557;R-HSA-6791226;R-HSA-72689;R-HSA-72706;R-HSA-72764;R-HSA-9010553;R-HSA-9633012;R-HSA-975956;R-HSA-975957;	PTHR11655;	58	Cell Survival	Housekeeping	Housekeeping		60S ribosomal protein L9 OS=Homo sapiens OX=9606 GN=RPL9 PE=1 SV=1	96	10	192	21.9	9.95	369.3	10	0	1.07984	1.05821	1.05357	0.95125	0.940596	0.96546	0.947924	1.0103	0.940376	1.06387	0.952435	0.9662	0.895251	0.00050395	-0.159635	3.29761		0.90819	0.0143688	-0.138935	1.84258		1.01445	0.586417	0.0207006	0.231794
5947	P27635	RL10	60S ribosomal protein L10 (Laminin receptor homolog) (Large ribosomal subunit protein uL16) (Protein QM) (Ribosomal protein L10) (Tumor suppressor QM)	Universal ribosomal protein uL16 family	hsa:6134;		R-HSA-156827;R-HSA-156902;R-HSA-1799339;R-HSA-192823;R-HSA-2408557;R-HSA-6791226;R-HSA-72689;R-HSA-72706;R-HSA-72764;R-HSA-9010553;R-HSA-9633012;R-HSA-975956;R-HSA-975957;	PTHR11726;	59	Cell Survival	Housekeeping	Housekeeping		60S ribosomal protein L10 OS=Homo sapiens OX=9606 GN=RPL10 PE=1 SV=4	58	6	214	24.6	10.08	190.01	10	6	1.07893	1.02985	1.03128	0.942138	0.947002	0.957821	0.942367	1.06378	0.929057	1.04669	0.948987	0.9784	0.906657	0.00433377	-0.141371	2.36313		0.934758	0.210181	-0.097335	0.677406		1.03099	0.53253	0.0440363	0.273656
6175	P62906	RL10A	60S ribosomal protein L10a (CSA-19) (Large ribosomal subunit protein uL1) (Neural precursor cell expressed developmentally down-regulated protein 6) (NEDD-6)	Universal ribosomal protein uL1 family	hsa:4736;		R-HSA-156827;R-HSA-156902;R-HSA-1799339;R-HSA-192823;R-HSA-2408557;R-HSA-6791226;R-HSA-72689;R-HSA-72706;R-HSA-72764;R-HSA-9010553;R-HSA-9633012;R-HSA-975956;R-HSA-975957;		60	Cell Survival	Housekeeping	Housekeeping		60S ribosomal protein L10a OS=Homo sapiens OX=9606 GN=RPL10A PE=1 SV=2	55	9	217	24.8	9.94	224.94	9	0	0.999393	0.983423	0.984443	0.899175	0.909385	0.90276	0.88921	0.918196	0.881866	0.989086	0.903773	0.896424	0.913746	0.000138888	-0.130135	3.85734		0.906315	0.00162853	-0.141915	2.7882		0.991868	0.5571	-0.0117795	0.254067
5885	P62913	RL11	60S ribosomal protein L11 (CLL-associated antigen KW-12) (Large ribosomal subunit protein uL5)	Universal ribosomal protein uL5 family	hsa:6135;		R-HSA-156827;R-HSA-156902;R-HSA-1799339;R-HSA-192823;R-HSA-2408557;R-HSA-6791226;R-HSA-72689;R-HSA-72706;R-HSA-72764;R-HSA-9010553;R-HSA-9633012;R-HSA-975956;R-HSA-975957;	PTHR11994;	61	Cell Survival	Housekeeping	Housekeeping		60S ribosomal protein L11 OS=Homo sapiens OX=9606 GN=RPL11 PE=1 SV=2	49	9	178	20.2	9.6	159.25	9	0	1.07575	1.1247	1.10434	0.989165	0.978072	0.980981	0.983691	0.873395	0.970407	1.10159	0.982739	0.942497	0.892107	0.00123234	-0.164712	2.90927		0.855576	0.0132968	-0.225032	1.87625		0.959051	0.313362	-0.06032	0.503954
1925	P30050	RL12	60S ribosomal protein L12 (Large ribosomal subunit protein uL11)	Universal ribosomal protein uL11 family	hsa:6136;		R-HSA-156827;R-HSA-156902;R-HSA-1799339;R-HSA-192823;R-HSA-2408557;R-HSA-6791226;R-HSA-72689;R-HSA-72706;R-HSA-72764;R-HSA-9010553;R-HSA-9633012;R-HSA-975956;R-HSA-975957;	PTHR11661;	62	Cell Survival	Housekeeping	Housekeeping		60S ribosomal protein L12 OS=Homo sapiens OX=9606 GN=RPL12 PE=1 SV=1	77	10	165	17.8	9.42	293.76	10	0	1.05133	1.08506	1.08807	0.94789	0.945847	0.950189	0.957926	0.979905	0.937964	1.07482	0.947975	0.958598	0.881985	0.000430978	-0.181174	3.36555		0.891868	0.0023399	-0.165097	2.6308		1.01121	0.432222	0.0160769	0.364293
6243	P26373	RL13	60S ribosomal protein L13 (Breast basic conserved protein 1) (Large ribosomal subunit protein eL13)	Eukaryotic ribosomal protein eL13 family	hsa:6137;		R-HSA-156827;R-HSA-156902;R-HSA-1799339;R-HSA-192823;R-HSA-2408557;R-HSA-6791226;R-HSA-72689;R-HSA-72706;R-HSA-72764;R-HSA-9010553;R-HSA-9633012;R-HSA-975956;R-HSA-975957;	PTHR11722;	63	Cell Survival	Housekeeping	Housekeeping		60S ribosomal protein L13 OS=Homo sapiens OX=9606 GN=RPL13 PE=1 SV=4	74	13	211	24.2	11.65	208.23	13	0	1.06964	1.11636	1.09148	0.986296	0.979356	0.972018	0.986334	0.87274	0.975897	1.09249	0.979223	0.94499	0.896322	0.00130781	-0.157911	2.88345		0.864987	0.0188888	-0.20925	1.7238		0.96504	0.401211	-0.051339	0.396628
6211	P40429	RL13A	60S ribosomal protein L13a (23 kDa highly basic protein) (Large ribosomal subunit protein uL13)	Universal ribosomal protein uL13 family	hsa:23521;		R-HSA-156827;R-HSA-156902;R-HSA-1799339;R-HSA-192823;R-HSA-2408557;R-HSA-6791226;R-HSA-72689;R-HSA-72706;R-HSA-72764;R-HSA-9010553;R-HSA-9633012;R-HSA-975956;R-HSA-975957;	PTHR11545;	64	Cell Survival	Housekeeping	Housekeeping		60S ribosomal protein L13a OS=Homo sapiens OX=9606 GN=RPL13A PE=1 SV=2	71	11	203	23.6	10.93	189.84	11	0	1.10275	1.10272	1.07865	0.964932	0.941376	0.960445	0.956148	0.928108	0.950378	1.09471	0.955585	0.944878	0.872914	0.000209384	-0.196088	3.67906		0.863134	0.000216406	-0.212344	3.66473		0.988795	0.392864	-0.0162559	0.405758
5755	P50914	RL14	60S ribosomal protein L14 (CAG-ISL 7) (Large ribosomal subunit protein eL14)	Eukaryotic ribosomal protein eL14 family	hsa:9045;		R-HSA-156827;R-HSA-156902;R-HSA-1799339;R-HSA-192823;R-HSA-2408557;R-HSA-6791226;R-HSA-72689;R-HSA-72706;R-HSA-72764;R-HSA-9010553;R-HSA-9633012;R-HSA-975956;R-HSA-975957;	PTHR11127;	65	Cell Survival	Housekeeping	Housekeeping		60S ribosomal protein L14 OS=Homo sapiens OX=9606 GN=RPL14 PE=1 SV=4	40	5	215	23.4	10.93	140.07	5	0	1.046	1.04225	1.03529	0.955856	0.950406	0.962713	0.958723	1.05013	0.936753	1.04118	0.956325	0.98187	0.918499	5.74576e-05	-0.12265	4.24065		0.943034	0.164053	-0.0846188	0.785016		1.02671	0.504756	0.0380308	0.296919
6141	P61313	RL15	60S ribosomal protein L15 (Large ribosomal subunit protein eL15)	Eukaryotic ribosomal protein eL15 family	hsa:6138;		R-HSA-156827;R-HSA-156902;R-HSA-1799339;R-HSA-192823;R-HSA-2408557;R-HSA-6791226;R-HSA-72689;R-HSA-72706;R-HSA-72764;R-HSA-9010553;R-HSA-9633012;R-HSA-975956;R-HSA-975957;	PTHR11847;	66	Cell Survival	Housekeeping	Housekeeping		60S ribosomal protein L15 OS=Homo sapiens OX=9606 GN=RPL15 PE=1 SV=2	67	13	204	24.1	11.62	195.4	13	0	1.07157	1.0607	1.0545	0.957835	0.975684	0.967466	0.96604	0.9854	0.954878	1.06226	0.966995	0.968773	0.910321	0.000186032	-0.135553	3.73041		0.911994	0.000791809	-0.132903	3.10138		1.00184	0.871365	0.00264974	0.0598
6221	P18621	RL17	60S ribosomal protein L17 (60S ribosomal protein L23) (Large ribosomal subunit protein uL22) (PD-1)	Universal ribosomal protein uL22 family	hsa:6139;		R-HSA-156827;R-HSA-156902;R-HSA-1799339;R-HSA-192823;R-HSA-2408557;R-HSA-6791226;R-HSA-72689;R-HSA-72706;R-HSA-72764;R-HSA-9010553;R-HSA-9633012;R-HSA-975956;R-HSA-975957;	PTHR11593;	67	Cell Survival	Housekeeping	Housekeeping		60S ribosomal protein L17 OS=Homo sapiens OX=9606 GN=RPL17 PE=1 SV=3	101	9	184	21.4	10.17	415.73	10	0	1.1089	1.0872	1.0606	0.92762	0.938604	0.946743	0.925622	0.980259	0.922413	1.08557	0.937656	0.942764	0.863746	0.000597403	-0.211321	3.22373		0.868452	0.00364615	-0.203483	2.43817		1.00545	0.806957	0.0078388	0.0931496
6176	Q07020	RL18	60S ribosomal protein L18 (Large ribosomal subunit protein eL18)	Eukaryotic ribosomal protein eL18 family	hsa:6141;		R-HSA-156827;R-HSA-156902;R-HSA-1799339;R-HSA-192823;R-HSA-2408557;R-HSA-6791226;R-HSA-72689;R-HSA-72706;R-HSA-72764;R-HSA-9010553;R-HSA-9633012;R-HSA-975956;R-HSA-975957;	PTHR10934;	68	Cell Survival	Housekeeping	Housekeeping		60S ribosomal protein L18 OS=Homo sapiens OX=9606 GN=RPL18 PE=1 SV=2	117	7	188	21.6	11.72	317.77	7	0	1.09953	1.0529	1.05031	0.937524	0.929588	0.965231	0.950001	1.00634	0.94509	1.06758	0.944114	0.967143	0.88435	0.00306495	-0.17731	2.51358		0.905921	0.0166123	-0.142543	1.77957		1.02439	0.362466	0.0347671	0.440733
6037	Q02543	RL18A	60S ribosomal protein L18a (Large ribosomal subunit protein eL20)	Eukaryotic ribosomal protein eL20 family	hsa:6142;		R-HSA-156827;R-HSA-156902;R-HSA-1799339;R-HSA-192823;R-HSA-2408557;R-HSA-6791226;R-HSA-72689;R-HSA-72706;R-HSA-72764;R-HSA-9010553;R-HSA-9633012;R-HSA-975956;R-HSA-975957;	PTHR10052;	69	Cell Survival	Housekeeping	Housekeeping		60S ribosomal protein L18a OS=Homo sapiens OX=9606 GN=RPL18A PE=1 SV=2	68	10	176	20.7	10.71	198.66	10	0	1.04837	1.05254	1.04494	0.967847	0.96453	0.965455	0.964188	0.969269	0.966578	1.04862	0.965944	0.966678	0.92116	4.31059e-06	-0.118477	5.36546		0.92186	6.4536e-06	-0.11738	5.1902		1.00076	0.69937	0.00109665	0.155293
6065	P84098	RL19	60S ribosomal protein L19 (Large ribosomal subunit protein eL19)	Eukaryotic ribosomal protein eL19 family	hsa:6143;		R-HSA-156827;R-HSA-156902;R-HSA-1799339;R-HSA-192823;R-HSA-2408557;R-HSA-6791226;R-HSA-72689;R-HSA-72706;R-HSA-72764;R-HSA-9010553;R-HSA-9633012;R-HSA-975956;R-HSA-975957;	PTHR10722;	70	Cell Survival	Housekeeping	Housekeeping		60S ribosomal protein L19 OS=Homo sapiens OX=9606 GN=RPL19 PE=1 SV=1	70	8	196	23.5	11.47	170.17	8	0	1.09797	1.05912	1.06364	0.942185	0.963972	0.958483	0.943377	1.01652	0.930534	1.07358	0.95488	0.963476	0.889439	0.0010327	-0.169032	2.98602		0.897447	0.0201573	-0.156102	1.69557		1.009	0.770736	0.01293	0.113095
5871	P46778	RL21	60S ribosomal protein L21 (Large ribosomal subunit protein eL21)	Eukaryotic ribosomal protein eL21 family	hsa:6144;		R-HSA-156827;R-HSA-156902;R-HSA-1799339;R-HSA-192823;R-HSA-2408557;R-HSA-6791226;R-HSA-72689;R-HSA-72706;R-HSA-72764;R-HSA-9010553;R-HSA-9633012;R-HSA-975956;R-HSA-975957;	PTHR20981;	71	Cell Survival	Housekeeping	Housekeeping		60S ribosomal protein L21 OS=Homo sapiens OX=9606 GN=RPL21 PE=1 SV=2	40	8	160	18.6	10.49	120.38	8	0	1.06336	1.07713	1.06456	0.96432	0.961297	0.966518	0.965623	0.940419	0.953457	1.06835	0.964045	0.953166	0.902368	2.35304e-05	-0.148212	4.62837		0.892185	0.000172156	-0.164585	3.76408		0.988715	0.217151	-0.0163727	0.663238
5512	P35268	RL22	60S ribosomal protein L22 (EBER-associated protein) (EAP) (Epstein-Barr virus small RNA-associated protein) (Heparin-binding protein HBp15) (Large ribosomal subunit protein eL22)	Eukaryotic ribosomal protein eL22 family	hsa:6146;		R-HSA-156827;R-HSA-156902;R-HSA-1799339;R-HSA-192823;R-HSA-2408557;R-HSA-6791226;R-HSA-72689;R-HSA-72706;R-HSA-72764;R-HSA-9010553;R-HSA-9633012;R-HSA-975956;R-HSA-975957;	PTHR10064;	72	Cell Survival	Housekeeping	Housekeeping		60S ribosomal protein L22 OS=Homo sapiens OX=9606 GN=RPL22 PE=1 SV=2	26	4	128	14.8	9.19	90.6	4	0	0.955223	1.00532	1.02137	1.01648	1.01886	1.00608	1.02336	0.884984	1.00995	0.993972	1.01381	0.972767	1.01995	0.383932	0.0285047	0.415746		0.978666	0.683655	-0.0311108	0.165163		0.95952	0.406062	-0.0596156	0.391408
1607	Q6P5R6	RL22L	60S ribosomal protein L22-like 1 (Large ribosomal subunit protein eL22-like 1)	Eukaryotic ribosomal protein eL22 family	hsa:200916;		R-HSA-156827;R-HSA-156902;R-HSA-1799339;R-HSA-192823;R-HSA-2408557;R-HSA-6791226;R-HSA-72689;R-HSA-72706;R-HSA-72764;R-HSA-9010553;R-HSA-9633012;R-HSA-975956;R-HSA-975957;	PTHR10064;PTHR10064:SF1;	73	Cell Survival	Housekeeping	Housekeeping		60S ribosomal protein L22-like 1 OS=Homo sapiens OX=9606 GN=RPL22L1 PE=1 SV=2	117	4	122	14.6	9.38	312.22	4	0	1.06872	1.12006	1.1248	0.912897	0.911519	0.893493	0.879577	0.91811	0.896452	1.10452	0.905969	0.898046	0.820235	0.000474794	-0.285891	3.32349		0.813061	0.000615065	-0.298564	3.21108		0.991255	0.568982	-0.0126725	0.244901
6143	P62829	RL23	60S ribosomal protein L23 (60S ribosomal protein L17) (Large ribosomal subunit protein uL14)	Universal ribosomal protein uL14 family	hsa:9349;		R-HSA-156827;R-HSA-156902;R-HSA-1799339;R-HSA-192823;R-HSA-2408557;R-HSA-6791226;R-HSA-72689;R-HSA-72706;R-HSA-72764;R-HSA-9010553;R-HSA-9633012;R-HSA-975956;R-HSA-975957;	PTHR11761;	74	Cell Survival	Housekeeping	Housekeeping		60S ribosomal protein L23 OS=Homo sapiens OX=9606 GN=RPL23 PE=1 SV=1	106	9	140	14.9	10.51	386.58	9	0	1.04303	1.05914	1.0517	0.972662	0.983769	0.978494	0.975494	0.932193	0.972493	1.05129	0.978309	0.96006	0.930578	0.000207716	-0.103801	3.68253		0.91322	0.00344325	-0.130966	2.46303		0.981347	0.271664	-0.027165	0.565967
6223	P62750	RL23A	60S ribosomal protein L23a (Large ribosomal subunit protein uL23)	Universal ribosomal protein uL23 family	hsa:6147;		R-HSA-156827;R-HSA-156902;R-HSA-1799339;R-HSA-192823;R-HSA-2408557;R-HSA-6791226;R-HSA-72689;R-HSA-72706;R-HSA-72764;R-HSA-9010553;R-HSA-9633012;R-HSA-975956;R-HSA-975957;		75	Cell Survival	Housekeeping	Housekeeping		60S ribosomal protein L23a OS=Homo sapiens OX=9606 GN=RPL23A PE=1 SV=1	68	9	156	17.7	10.45	229.37	9	0	1.16442	1.12439	1.09647	0.961379	0.968045	0.963704	0.942473	0.93172	0.930039	1.12843	0.964376	0.934744	0.85462	0.00116155	-0.226646	2.93496		0.82836	0.00064848	-0.27167	3.1881		0.969274	0.00244249	-0.045024	2.61217
6204	P83731	RL24	60S ribosomal protein L24 (60S ribosomal protein L30) (Large ribosomal subunit protein eL24)	Eukaryotic ribosomal protein eL24 family	hsa:6152;		R-HSA-156827;R-HSA-156902;R-HSA-1799339;R-HSA-192823;R-HSA-2408557;R-HSA-6791226;R-HSA-72689;R-HSA-72706;R-HSA-72764;R-HSA-9010553;R-HSA-9633012;R-HSA-975956;R-HSA-975957;	PTHR10792;	76	Cell Survival	Housekeeping	Housekeeping		60S ribosomal protein L24 OS=Homo sapiens OX=9606 GN=RPL24 PE=1 SV=1	64	9	157	17.8	11.25	201	9	0	1.10448	1.08449	1.06456	0.949451	0.954304	0.971322	0.955246	0.985507	0.928909	1.08451	0.958359	0.956554	0.883677	0.000688478	-0.178409	3.16211		0.882013	0.00306708	-0.181128	2.51328		0.998117	0.923463	-0.00271914	0.0345806
5912	Q9UNX3	RL26L	60S ribosomal protein L26-like 1 (Large ribosomal subunit protein uL24-like 1)	Universal ribosomal protein uL24 family	hsa:51121;		R-HSA-156827;R-HSA-156902;R-HSA-1799339;R-HSA-192823;R-HSA-2408557;R-HSA-6791226;R-HSA-72689;R-HSA-72706;R-HSA-72764;R-HSA-9010553;R-HSA-9633012;R-HSA-975956;R-HSA-975957;	PTHR11143;	77	Cell Survival	Housekeeping	Housekeeping		60S ribosomal protein L26-like 1 OS=Homo sapiens OX=9606 GN=RPL26L1 PE=1 SV=1	30	1	145	17.2	10.55	80.41	7	7	1.13702	1.10582	1.07237	0.93901	0.937101	0.950463	0.940224	0.986069	0.932285	1.10507	0.942191	0.952859	0.852607	0.00104352	-0.230047	2.9815		0.862261	0.00372792	-0.213804	2.42853		1.01132	0.570276	0.0162431	0.243915
3046	P61254	RL26	60S ribosomal protein L26 (Large ribosomal subunit protein uL24)	Universal ribosomal protein uL24 family	hsa:6154;		R-HSA-156827;R-HSA-156902;R-HSA-1799339;R-HSA-192823;R-HSA-2408557;R-HSA-6791226;R-HSA-72689;R-HSA-72706;R-HSA-72764;R-HSA-9010553;R-HSA-9633012;R-HSA-975956;R-HSA-975957;	PTHR11143;	78	Cell Survival	Housekeeping	Housekeeping		60S ribosomal protein L26 OS=Homo sapiens OX=9606 GN=RPL26 PE=1 SV=1	31	1	145	17.2	10.55	84.85	7	0	1.14961	0.98249	1.02145	0.904005	0.918205	1.00093	0.949814	1.3235	0.957848	1.05118	0.941048	1.07705	0.895227	0.134546	-0.159675	0.87113		1.02461	0.855446	0.0350768	0.0678074		1.14453	0.344173	0.194752	0.463223
6007	P61353	RL27	60S ribosomal protein L27 (Large ribosomal subunit protein eL27)	Eukaryotic ribosomal protein eL27 family	hsa:6155;		R-HSA-156827;R-HSA-156902;R-HSA-1799339;R-HSA-192823;R-HSA-2408557;R-HSA-6791226;R-HSA-72689;R-HSA-72706;R-HSA-72764;R-HSA-9010553;R-HSA-9633012;R-HSA-975956;R-HSA-975957;	PTHR10497;	79	Cell Survival	Housekeeping	Housekeeping		60S ribosomal protein L27 OS=Homo sapiens OX=9606 GN=RPL27 PE=1 SV=2	37	7	136	15.8	10.56	120.77	7	0	1.09269	1.05716	1.05122	0.950802	0.957981	0.960224	0.954565	1.05457	0.934517	1.06702	0.956336	0.981217	0.896265	0.00112456	-0.158003	2.94902		0.919583	0.0945194	-0.120948	1.02448		1.02602	0.540612	0.0370546	0.267115
5901	P46776	RL27A	60S ribosomal protein L27a (Large ribosomal subunit protein uL15)	Universal ribosomal protein uL15 family	hsa:6157;		R-HSA-156827;R-HSA-156902;R-HSA-1799339;R-HSA-192823;R-HSA-2408557;R-HSA-6791226;R-HSA-72689;R-HSA-72706;R-HSA-72764;R-HSA-9010553;R-HSA-9633012;R-HSA-975956;R-HSA-975957;		80	Cell Survival	Housekeeping	Housekeeping		60S ribosomal protein L27a OS=Homo sapiens OX=9606 GN=RPL27A PE=1 SV=2	35	6	148	16.6	11	112.69	6	0	1.0825	1.08902	1.086	0.952987	0.961046	0.944567	0.940438	0.918784	0.947263	1.08584	0.952867	0.935495	0.877538	1.3029e-05	-0.188467	4.88509		0.86154	6.85113e-05	-0.215011	4.16424		0.981769	0.151456	-0.026544	0.819713
6605	P46779	RL28	60S ribosomal protein L28 (Large ribosomal subunit protein eL28)	Eukaryotic ribosomal protein eL28 family	hsa:6158;		R-HSA-156827;R-HSA-156902;R-HSA-1799339;R-HSA-192823;R-HSA-2408557;R-HSA-6791226;R-HSA-72689;R-HSA-72706;R-HSA-72764;R-HSA-9010553;R-HSA-9633012;R-HSA-975956;R-HSA-975957;	PTHR10544;	81	Cell Survival	Housekeeping	Housekeeping		60S ribosomal protein L28 OS=Homo sapiens OX=9606 GN=RPL28 PE=1 SV=3	65	9	137	15.7	12.02	203.71	9	0	1.11352	1.09324	1.07959	0.956074	0.952373	0.951906	0.946111	0.959549	0.940251	1.09545	0.953451	0.948637	0.870371	0.000139667	-0.200298	3.8549		0.865977	0.000209003	-0.2076	3.67985		0.994951	0.457684	-0.00730249	0.339434
5675	P47914	RL29	60S ribosomal protein L29 (Cell surface heparin-binding protein HIP) (Large ribosomal subunit protein eL29)	Eukaryotic ribosomal protein eL29 family	hsa:6159;		R-HSA-156827;R-HSA-156902;R-HSA-1799339;R-HSA-192823;R-HSA-2408557;R-HSA-6791226;R-HSA-72689;R-HSA-72706;R-HSA-72764;R-HSA-9010553;R-HSA-9633012;R-HSA-975956;R-HSA-975957;	PTHR12884;	82	Cell Survival	Housekeeping	Housekeeping		60S ribosomal protein L29 OS=Homo sapiens OX=9606 GN=RPL29 PE=1 SV=2	21	4	159	17.7	11.66	62.81	4	0	1.17706	1.06083	1.04096	0.87092	0.905301	0.924663	0.891835	1.19512	0.85724	1.09295	0.900295	0.981397	0.82373	0.0130903	-0.279756	1.88305		0.897936	0.388512	-0.155316	0.410595		1.09008	0.496203	0.12444	0.30434
5924	P62888	RL30	60S ribosomal protein L30 (Large ribosomal subunit protein eL30)	Eukaryotic ribosomal protein eL30 family	hsa:6156;		R-HSA-156827;R-HSA-156902;R-HSA-1799339;R-HSA-192823;R-HSA-2408557;R-HSA-6791226;R-HSA-72689;R-HSA-72706;R-HSA-72764;R-HSA-9010553;R-HSA-9633012;R-HSA-975956;R-HSA-975957;	PTHR11449;PTHR11449:SF12;	83	Cell Survival	Housekeeping	Housekeeping		60S ribosomal protein L30 OS=Homo sapiens OX=9606 GN=RPL30 PE=1 SV=2	52	6	115	12.8	9.63	145.27	6	0	1.07763	1.07106	1.06971	0.971023	0.978682	0.974045	0.974935	0.909486	0.963771	1.0728	0.974583	0.949397	0.908451	7.6694e-06	-0.13852	5.11524		0.884974	0.00374253	-0.176294	2.42684		0.974157	0.283261	-0.0377735	0.547813
1835	P62899	RL31	60S ribosomal protein L31 (Large ribosomal subunit protein eL31)	Eukaryotic ribosomal protein eL31 family	hsa:6160;		R-HSA-156827;R-HSA-156902;R-HSA-1799339;R-HSA-192823;R-HSA-2408557;R-HSA-6791226;R-HSA-72689;R-HSA-72706;R-HSA-72764;R-HSA-9010553;R-HSA-9633012;R-HSA-975956;R-HSA-975957;	PTHR10956;	84	Cell Survival	Housekeeping	Housekeeping		60S ribosomal protein L31 OS=Homo sapiens OX=9606 GN=RPL31 PE=1 SV=1	65	9	125	14.5	10.54	208.9	9	0	1.13925	1.11828	1.12015	0.967364	0.961596	0.957354	0.950275	0.923874	0.942571	1.12589	0.962105	0.938906	0.854525	2.33552e-05	-0.226805	4.63162		0.833921	5.4358e-05	-0.262017	4.26474		0.975888	0.0500434	-0.0352128	1.30065
6565	P62910	RL32	60S ribosomal protein L32 (Large ribosomal subunit protein eL32)	Eukaryotic ribosomal protein eL32 family	hsa:6161;		R-HSA-156827;R-HSA-156902;R-HSA-1799339;R-HSA-192823;R-HSA-2408557;R-HSA-6791226;R-HSA-72689;R-HSA-72706;R-HSA-72764;R-HSA-9010553;R-HSA-9633012;R-HSA-975956;R-HSA-975957;	PTHR23413;	85	Cell Survival	Housekeeping	Housekeeping		60S ribosomal protein L32 OS=Homo sapiens OX=9606 GN=RPL32 PE=1 SV=2	53	8	135	15.9	11.33	151.86	8	0	1.09158	1.06523	1.06727	0.971545	0.945651	0.979533	0.963695	0.963423	0.95364	1.07469	0.965576	0.960252	0.898467	0.00119414	-0.154462	2.92294		0.893514	0.000228909	-0.162439	3.64034		0.994486	0.646335	-0.00797649	0.189542
6027	P49207	RL34	60S ribosomal protein L34 (Large ribosomal subunit protein eL34)	Eukaryotic ribosomal protein eL34 family	hsa:6164;		R-HSA-156827;R-HSA-156902;R-HSA-1799339;R-HSA-192823;R-HSA-2408557;R-HSA-6791226;R-HSA-72689;R-HSA-72706;R-HSA-72764;R-HSA-9010553;R-HSA-9633012;R-HSA-975956;R-HSA-975957;		86	Cell Survival	Housekeeping	Housekeeping		60S ribosomal protein L34 OS=Homo sapiens OX=9606 GN=RPL34 PE=1 SV=3	34	8	117	13.3	11.47	98.87	8	0	1.19361	1.16147	1.10658	0.941097	0.938057	0.966901	0.936757	0.917666	0.926589	1.15389	0.948685	0.927004	0.822163	0.00160943	-0.282504	2.79333		0.803373	0.000949969	-0.315857	3.02229		0.977146	0.112296	-0.0333537	0.949637
5516	P42766	RL35	60S ribosomal protein L35 (Large ribosomal subunit protein uL29)	Universal ribosomal protein uL29 family	hsa:11224;		R-HSA-156827;R-HSA-156902;R-HSA-1799339;R-HSA-192823;R-HSA-2408557;R-HSA-6791226;R-HSA-72689;R-HSA-72706;R-HSA-72764;R-HSA-9010553;R-HSA-9633012;R-HSA-975956;R-HSA-975957;		87	Cell Survival	Housekeeping	Housekeeping		60S ribosomal protein L35 OS=Homo sapiens OX=9606 GN=RPL35 PE=1 SV=2	22	4	123	14.5	11.05	73.65	4	0	1.12183	1.11758	1.10073	0.983927	0.968068	0.971875	0.989391	0.859633	0.984559	1.11338	0.974624	0.944528	0.875375	6.56123e-05	-0.192027	4.18301		0.848344	0.0170923	-0.237279	1.7672		0.969121	0.520152	-0.045252	0.28387
6031	P18077	RL35A	60S ribosomal protein L35a (Cell growth-inhibiting gene 33 protein) (Large ribosomal subunit protein eL33)	Eukaryotic ribosomal protein eL33 family	hsa:6165;		R-HSA-156827;R-HSA-156902;R-HSA-1799339;R-HSA-192823;R-HSA-2408557;R-HSA-6791226;R-HSA-72689;R-HSA-72706;R-HSA-72764;R-HSA-9010553;R-HSA-9633012;R-HSA-975956;R-HSA-975957;	PTHR10902;	88	Cell Survival	Housekeeping	Housekeeping		60S ribosomal protein L35a OS=Homo sapiens OX=9606 GN=RPL35A PE=1 SV=2	40	8	110	12.5	11.06	110.8	8	0	1.1218	1.14357	1.11616	0.975442	0.977727	0.965686	0.964667	0.773632	0.983037	1.12718	0.972952	0.907112	0.863176	7.22052e-05	-0.212273	4.14143		0.804765	0.0310319	-0.31336	1.50819		0.93233	0.381733	-0.101087	0.418241
5921	Q9Y3U8	RL36	60S ribosomal protein L36 (Large ribosomal subunit protein eL36)	Eukaryotic ribosomal protein eL36 family	hsa:25873;		R-HSA-156827;R-HSA-156902;R-HSA-1799339;R-HSA-192823;R-HSA-2408557;R-HSA-6791226;R-HSA-72689;R-HSA-72706;R-HSA-72764;R-HSA-9010553;R-HSA-9633012;R-HSA-975956;R-HSA-975957;	PTHR10114;	89	Cell Survival	Housekeeping	Housekeeping		60S ribosomal protein L36 OS=Homo sapiens OX=9606 GN=RPL36 PE=1 SV=3	37	6	105	12.2	11.59	106.3	6	0	1.0907	1.05983	1.05512	0.935796	0.92725	0.943921	0.93091	1.02717	0.915909	1.06855	0.935655	0.957998	0.87563	0.000397151	-0.191606	3.40104		0.896539	0.0391428	-0.157562	1.40735		1.02388	0.559981	0.0340447	0.251827
6542	P83881	RL36A	60S ribosomal protein L36a (60S ribosomal protein L44) (Cell growth-inhibiting gene 15 protein) (Cell migration-inducing gene 6 protein) (Large ribosomal subunit protein eL42)	Eukaryotic ribosomal protein eL42 family	hsa:6173;		R-HSA-156827;R-HSA-156902;R-HSA-1799339;R-HSA-192823;R-HSA-2408557;R-HSA-6791226;R-HSA-72689;R-HSA-72706;R-HSA-72764;R-HSA-9010553;R-HSA-9633012;R-HSA-975956;R-HSA-975957;	PTHR10369;	90	Cell Survival	Housekeeping	Housekeeping		60S ribosomal protein L36a OS=Homo sapiens OX=9606 GN=RPL36A PE=1 SV=2	29	1	106	12.4	10.58	73.65	6	6	1.11535	1.12636	1.08502	0.961633	0.974982	0.963716	0.948378	0.933017	0.93597	1.10891	0.966777	0.939122	0.871827	0.000401964	-0.197886	3.39581		0.846887	0.000212275	-0.239758	3.6731		0.971394	0.0116063	-0.0418715	1.93531
6440	Q969Q0	RL36L	60S ribosomal protein L36a-like (Large ribosomal subunit protein eL42-like)	Eukaryotic ribosomal protein eL42 family	hsa:6166;		R-HSA-156827;R-HSA-156902;R-HSA-1799339;R-HSA-192823;R-HSA-2408557;R-HSA-6791226;R-HSA-72689;R-HSA-72706;R-HSA-72764;R-HSA-9010553;R-HSA-9633012;R-HSA-975956;R-HSA-975957;	PTHR10369;	91	Cell Survival	Housekeeping	Housekeeping		60S ribosomal protein L36a-like OS=Homo sapiens OX=9606 GN=RPL36AL PE=1 SV=3	25	1	106	12.5	10.65	63.02	6	0	0.96403	0.938229	0.958128	0.892395	0.85152	0.846005	0.806474	1.09029	0.804068	0.953463	0.863307	0.900278	0.905444	0.00555507	-0.143303	2.25531		0.94422	0.606661	-0.0828056	0.217054		1.04283	0.720106	0.0604978	0.142603
1426	P61927	RL37	60S ribosomal protein L37 (G1.16) (Large ribosomal subunit protein eL37)	Eukaryotic ribosomal protein eL37 family	hsa:6167;		R-HSA-156827;R-HSA-156902;R-HSA-1799339;R-HSA-192823;R-HSA-2408557;R-HSA-6791226;R-HSA-72689;R-HSA-72706;R-HSA-72764;R-HSA-9010553;R-HSA-9633012;R-HSA-975956;R-HSA-975957;		92	Cell Survival	Housekeeping	Housekeeping		60S ribosomal protein L37 OS=Homo sapiens OX=9606 GN=RPL37 PE=1 SV=2	42	6	97	11.1	11.74	75.07	6	0	1.09334	1.05115	1.05196	0.929478	0.932174	0.923026	0.919136	1.0812	0.893823	1.06548	0.928226	0.964719	0.87118	0.00063939	-0.198957	3.19423		0.905431	0.170184	-0.143324	0.76908		1.03932	0.568191	0.0556335	0.245505
5657	P61513	RL37A	60S ribosomal protein L37a (Large ribosomal subunit protein eL43)	Eukaryotic ribosomal protein eL43 family	hsa:6168;		R-HSA-156827;R-HSA-156902;R-HSA-1799339;R-HSA-192823;R-HSA-2408557;R-HSA-6791226;R-HSA-72689;R-HSA-72706;R-HSA-72764;R-HSA-9010553;R-HSA-9633012;R-HSA-975956;R-HSA-975957;		93	Cell Survival	Housekeeping	Housekeeping		60S ribosomal protein L37a OS=Homo sapiens OX=9606 GN=RPL37A PE=1 SV=2	43	5	92	10.3	10.43	163.36	5	0	1.02952	0.99179	0.995893	0.953845	0.925435	0.956826	0.949942	1.10958	0.951747	1.00574	0.945369	1.00376	0.939977	0.0179481	-0.0893021	1.74598		0.998032	0.972643	-0.00284205	0.0120467		1.06176	0.339244	0.08646	0.469487
5432	P63173	RL38	60S ribosomal protein L38 (Large ribosomal subunit protein eL38)	Eukaryotic ribosomal protein eL38 family	hsa:6169;		R-HSA-156827;R-HSA-156902;R-HSA-1799339;R-HSA-192823;R-HSA-2408557;R-HSA-6791226;R-HSA-72689;R-HSA-72706;R-HSA-72764;R-HSA-9010553;R-HSA-9633012;R-HSA-975956;R-HSA-975957;	PTHR10965;	94	Cell Survival	Housekeeping	Housekeeping		60S ribosomal protein L38 OS=Homo sapiens OX=9606 GN=RPL38 PE=1 SV=2	17	3	70	8.2	10.1	59.21	3	0	1.10553	1.08016	1.06167	0.947145	0.929854	0.972275	0.947897	1.00706	0.942846	1.08245	0.949758	0.965934	0.877412	0.00169291	-0.188673	2.77137		0.892356	0.00857745	-0.164308	2.06664		1.01703	0.537454	0.0243653	0.269659
4564	P62987	RL40	Ubiquitin-60S ribosomal protein L40 (CEP52) (Ubiquitin A-52 residue ribosomal protein fusion product 1) [Cleaved into: Ubiquitin; 60S ribosomal protein L40 (Large ribosomal subunit protein eL40)]	Ubiquitin family; Eukaryotic ribosomal protein eL40 family	hsa:7311;		R-HSA-110312;R-HSA-110314;R-HSA-110320;R-HSA-1169091;R-HSA-1169408;R-HSA-1234176;R-HSA-1236382;R-HSA-1236974;R-HSA-1253288;R-HSA-1295596;R-HSA-1358803;R-HSA-156827;R-HSA-156902;R-HSA-162588;R-HSA-168638;R-HSA-168927;R-HSA-168928;R-HSA-174048;R-HSA-174084;R-HSA-174113;R-HSA-174154;R-HSA-174178;R-HSA-174184;R-HSA-174490;R-HSA-175474;R-HSA-179409;R-HSA-1799339;R-HSA-180534;R-HSA-180585;R-HSA-182971;…		96	Cell Survival	Housekeeping	Housekeeping		Ubiquitin-60S ribosomal protein L40 OS=Homo sapiens OX=9606 GN=UBA52 PE=1 SV=2	407	1	128	14.7	9.83	1241.46	11	0	1.15426	1.16699	1.1273	0.947893	0.970736	1.04168	0.987043	0.895117	0.89045	1.14952	0.98677	0.924203	0.858423	0.005987	-0.22024	2.22279		0.803994	0.00256085	-0.314744	2.59162		0.936594	0.212887	-0.094504	0.67185
2103	P05388	RLA0	60S acidic ribosomal protein P0 (60S ribosomal protein L10E) (Large ribosomal subunit protein uL10)	Universal ribosomal protein uL10 family	hsa:6175;		R-HSA-156827;R-HSA-156902;R-HSA-1799339;R-HSA-192823;R-HSA-2408557;R-HSA-6791226;R-HSA-72689;R-HSA-72706;R-HSA-72764;R-HSA-8950505;R-HSA-9010553;R-HSA-9633012;R-HSA-975956;R-HSA-975957;		98	Cell Survival	Housekeeping	Housekeeping		60S acidic ribosomal protein P0 OS=Homo sapiens OX=9606 GN=RPLP0 PE=1 SV=1	256	16	317	34.3	5.97	940.16	16	0	1.08226	1.07021	1.07403	0.947015	0.953397	0.961413	0.944692	0.933385	0.939467	1.0755	0.953942	0.939181	0.886976	2.43993e-05	-0.173034	4.61262		0.873251	9.37116e-06	-0.195531	5.02821		0.984527	0.0494006	-0.0224973	1.30627
1327	P05386	RLA1	60S acidic ribosomal protein P1 (Large ribosomal subunit protein P1)	Eukaryotic ribosomal protein P1/P2 family	hsa:6176;		R-HSA-156827;R-HSA-156902;R-HSA-1799339;R-HSA-192823;R-HSA-2408557;R-HSA-6791226;R-HSA-72689;R-HSA-72706;R-HSA-72764;R-HSA-9010553;R-HSA-9633012;R-HSA-975956;R-HSA-975957;		99	Cell Survival	Housekeeping	Housekeeping		60S acidic ribosomal protein P1 OS=Homo sapiens OX=9606 GN=RPLP1 PE=1 SV=1	139	4	114	11.5	4.32	577.71	6	0	1.03103	1.03303	1.0306	0.955326	0.949694	0.949154	0.930181	0.977114	0.93126	1.03155	0.951391	0.946185	0.922291	2.86891e-06	-0.116706	5.54228		0.917244	0.00528437	-0.124623	2.27701		0.994528	0.75524	-0.00791654	0.121915
2075	P05387	RLA2	60S acidic ribosomal protein P2 (Large ribosomal subunit protein P2) (Renal carcinoma antigen NY-REN-44)	Eukaryotic ribosomal protein P1/P2 family	hsa:6181;		R-HSA-156827;R-HSA-156902;R-HSA-1799339;R-HSA-192823;R-HSA-2408557;R-HSA-6791226;R-HSA-72689;R-HSA-72706;R-HSA-72764;R-HSA-9010553;R-HSA-9633012;R-HSA-975956;R-HSA-975957;		100	Cell Survival	Housekeeping	Housekeeping		60S acidic ribosomal protein P2 OS=Homo sapiens OX=9606 GN=RPLP2 PE=1 SV=1	178	6	115	11.7	4.54	750.27	8	12	1.09807	1.04014	1.02313	0.921022	0.931774	0.964006	0.929343	1.10193	0.90883	1.05378	0.938934	0.980036	0.891016	0.0116915	-0.166476	1.93213		0.930021	0.321927	-0.104665	0.492242		1.04378	0.547202	0.0618112	0.261853
4898	Q9BYD6	RM01	39S ribosomal protein L1, mitochondrial (L1mt) (MRP-L1) (Mitochondrial large ribosomal subunit protein uL1m)	Universal ribosomal protein uL1 family	hsa:65008;		R-HSA-5368286;R-HSA-5389840;R-HSA-5419276;		101	Cell Survival	Housekeeping	Housekeeping		39S ribosomal protein L1, mitochondrial OS=Homo sapiens OX=9606 GN=MRPL1 PE=1 SV=2	11	9	325	36.9	8.78	53.79	9	0	1.0463	0.985571	0.985248	0.988718	0.991926	0.988225	0.975376	1.06943	0.967432	1.00571	0.989623	1.00408	0.984007	0.473144	-0.0232599	0.325007		0.998381	0.968326	-0.00233735	0.0139785		1.01461	0.681959	0.0209226	0.166241
3975	Q5T653	RM02	39S ribosomal protein L2, mitochondrial (L2mt) (MRP-L2) (Mitochondrial large ribosomal subunit protein uL2m)	Universal ribosomal protein uL2 family	hsa:51069;		R-HSA-5368286;R-HSA-5389840;R-HSA-5419276;	PTHR13691;	102	Cell Survival	Housekeeping	Housekeeping		39S ribosomal protein L2, mitochondrial OS=Homo sapiens OX=9606 GN=MRPL2 PE=1 SV=2	4	4	305	33.3	11.3	11.24	4	0	0.958821	0.95403	0.988823	1.00415	1.06083	0.984482	1.06734	0.980066	1.02713	0.967225	1.01649	1.02485	1.05093	0.123839	0.0716684	0.907142		1.05958	0.103926	0.0834868	0.983274		1.00823	0.818144	0.0118184	0.0871702
4937	P09001	RM03	39S ribosomal protein L3, mitochondrial (L3mt) (MRP-L3) (Mitochondrial large ribosomal subunit protein uL3m)	Universal ribosomal protein uL3 family	hsa:11222;		R-HSA-5368286;R-HSA-5389840;R-HSA-5419276;	PTHR11229;	103	Cell Survival	Housekeeping	Housekeeping		39S ribosomal protein L3, mitochondrial OS=Homo sapiens OX=9606 GN=MRPL3 PE=1 SV=1	13	8	348	38.6	9.48	37.86	8	0	1.0322	1.04631	1.04598	1.01386	0.99589	1.00446	1.02956	0.93508	1.02938	1.0415	1.00474	0.998008	0.964701	0.00618915	-0.0518461	2.20837		0.958242	0.243298	-0.0615387	0.613861		0.993304	0.843223	-0.00969267	0.0740574
3340	Q9BYD3	RM04	39S ribosomal protein L4, mitochondrial (L4mt) (MRP-L4) (Mitochondrial large ribosomal subunit protein uL4m)	Universal ribosomal protein uL4 family	hsa:51073;		R-HSA-5368286;R-HSA-5389840;R-HSA-5419276;	PTHR10746;	104	Cell Survival	Housekeeping	Housekeeping		39S ribosomal protein L4, mitochondrial OS=Homo sapiens OX=9606 GN=MRPL4 PE=1 SV=1	2	2	311	34.9	9.72	5.41	2	0	0.843186	0.887134	0.947058	0.980045	0.921976	0.972739	0.977647	0.983981	0.98112	0.892459	0.958253	0.980916	1.07372	0.135035	0.102621	0.869553		1.09912	0.0426842	0.136344	1.36973		1.02365	0.284457	0.0337227	0.545983
4625	Q9BYD2	RM09	39S ribosomal protein L9, mitochondrial (L9mt) (MRP-L9) (Mitochondrial large ribosomal subunit protein bL9m)	Bacterial ribosomal protein bL9 family	hsa:65005;		R-HSA-5368286;R-HSA-5389840;R-HSA-5419276;	PTHR21368;	105	Cell Survival	Housekeeping	Housekeeping		39S ribosomal protein L9, mitochondrial OS=Homo sapiens OX=9606 GN=MRPL9 PE=1 SV=2	8	6	267	30.2	10.08	32.37	6	0	1.01098	0.996563	0.973074	0.996182	0.982949	0.995491	1.01049	1.06752	0.998749	0.993538	0.991541	1.02559	0.997989	0.874349	-0.00290365	0.0583153		1.03226	0.251697	0.0458017	0.599122		1.03434	0.191264	0.0487054	0.718366
4466	Q7Z7H8	RM10	39S ribosomal protein L10, mitochondrial (L10mt) (MRP-L10) (39S ribosomal protein L8, mitochondrial) (L8mt) (MRP-L8) (Mitochondrial large ribosomal subunit protein uL10m)	Universal ribosomal protein uL10 family	hsa:124995;		R-HSA-5368286;R-HSA-5389840;R-HSA-5419276;	PTHR11560;	106	Cell Survival	Housekeeping	Housekeeping		39S ribosomal protein L10, mitochondrial OS=Homo sapiens OX=9606 GN=MRPL10 PE=1 SV=3	7	5	261	29.3	9.58	26.92	5	0	1.00173	0.967672	0.995281	1.00965	1.02379	1.00841	1.01995	1.03519	1.02478	0.988229	1.01395	1.02664	1.02603	0.0899524	0.0370692	1.04599		1.03887	0.0278565	0.0550088	1.55507		1.01251	0.130103	0.0179397	0.885714
5303	Q9Y3B7	RM11	39S ribosomal protein L11, mitochondrial (L11mt) (MRP-L11) (Mitochondrial large ribosomal subunit protein uL11m)	Universal ribosomal protein uL11 family	hsa:65003;		R-HSA-5368286;R-HSA-5389840;R-HSA-5419276;	PTHR11661;	107	Cell Survival	Housekeeping	Housekeeping		39S ribosomal protein L11, mitochondrial OS=Homo sapiens OX=9606 GN=MRPL11 PE=1 SV=1	18	11	192	20.7	9.91	59.2	11	0	0.968851	0.968029	0.963009	0.981664	0.985441	0.989331	0.989379	1.01803	0.98365	0.96663	0.985479	0.997019	1.0195	0.00277848	0.0278617	2.55619		1.03144	0.0479971	0.0446584	1.31878		1.01171	0.347916	0.0167967	0.458526
5503	P52815	RM12	39S ribosomal protein L12, mitochondrial (L12mt) (MRP-L12) (5c5-2) (Mitochondrial large ribosomal subunit protein bL12m)	Bacterial ribosomal protein bL12 family	hsa:6182;		R-HSA-5368286;R-HSA-5389840;R-HSA-5419276;		108	Cell Survival	Housekeeping	Housekeeping		39S ribosomal protein L12, mitochondrial OS=Homo sapiens OX=9606 GN=MRPL12 PE=1 SV=2	31	6	198	21.3	8.87	119.95	6	0	1.01505	1.02423	1.00259	1.02105	1.0102	1.02495	1.01485	1.00129	1.00825	1.01396	1.01873	1.00813	1.00471	0.567006	0.00678264	0.246412		0.994255	0.474934	-0.00831244	0.323367		0.989591	0.14669	-0.0150951	0.833601
4668	Q9BYD1	RM13	39S ribosomal protein L13, mitochondrial (L13mt) (MRP-L13) (Mitochondrial large ribosomal subunit protein uL13m)	Universal ribosomal protein uL13 family	hsa:28998;		R-HSA-5368286;R-HSA-5389840;R-HSA-5419276;	PTHR11545;	109	Cell Survival	Housekeeping	Housekeeping		39S ribosomal protein L13, mitochondrial OS=Homo sapiens OX=9606 GN=MRPL13 PE=1 SV=1	5	4	178	20.7	9.16	18.93	4	0	0.989363	0.957184	0.984059	1.01659	1.04639	1.00037	1.01062	1.02879	1.01821	0.976869	1.02111	1.01921	1.04529	0.0575672	0.0639065	1.23982		1.04334	0.0198295	0.0612095	1.70269		0.998132	0.901508	-0.00269708	0.0450305
3511	Q6P1L8	RM14	39S ribosomal protein L14, mitochondrial (L14mt) (MRP-L14) (39S ribosomal protein L32, mitochondrial) (L32mt) (MRP-L32) (Mitochondrial large ribosomal subunit protein uL14m)	Universal ribosomal protein uL14 family	hsa:64928;		R-HSA-5368286;R-HSA-5389840;R-HSA-5419276;		110	Cell Survival	Housekeeping	Housekeeping		39S ribosomal protein L14, mitochondrial OS=Homo sapiens OX=9606 GN=MRPL14 PE=1 SV=1	5	3	145	15.9	10.24	19.66	3	0	0.941089	0.999975	0.971244	0.976435	1.00154	0.98444	1.04156	0.941432	1.00613	0.970769	0.987472	0.996371	1.01721	0.418647	0.0246112	0.378152		1.02637	0.491976	0.0375542	0.308056		1.00901	0.783135	0.012943	0.106163
4979	Q9P015	RM15	39S ribosomal protein L15, mitochondrial (L15mt) (MRP-L15) (Mitochondrial large ribosomal subunit protein uL15m)	Universal ribosomal protein uL15 family	hsa:29088;		R-HSA-5368286;R-HSA-5389840;R-HSA-5419276;	PTHR12934;	111	Cell Survival	Housekeeping	Housekeeping		39S ribosomal protein L15, mitochondrial OS=Homo sapiens OX=9606 GN=MRPL15 PE=1 SV=1	10	9	296	33.4	10.01	31.37	9	0	0.971847	0.981117	0.976051	1.02333	1.0249	1.01978	1.01904	1.00978	1.01515	0.976338	1.02267	1.01466	1.04746	0.000113423	0.0668887	3.9453		1.03925	0.000540485	0.0555438	3.26722		0.992167	0.060112	-0.0113449	1.22104
3836	Q9NX20	RM16	39S ribosomal protein L16, mitochondrial (L16mt) (MRP-L16) (Mitochondrial large ribosomal subunit protein uL16m)	Universal ribosomal protein uL16 family	hsa:54948;		R-HSA-5368286;R-HSA-5389840;R-HSA-5419276;	PTHR12220;	112	Cell Survival	Housekeeping	Housekeeping		39S ribosomal protein L16, mitochondrial OS=Homo sapiens OX=9606 GN=MRPL16 PE=1 SV=1	4	4	251	28.4	10.13	18.1	4	0	0.932185	0.939032	0.941584	0.98786	0.984963	1.02142	1.03866	1.06999	1.02475	0.9376	0.998082	1.04447	1.06451	0.00735113	0.0901858	2.13365		1.11398	0.00144461	0.155721	2.84025		1.04647	0.0594284	0.0655349	1.22601
4221	Q9NRX2	RM17	39S ribosomal protein L17, mitochondrial (L17mt) (MRP-L17) (LYST-interacting protein 2) (Mitochondrial large ribosomal subunit protein bL17m)	Bacterial ribosomal protein bL17 family	hsa:63875;		R-HSA-5368286;R-HSA-5389840;R-HSA-5419276;	PTHR14413;	113	Cell Survival	Housekeeping	Housekeeping		39S ribosomal protein L17, mitochondrial OS=Homo sapiens OX=9606 GN=MRPL17 PE=1 SV=1	3	2	175	20	10.11	6.8	2	0	1.0727	1.05118	1.05661	0.963497	0.949536	0.972529	0.956844	0.953085	0.95305	1.06016	0.961854	0.954326	0.907273	0.000453113	-0.140391	3.34379		0.900173	8.75303e-05	-0.151727	4.05784		0.992173	0.330721	-0.0113357	0.480538
4452	Q9H0U6	RM18	39S ribosomal protein L18, mitochondrial (L18mt) (MRP-L18) (Mitochondrial large ribosomal subunit protein uL18m)	Universal ribosomal protein uL18 family	hsa:29074;		R-HSA-5368286;R-HSA-5389840;R-HSA-5419276;	PTHR12899;	114	Cell Survival	Housekeeping	Housekeeping		39S ribosomal protein L18, mitochondrial OS=Homo sapiens OX=9606 GN=MRPL18 PE=1 SV=1	5	4	180	20.6	9.54	12.91	4	0	0.965791	0.988893	0.973759	1.00665	1.0036	0.990177	1.01007	0.918941	1.04564	0.976147	1.00014	0.991549	1.02458	0.046979	0.0350329	1.3281		1.01578	0.708369	0.0225858	0.14974		0.991409	0.832493	-0.0124471	0.0796192
3807	P49406	RM19	39S ribosomal protein L19, mitochondrial (L19mt) (MRP-L19) (39S ribosomal protein L15, mitochondrial) (L15mt) (MRP-L15) (Mitochondrial large ribosomal subunit protein bL19m)	Bacterial ribosomal protein bL19 family	hsa:9801;		R-HSA-5368286;R-HSA-5389840;R-HSA-5419276;	PTHR15680;	115	Cell Survival	Housekeeping	Housekeeping		39S ribosomal protein L19, mitochondrial OS=Homo sapiens OX=9606 GN=MRPL19 PE=1 SV=2	3	2	292	33.5	9.5	8.36	2	0	1.02129	1.05221	1.03018	1.05831	1.07037	1.05111	1.05136	0.895851	1.02467	1.03456	1.05993	0.990626	1.02452	0.0780987	0.0349544	1.10736		0.957534	0.419586	-0.0626047	0.377179		0.934613	0.224934	-0.0975591	0.647945
4283	Q9BYC9	RM20	39S ribosomal protein L20, mitochondrial (L20mt) (MRP-L20) (Mitochondrial large ribosomal subunit protein bL20m)	Bacterial ribosomal protein bL20 family	hsa:55052;		R-HSA-5368286;R-HSA-5389840;R-HSA-5419276;	PTHR10986;	116	Cell Survival	Housekeeping	Housekeeping		39S ribosomal protein L20, mitochondrial OS=Homo sapiens OX=9606 GN=MRPL20 PE=1 SV=1	4	4	149	17.4	10.86	10.7	4	0	1.03564	1.00733	1.01201	1.00256	0.981445	1.01315	1.02082	1.03655	1.01055	1.01833	0.999051	1.02264	0.98107	0.206248	-0.0275721	0.68561		1.00423	0.728329	0.00609552	0.137672		1.02361	0.120774	0.0336676	0.918027
4634	Q7Z2W9	RM21	39S ribosomal protein L21, mitochondrial (L21mt) (MRP-L21) (Mitochondrial large ribosomal subunit protein bL21m)	Bacterial ribosomal protein bL21 family	hsa:219927;		R-HSA-5368286;R-HSA-5389840;R-HSA-5419276;	PTHR21349;	117	Cell Survival	Housekeeping	Housekeeping		39S ribosomal protein L21, mitochondrial OS=Homo sapiens OX=9606 GN=MRPL21 PE=1 SV=2	10	7	205	22.8	9.89	39.72	7	0	0.998364	0.940875	0.971755	0.973644	0.998796	0.980512	0.993148	1.0501	0.979329	0.970332	0.984317	1.00753	1.01441	0.485711	0.0206453	0.313622		1.03833	0.24465	0.0542686	0.611455		1.02358	0.368553	0.0336232	0.4335
6481	Q9NWU5	RM22	39S ribosomal protein L22, mitochondrial (L22mt) (MRP-L22) (39S ribosomal protein L25, mitochondrial) (L25mt) (MRP-L25) (Mitochondrial large ribosomal subunit protein uL22m)	Universal ribosomal protein uL22 family	hsa:29093;		R-HSA-5368286;R-HSA-5389840;R-HSA-5419276;	PTHR13501;	118	Cell Survival	Housekeeping	Housekeeping		39S ribosomal protein L22, mitochondrial OS=Homo sapiens OX=9606 GN=MRPL22 PE=1 SV=1	10	6	206	23.6	9.94	32.17	7	1	1.01292	1.00838	0.998402	0.975073	0.988247	1.01352	1.00583	1.02713	0.997128	1.00657	0.99228	1.01003	0.985807	0.302006	-0.0206228	0.519984		1.00344	0.743903	0.00495446	0.128484		1.01789	0.28454	0.0255773	0.545857
4029	Q16540	RM23	39S ribosomal protein L23, mitochondrial (L23mt) (MRP-L23) (L23 mitochondrial-related protein) (Mitochondrial large ribosomal subunit protein uL23m) (Ribosomal protein L23-like)	Universal ribosomal protein uL23 family	hsa:6150;		R-HSA-5368286;R-HSA-5389840;R-HSA-5419276;		119	Cell Survival	Housekeeping	Housekeeping		39S ribosomal protein L23, mitochondrial OS=Homo sapiens OX=9606 GN=MRPL23 PE=1 SV=1	7	6	153	17.8	9.69	20.73	6	0	0.950966	0.982808	0.955593	0.97848	0.981669	0.941221	1.15209	1.05354	1.10393	0.963123	0.967124	1.10319	1.00415	0.818692	0.00598097	0.0868796		1.14543	0.00967852	0.195887	2.01419		1.14069	0.012152	0.189906	1.91535
3440	Q96A35	RM24	39S ribosomal protein L24, mitochondrial (L24mt) (MRP-L24) (Mitochondrial large ribosomal subunit protein uL24m)	Universal ribosomal protein uL24 family	hsa:79590;		R-HSA-5368286;R-HSA-5389840;R-HSA-5419276;	PTHR12903;	120	Cell Survival	Housekeeping	Housekeeping		39S ribosomal protein L24, mitochondrial OS=Homo sapiens OX=9606 GN=MRPL24 PE=1 SV=1	5	3	216	24.9	9.29	17.12	3	0	0.939709	1.02943	1.03521	1.01885	1.01053	0.994238	1.02324	0.961097	0.996761	1.00145	1.00787	0.993698	1.00641	0.849622	0.00921923	0.070774		0.992258	0.839027	-0.0112132	0.0762239		0.985937	0.505509	-0.0204324	0.296271
3256	Q9P0M9	RM27	39S ribosomal protein L27, mitochondrial (L27mt) (MRP-L27) (Mitochondrial large ribosomal subunit protein bL27m)	Bacterial ribosomal protein bL27 family	hsa:51264;		R-HSA-5368286;R-HSA-5389840;R-HSA-5419276;	PTHR15893;	121	Cell Survival	Housekeeping	Housekeeping		39S ribosomal protein L27, mitochondrial OS=Homo sapiens OX=9606 GN=MRPL27 PE=1 SV=1	2	2	148	16.1	10.42	7.32	2	0	0.947328	0.932377	0.979493	0.938054	0.977079	0.978275	0.966568	1.07555	0.980357	0.953066	0.964469	1.00749	1.01197	0.584102	0.0171595	0.233512		1.05711	0.214999	0.0801216	0.667564		1.04461	0.306378	0.0629621	0.513743
4296	Q13084	RM28	39S ribosomal protein L28, mitochondrial (L28mt) (MRP-L28) (Melanoma antigen p15) (Melanoma-associated antigen recognized by T-lymphocytes) (Mitochondrial large ribosomal subunit protein bL28m)	Bacterial ribosomal protein bL28 family	hsa:10573;		R-HSA-5368286;R-HSA-5389840;R-HSA-5419276;	PTHR13528;	122	Cell Survival	Housekeeping	Housekeeping		39S ribosomal protein L28, mitochondrial OS=Homo sapiens OX=9606 GN=MRPL28 PE=1 SV=4	8	6	256	30.1	8.29	32.81	6	0	1.00554	0.985234	0.948721	1.02205	1.02708	1.01156	1.0518	1.05561	1.06166	0.979832	1.02023	1.05636	1.04123	0.0791028	0.0582901	1.10181		1.0781	0.0105278	0.10849	1.97766		1.03541	0.0025957	0.0502002	2.58575
3556	Q8TCC3	RM30	39S ribosomal protein L30, mitochondrial (L30mt) (MRP-L30) (39S ribosomal protein L28, mitochondrial) (L28mt) (MRP-L28) (Mitochondrial large ribosomal subunit protein uL30m)	Universal ribosomal protein uL30 family	hsa:51263;		R-HSA-5368286;R-HSA-5389840;R-HSA-5419276;	PTHR15892;	123	Cell Survival	Housekeeping	Housekeeping		39S ribosomal protein L30, mitochondrial OS=Homo sapiens OX=9606 GN=MRPL30 PE=1 SV=1	2	2	161	18.5	9.99	7.91	2	0	0.910081	0.905162	0.866155	1.02342	0.956818	1.04144	1.05545	1.14283	1.08666	0.893799	1.00722	1.09498	1.1269	0.0178667	0.172361	1.74795		1.22509	0.00229574	0.292883	2.63908		1.08713	0.0728194	0.120522	1.13775
3583	Q9BYC8	RM32	39S ribosomal protein L32, mitochondrial (L32mt) (MRP-L32) (Mitochondrial large ribosomal subunit protein bL32m)	Bacterial ribosomal protein bL32 family	hsa:64983;		R-HSA-5368286;R-HSA-5389840;R-HSA-5419276;		124	Cell Survival	Housekeeping	Housekeeping		39S ribosomal protein L32, mitochondrial OS=Homo sapiens OX=9606 GN=MRPL32 PE=1 SV=1	4	2	188	21.4	9.73	19.05	2	0	0.982658	0.959826	0.980658	0.999656	0.945797	0.996612	0.96786	0.973914	1.00367	0.974381	0.980688	0.981813	1.00647	0.755742	0.00930888	0.121626		1.00763	0.60495	0.0109627	0.218281		1.00115	0.959226	0.0016538	0.0180789
2353	O75394	RM33	39S ribosomal protein L33, mitochondrial (L33mt) (MRP-L33) (Mitochondrial large ribosomal subunit protein bL33m)	Bacterial ribosomal protein bL33 family	hsa:9553;		R-HSA-5368286;R-HSA-5389840;R-HSA-5419276;		125	Cell Survival	Housekeeping	Housekeeping		39S ribosomal protein L33, mitochondrial OS=Homo sapiens OX=9606 GN=MRPL33 PE=1 SV=1	1	1	65	7.6	10.8	3.39	1	0	0.8774	0.87444	0.8821	0.949435	1.01381	1.02804	1.11023	1.0556	1.0112	0.87798	0.997094	1.05901	1.13567	0.00801418	0.183541	2.09614		1.20619	0.00323962	0.270455	2.48951		1.0621	0.173889	0.0869134	0.759729
3631	Q9BQ48	RM34	39S ribosomal protein L34, mitochondrial (L34mt) (MRP-L34) (Mitochondrial large ribosomal subunit protein bL34m)	Bacterial ribosomal protein bL34 family	hsa:64981;		R-HSA-5368286;R-HSA-5389840;R-HSA-5419276;	PTHR14503;	126	Cell Survival	Housekeeping	Housekeeping		39S ribosomal protein L34, mitochondrial OS=Homo sapiens OX=9606 GN=MRPL34 PE=1 SV=1	2	2	92	10.2	12.25	5.48	2	0	0.901712	0.88587	0.876569	1.01574	0.953878	1.0214	1.03141	1.02209	1.04258	0.88805	0.997007	1.03203	1.12269	0.008834	0.166962	2.05384		1.16213	0.000107449	0.216767	3.9688		1.03512	0.193376	0.0498042	0.713597
3054	Q9NZE8	RM35	39S ribosomal protein L35, mitochondrial (L35mt) (MRP-L35) (Mitochondrial large ribosomal subunit protein bL35m)	Bacterial ribosomal protein bL35 family	hsa:51318;		R-HSA-5368286;R-HSA-5389840;R-HSA-5419276;	PTHR15909;	127	Cell Survival	Housekeeping	Housekeeping		39S ribosomal protein L35, mitochondrial OS=Homo sapiens OX=9606 GN=MRPL35 PE=1 SV=3	1	1	188	21.5	11.3	2.05	1	0	0.962983	0.979695	0.955794	0.972428	0.947933	0.997982	0.999887	1.08346	1.04566	0.966157	0.972781	1.043	1.00686	0.701696	0.00985699	0.153851		1.07954	0.0379538	0.110414	1.42074		1.07219	0.0671779	0.100557	1.17277
5126	Q9BZE1	RM37	39S ribosomal protein L37, mitochondrial (L37mt) (MRP-L37) (39S ribosomal protein L2, mitochondrial) (L2mt) (MRP-L2) (Mitochondrial large ribosomal subunit protein mL37)	Mitochondrion-specific ribosomal protein mL37 family	hsa:51253;		R-HSA-5368286;R-HSA-5389840;R-HSA-5419276;		129	Cell Survival	Housekeeping	Housekeeping		39S ribosomal protein L37, mitochondrial OS=Homo sapiens OX=9606 GN=MRPL37 PE=1 SV=2	11	6	423	48.1	8.59	30.73	6	0	1.00631	0.97901	0.95434	0.983742	1.00112	1.00419	1.05179	1.0921	1.02986	0.979885	0.996352	1.05792	1.0168	0.369605	0.024042	0.432263		1.07963	0.0297901	0.110543	1.52593		1.06179	0.0332477	0.0865006	1.47824
4645	Q96DV4	RM38	39S ribosomal protein L38, mitochondrial (L38mt) (MRP-L38) (Mitochondrial large ribosomal subunit protein mL38)	Phosphatidylethanolamine-binding protein family, Mitochondrion-specific ribosomal protein mL38 subfamily	hsa:64978;		R-HSA-5368286;R-HSA-5389840;R-HSA-5419276;	PTHR11362;	130	Cell Survival	Housekeeping	Housekeeping		39S ribosomal protein L38, mitochondrial OS=Homo sapiens OX=9606 GN=MRPL38 PE=1 SV=2	12	7	380	44.6	7.53	38.22	7	0	1.011	0.993886	0.976747	1.02456	1.00316	1.01284	1.0592	1.06993	1.0608	0.993878	1.01352	1.06331	1.01976	0.16749	0.0282341	0.77601		1.06986	0.00265221	0.0974187	2.57639		1.04912	0.00210031	0.0691845	2.67772
5220	Q9NYK5	RM39	39S ribosomal protein L39, mitochondrial (L39mt) (MRP-L39) (39S ribosomal protein L5, mitochondrial) (L5mt) (MRP-L5) (Mitochondrial large ribosomal subunit protein mL39)	Mitochondrion-specific ribosomal protein mL39 family	hsa:54148;		R-HSA-5368286;R-HSA-5389840;R-HSA-5419276;		131	Cell Survival	Housekeeping	Housekeeping		39S ribosomal protein L39, mitochondrial OS=Homo sapiens OX=9606 GN=MRPL39 PE=1 SV=3	14	10	338	38.7	7.65	44.75	10	0	1.03856	1.08496	1.05919	1.01827	1.01606	1.00994	1.02423	0.91762	1.00118	1.0609	1.01476	0.981011	0.956505	0.0277818	-0.0641549	1.55624		0.924697	0.0849013	-0.112947	1.07109		0.966745	0.357524	-0.0487924	0.446695
4572	Q9NQ50	RM40	39S ribosomal protein L40, mitochondrial (L40mt) (MRP-L40) (Mitochondrial large ribosomal subunit protein mL40) (Nuclear localization signal-containing protein deleted in velocardiofacial syndrome) (Up-regulated in metastasis)	Mitochondrion-specific ribosomal protein mL40 family	hsa:64976;		R-HSA-5368286;R-HSA-5389840;R-HSA-5419276;	PTHR13359;	132	Cell Survival	Housekeeping	Housekeeping		39S ribosomal protein L40, mitochondrial OS=Homo sapiens OX=9606 GN=MRPL40 PE=1 SV=1	5	5	206	24.5	9.63	21.73	5	0	0.976297	0.966672	0.95824	0.965462	0.965495	0.963146	1.00804	1.04948	0.988878	0.96707	0.964701	1.01547	0.99755	0.676592	-0.00353825	0.169673		1.05004	0.0601733	0.07045	1.2206		1.05262	0.0470537	0.0739882	1.32741
3226	Q8IXM3	RM41	39S ribosomal protein L41, mitochondrial (L41mt) (MRP-L41) (39S ribosomal protein L27 homolog) (Bcl-2-interacting mitochondrial ribosomal protein L41) (Cell proliferation-inducing gene 3 protein) (MRP-L27 homolog) (Mitochondrial large ribosomal subunit protein mL41)	Mitochondrion-specific ribosomal protein mL41 family	hsa:64975;		R-HSA-5368286;R-HSA-5389840;R-HSA-5419276;	PTHR21338;	133	Cell Survival	Housekeeping	Housekeeping		39S ribosomal protein L41, mitochondrial OS=Homo sapiens OX=9606 GN=MRPL41 PE=1 SV=1	4	3	137	15.4	9.57	13.98	3	0	0.922143	1.00807	1.0527	1.0098	0.979089	0.989523	1.03018	0.760897	1.0656	0.994304	0.992803	0.952226	0.998491	0.971413	-0.00217905	0.0125961		0.957681	0.7053	-0.0623833	0.151626		0.959128	0.696116	-0.0602043	0.157319
6468	Q9Y6G3	RM42	39S ribosomal protein L42, mitochondrial (L42mt) (MRP-L42) (39S ribosomal protein L31, mitochondrial) (L31mt) (MRP-L31) (Mitochondrial large ribosomal subunit protein mL42)	Mitochondrion-specific ribosomal protein mL42 family	hsa:28977;		R-HSA-5368286;R-HSA-5389840;R-HSA-5419276;	PTHR13450;	134	Cell Survival	Housekeeping	Housekeeping		39S ribosomal protein L42, mitochondrial OS=Homo sapiens OX=9606 GN=MRPL42 PE=1 SV=1	5	4	142	16.7	8.35	14.89	4	0	0.942055	1.08793	1.06985	1.06009	1.03112	1.005	1.08246	0.680163	1.07334	1.03328	1.03207	0.945322	0.998833	0.981389	-0.00168462	0.00815878		0.914876	0.564791	-0.128351	0.248113		0.915945	0.551402	-0.126667	0.258531
4669	Q8N983	RM43	39S ribosomal protein L43, mitochondrial (L43mt) (MRP-L43) (Mitochondrial large ribosomal subunit protein mL43) (Mitochondrial ribosomal protein bMRP36a)	Mitochondrion-specific ribosomal protein mL43 family	hsa:84545;		R-HSA-5368286;R-HSA-5389840;R-HSA-5419276;	PTHR21396;	135	Cell Survival	Housekeeping	Housekeeping		39S ribosomal protein L43, mitochondrial OS=Homo sapiens OX=9606 GN=MRPL43 PE=1 SV=1	6	4	215	23.4	8.65	12.41	4	0	1.10859	1.12398	1.05424	0.987723	0.963445	0.97752	0.960443	0.891546	0.972411	1.0956	0.97623	0.941467	0.891043	0.00586705	-0.166434	2.23158		0.859313	0.00941254	-0.218744	2.02629		0.96439	0.254672	-0.0523107	0.594019
5086	Q9H9J2	RM44	39S ribosomal protein L44, mitochondrial (L44mt) (MRP-L44) (EC 3.1.26.-) (Mitochondrial large ribosomal subunit protein mL44)	Ribonuclease III family, Mitochondrion-specific ribosomal protein mL44 subfamily	hsa:65080;		R-HSA-5368286;R-HSA-5389840;R-HSA-5419276;		136	Cell Survival	Housekeeping	Housekeeping		39S ribosomal protein L44, mitochondrial OS=Homo sapiens OX=9606 GN=MRPL44 PE=1 SV=1	11	9	332	37.5	8.4	42.46	9	0	1.01968	1.05591	1.00723	1.01876	0.997865	0.997851	1.01066	0.965553	0.976116	1.02761	1.00483	0.984109	0.977833	0.231917	-0.0323398	0.634668		0.957672	0.0949149	-0.0623972	1.02267		0.979381	0.247118	-0.0300574	0.607095
4500	Q9BRJ2	RM45	39S ribosomal protein L45, mitochondrial (L45mt) (MRP-L45) (Mitochondrial large ribosomal subunit protein mL45)	Mitochondrion-specific ribosomal protein mL45 family			R-HSA-5368286;R-HSA-5389840;R-HSA-5419276;		137	Cell Survival	Housekeeping	Housekeeping		39S ribosomal protein L45, mitochondrial OS=Homo sapiens OX=9606 GN=MRPL45 PE=1 SV=2	8	7	306	35.3	9.03	32.94	7	0	0.973635	0.959195	0.957955	0.992389	0.990787	1.01336	1.04452	1.05032	1.01319	0.963595	0.998846	1.03601	1.03658	0.0163234	0.0518356	1.78719		1.07515	0.00452017	0.104541	2.34485		1.03721	0.0526659	0.0527051	1.27847
5071	Q9H2W6	RM46	39S ribosomal protein L46, mitochondrial (L46mt) (MRP-L46) (Mitochondrial large ribosomal subunit protein mL46) (P2ECSL)	Mitochondrion-specific ribosomal protein mL46 family	hsa:26589;		R-HSA-5368286;R-HSA-5389840;R-HSA-5419276;	PTHR13124;	138	Cell Survival	Housekeeping	Housekeeping		39S ribosomal protein L46, mitochondrial OS=Homo sapiens OX=9606 GN=MRPL46 PE=1 SV=1	13	7	279	31.7	7.05	47.48	7	0	0.984907	0.994297	0.986998	1.01459	1.01189	1.00584	0.996738	0.964677	1.02198	0.988734	1.01077	0.994465	1.02229	0.00459035	0.0318071	2.33815		1.0058	0.750502	0.00833808	0.124648		0.983864	0.386135	-0.023469	0.413261
5042	Q9HD33	RM47	39S ribosomal protein L47, mitochondrial (L47mt) (MRP-L47) (Mitochondrial large ribosomal subunit protein uL29m) (Nasopharyngeal carcinoma metastasis-related protein 1)	Universal ribosomal protein uL29 family	hsa:57129;		R-HSA-5368286;R-HSA-5389840;R-HSA-5419276;	PTHR21183;	139	Cell Survival	Housekeeping	Housekeeping		39S ribosomal protein L47, mitochondrial OS=Homo sapiens OX=9606 GN=MRPL47 PE=1 SV=2	12	8	250	29.4	10.37	35.24	8	0	1.01463	1.00248	1.02254	0.992639	1.01296	0.997849	1.02696	1.03555	1.01565	1.01322	1.00115	1.02605	0.98809	0.225849	-0.0172856	0.646182		1.01267	0.192484	0.0181619	0.715605		1.02487	0.0411583	0.0354476	1.38554
4938	Q96GC5	RM48	39S ribosomal protein L48, mitochondrial (L48mt) (MRP-L48) (Mitochondrial large ribosomal subunit protein mL48)	Mitochondrion-specific ribosomal protein mL48 family	hsa:51642;		R-HSA-5368286;R-HSA-5389840;R-HSA-5419276;	PTHR13473;	140	Cell Survival	Housekeeping	Housekeeping		39S ribosomal protein L48, mitochondrial OS=Homo sapiens OX=9606 GN=MRPL48 PE=1 SV=2	8	4	212	23.9	8.98	29.95	4	0	1.0594	1.03647	1.00803	0.999666	1.0067	0.992647	1.01324	1.10188	0.993653	1.03464	0.999672	1.03626	0.966205	0.0857077	-0.0495982	1.06698		1.00157	0.966634	0.00226093	0.0147381		1.0366	0.336654	0.0518592	0.472816
4192	Q13405	RM49	39S ribosomal protein L49, mitochondrial (L49mt) (MRP-L49) (Mitochondrial large ribosomal subunit protein mL49) (Neighbor of FAU) (NOF) (Protein NOF1)	Mitochondrion-specific ribosomal protein mL49 family	hsa:740;		R-HSA-5368286;R-HSA-5389840;R-HSA-5419276;	PTHR13477;	141	Cell Survival	Housekeeping	Housekeeping		39S ribosomal protein L49, mitochondrial OS=Homo sapiens OX=9606 GN=MRPL49 PE=1 SV=1	6	4	166	19.2	9.45	13.9	4	0	0.914785	0.932647	0.943179	0.951684	0.93757	0.945403	0.979297	0.921617	0.968279	0.930204	0.944885	0.956398	1.01578	0.187215	0.0225925	0.727659		1.02816	0.250835	0.0400638	0.600612		1.01218	0.560232	0.0174714	0.251632
4857	Q8N5N7	RM50	39S ribosomal protein L50, mitochondrial (L50mt) (MRP-L50) (Mitochondrial large ribosomal subunit protein mL50)	Mitochondrion-specific ribosomal protein mL50 family	hsa:54534;		R-HSA-5368286;R-HSA-5389840;R-HSA-5419276;	PTHR31542;	142	Cell Survival	Housekeeping	Housekeeping		39S ribosomal protein L50, mitochondrial OS=Homo sapiens OX=9606 GN=MRPL50 PE=1 SV=2	9	6	158	18.3	7.88	30.65	6	0	0.956398	0.975345	0.976771	1.01559	0.994929	0.990971	1.00959	0.986383	1.0042	0.969505	1.0005	1.00006	1.03197	0.0370049	0.0453983	1.43174		1.03151	0.0335228	0.0447633	1.47466		0.99956	0.968153	-0.000635061	0.0140559
3522	Q4U2R6	RM51	39S ribosomal protein L51, mitochondrial (L51mt) (MRP-L51) (Mitochondrial large ribosomal subunit protein mL51) (bMRP-64) (bMRP64)	Mitochondrion-specific ribosomal protein mL51 family	hsa:51258;		R-HSA-5368286;R-HSA-5389840;R-HSA-5419276;	PTHR13409;	143	Cell Survival	Housekeeping	Housekeeping		39S ribosomal protein L51, mitochondrial OS=Homo sapiens OX=9606 GN=MRPL51 PE=1 SV=1	2	2	128	15.1	11.27	8.13	2	0	0.961707	0.965405	0.970202	1.01751	1.02482	0.991753	1.03022	0.915773	1.02661	0.965771	1.01136	0.990865	1.04721	0.0115517	0.0665449	1.93735		1.02598	0.541469	0.0370078	0.266427		0.979735	0.625941	-0.0295371	0.203467
2717	Q86TS9	RM52	39S ribosomal protein L52, mitochondrial (L52mt) (MRP-L52) (Mitochondrial large ribosomal subunit protein mL52)	Mitochondrion-specific ribosomal protein mL52 family	hsa:122704;		R-HSA-5368286;R-HSA-5389840;R-HSA-5419276;	PTHR34090;	144	Cell Survival	Housekeeping	Housekeeping		39S ribosomal protein L52, mitochondrial OS=Homo sapiens OX=9606 GN=MRPL52 PE=1 SV=2	2	2	123	13.7	10.26	12.9	2	0	0.898407	0.92467	0.918233	0.962443	0.972306	0.979958	1.00318	0.948205	1.00685	0.91377	0.971569	0.986079	1.06325	0.00353354	0.0884858	2.45179		1.07913	0.0244682	0.109873	1.6114		1.01493	0.500875	0.0213869	0.30027
4830	Q96EL3	RM53	39S ribosomal protein L53, mitochondrial (L53mt) (MRP-L53) (Mitochondrial large ribosomal subunit protein mL53)	Mitochondrion-specific ribosomal protein mL53 family	hsa:116540;		R-HSA-5368286;R-HSA-5389840;R-HSA-5419276;		145	Cell Survival	Housekeeping	Housekeeping		39S ribosomal protein L53, mitochondrial OS=Homo sapiens OX=9606 GN=MRPL53 PE=1 SV=1	10	5	112	12.1	8.76	31.13	5	0	0.994003	1.01729	1.00262	1.04933	1.03361	1.02809	1.0408	0.917511	1.01449	1.00464	1.03701	0.990933	1.03222	0.0254178	0.0457553	1.59486		0.98636	0.737281	-0.0198138	0.132367		0.955568	0.292295	-0.0655691	0.534179
4259	Q6P161	RM54	39S ribosomal protein L54, mitochondrial (L54mt) (MRP-L54) (Mitochondrial large ribosomal subunit protein mL54)		hsa:116541;		R-HSA-5368286;R-HSA-5389840;R-HSA-5419276;	PTHR28595;	146	Cell Survival	Housekeeping	Housekeeping		39S ribosomal protein L54, mitochondrial OS=Homo sapiens OX=9606 GN=MRPL54 PE=1 SV=1	4	3	138	15.8	9.6	13.62	3	0	0.937505	0.95126	0.946808	1.01659	0.998285	1.02341	1.01338	1.00517	1.01739	0.945191	1.01276	1.01198	1.07149	0.00137225	0.0996178	2.86257		1.07066	0.000248776	0.098506	3.60419		0.99923	0.929794	-0.00111184	0.0316131
3901	Q7Z7F7	RM55	39S ribosomal protein L55, mitochondrial (L55mt) (MRP-L55) (Mitochondrial large ribosomal subunit protein bL31m) (Mitochondrial large ribosomal subunit protein mL55)	Mitochondrion-specific ribosomal protein mL55 family	hsa:128308;		R-HSA-5368286;R-HSA-5389840;R-HSA-5419276;	PTHR34095;	147	Cell Survival	Housekeeping	Housekeeping		39S ribosomal protein L55, mitochondrial OS=Homo sapiens OX=9606 GN=MRPL55 PE=1 SV=1	5	5	128	15.1	11.15	19.47	5	0	0.947146	0.85843	0.912268	0.945082	0.922615	0.982549	0.970402	1.03671	0.993834	0.905948	0.950082	1.00031	1.04872	0.229716	0.0686234	0.638808		1.10416	0.0431417	0.142953	1.3651		1.05287	0.126852	0.0743291	0.896702
4787	Q9Y399	RT02	28S ribosomal protein S2, mitochondrial (MRP-S2) (S2mt) (Mitochondrial small ribosomal subunit protein uS2m)	Universal ribosomal protein uS2 family	hsa:51116;		R-HSA-5368286;R-HSA-5389840;R-HSA-5419276;	PTHR12534;	148	Cell Survival	Housekeeping	Housekeeping		28S ribosomal protein S2, mitochondrial OS=Homo sapiens OX=9606 GN=MRPS2 PE=1 SV=1	8	7	296	33.2	9.26	26.6	7	0	1.07198	1.00656	1.04007	0.971642	0.966038	1.01529	0.968417	1.18614	0.951769	1.03954	0.984323	1.03544	0.946886	0.0870627	-0.0787377	1.06017		0.996062	0.960569	-0.00569318	0.0174713		1.05193	0.543519	0.0730445	0.264785
5648	P82675	RT05	28S ribosomal protein S5, mitochondrial (MRP-S5) (S5mt) (Mitochondrial small ribosomal subunit protein uS5m)	Universal ribosomal protein uS5 family	hsa:64969;		R-HSA-5368286;R-HSA-5389840;R-HSA-5419276;	PTHR13718;	149	Cell Survival	Housekeeping	Housekeeping		28S ribosomal protein S5, mitochondrial OS=Homo sapiens OX=9606 GN=MRPS5 PE=1 SV=2	20	13	430	48	9.92	67.29	13	0	0.974481	1.01143	1.00759	1.03507	1.0514	1.01338	1.06031	0.881902	1.06025	0.997836	1.03328	1.00082	1.03552	0.0923254	0.0503603	1.03468		1.00299	0.963082	0.00430892	0.0163366		0.968584	0.619856	-0.0460514	0.207709
4617	P82932	RT06	28S ribosomal protein S6, mitochondrial (MRP-S6) (S6mt) (Mitochondrial small ribosomal subunit protein bS6m)	Bacterial ribosomal protein bS6 family	hsa:64968;		R-HSA-5368286;R-HSA-5389840;R-HSA-5419276;	PTHR21011;	150	Cell Survival	Housekeeping	Housekeeping		28S ribosomal protein S6, mitochondrial OS=Homo sapiens OX=9606 GN=MRPS6 PE=1 SV=3	6	5	125	14.2	9.26	20.45	5	0	1.03283	1.03175	1.00462	0.959842	0.953834	0.963579	0.983087	0.990618	0.988034	1.02307	0.959085	0.987247	0.93746	0.00268915	-0.0931717	2.57039		0.964986	0.0195168	-0.0514199	1.70959		1.02936	0.00143673	0.0417518	2.84262
5283	Q9Y2R9	RT07	28S ribosomal protein S7, mitochondrial (MRP-S7) (S7mt) (Mitochondrial small ribosomal subunit protein uS7m) (bMRP-27a) (bMRP27a)	Universal ribosomal protein uS7 family	hsa:51081;		R-HSA-5368286;R-HSA-5389840;R-HSA-5419276;	PTHR11205;	151	Cell Survival	Housekeeping	Housekeeping		28S ribosomal protein S7, mitochondrial OS=Homo sapiens OX=9606 GN=MRPS7 PE=1 SV=2	12	6	242	28.1	9.99	44.05	6	0	1.00267	0.993729	0.979982	0.996615	1.00505	1.00405	0.99785	1.00648	1.00329	0.992127	1.00191	1.00254	1.00986	0.241219	0.0141523	0.617589		1.01049	0.214449	0.0150603	0.668675		1.00063	0.871679	0.000907985	0.0596436
5467	P82933	RT09	28S ribosomal protein S9, mitochondrial (MRP-S9) (S9mt) (Mitochondrial small ribosomal subunit protein uS9m)	Universal ribosomal protein uS9 family	hsa:64965;		R-HSA-5368286;R-HSA-5389840;R-HSA-5419276;	PTHR21569;	152	Cell Survival	Housekeeping	Housekeeping		28S ribosomal protein S9, mitochondrial OS=Homo sapiens OX=9606 GN=MRPS9 PE=1 SV=2	19	14	396	45.8	9.51	71.35	14	0	1.05939	1.02458	0.983804	0.994415	1.00517	0.993658	1.02802	1.02962	1.01827	1.02259	0.997747	1.02531	0.975704	0.324894	-0.0354843	0.488259		1.00265	0.908269	0.0038251	0.0417856		1.02762	0.00582591	0.0393094	2.23464
5032	P82664	RT10	28S ribosomal protein S10, mitochondrial (MRP-S10) (S10mt) (Mitochondrial small ribosomal subunit protein uS10m)	Universal ribosomal protein uS10 family	hsa:55173;		R-HSA-5368286;R-HSA-5389840;R-HSA-5419276;	PTHR13334;	153	Cell Survival	Housekeeping	Housekeeping		28S ribosomal protein S10, mitochondrial OS=Homo sapiens OX=9606 GN=MRPS10 PE=1 SV=2	13	6	201	23	8	46.49	6	0	1.00708	1.02389	1.00677	1.03503	1.01485	1.01644	1.04393	0.980393	1.03444	1.01258	1.02211	1.01959	1.00941	0.330045	0.0135108	0.481427		1.00692	0.750648	0.0099486	0.124564		0.997534	0.909482	-0.00356224	0.0412061
4563	P82912	RT11	28S ribosomal protein S11, mitochondrial (MRP-S11) (S11mt) (Cervical cancer proto-oncogene 2 protein) (HCC-2) (Mitochondrial small ribosomal subunit protein uS11m)	Universal ribosomal protein uS11 family	hsa:64963;		R-HSA-5368286;R-HSA-5389840;R-HSA-5419276;	PTHR11759;	154	Cell Survival	Housekeeping	Housekeeping		28S ribosomal protein S11, mitochondrial OS=Homo sapiens OX=9606 GN=MRPS11 PE=1 SV=2	7	4	194	20.6	10.81	30.43	4	0	0.926211	0.907945	0.891454	1.01484	0.999842	1.02371	1.06403	1.12459	1.08627	0.908537	1.0128	1.09163	1.11476	0.00103505	0.15673	2.98504		1.20152	0.000842769	0.264863	3.07429		1.07783	0.0142965	0.108133	1.84477
4151	O15235	RT12	28S ribosomal protein S12, mitochondrial (MRP-S12) (S12mt) (MT-RPS12) (Mitochondrial small ribosomal subunit protein uS12m)	Universal ribosomal protein uS12 family	hsa:6183;		R-HSA-5368286;R-HSA-5389840;R-HSA-5419276;	PTHR11652;	155	Cell Survival	Housekeeping	Housekeeping		28S ribosomal protein S12, mitochondrial OS=Homo sapiens OX=9606 GN=MRPS12 PE=1 SV=1	3	2	138	15.2	10.29	11.08	2	0	0.935496	0.94093	0.942993	0.986191	0.948612	0.991385	0.997439	1.04527	0.982972	0.939806	0.975396	1.00856	1.03787	0.0597053	0.0536251	1.22399		1.07316	0.0222221	0.101863	1.65321		1.034	0.225264	0.0482384	0.647307
3842	O60783	RT14	28S ribosomal protein S14, mitochondrial (MRP-S14) (S14mt) (Mitochondrial small ribosomal subunit protein uS14m)	Universal ribosomal protein uS14 family	hsa:63931;		R-HSA-5368286;R-HSA-5389840;R-HSA-5419276;	PTHR19836;	156	Cell Survival	Housekeeping	Housekeeping		28S ribosomal protein S14, mitochondrial OS=Homo sapiens OX=9606 GN=MRPS14 PE=1 SV=1	4	3	128	15.1	11.41	16.87	3	0	0.927177	0.930662	0.937136	1.01191	1.01753	1.00491	1.03057	1.00413	1.03497	0.931658	1.01145	1.02322	1.08565	6.9003e-05	0.118553	4.16113		1.09828	0.000809535	0.135248	3.09176		1.01164	0.316861	0.0166946	0.499131
5428	P82914	RT15	28S ribosomal protein S15, mitochondrial (MRP-S15) (S15mt) (Mitochondrial small ribosomal subunit protein uS15m)	Universal ribosomal protein uS15 family	hsa:64960;		R-HSA-5368286;R-HSA-5389840;R-HSA-5419276;		157	Cell Survival	Housekeeping	Housekeeping		28S ribosomal protein S15, mitochondrial OS=Homo sapiens OX=9606 GN=MRPS15 PE=1 SV=1	13	9	257	29.8	10.48	39.62	9	0	0.975563	0.986273	0.98007	1.00976	1.00652	1.00008	1.02433	0.981132	1.02577	0.980635	1.00545	1.01041	1.02531	0.00414279	0.0360565	2.38271		1.03036	0.117603	0.0431551	0.929583		1.00493	0.756275	0.00709854	0.12132
1316	Q9Y3D3	RT16	28S ribosomal protein S16, mitochondrial (MRP-S16) (S16mt) (Mitochondrial small ribosomal subunit protein bS16m)	Bacterial ribosomal protein bS16 family	hsa:51021;		R-HSA-5368286;R-HSA-5389840;R-HSA-5419276;	PTHR12919;	158	Cell Survival	Housekeeping	Housekeeping		28S ribosomal protein S16, mitochondrial OS=Homo sapiens OX=9606 GN=MRPS16 PE=1 SV=1	17	7	137	15.3	9.5	55.19	7	0	1.03725	1.00444	0.99544	0.966795	0.964535	0.998265	0.991042	1.05689	0.981162	1.01238	0.976532	1.0097	0.964594	0.098832	-0.0520057	1.0051		0.997357	0.925684	-0.00381864	0.0335371		1.03396	0.273365	0.0481871	0.563257
4476	Q9Y2R5	RT17	28S ribosomal protein S17, mitochondrial (MRP-S17) (S17mt) (Mitochondrial small ribosomal subunit protein uS17m)	Universal ribosomal protein uS17 family	hsa:51373;		R-HSA-5368286;R-HSA-5389840;R-HSA-5419276;	PTHR24088;	159	Cell Survival	Housekeeping	Housekeeping		28S ribosomal protein S17, mitochondrial OS=Homo sapiens OX=9606 GN=MRPS17 PE=1 SV=1	8	6	130	14.5	9.85	36.44	6	0	1.01142	1.03994	1.03152	1.00411	0.996581	1.0025	1.01931	0.986617	1.01539	1.02762	1.00106	1.00711	0.974156	0.0387677	-0.0377756	1.41153		0.980034	0.198708	-0.0290957	0.701785		1.00603	0.597836	0.00867986	0.223418
5034	Q9NVS2	RT18A	39S ribosomal protein S18a, mitochondrial (MRP-S18-a) (Mrps18a) (S18mt-a) (39S ribosomal protein S18-3, mitochondrial) (MRP-S18-3) (Mitochondrial large ribosomal subunit protein bS18a) (Mitochondrial large ribosomal subunit protein mL66)	Bacterial ribosomal protein bS18 family, Mitochondrion-specific ribosomal protein mL66 subfamily	hsa:55168;		R-HSA-5368286;R-HSA-5389840;R-HSA-5419276;		160	Cell Survival	Housekeeping	Housekeeping		39S ribosomal protein S18a, mitochondrial OS=Homo sapiens OX=9606 GN=MRPS18A PE=1 SV=1	8	6	196	22.2	10.33	18.45	6	0	0.99192	1.00488	1.00291	1.01303	1.01673	1.01845	1.02585	1.00851	1.00823	0.999905	1.01607	1.0142	1.01617	0.0203448	0.0231398	1.69155		1.01429	0.113847	0.0204757	0.943679		0.998155	0.771806	-0.00266408	0.112492
4828	Q9Y676	RT18B	28S ribosomal protein S18b, mitochondrial (MRP-S18-b) (Mrps18-b) (S18mt-b) (28S ribosomal protein S18-2, mitochondrial) (MRP-S18-2) (Mitochondrial small ribosomal subunit protein bS18b) (Mitochondrial small ribosomal subunit protein mS40)	Bacterial ribosomal protein bS18 family, Mitochondrion-specific ribosomal protein mS40 subfamily	hsa:28973;		R-HSA-5368286;R-HSA-5389840;R-HSA-5419276;	PTHR13329;	161	Cell Survival	Housekeeping	Housekeeping		28S ribosomal protein S18b, mitochondrial OS=Homo sapiens OX=9606 GN=MRPS18B PE=1 SV=1	14	7	258	29.4	9.38	48.11	7	0	0.964694	0.982094	0.985542	0.995776	0.997783	0.994071	1.00242	1.00279	0.998202	0.977444	0.995877	1.00114	1.01886	0.0479075	0.0269538	1.3196		1.02424	0.0231587	0.0345536	1.63529		1.00528	0.0445971	0.00759981	1.35069
3476	P82921	RT21	28S ribosomal protein S21, mitochondrial (MRP-S21) (S21mt) (Mitochondrial small ribosomal subunit protein bS21m)	Bacterial ribosomal protein bS21 family	hsa:54460;		R-HSA-5368286;R-HSA-5389840;R-HSA-5419276;	PTHR21109;	163	Cell Survival	Housekeeping	Housekeeping		28S ribosomal protein S21, mitochondrial OS=Homo sapiens OX=9606 GN=MRPS21 PE=1 SV=3	3	2	87	10.7	9.92	8.96	2	0	0.959971	0.976824	0.972058	1.00079	1.03734	1.0646	1.0995	1.04284	1.07302	0.969618	1.03424	1.07179	1.06665	0.0279413	0.0930869	1.55375		1.10537	0.0039584	0.144529	2.40248		1.0363	0.203004	0.0514419	0.692496
5708	P82650	RT22	28S ribosomal protein S22, mitochondrial (MRP-S22) (S22mt) (Mitochondrial small ribosomal subunit protein mS22)	Mitochondrion-specific ribosomal protein mS22 family	hsa:56945;		R-HSA-5368286;R-HSA-5389840;R-HSA-5419276;	PTHR13071;	164	Cell Survival	Housekeeping	Housekeeping		28S ribosomal protein S22, mitochondrial OS=Homo sapiens OX=9606 GN=MRPS22 PE=1 SV=1	24	14	360	41.3	7.9	88.59	14	0	1.07557	1.07778	1.06009	0.978883	0.962345	0.964991	0.968348	0.949951	0.955454	1.07115	0.96874	0.957918	0.904394	0.000172736	-0.144976	3.76262		0.894291	0.000130403	-0.161183	3.88471		0.988829	0.221771	-0.0162072	0.654095
4716	Q9Y3D9	RT23	28S ribosomal protein S23, mitochondrial (MRP-S23) (S23mt) (Mitochondrial small ribosomal subunit protein mS23)	Mitochondrion-specific ribosomal protein mS23 family	hsa:51649;		R-HSA-5368286;R-HSA-5389840;R-HSA-5419276;	PTHR15925;	165	Cell Survival	Housekeeping	Housekeeping		28S ribosomal protein S23, mitochondrial OS=Homo sapiens OX=9606 GN=MRPS23 PE=1 SV=2	8	6	190	21.8	8.9	28.6	6	0	0.994945	1.06554	1.03425	1.05274	1.06912	1.01891	1.06703	0.847253	1.07842	1.03158	1.04692	0.997568	1.01488	0.575642	0.0213021	0.239847		0.967031	0.685138	-0.0483662	0.164222		0.952857	0.554791	-0.0696683	0.255871
4210	Q96EL2	RT24	28S ribosomal protein S24, mitochondrial (MRP-S24) (S24mt) (Mitochondrial small ribosomal subunit protein uS3m) (bMRP-47) (bMRP47)	Universal ribosomal protein uS3 family	hsa:64951;		R-HSA-5368286;R-HSA-5389840;R-HSA-5419276;	PTHR21244;	166	Cell Survival	Housekeeping	Housekeeping		28S ribosomal protein S24, mitochondrial OS=Homo sapiens OX=9606 GN=MRPS24 PE=1 SV=1	4	3	167	19	9.38	12.7	3	0	0.969343	0.977973	1.01474	1.02406	0.993184	0.977633	0.977877	0.96467	0.984982	0.987352	0.998292	0.975843	1.01108	0.604565	0.0158967	0.218557		0.988343	0.48943	-0.0169159	0.310309		0.977513	0.205996	-0.0328126	0.686141
4680	P82663	RT25	28S ribosomal protein S25, mitochondrial (MRP-S25) (S25mt) (Mitochondrial small ribosomal subunit protein mS25)	Mitochondrion-specific ribosomal protein mS25 family	hsa:64432;		R-HSA-5368286;R-HSA-5389840;R-HSA-5419276;	PTHR13274;	167	Cell Survival	Housekeeping	Housekeeping		28S ribosomal protein S25, mitochondrial OS=Homo sapiens OX=9606 GN=MRPS25 PE=1 SV=1	11	7	173	20.1	8.82	36.49	7	0	1.05524	1.0484	1.03781	0.981008	1.012	1.00032	0.990263	1.03428	0.993574	1.04715	0.997774	1.00604	0.952847	0.00887019	-0.0696828	2.05207		0.960742	0.0522148	-0.0577791	1.28221		1.00829	0.648313	0.0119036	0.188215
5335	Q9BYN8	RT26	28S ribosomal protein S26, mitochondrial (MRP-S26) (S26mt) (28S ribosomal protein S13, mitochondrial) (MRP-S13) (S13mt) (Mitochondrial small ribosomal subunit protein mS26)	Mitochondrion-specific ribosomal protein mS26 family	hsa:64949;		R-HSA-5368286;R-HSA-5389840;R-HSA-5419276;	PTHR21035;	168	Cell Survival	Housekeeping	Housekeeping		28S ribosomal protein S26, mitochondrial OS=Homo sapiens OX=9606 GN=MRPS26 PE=1 SV=1	12	9	205	24.2	10.39	33.21	9	0	1.03142	1.04478	1.03914	1.02049	1.02482	1.01535	1.04727	0.910982	1.03565	1.03844	1.02022	0.997969	0.98245	0.0184193	-0.0255444	1.73473		0.961024	0.407689	-0.057356	0.389671		0.978191	0.637514	-0.0318117	0.19551
1525	Q92552	RT27	28S ribosomal protein S27, mitochondrial (MRP-S27) (S27mt) (Mitochondrial ribosomal protein S27) (Mitochondrial small ribosomal subunit protein mS27)	Mitochondrion-specific ribosomal protein mS27 family	hsa:23107;		R-HSA-5368286;R-HSA-5389840;R-HSA-5419276;	PTHR21393;	169	Cell Survival	Housekeeping	Housekeeping		28S ribosomal protein S27, mitochondrial OS=Homo sapiens OX=9606 GN=MRPS27 PE=1 SV=3	26	13	414	47.6	6.18	108.94	13	0	1.07637	1.04847	1.06135	0.985449	0.981037	0.986321	0.979039	1.03809	0.982417	1.06207	0.984269	0.99985	0.926749	0.000697383	-0.109749	3.15653		0.941419	0.0401458	-0.0870905	1.39636		1.01583	0.462952	0.0226587	0.334464
4583	Q9Y2Q9	RT28	28S ribosomal protein S28, mitochondrial (MRP-S28) (S28mt) (28S ribosomal protein S35, mitochondrial) (MRP-S35) (S35mt) (Mitochondrial small ribosomal subunit protein bS1m)	Bacterial ribosomal protein bS1 family	hsa:28957;		R-HSA-5368286;R-HSA-5389840;R-HSA-5419276;	PTHR13447;	170	Cell Survival	Housekeeping	Housekeeping		28S ribosomal protein S28, mitochondrial OS=Homo sapiens OX=9606 GN=MRPS28 PE=1 SV=1	5	4	187	20.8	9.1	18.57	4	0	1.04569	1.07573	1.01563	0.975523	0.976236	0.985475	1.03346	0.961645	1.02649	1.04568	0.979078	1.0072	0.936304	0.0195094	-0.0949509	1.70976		0.963197	0.251053	-0.0540974	0.600235		1.02872	0.290181	0.0408535	0.537331
5435	P51398	RT29	28S ribosomal protein S29, mitochondrial (MRP-S29) (S29mt) (Death-associated protein 3) (DAP-3) (Ionizing radiation resistance conferring protein) (Mitochondrial small ribosomal subunit protein mS29)	Mitochondrion-specific ribosomal protein mS29 family	hsa:7818;		R-HSA-5368286;R-HSA-5389840;R-HSA-5419276;	PTHR12810;	171	Cell Survival	Housekeeping	Housekeeping		28S ribosomal protein S29, mitochondrial OS=Homo sapiens OX=9606 GN=DAP3 PE=1 SV=1	20	12	398	45.5	8.88	68.03	12	0	1.00726	1.02063	1.01631	1.0194	1.00478	1.00972	1.01847	0.963282	1.03509	1.01473	1.0113	1.00561	0.996617	0.587338	-0.00488899	0.231112		0.991012	0.700427	-0.0130262	0.154637		0.994376	0.809776	-0.0081372	0.0916348
4032	Q9NP92	RT30	39S ribosomal protein S30, mitochondrial (MRP-S30) (S30mt) (Mitochondrial large ribosomal subunit protein mL65) (Mitochondrial large ribosomal subunit protein mS30) (Programmed cell death protein 9)	Mitochondrion-specific ribosomal protein mL65 family	hsa:10884;		R-HSA-5368286;R-HSA-5389840;R-HSA-5419276;	PTHR13014;	172	Cell Survival	Housekeeping	Housekeeping		39S ribosomal protein S30, mitochondrial OS=Homo sapiens OX=9606 GN=MRPS30 PE=1 SV=2	4	4	439	50.3	7.97	14.45	4	0	0.960016	0.912796	0.924883	0.957523	0.960859	0.970249	0.964507	1.24255	0.990998	0.932565	0.962877	1.06602	1.0325	0.107606	0.0461475	0.968165		1.1431	0.211115	0.192958	0.675481		1.10712	0.309447	0.14681	0.509413
1395	Q92665	RT31	28S ribosomal protein S31, mitochondrial (MRP-S31) (S31mt) (Imogen 38) (Mitochondrial small ribosomal subunit protein mS31)	Mitochondrion-specific ribosomal protein mS31 family	hsa:10240;		R-HSA-5368286;R-HSA-5389840;R-HSA-5419276;	PTHR13231;	173	Cell Survival	Housekeeping	Housekeeping		28S ribosomal protein S31, mitochondrial OS=Homo sapiens OX=9606 GN=MRPS31 PE=1 SV=3	24	11	395	45.3	9.29	86.68	11	0	1.04724	1.04921	1.04154	0.974415	0.957642	0.979168	0.973552	0.934419	0.971771	1.046	0.970408	0.959914	0.927736	0.000399443	-0.108214	3.39854		0.917703	0.00266955	-0.123901	2.57356		0.989186	0.504607	-0.0156866	0.297047
4123	Q9Y291	RT33	28S ribosomal protein S33, mitochondrial (MRP-S33) (S33mt) (Mitochondrial small ribosomal subunit protein mS33)	Mitochondrion-specific ribosomal protein mS33 family	hsa:51650;		R-HSA-5368286;R-HSA-5389840;R-HSA-5419276;	PTHR13362;	174	Cell Survival	Housekeeping	Housekeeping		28S ribosomal protein S33, mitochondrial OS=Homo sapiens OX=9606 GN=MRPS33 PE=1 SV=1	2	2	106	12.6	10.11	6.64	2	0	0.907632	0.91418	0.932572	1.05954	0.974804	1.03182	1.0499	0.982501	1.0518	0.918128	1.02205	1.02807	1.11319	0.0162451	0.154703	1.78928		1.11974	0.0101495	0.163166	1.99356		1.00588	0.86739	0.00846326	0.0617854
5143	P82930	RT34	28S ribosomal protein S34, mitochondrial (MRP-S34) (S34mt) (Mitochondrial small ribosomal subunit protein mS34)	Mitochondrion-specific ribosomal protein mS34 family	hsa:65993;		R-HSA-5368286;R-HSA-5389840;R-HSA-5419276;	PTHR28589;	175	Cell Survival	Housekeeping	Housekeeping		28S ribosomal protein S34, mitochondrial OS=Homo sapiens OX=9606 GN=MRPS34 PE=1 SV=2	12	8	218	25.6	9.98	29.41	8	0	1.07946	1.10695	1.091	1.02226	1.01776	0.995005	1.0332	0.999178	1.00217	1.09247	1.01167	1.01152	0.926042	0.00223585	-0.11085	2.65056		0.925901	0.00387428	-0.11107	2.41181		0.999848	0.991602	-0.000219809	0.00366261
5182	P82673	RT35	28S ribosomal protein S35, mitochondrial (MRP-S35) (S35mt) (28S ribosomal protein S28, mitochondrial) (MRP-S28) (S28mt) (Mitochondrial small ribosomal subunit protein mS35)	Mitochondrion-specific ribosomal protein mS35 family	hsa:60488;		R-HSA-5368286;R-HSA-5389840;R-HSA-5419276;	PTHR13490;	176	Cell Survival	Housekeeping	Housekeeping		28S ribosomal protein S35, mitochondrial OS=Homo sapiens OX=9606 GN=MRPS35 PE=1 SV=1	16	10	323	36.8	8.24	56.39	10	0	0.961999	0.977771	0.990724	1.01832	1.01	1.03059	1.00522	0.979443	1.02683	0.976831	1.01964	1.00383	1.04382	0.0138885	0.0618774	1.85735		1.02764	0.167142	0.0393379	0.776914		0.984498	0.349894	-0.0225396	0.456064
4717	P82909	RT36	28S ribosomal protein S36, mitochondrial (MRP-S36) (S36mt)		hsa:92259;		R-HSA-5368286;R-HSA-5389840;R-HSA-5419276;	PTHR31601;	177	Cell Survival	Housekeeping	Housekeeping		28S ribosomal protein S36, mitochondrial OS=Homo sapiens OX=9606 GN=MRPS36 PE=1 SV=2	11	4	103	11.5	9.99	42.25	4	0	0.925614	0.923272	0.907871	1.01286	1.02364	1.0095	1.04947	1.04897	1.03524	0.918919	1.01533	1.04456	1.10492	0.000162102	0.143945	3.79021		1.13673	6.5408e-05	0.184887	4.18437		1.02879	0.00984064	0.0409425	2.00698
4982	Q96EE3	SEH1	Nucleoporin SEH1 (GATOR complex protein SEH1) (Nup107-160 subcomplex subunit SEH1) (SEC13-like protein)	WD repeat SEC13 family	hsa:81929;		R-HSA-1169408;R-HSA-141444 [Q96EE3-1];R-HSA-159227;R-HSA-159230;R-HSA-159231;R-HSA-159236;R-HSA-165054;R-HSA-168271;R-HSA-168276;R-HSA-168325;R-HSA-168333;R-HSA-170822;R-HSA-180746;R-HSA-180910;R-HSA-191859;R-HSA-2467813 [Q96EE3-1];R-HSA-2500257 [Q96EE3-1];R-HSA-3108214;R-HSA-3232142;R-HSA-3301854;R-HSA-3371453;R-HSA-4085377;R-HSA-4551638;R-HSA-4570464;R-HSA-4615885;R-HSA-5578749;R-HSA-5619107;R-…	PTHR11024;PTHR11024:SF3;	178	Cell Survival	Housekeeping	Housekeeping	Tanslation regulation	Nucleoporin SEH1 OS=Homo sapiens OX=9606 GN=SEH1L PE=1 SV=3	12	10	360	39.6	8.09	47.84	10	0	1.07055	1.07197	1.06564	0.993515	1.00637	0.989393	1.0115	0.935856	0.97471	1.06939	0.996427	0.974022	0.931774	0.000181582	-0.101948	3.74093		0.910823	0.0121566	-0.134758	1.91519		0.977514	0.37436	-0.0328106	0.42671
5266	Q9BW27	NUP85	Nuclear pore complex protein Nup85 (85 kDa nucleoporin) (FROUNT) (Nucleoporin Nup75) (Nucleoporin Nup85) (Pericentrin-1)	Nucleoporin Nup85 family	hsa:79902;		R-HSA-1169408;R-HSA-141444;R-HSA-159227;R-HSA-159230;R-HSA-159231;R-HSA-159236;R-HSA-165054;R-HSA-168271;R-HSA-168276;R-HSA-168325;R-HSA-168333;R-HSA-170822;R-HSA-180746;R-HSA-180910;R-HSA-191859;R-HSA-2467813;R-HSA-2500257;R-HSA-3108214;R-HSA-3232142;R-HSA-3301854;R-HSA-3371453;R-HSA-4085377;R-HSA-4551638;R-HSA-4570464;R-HSA-4615885;R-HSA-5578749;R-HSA-5619107;R-HSA-5663220;R-HSA-6784531;R-HSA-6…	PTHR13373;	179	Cell Survival	Housekeeping	Housekeeping	Tanslation regulation	Nuclear pore complex protein Nup85 OS=Homo sapiens OX=9606 GN=NUP85 PE=1 SV=1	16	10	656	75	5.55	58.03	10	0	1.01768	1.03809	1.05393	1.01627	0.991769	0.983112	0.97408	0.9192	0.976775	1.03657	0.997051	0.956685	0.961875	0.0521395	-0.0560784	1.28283		0.922934	0.0205341	-0.115701	1.68752		0.959515	0.129965	-0.0596227	0.886172
1623	Q12769	NU160	Nuclear pore complex protein Nup160 (160 kDa nucleoporin) (Nucleoporin Nup160)		hsa:23279;		R-HSA-1169408;R-HSA-141444;R-HSA-159227;R-HSA-159230;R-HSA-159231;R-HSA-159236;R-HSA-165054;R-HSA-168271;R-HSA-168276;R-HSA-168325;R-HSA-168333;R-HSA-170822;R-HSA-180746;R-HSA-180910;R-HSA-191859;R-HSA-2467813;R-HSA-2500257;R-HSA-3108214;R-HSA-3232142;R-HSA-3301854;R-HSA-3371453;R-HSA-4085377;R-HSA-4551638;R-HSA-4570464;R-HSA-4615885;R-HSA-5578749;R-HSA-5619107;R-HSA-5663220;R-HSA-6784531;R-HSA-6…	PTHR21286;	180	Cell Survival	Housekeeping	Housekeeping	Tanslation regulation	Nuclear pore complex protein Nup160 OS=Homo sapiens OX=9606 GN=NUP160 PE=1 SV=3	40	26	1436	162	5.5	137.15	26	0	1.03927	1.03012	1.0404	0.996431	0.990541	0.99924	0.997441	0.971755	0.989705	1.0366	0.995404	0.9863	0.960263	0.000574904	-0.0584988	3.2404		0.95148	0.00370292	-0.0717542	2.43146		0.990854	0.320142	-0.0132554	0.494658
1547	P55735	SEC13	Protein SEC13 homolog (GATOR complex protein SEC13) (SEC13-like protein 1) (SEC13-related protein)	WD repeat SEC13 family	hsa:6396;		R-HSA-1169408;R-HSA-141444;R-HSA-159227;R-HSA-159230;R-HSA-159231;R-HSA-159236;R-HSA-165054;R-HSA-168271;R-HSA-168276;R-HSA-168325;R-HSA-168333;R-HSA-170822;R-HSA-180746;R-HSA-180910;R-HSA-191859;R-HSA-204005;R-HSA-2132295;R-HSA-2467813;R-HSA-2500257;R-HSA-3108214;R-HSA-3232142;R-HSA-3301854;R-HSA-3371453;R-HSA-4085377;R-HSA-4551638;R-HSA-4570464;R-HSA-4615885;R-HSA-5578749;R-HSA-5619107;R-HSA-56…	PTHR11024;PTHR11024:SF2;	181	Cell Survival	Housekeeping	Housekeeping	Tanslation regulation	Protein SEC13 homolog OS=Homo sapiens OX=9606 GN=SEC13 PE=1 SV=3	25	10	322	35.5	5.48	84.54	10	0	1.0223	1.05034	1.02815	1.04104	1.01214	1.02629	1.019	0.853212	1.01508	1.0336	1.02649	0.962432	0.993126	0.583861	-0.00995115	0.23369		0.93115	0.267461	-0.102914	0.57274		0.937595	0.31082	-0.0929633	0.507491
5810	P57740	NU107	Nuclear pore complex protein Nup107 (107 kDa nucleoporin) (Nucleoporin Nup107)	Nucleoporin Nup84/Nup107 family	hsa:57122;		R-HSA-1169408;R-HSA-141444;R-HSA-159227;R-HSA-159230;R-HSA-159231;R-HSA-159236;R-HSA-165054;R-HSA-168271;R-HSA-168276;R-HSA-168325;R-HSA-168333;R-HSA-170822;R-HSA-180746;R-HSA-180910;R-HSA-191859;R-HSA-2467813;R-HSA-2500257;R-HSA-3108214;R-HSA-3232142;R-HSA-3301854;R-HSA-3371453;R-HSA-4085377;R-HSA-4551638;R-HSA-4570464;R-HSA-4615885;R-HSA-5578749;R-HSA-5619107;R-HSA-5663220;R-HSA-6784531;R-HSA-6…	PTHR13003;	182	Cell Survival	Housekeeping	Housekeeping	Tanslation regulation	Nuclear pore complex protein Nup107 OS=Homo sapiens OX=9606 GN=NUP107 PE=1 SV=1	42	27	925	106.3	5.43	157.5	27	0	1.0356	1.06083	1.06819	0.992439	0.988345	0.984071	0.96692	0.912804	0.97938	1.05488	0.988285	0.953035	0.936873	0.00280102	-0.0940745	2.55268		0.903457	0.0109228	-0.146472	1.96167		0.964332	0.16185	-0.0523979	0.790886
1678	Q8WUM0	NU133	Nuclear pore complex protein Nup133 (133 kDa nucleoporin) (Nucleoporin Nup133)	Nucleoporin Nup133 family	hsa:55746;		R-HSA-1169408;R-HSA-141444;R-HSA-159227;R-HSA-159230;R-HSA-159231;R-HSA-159236;R-HSA-165054;R-HSA-168271;R-HSA-168276;R-HSA-168325;R-HSA-168333;R-HSA-170822;R-HSA-180746;R-HSA-180910;R-HSA-191859;R-HSA-2467813;R-HSA-2500257;R-HSA-3108214;R-HSA-3232142;R-HSA-3301854;R-HSA-3371453;R-HSA-4085377;R-HSA-4551638;R-HSA-4570464;R-HSA-4615885;R-HSA-5578749;R-HSA-5619107;R-HSA-5663220;R-HSA-6784531;R-HSA-6…	PTHR13405;	183	Cell Survival	Housekeeping	Housekeeping	Tanslation regulation	Nuclear pore complex protein Nup133 OS=Homo sapiens OX=9606 GN=NUP133 PE=1 SV=2	39	31	1156	128.9	5.1	163.33	31	0	1.02326	1.03216	1.02479	0.981174	0.977228	0.978964	0.977855	0.986407	0.963846	1.02674	0.979122	0.976036	0.953625	8.9243e-05	-0.068506	4.04943		0.95062	0.00206337	-0.0730601	2.68542		0.996848	0.66786	-0.00455401	0.175315
5390	Q8NFH4	NUP37	Nucleoporin Nup37 (p37) (Nup107-160 subcomplex subunit Nup37)		hsa:79023;		R-HSA-1169408;R-HSA-141444;R-HSA-159227;R-HSA-159230;R-HSA-159231;R-HSA-159236;R-HSA-165054;R-HSA-168271;R-HSA-168276;R-HSA-168325;R-HSA-168333;R-HSA-170822;R-HSA-180746;R-HSA-180910;R-HSA-191859;R-HSA-2467813;R-HSA-2500257;R-HSA-3108214;R-HSA-3232142;R-HSA-3301854;R-HSA-3371453;R-HSA-4085377;R-HSA-4551638;R-HSA-4570464;R-HSA-4615885;R-HSA-5578749;R-HSA-5619107;R-HSA-5663220;R-HSA-6784531;R-HSA-6…	PTHR22806;	184	Cell Survival	Housekeeping	Housekeeping	Tanslation regulation	Nucleoporin Nup37 OS=Homo sapiens OX=9606 GN=NUP37 PE=1 SV=1	16	11	326	36.7	5.92	56.98	11	0	1.11152	1.10315	1.09361	0.986576	0.949528	0.970455	0.923958	0.930095	0.920822	1.10276	0.968853	0.924958	0.878573	0.000356204	-0.186766	3.4483		0.838768	6.96548e-06	-0.253656	5.15705		0.954694	0.0165812	-0.0668894	1.78038
3725	Q8NFH3	NUP43	Nucleoporin Nup43 (Nup107-160 subcomplex subunit Nup43) (p42)		hsa:348995;		R-HSA-1169408;R-HSA-141444;R-HSA-159227;R-HSA-159230;R-HSA-159231;R-HSA-159236;R-HSA-165054;R-HSA-168271;R-HSA-168276;R-HSA-168325;R-HSA-168333;R-HSA-170822;R-HSA-180746;R-HSA-180910;R-HSA-191859;R-HSA-2467813;R-HSA-2500257;R-HSA-3108214;R-HSA-3232142;R-HSA-3301854;R-HSA-3371453;R-HSA-4085377;R-HSA-4551638;R-HSA-4570464;R-HSA-4615885;R-HSA-5578749;R-HSA-5619107;R-HSA-5663220;R-HSA-6784531;R-HSA-6…	PTHR22652;	185	Cell Survival	Housekeeping	Housekeeping	Tanslation regulation	Nucleoporin Nup43 OS=Homo sapiens OX=9606 GN=NUP43 PE=1 SV=1	4	3	380	42.1	5.63	15.94	3	0	1.00138	1.00227	0.979135	1.03161	0.995309	0.986095	1.02045	1.04432	0.966774	0.994262	1.00434	1.01051	1.01013	0.55884	0.0145455	0.252712		1.01634	0.53782	0.0233895	0.269363		1.00615	0.82912	0.00884393	0.0813828
2092	Q8N1F7	NUP93	Nuclear pore complex protein Nup93 (93 kDa nucleoporin) (Nucleoporin Nup93)	Nucleoporin interacting component (NIC) family	hsa:9688;		R-HSA-1169408;R-HSA-159227;R-HSA-159230;R-HSA-159231;R-HSA-159236;R-HSA-165054;R-HSA-168271;R-HSA-168276;R-HSA-168325;R-HSA-168333;R-HSA-170822;R-HSA-180746;R-HSA-180910;R-HSA-191859;R-HSA-3108214;R-HSA-3232142;R-HSA-3301854;R-HSA-3371453;R-HSA-4085377;R-HSA-4551638;R-HSA-4570464;R-HSA-4615885;R-HSA-5578749;R-HSA-5619107;R-HSA-6784531;R-HSA-9609690;R-HSA-9610379;	PTHR11225;	186	Cell Survival	Housekeeping	Housekeeping	Tanslation regulation	Nuclear pore complex protein Nup93 OS=Homo sapiens OX=9606 GN=NUP93 PE=1 SV=2	115	44	819	93.4	5.72	363.38	44	0	1.09374	1.09029	1.07038	0.953957	0.939083	0.958988	0.917595	0.951984	0.921668	1.08481	0.950676	0.930416	0.876356	0.000141242	-0.190411	3.85004		0.85768	0.000293539	-0.221489	3.53233		0.978689	0.177211	-0.0310782	0.75151
6282	Q92621	NU205	Nuclear pore complex protein Nup205 (205 kDa nucleoporin) (Nucleoporin Nup205)	NUP186/NUP192/NUP205 family	hsa:23165;		R-HSA-1169408;R-HSA-159227;R-HSA-159230;R-HSA-159231;R-HSA-159236;R-HSA-165054;R-HSA-168271;R-HSA-168276;R-HSA-168325;R-HSA-168333;R-HSA-170822;R-HSA-180746;R-HSA-180910;R-HSA-191859;R-HSA-3108214;R-HSA-3232142;R-HSA-3301854;R-HSA-3371453;R-HSA-4085377;R-HSA-4551638;R-HSA-4570464;R-HSA-4615885;R-HSA-5578749;R-HSA-5619107;R-HSA-6784531;R-HSA-9609690;R-HSA-9610379;	PTHR31344:SF0;	187	Cell Survival	Housekeeping	Housekeeping	Tanslation regulation	Nuclear pore complex protein Nup205 OS=Homo sapiens OX=9606 GN=NUP205 PE=1 SV=3	90	55	2012	227.8	6.19	323.05	55	0	1.07506	1.07643	1.07138	0.983393	0.973554	0.970861	0.950659	0.940857	0.959197	1.07429	0.975936	0.950238	0.908446	1.78529e-05	-0.138527	4.74829		0.884525	2.30336e-05	-0.177025	4.63764		0.973668	0.0169841	-0.0384979	1.76996
5723	Q5SRE5	NU188	Nucleoporin NUP188 homolog (hNup188)		hsa:23511;		R-HSA-1169408;R-HSA-159227;R-HSA-159230;R-HSA-159231;R-HSA-159236;R-HSA-165054;R-HSA-168271;R-HSA-168276;R-HSA-168325;R-HSA-168333;R-HSA-170822;R-HSA-180746;R-HSA-180910;R-HSA-191859;R-HSA-3108214;R-HSA-3232142;R-HSA-3301854;R-HSA-3371453;R-HSA-4085377;R-HSA-4551638;R-HSA-4570464;R-HSA-4615885;R-HSA-5578749;R-HSA-5619107;R-HSA-6784531;R-HSA-9609690;R-HSA-9610379;		188	Cell Survival	Housekeeping	Housekeeping	Tanslation regulation	Nucleoporin NUP188 homolog OS=Homo sapiens OX=9606 GN=NUP188 PE=1 SV=1	32	26	1749	195.9	6.73	111.17	26	0	1.04018	1.03523	1.052	1.01683	1.01409	0.992003	1.00246	0.976088	0.997183	1.04247	1.00764	0.991912	0.966591	0.020045	-0.0490225	1.69799		0.951502	0.00592899	-0.0717216	2.22702		0.984389	0.23479	-0.0226991	0.629321
1614	O75694	NU155	Nuclear pore complex protein Nup155 (155 kDa nucleoporin) (Nucleoporin Nup155)	Non-repetitive/WGA-negative nucleoporin family	hsa:9631;		R-HSA-1169408;R-HSA-159227;R-HSA-159230;R-HSA-159231;R-HSA-159236;R-HSA-165054;R-HSA-168271;R-HSA-168276;R-HSA-168325;R-HSA-168333;R-HSA-170822;R-HSA-180746;R-HSA-180910;R-HSA-191859;R-HSA-3108214;R-HSA-3232142;R-HSA-3301854;R-HSA-3371453;R-HSA-4085377;R-HSA-4551638;R-HSA-4570464;R-HSA-4615885;R-HSA-5578749;R-HSA-5619107;R-HSA-6784531;R-HSA-9609690;R-HSA-9610379;	PTHR10350;	189	Cell Survival	Housekeeping	Housekeeping	Tanslation regulation	Nuclear pore complex protein Nup155 OS=Homo sapiens OX=9606 GN=NUP155 PE=1 SV=1	40	25	1391	155.1	6.16	123.69	25	0	1.02359	1.0056	1.01087	0.992398	0.993329	1.00156	0.971032	0.97894	0.956799	1.01335	0.995763	0.968924	0.98264	0.0444857	-0.0252645	1.35178		0.956155	0.00612002	-0.0646838	2.21325		0.973047	0.0194519	-0.0394193	1.71104
1423	Q8NFH5	NUP35	Nucleoporin NUP35 (35 kDa nucleoporin) (Mitotic phosphoprotein 44) (MP-44) (Nuclear pore complex protein Nup53) (Nucleoporin NUP53)	Nup35 family	hsa:129401;		R-HSA-1169408;R-HSA-159227;R-HSA-159230;R-HSA-159231;R-HSA-159236;R-HSA-165054;R-HSA-168271;R-HSA-168276;R-HSA-168325;R-HSA-168333;R-HSA-170822;R-HSA-180746;R-HSA-180910;R-HSA-191859;R-HSA-3108214;R-HSA-3232142;R-HSA-3301854;R-HSA-3371453;R-HSA-4085377;R-HSA-4551638;R-HSA-4570464;R-HSA-4615885;R-HSA-5578749;R-HSA-5619107;R-HSA-6784531;R-HSA-9609690;R-HSA-9610379;		190	Cell Survival	Housekeeping	Housekeeping	Tanslation regulation	Nucleoporin NUP35 OS=Homo sapiens OX=9606 GN=NUP35 PE=1 SV=1	16	9	326	34.8	9.09	59.97	9	0	1.04859	1.03512	1.03727	0.958274	0.938438	0.969105	0.921718	1.05252	0.914872	1.04032	0.955272	0.963037	0.918246	0.00101021	-0.123048	2.99559		0.925709	0.160879	-0.111369	0.7935		1.00813	0.873272	0.0116787	0.0588506
5630	P37198	NUP62	Nuclear pore glycoprotein p62 (62 kDa nucleoporin) (Nucleoporin Nup62)	Nucleoporin NSP1/NUP62 family	hsa:23636;		R-HSA-1169408;R-HSA-159227;R-HSA-159230;R-HSA-159231;R-HSA-159236;R-HSA-165054;R-HSA-168271;R-HSA-168276;R-HSA-168325;R-HSA-168333;R-HSA-170822;R-HSA-180746;R-HSA-180910;R-HSA-191859;R-HSA-3108214;R-HSA-3232142;R-HSA-3301854;R-HSA-3371453;R-HSA-4085377;R-HSA-4551638;R-HSA-4570464;R-HSA-4615885;R-HSA-5578749;R-HSA-5619107;R-HSA-6784531;R-HSA-9609690;R-HSA-9610379;	PTHR12084;PTHR12084:SF12;	191	Cell Survival	Housekeeping	Housekeeping	Tanslation regulation	Nuclear pore glycoprotein p62 OS=Homo sapiens OX=9606 GN=NUP62 PE=1 SV=3	29	12	522	53.2	5.31	104.78	12	0	1.00361	1.01212	1.01301	0.998548	1.01632	0.993175	0.990615	1.00543	0.98589	1.00958	1.00268	0.993979	0.993167	0.415862	-0.00989191	0.381051		0.984546	0.0774786	-0.022469	1.11082		0.99132	0.395018	-0.0125771	0.403384
5721	Q7Z3B4	NUP54	Nucleoporin p54 (54 kDa nucleoporin)	NUP54 family	hsa:53371;		R-HSA-1169408;R-HSA-159227;R-HSA-159230;R-HSA-159231;R-HSA-159236;R-HSA-165054;R-HSA-168271;R-HSA-168276;R-HSA-168325;R-HSA-168333;R-HSA-170822;R-HSA-180746;R-HSA-180910;R-HSA-191859;R-HSA-3108214;R-HSA-3232142;R-HSA-3301854;R-HSA-3371453;R-HSA-4085377;R-HSA-4551638;R-HSA-4570464;R-HSA-4615885;R-HSA-5578749;R-HSA-5619107;R-HSA-6784531;R-HSA-9609690;R-HSA-9610379;	PTHR13000;	192	Cell Survival	Housekeeping	Housekeeping	Tanslation regulation	Nucleoporin p54 OS=Homo sapiens OX=9606 GN=NUP54 PE=1 SV=2	28	19	507	55.4	7.02	100	19	0	1.02843	1.04306	1.03431	0.999317	0.98532	0.984495	0.966532	0.927175	0.999103	1.03526	0.98971	0.96427	0.955997	0.00208115	-0.0649213	2.6817		0.931423	0.0287031	-0.102491	1.54207		0.974295	0.299154	-0.0375699	0.524106
5367	Q9BVL2	NUP58	Nucleoporin p58/p45 (58 kDa nucleoporin) (Nucleoporin-like protein 1)	NUP58 family	hsa:9818;		R-HSA-1169408;R-HSA-159227;R-HSA-159230;R-HSA-159231;R-HSA-159236;R-HSA-165054;R-HSA-168271;R-HSA-168276;R-HSA-168325;R-HSA-168333;R-HSA-170822;R-HSA-180746;R-HSA-180910;R-HSA-191859;R-HSA-3108214;R-HSA-3232142;R-HSA-3301854;R-HSA-3371453;R-HSA-4085377;R-HSA-4551638;R-HSA-4570464;R-HSA-4615885;R-HSA-5578749;R-HSA-5619107;R-HSA-6784531;R-HSA-9609690;R-HSA-9610379;	PTHR13437;	193	Cell Survival	Housekeeping	Housekeeping	Tanslation regulation	Nucleoporin p58/p45 OS=Homo sapiens OX=9606 GN=NUP58 PE=1 SV=1	13	10	599	60.9	9.33	34.91	10	0	1.03066	1.06098	1.03797	0.983112	0.967327	0.974756	0.974742	0.999553	0.974757	1.0432	0.975065	0.983018	0.934686	0.00262008	-0.0974467	2.58169		0.942309	0.00813335	-0.0857281	2.08973		1.00816	0.447046	0.0117186	0.349648
2164	P49792	RBP2	E3 SUMO-protein ligase RanBP2 (EC 2.3.2.-) (358 kDa nucleoporin) (Nuclear pore complex protein Nup358) (Nucleoporin Nup358) (Ran-binding protein 2) (RanBP2) (p270)	RanBP2 E3 ligase family	hsa:5903;	UPA00886	R-HSA-1169408;R-HSA-141444;R-HSA-159227;R-HSA-159230;R-HSA-159231;R-HSA-159236;R-HSA-165054;R-HSA-168271;R-HSA-168276;R-HSA-168325;R-HSA-168333;R-HSA-170822;R-HSA-180746;R-HSA-180910;R-HSA-191859;R-HSA-2467813;R-HSA-2500257;R-HSA-3108214;R-HSA-3232142;R-HSA-3301854;R-HSA-3371453;R-HSA-4085377;R-HSA-4551638;R-HSA-4570464;R-HSA-4615885;R-HSA-5578749;R-HSA-5619107;R-HSA-5663220;R-HSA-6784531;R-HSA-6…		194	Cell Survival	Housekeeping	Housekeeping	Tanslation regulation	E3 SUMO-protein ligase RanBP2 OS=Homo sapiens OX=9606 GN=RANBP2 PE=1 SV=2	246	74	3224	358	6.2	827.58	114	42	1.02963	1.04426	1.03651	0.997843	0.985548	0.994226	0.985961	0.94939	0.981428	1.0368	0.992539	0.97226	0.95731	0.00136894	-0.0629419	2.86362		0.93775	0.0062365	-0.0927241	2.20506		0.979568	0.168327	-0.0297821	0.773845
1604	Q99567	NUP88	Nuclear pore complex protein Nup88 (88 kDa nucleoporin) (Nucleoporin Nup88)		hsa:4927;		R-HSA-1169408;R-HSA-159227;R-HSA-159230;R-HSA-159231;R-HSA-159236;R-HSA-165054;R-HSA-168271;R-HSA-168276;R-HSA-168325;R-HSA-168333;R-HSA-170822;R-HSA-180746;R-HSA-180910;R-HSA-191859;R-HSA-3108214;R-HSA-3232142;R-HSA-3301854;R-HSA-3371453;R-HSA-4085377;R-HSA-4551638;R-HSA-4570464;R-HSA-4615885;R-HSA-5578749;R-HSA-5619107;R-HSA-6784531;R-HSA-9609690;R-HSA-9610379;	PTHR13257;	195	Cell Survival	Housekeeping	Housekeeping	Tanslation regulation	Nuclear pore complex protein Nup88 OS=Homo sapiens OX=9606 GN=NUP88 PE=1 SV=2	34	20	741	83.5	5.69	119.16	20	0	1.00999	1.00399	1.0049	0.998255	0.996222	0.988215	1.00174	1.00375	1.00478	1.0063	0.994231	1.00343	0.98801	0.028236	-0.0174022	1.5492		0.997147	0.237403	-0.00412191	0.624515		1.00925	0.0449744	0.0132803	1.34703
1824	P35658	NU214	Nuclear pore complex protein Nup214 (214 kDa nucleoporin) (Nucleoporin Nup214) (Protein CAN)		hsa:8021;		R-HSA-1169408;R-HSA-159227;R-HSA-159230;R-HSA-159231;R-HSA-159236;R-HSA-165054;R-HSA-168271;R-HSA-168276;R-HSA-168325;R-HSA-168333;R-HSA-170822;R-HSA-180746;R-HSA-180910;R-HSA-191859;R-HSA-3108214;R-HSA-3232142;R-HSA-3301854;R-HSA-3371453;R-HSA-4085377;R-HSA-450520;R-HSA-4551638;R-HSA-4570464;R-HSA-4615885;R-HSA-5578749;R-HSA-5619107;R-HSA-6784531;R-HSA-9609690;R-HSA-9610379;	PTHR23193;	196	Cell Survival	Housekeeping	Housekeeping	Tanslation regulation	Nuclear pore complex protein Nup214 OS=Homo sapiens OX=9606 GN=NUP214 PE=1 SV=2	64	43	2090	213.5	7.47	239.91	43	0	1.01527	1.01288	1.00715	1.00456	1.00181	1.00428	0.990535	0.984763	0.997316	1.01177	1.00355	0.990871	0.991875	0.0326395	-0.0117702	1.48626		0.979345	0.00864991	-0.0301111	2.06299		0.987368	0.0273468	-0.0183409	1.56309
3051	O15504	NUP42	Nucleoporin NUP42 (NLP-1) (NUP42 homolog) (Nucleoporin hCG1) (Nucleoporin-42) (Nucleoporin-like protein 2)		hsa:11097;		R-HSA-1169408;R-HSA-159227;R-HSA-159230;R-HSA-159231;R-HSA-159236;R-HSA-165054;R-HSA-168271;R-HSA-168276;R-HSA-168325;R-HSA-168333;R-HSA-170822;R-HSA-180746;R-HSA-180910;R-HSA-191859;R-HSA-3108214;R-HSA-3232142;R-HSA-3301854;R-HSA-3371453;R-HSA-4085377;R-HSA-4551638;R-HSA-4570464;R-HSA-4615885;R-HSA-5578749;R-HSA-5619107;R-HSA-6784531;R-HSA-9609690;R-HSA-9610379;		197	Cell Survival	Housekeeping	Housekeeping	Tanslation regulation	Nucleoporin NUP42 OS=Homo sapiens OX=9606 GN=NUP42 PE=1 SV=1	5	5	423	44.8	9.19	19.31	5	0	1.07633	1.02854	1.04302	0.90343	0.979047	0.932988	0.887938	1.00226	0.953648	1.0493	0.938488	0.947949	0.894397	0.0133058	-0.161012	1.87596		0.903414	0.0481403	-0.146541	1.31749		1.01008	0.823639	0.0144709	0.0842632
5832	P78406	RAE1L	mRNA export factor (Rae1 protein homolog) (mRNA-associated protein mrnp 41)	WD repeat rae1 family	hsa:8480;		R-HSA-1169408;R-HSA-159227;R-HSA-159230;R-HSA-159231;R-HSA-159236;R-HSA-165054;R-HSA-168271;R-HSA-168276;R-HSA-168325;R-HSA-168333;R-HSA-170822;R-HSA-180746;R-HSA-180910;R-HSA-191859;R-HSA-3108214;R-HSA-3232142;R-HSA-3301854;R-HSA-3371453;R-HSA-4085377;R-HSA-4551638;R-HSA-4570464;R-HSA-4615885;R-HSA-5578749;R-HSA-5619107;R-HSA-6784531;R-HSA-9609690;R-HSA-9610379;	PTHR10971:SF11;	198	Cell Survival	Housekeeping	Housekeeping		mRNA export factor OS=Homo sapiens OX=9606 GN=RAE1 PE=1 SV=1	29	14	368	40.9	7.83	121.58	14	0	1.07041	1.02266	1.0205	0.951134	0.934485	0.968386	0.903391	1.16482	0.894228	1.03786	0.951335	0.987479	0.916632	0.0103936	-0.125585	1.98324		0.951458	0.606235	-0.0717887	0.217359		1.03799	0.706211	0.0537964	0.151065
1974	P52948	NUP98	Nuclear pore complex protein Nup98-Nup96 (EC 3.4.21.-) [Cleaved into: Nuclear pore complex protein Nup98 (98 kDa nucleoporin) (Nucleoporin Nup98) (Nup98); Nuclear pore complex protein Nup96 (96 kDa nucleoporin) (Nucleoporin Nup96) (Nup96)]	Nucleoporin GLFG family	hsa:4928;		R-HSA-1169408;R-HSA-141444 [P52948-5];R-HSA-159227;R-HSA-159230;R-HSA-159231;R-HSA-159236;R-HSA-165054;R-HSA-168271;R-HSA-168276;R-HSA-168325;R-HSA-168333;R-HSA-170822;R-HSA-180746;R-HSA-180910;R-HSA-191859;R-HSA-2467813 [P52948-5];R-HSA-2500257 [P52948-5];R-HSA-3108214;R-HSA-3232142;R-HSA-3301854;R-HSA-3371453;R-HSA-4085377;R-HSA-4551638;R-HSA-4570464;R-HSA-4615885;R-HSA-5578749;R-HSA-5619107;R-…	PTHR23198;PTHR23198:SF6;	199	Cell Survival	Housekeeping	Housekeeping	Tanslation regulation	Nuclear pore complex protein Nup98-Nup96 OS=Homo sapiens OX=9606 GN=NUP98 PE=1 SV=4	88	50	1817	197.5	6.4	292.53	50	0	1.00522	1.01243	1.00769	1.0004	0.988924	0.999615	0.994493	0.964328	0.992654	1.00845	0.996311	0.983825	0.987966	0.0465576	-0.0174671	1.33201		0.975584	0.0693385	-0.0356621	1.15903		0.987467	0.297776	-0.018195	0.526111
6498	Q9BTX1	NDC1	Nucleoporin NDC1 (hNDC1) (Transmembrane protein 48)	NDC1 family	hsa:55706;		R-HSA-1169408;R-HSA-159227;R-HSA-159230;R-HSA-159231;R-HSA-159236;R-HSA-165054;R-HSA-168271;R-HSA-168276;R-HSA-168325;R-HSA-168333;R-HSA-170822;R-HSA-180746;R-HSA-180910;R-HSA-191859;R-HSA-3108214;R-HSA-3232142;R-HSA-3301854;R-HSA-3371453;R-HSA-4085377;R-HSA-4551638;R-HSA-4570464;R-HSA-4615885;R-HSA-5578749;R-HSA-5619107;R-HSA-6784531;R-HSA-9609690;R-HSA-9610379;	PTHR13269;	200	Cell Survival	Housekeeping	Housekeeping	Tanslation regulation	Nucleoporin NDC1 OS=Homo sapiens OX=9606 GN=NDC1 PE=1 SV=2	15	11	674	76.3	9.09	62.65	12	1	1.02639	1.02232	1.0431	1.01171	1.01616	1.02015	0.980674	0.91351	0.993722	1.03061	1.01601	0.962635	0.985834	0.0986643	-0.0205831	1.00584		0.934047	0.0569854	-0.0984328	1.24424		0.947469	0.0993633	-0.0778498	1.00277
6280	Q8TEM1	PO210	Nuclear pore membrane glycoprotein 210 (Nuclear pore protein gp210) (Nuclear envelope pore membrane protein POM 210) (POM210) (Nucleoporin Nup210) (Pore membrane protein of 210 kDa)	NUP210 family	hsa:23225;		R-HSA-1169408;R-HSA-159227;R-HSA-159230;R-HSA-159231;R-HSA-159236;R-HSA-165054;R-HSA-168271;R-HSA-168276;R-HSA-168325;R-HSA-168333;R-HSA-170822;R-HSA-180746;R-HSA-180910;R-HSA-191859;R-HSA-3108214;R-HSA-3232142;R-HSA-3301854;R-HSA-3371453;R-HSA-4085377;R-HSA-4551638;R-HSA-4570464;R-HSA-4615885;R-HSA-5578749;R-HSA-5619107;R-HSA-6784531;R-HSA-9609690;R-HSA-9610379;		202	Cell Survival	Housekeeping	Housekeeping	Tanslation regulation	Nuclear pore membrane glycoprotein 210 OS=Homo sapiens OX=9606 GN=NUP210 PE=1 SV=3	85	43	1887	205	6.81	319.4	43	0	0.965104	0.968714	0.965754	1.00388	0.975669	1.00497	1.0156	1.03482	1.00666	0.966524	0.994839	1.01903	1.0293	0.0426882	0.0416573	1.36969		1.05432	0.00331445	0.0763185	2.47959		1.02432	0.129265	0.0346612	0.888518
995	A8CG34	P121C	Nuclear envelope pore membrane protein POM 121C (Nuclear pore membrane protein 121-2) (POM121-2) (Pore membrane protein of 121 kDa C)	POM121 family			R-HSA-1169408;R-HSA-159227;R-HSA-159230;R-HSA-159231;R-HSA-159236;R-HSA-165054;R-HSA-168271;R-HSA-168276;R-HSA-168325;R-HSA-168333;R-HSA-170822;R-HSA-180746;R-HSA-180910;R-HSA-191859;R-HSA-3108214;R-HSA-3232142;R-HSA-3301854;R-HSA-3371453;R-HSA-4085377;R-HSA-4551638;R-HSA-4570464;R-HSA-4615885;R-HSA-5578749;R-HSA-5619107;R-HSA-6784531;R-HSA-9609690;R-HSA-9610379;	PTHR23193;PTHR23193:SF42;	204	Cell Survival	Housekeeping	Housekeeping	Tanslation regulation	Nuclear envelope pore membrane protein POM 121C OS=Homo sapiens OX=9606 GN=POM121C PE=1 SV=3	16	12	1229	125	10.37	50.48	12	0	0.990122	0.949191	0.960783	0.966766	0.953443	0.990556	0.946014	1.17382	0.960564	0.966699	0.970255	1.0268	1.00368	0.838126	0.00529738	0.0766907		1.06217	0.465785	0.0870178	0.331815		1.05828	0.489719	0.0817204	0.310053
3762	Q53GS7	GLE1	Nucleoporin GLE1 (hGLE1) (GLE1-like protein)	GLE1 family	hsa:2733;		R-HSA-159236;	PTHR12960;	205	Cell Survival	Housekeeping	Housekeeping		Nucleoporin GLE1 OS=Homo sapiens OX=9606 GN=GLE1 PE=1 SV=2	5	5	698	79.8	7.43	17.37	5	0	0.983962	1.06663	1.06238	1.03178	1.03847	1.02201	1.06081	0.834213	1.07111	1.03766	1.03076	0.988713	0.993348	0.812849	-0.00962855	0.08999		0.952831	0.582037	-0.0697083	0.235049		0.959211	0.616089	-0.0600798	0.210357
6224	Q9NUU7	DD19A	ATP-dependent RNA helicase DDX19A (EC 3.6.4.13) (DDX19-like protein) (DEAD box protein 19A)	DEAD box helicase family, DDX19/DBP5 subfamily	hsa:55308;				206	Cell Survival	Housekeeping	Housekeeping		ATP-dependent RNA helicase DDX19A OS=Homo sapiens OX=9606 GN=DDX19A PE=1 SV=1	62	5	478	53.9	6.58	220.71	24	21	1.10053	1.09946	1.09085	0.982083	0.96297	0.975025	0.923236	0.921489	0.917989	1.09695	0.973359	0.920905	0.887334	4.15008e-05	-0.172451	4.38194		0.839515	8.63336e-07	-0.252372	6.06382		0.94611	0.000822225	-0.0799209	3.08501
4518	Q9UMR2	DD19B	ATP-dependent RNA helicase DDX19B (EC 3.6.4.13) (DEAD box RNA helicase DEAD5) (DEAD box protein 19B)	DEAD box helicase family, DDX19/DBP5 subfamily	hsa:11269;				207	Cell Survival	Housekeeping	Housekeeping		ATP-dependent RNA helicase DDX19B OS=Homo sapiens OX=9606 GN=DDX19B PE=1 SV=1	60	4	479	53.9	6.3	215.38	23	0	0.983721	0.992159	0.992152	0.997832	0.98633	1.0143	0.953943	1.01415	0.925327	0.989344	0.999488	0.964473	1.01025	0.303069	0.0147164	0.518458		0.974862	0.398307	-0.0367307	0.399783		0.964968	0.270493	-0.0514471	0.567844
5663	Q9UBU9	NXF1	Nuclear RNA export factor 1 (Tip-associated protein) (Tip-associating protein) (mRNA export factor TAP)	NXF family	hsa:10482;		R-HSA-159227;R-HSA-159230;R-HSA-159231;R-HSA-159236;	PTHR10662;	208	Cell Survival	Housekeeping	Housekeeping	Tanslation regulation	Nuclear RNA export factor 1 OS=Homo sapiens OX=9606 GN=NXF1 PE=1 SV=1	27	18	619	70.1	8.51	90.11	18	0	0.999266	1.00521	1.01616	0.995395	0.984614	0.999103	0.972376	1.05065	0.970828	1.00688	0.993037	0.997952	0.986254	0.103445	-0.019969	0.985289		0.991135	0.75593	-0.0128468	0.121519		1.00495	0.862964	0.00712225	0.0640074
5261	Q9NRG9	AAAS	Aladin (Adracalin)		hsa:8086;		R-HSA-1169408;R-HSA-159227;R-HSA-159230;R-HSA-159231;R-HSA-159236;R-HSA-165054;R-HSA-168271;R-HSA-168276;R-HSA-168325;R-HSA-168333;R-HSA-170822;R-HSA-180746;R-HSA-180910;R-HSA-191859;R-HSA-3108214;R-HSA-3232142;R-HSA-3301854;R-HSA-3371453;R-HSA-4085377;R-HSA-4551638;R-HSA-4570464;R-HSA-4615885;R-HSA-5578749;R-HSA-5619107;R-HSA-6784531;R-HSA-9609690;R-HSA-9610379;		212	Cell Survival	Housekeeping	Housekeeping	Tanslation regulation	Aladin OS=Homo sapiens OX=9606 GN=AAAS PE=1 SV=1	16	10	546	59.5	7.5	56.37	10	0	1.07822	1.06787	1.06405	0.976703	0.986195	0.977071	0.951545	0.987649	0.956652	1.07004	0.97999	0.965282	0.915841	6.77347e-05	-0.126831	4.16919		0.902096	0.000963184	-0.148647	3.01629		0.984992	0.277116	-0.0218162	0.557339
1762	Q9UKX7	NUP50	Nuclear pore complex protein Nup50 (50 kDa nucleoporin) (Nuclear pore-associated protein 60 kDa-like) (Nucleoporin Nup50)		hsa:10762;		R-HSA-1169408;R-HSA-159227;R-HSA-159230;R-HSA-159231;R-HSA-159236;R-HSA-165054;R-HSA-168271;R-HSA-168276;R-HSA-168325;R-HSA-168333;R-HSA-170822;R-HSA-180746;R-HSA-180910;R-HSA-191859;R-HSA-3108214;R-HSA-3232142;R-HSA-3301854;R-HSA-3371453;R-HSA-4085377;R-HSA-4551638;R-HSA-4570464;R-HSA-4615885;R-HSA-5578749;R-HSA-5619107;R-HSA-6784531;R-HSA-9609690;R-HSA-9610379;		213	Cell Survival	Housekeeping	Housekeeping	Tanslation regulation	Nuclear pore complex protein Nup50 OS=Homo sapiens OX=9606 GN=NUP50 PE=1 SV=2	39	24	468	50.1	7.06	151.98	24	0	1.01742	1.03557	1.02056	0.999875	0.992699	0.995008	0.991547	0.975534	0.996012	1.02452	0.995861	0.987698	0.97203	0.00873755	-0.0409271	2.05861		0.964063	0.0116939	-0.0528014	1.93204		0.991803	0.281744	-0.0118743	0.550145
5788	P49790	NU153	Nuclear pore complex protein Nup153 (153 kDa nucleoporin) (Nucleoporin Nup153)	NUP153 family	hsa:9972;		R-HSA-1169408;R-HSA-159227;R-HSA-159230;R-HSA-159231;R-HSA-159236;R-HSA-165054;R-HSA-168271;R-HSA-168276;R-HSA-168325;R-HSA-168333;R-HSA-170822;R-HSA-180746;R-HSA-180910;R-HSA-191859;R-HSA-3108214;R-HSA-3232142;R-HSA-3301854;R-HSA-3371453;R-HSA-4085377;R-HSA-4551638;R-HSA-4570464;R-HSA-4615885;R-HSA-5578749;R-HSA-5619107;R-HSA-6784531;R-HSA-9609690;R-HSA-9610379;	PTHR23193;	214	Cell Survival	Housekeeping	Housekeeping	Tanslation regulation	Nuclear pore complex protein Nup153 OS=Homo sapiens OX=9606 GN=NUP153 PE=1 SV=2	33	28	1475	153.8	8.73	111.12	28	0	1.0039	1.04508	1.04371	0.991431	0.990576	0.980518	0.986345	0.964701	0.996284	1.03089	0.987508	0.982444	0.957915	0.0358809	-0.0620299	1.44514		0.953002	0.0418684	-0.0694482	1.37811		0.994871	0.637871	-0.0074183	0.195267
2118	P12270	TPR	Nucleoprotein TPR (Megator) (NPC-associated intranuclear protein) (Translocated promoter region protein)	TPR family	hsa:7175;		R-HSA-1169408;R-HSA-159227;R-HSA-159230;R-HSA-159231;R-HSA-159236;R-HSA-165054;R-HSA-168271;R-HSA-168276;R-HSA-168325;R-HSA-168333;R-HSA-170822;R-HSA-180746;R-HSA-180910;R-HSA-191859;R-HSA-3108214;R-HSA-3232142;R-HSA-3301854;R-HSA-3371453;R-HSA-4085377;R-HSA-4551638;R-HSA-4570464;R-HSA-4615885;R-HSA-5578749;R-HSA-5619107;R-HSA-6784531;R-HSA-9609690;R-HSA-9610379;		215	Cell Survival	Housekeeping	Housekeeping	Tanslation regulation	Nucleoprotein TPR OS=Homo sapiens OX=9606 GN=TPR PE=1 SV=3	136	83	2363	267.1	5.02	502.79	85	2	1.02521	1.01472	1.00251	0.994019	1.00174	1.0025	0.993313	1.00469	0.989394	1.01415	0.999419	0.995799	0.985479	0.10662	-0.0211034	0.972161		0.98191	0.0836769	-0.026338	1.07739		0.996378	0.534144	-0.00523462	0.272342
6284	P62826	RAN	GTP-binding nuclear protein Ran (Androgen receptor-associated protein 24) (GTPase Ran) (Ras-like protein TC4) (Ras-related nuclear protein)	Small GTPase superfamily, Ran family	hsa:5901;		R-HSA-165054;R-HSA-1655829;R-HSA-168333;R-HSA-180746;R-HSA-203927;R-HSA-5578749;R-HSA-6784531;	PTHR24071;	216	Cell Survival	Housekeeping	Housekeeping	Tanslation regulation	GTP-binding nuclear protein Ran OS=Homo sapiens OX=9606 GN=RAN PE=1 SV=3	88	10	216	24.4	7.49	263.1	10	0	1.03112	1.00396	0.978407	0.992461	1.01368	1.02125	0.992372	1.01047	0.968403	1.00449	1.00913	0.990415	1.00462	0.803995	0.00664485	0.0947466		0.985983	0.510089	-0.0203659	0.292354		0.981452	0.27802	-0.0270107	0.555924
1785	P46060	RAGP1	Ran GTPase-activating protein 1 (RanGAP1)	RNA1 family	hsa:5905;		R-HSA-141444;R-HSA-165054;R-HSA-2467813;R-HSA-2500257;R-HSA-4615885;R-HSA-5663220;R-HSA-68877;R-HSA-9648025;		217	Cell Survival	Housekeeping	Housekeeping	Tanslation regulation	Ran GTPase-activating protein 1 OS=Homo sapiens OX=9606 GN=RANGAP1 PE=1 SV=1	47	21	587	63.5	4.68	186.09	21	0	1.1103	1.13664	1.11605	0.972448	0.958357	0.96715	0.924519	0.971675	0.917063	1.121	0.965985	0.937753	0.861719	6.63099e-05	-0.21471	4.17842		0.836534	0.000629968	-0.257504	3.20068		0.970773	0.183639	-0.0427937	0.736035
5994	P43487	RANG	Ran-specific GTPase-activating protein (Ran-binding protein 1) (RanBP1)	RANBP1 family	hsa:5902;		R-HSA-165054;		218	Cell Survival	Housekeeping	Housekeeping		Ran-specific GTPase-activating protein OS=Homo sapiens OX=9606 GN=RANBP1 PE=1 SV=1	45	8	201	23.3	5.29	143	8	0	1.05463	1.04607	1.02981	0.976345	0.995678	0.974591	0.954237	0.929484	0.93933	1.0435	0.982205	0.941017	0.94126	0.00349875	-0.0873353	2.45609		0.901789	0.000559114	-0.149138	3.2525		0.958066	0.0139952	-0.0618025	1.85402
1914	Q9H6Z4	RANB3	Ran-binding protein 3 (RanBP3)		hsa:8498;				219	Cell Survival	Housekeeping	Housekeeping		Ran-binding protein 3 OS=Homo sapiens OX=9606 GN=RANBP3 PE=1 SV=1	177	21	567	60.2	4.78	629.63	21	0	0.988116	1.00041	1.00133	0.9747	0.970122	0.980492	0.983622	0.98547	0.984957	0.996619	0.975105	0.984683	0.978413	0.0145059	-0.0314851	1.83846		0.988024	0.0498817	-0.0173826	1.30206		1.00982	0.0348534	0.0141025	1.45775
1970	P10412	H14	Histone H1.4 (Histone H1b) (Histone H1s-4)	Histone H1/H5 family	hsa:3008;		R-HSA-140342;R-HSA-2559584;		221	Cell Survival	Housekeeping	Housekeeping		Histone H1.4 OS=Homo sapiens OX=9606 GN=H1-4 PE=1 SV=2	150	6	219	21.9	11.03	461.64	20	4	0.96526	0.95903	0.946623	0.990567	0.995779	1.021	1.02423	1.04554	1.01076	0.956971	1.00245	1.02685	1.04752	0.0139058	0.0669814	1.8568		1.07302	0.00372092	0.101672	2.42935		1.02434	0.152124	0.0346902	0.817802
1215	Q92522	H1X	Histone H1.10 (Histone H1x)	Histone H1/H5 family	hsa:8971;				224	Cell Survival	Housekeeping	Housekeeping		Histone H1.10 OS=Homo sapiens OX=9606 GN=H1-10 PE=1 SV=1	10	7	213	22.5	10.76	33.81	7	0	0.691309	0.685327	0.702195	1.03591	1.0498	1.08047	1.26487	1.21232	1.27345	0.692944	1.05539	1.25021	1.52305	1.34467e-05	0.606968	4.87138	2	1.80421	9.3571e-06	0.851365	5.02886	2	1.1846	0.00110078	0.244397	2.9583
1734	P16403	H12	Histone H1.2 (Histone H1c) (Histone H1d) (Histone H1s-1)	Histone H1/H5 family	hsa:3006;		R-HSA-140342;R-HSA-2559584;		226	Cell Survival	Housekeeping	Housekeeping		Histone H1.2 OS=Homo sapiens OX=9606 GN=H1-2 PE=1 SV=2	152	6	213	21.4	10.93	475.2	19	0	1.00108	0.97081	0.980412	0.984403	0.999172	1.01549	1.01743	1.10331	1.0172	0.984102	0.99969	1.04598	1.01584	0.285818	0.0226728	0.54391		1.06288	0.108336	0.0879752	0.965227		1.0463	0.198157	0.0653024	0.70299
1361	P16402	H13	Histone H1.3 (Histone H1c) (Histone H1s-2)	Histone H1/H5 family	hsa:3007;		R-HSA-140342;R-HSA-2559584;		227	Cell Survival	Housekeeping	Housekeeping		Histone H1.3 OS=Homo sapiens OX=9606 GN=H1-3 PE=1 SV=2	122	5	221	22.3	11.02	386.33	17	0	0.980428	0.997251	0.994966	1.03966	1.00966	1.03543	0.969401	0.903762	0.967016	0.990882	1.02825	0.946726	1.03771	0.0254712	0.0534078	1.59395		0.955438	0.116736	-0.0657654	0.932796		0.920715	0.0254279	-0.119173	1.59469
6591	P16401	H15	Histone H1.5 (Histone H1a) (Histone H1b) (Histone H1s-3)	Histone H1/H5 family	hsa:3009;		R-HSA-140342;R-HSA-2559584;		228	Cell Survival	Housekeeping	Housekeeping		Histone H1.5 OS=Homo sapiens OX=9606 GN=H1-5 PE=1 SV=3	198	15	226	22.6	10.92	611.08	24	9	0.96213	0.955479	0.942684	0.999796	1.01724	1.02709	1.05162	1.02643	1.03729	0.953431	1.01471	1.03845	1.06427	0.00334932	0.0898688	2.47504		1.08917	0.0007818	0.123227	3.1069		1.02339	0.0931417	0.0333577	1.03086
1723	P16104	H2AX	Histone H2AX (H2a/x) (Histone H2A.X)	Histone H2A family	hsa:3014;		R-HSA-110328;R-HSA-110329;R-HSA-110330;R-HSA-110331;R-HSA-1221632;R-HSA-171306;R-HSA-1912408;R-HSA-201722;R-HSA-212300;R-HSA-2299718;R-HSA-2559580;R-HSA-2559582;R-HSA-2559586;R-HSA-3214858;R-HSA-427359;R-HSA-427389;R-HSA-427413;R-HSA-5250924;R-HSA-5334118;R-HSA-5578749;R-HSA-5617472;R-HSA-5625886;R-HSA-5693565;R-HSA-5693571;R-HSA-5693607;R-HSA-606279;R-HSA-69473;R-HSA-73728;R-HSA-73772;R-HSA-8936…		229	Cell Survival	Housekeeping	Housekeeping	DNA replication and Repair	Histone H2AX OS=Homo sapiens OX=9606 GN=H2AX PE=1 SV=2	427	4	143	15.1	10.74	1140.97	10	2	0.909574	0.846837	0.843997	1.02549	1.04721	1.11331	1.10702	1.1983	1.07147	0.866803	1.062	1.1256	1.22519	0.00455724	0.293011	2.3413		1.29856	0.00397599	0.376916	2.40055	2	1.05988	0.239739	0.0839057	0.620261
6351	Q93077	H2A1C	Histone H2A type 1-C (H2A-clustered histone 6) (Histone H2A/l)	Histone H2A family	hsa:8334;		R-HSA-110328;R-HSA-110329;R-HSA-110330;R-HSA-110331;R-HSA-1221632;R-HSA-171306;R-HSA-1912408;R-HSA-201722;R-HSA-212300;R-HSA-2299718;R-HSA-2559580;R-HSA-2559582;R-HSA-2559586;R-HSA-3214815;R-HSA-3214847;R-HSA-3214858;R-HSA-427359;R-HSA-427389;R-HSA-427413;R-HSA-5250924;R-HSA-5334118;R-HSA-5578749;R-HSA-5617472;R-HSA-5625886;R-HSA-5689603;R-HSA-5689880;R-HSA-5689901;R-HSA-606279;R-HSA-73728;R-HSA-…		232	Cell Survival	Housekeeping	Housekeeping		Histone H2A type 1-C OS=Homo sapiens OX=9606 GN=H2AC6 PE=1 SV=3	431	2	130	14.1	11.05	1182.48	10	12	0.923084	0.948339	0.937628	1.00974	1.0351	1.02465	1.07199	0.979692	1.06385	0.93635	1.02316	1.03851	1.09271	0.00111656	0.127915	2.95212		1.10911	0.0282839	0.149399	1.54846		1.015	0.640227	0.0214839	0.193666
1458	Q71UI9	H2AV	Histone H2A.V (H2A.F/Z) (H2A.Z variant histone 2)	Histone H2A family	hsa:94239;		R-HSA-110328;R-HSA-110329;R-HSA-110330;R-HSA-110331;R-HSA-1221632;R-HSA-171306;R-HSA-1912408;R-HSA-201722;R-HSA-212300;R-HSA-2299718;R-HSA-2559580;R-HSA-2559582;R-HSA-2559586;R-HSA-3214858;R-HSA-427359;R-HSA-427389;R-HSA-427413;R-HSA-5250924;R-HSA-5334118;R-HSA-5578749;R-HSA-5617472;R-HSA-5625886;R-HSA-606279;R-HSA-73728;R-HSA-73772;R-HSA-8936459;R-HSA-8939236;R-HSA-9018519;R-HSA-912446;R-HSA-961…		235	Cell Survival	Housekeeping	Housekeeping		Histone H2A.V OS=Homo sapiens OX=9606 GN=H2AZ2 PE=1 SV=3	346	4	128	13.5	10.58	832.98	6	0	0.967921	0.954585	0.930435	0.99621	1.02643	1.06286	1.02824	0.992172	0.996028	0.95098	1.0285	1.00548	1.08152	0.0249841	0.113055	1.60234		1.05731	0.0263127	0.0803993	1.57984		0.977619	0.362343	-0.0326557	0.44088
4204	Q8IUE6	H2A2B	Histone H2A type 2-B (H2A-clustered histone 21)	Histone H2A family	hsa:317772;		R-HSA-3214815;R-HSA-3214847;R-HSA-3214858;R-HSA-5689603;R-HSA-5689880;R-HSA-5689901;R-HSA-9609690;R-HSA-9610379;		236	Cell Survival	Housekeeping	Housekeeping		Histone H2A type 2-B OS=Homo sapiens OX=9606 GN=H2AC21 PE=1 SV=3	138	1	130	14	10.89	445.92	7	0	0.988868	0.997931	0.976663	0.995592	1.02972	0.998878	1.06548	1.12875	1.0249	0.987821	1.00806	1.07304	1.02049	0.180541	0.0292664	0.743424		1.08627	0.0506718	0.119385	1.29523		1.06446	0.11306	0.090119	0.946691
3716	Q16777	H2A2C	Histone H2A type 2-C (H2A-clustered histone 20) (Histone H2A-GL101) (Histone H2A/q)	Histone H2A family	hsa:8338;		R-HSA-110328;R-HSA-110329;R-HSA-110330;R-HSA-110331;R-HSA-1221632;R-HSA-171306;R-HSA-1912408;R-HSA-201722;R-HSA-212300;R-HSA-2299718;R-HSA-2559580;R-HSA-2559582;R-HSA-2559586;R-HSA-3214815;R-HSA-3214847;R-HSA-3214858;R-HSA-427359;R-HSA-427389;R-HSA-427413;R-HSA-5250924;R-HSA-5334118;R-HSA-5578749;R-HSA-5617472;R-HSA-5625886;R-HSA-5689603;R-HSA-5689880;R-HSA-5689901;R-HSA-606279;R-HSA-73728;R-HSA-…		237	Cell Survival	Housekeeping	Housekeeping		Histone H2A type 2-C OS=Homo sapiens OX=9606 GN=H2AC20 PE=1 SV=4	419	1	129	14	10.9	1126.56	9	1	0.902682	0.88197	0.915703	0.984198	0.945985	1.02887	1.02123	1.27088	1.01081	0.900118	0.98635	1.10097	1.0958	0.0290718	0.131985	1.53653		1.22314	0.0787579	0.29059	1.10371		1.11621	0.264121	0.158605	0.578198
3804	Q96A08	H2B1A	Histone H2B type 1-A (Histone H2B, testis) (TSH2B.1) (hTSH2B) (Testis-specific histone H2B)	Histone H2B family	hsa:255626;		R-HSA-110328;R-HSA-110329;R-HSA-110330;R-HSA-110331;R-HSA-1221632;R-HSA-171306;R-HSA-1912408;R-HSA-201722;R-HSA-212300;R-HSA-2299718;R-HSA-2559580;R-HSA-2559582;R-HSA-2559586;R-HSA-3214815;R-HSA-3214847;R-HSA-427359;R-HSA-427389;R-HSA-427413;R-HSA-5250924;R-HSA-5334118;R-HSA-5578749;R-HSA-5617472;R-HSA-5625886;R-HSA-5689880;R-HSA-5693565;R-HSA-5693571;R-HSA-5693607;R-HSA-606279;R-HSA-69473;R-HSA-…	PTHR23428;	248	Cell Survival	Housekeeping	Housekeeping		Histone H2B type 1-A OS=Homo sapiens OX=9606 GN=H2BC1 PE=1 SV=3	174	2	127	14.2	10.32	476.05	6	0	0.981668	0.977089	0.953662	1.00597	0.980949	1.03199	1.01003	1.01446	1.05031	0.970807	1.0063	1.02493	1.03656	0.106497	0.0518076	0.972661		1.05575	0.0246821	0.078274	1.60762		1.01851	0.39316	0.0264665	0.405431
6607	Q99879	H2B1M	Histone H2B type 1-M (Histone H2B.e) (H2B/e)	Histone H2B family	hsa:8342;		R-HSA-110328;R-HSA-110329;R-HSA-110330;R-HSA-110331;R-HSA-1221632;R-HSA-171306;R-HSA-1912408;R-HSA-201722;R-HSA-212300;R-HSA-2299718;R-HSA-2559580;R-HSA-2559582;R-HSA-2559586;R-HSA-3214815;R-HSA-3214847;R-HSA-427359;R-HSA-427389;R-HSA-427413;R-HSA-5250924;R-HSA-5334118;R-HSA-5578749;R-HSA-5617472;R-HSA-5625886;R-HSA-5689880;R-HSA-5693565;R-HSA-5693571;R-HSA-5693607;R-HSA-606279;R-HSA-69473;R-HSA-…	PTHR23428;	256	Cell Survival	Housekeeping	Housekeeping		Histone H2B type 1-M OS=Homo sapiens OX=9606 GN=H2BC14 PE=1 SV=3	434	3	126	14	10.32	1350.17	11	0	0.947619	0.89418	0.882538	0.959978	0.965653	1.05977	1.07733	1.21671	0.987042	0.908112	0.995134	1.0937	1.09583	0.0841941	0.13202	1.07472		1.20436	0.0563354	0.26827	1.24922		1.09904	0.254943	0.136249	0.593557
6612	Q16778	H2B2E	Histone H2B type 2-E (H2B-clustered histone 21) (Histone H2B-GL105) (Histone H2B.q) (H2B/q)	Histone H2B family	hsa:8349;		R-HSA-110328;R-HSA-110329;R-HSA-110330;R-HSA-110331;R-HSA-1221632;R-HSA-171306;R-HSA-1912408;R-HSA-201722;R-HSA-212300;R-HSA-2299718;R-HSA-2559580;R-HSA-2559582;R-HSA-2559586;R-HSA-3214815;R-HSA-3214847;R-HSA-427359;R-HSA-427389;R-HSA-427413;R-HSA-5250924;R-HSA-5334118;R-HSA-5578749;R-HSA-5617472;R-HSA-5625886;R-HSA-5689880;R-HSA-5693565;R-HSA-5693571;R-HSA-5693607;R-HSA-606279;R-HSA-69473;R-HSA-…	PTHR23428;	259	Cell Survival	Housekeeping	Housekeeping		Histone H2B type 2-E OS=Homo sapiens OX=9606 GN=H2BC21 PE=1 SV=3	414	3	126	13.9	10.32	1272.71	13	19	0.942712	0.916499	0.920284	0.996264	1.01628	1.02467	1.04296	1.07615	1.02906	0.926498	1.0124	1.04939	1.09272	0.00185776	0.127925	2.73101		1.13264	0.0016147	0.17969	2.79191		1.03653	0.0859851	0.0517648	1.06558
748	P68431	H31	Histone H3.1 (Histone H3/a) (Histone H3/b) (Histone H3/c) (Histone H3/d) (Histone H3/f) (Histone H3/h) (Histone H3/i) (Histone H3/j) (Histone H3/k) (Histone H3/l)	Histone H3 family	hsa:8350;hsa:8351;hsa:8352;hsa:8353;hsa:8354;hsa:8355;hsa:8356;hsa:8357;hsa:8358;hsa:8968;		R-HSA-1266695;R-HSA-1912408;R-HSA-201722;R-HSA-212300;R-HSA-2299718;R-HSA-2559580;R-HSA-2559582;R-HSA-3214815;R-HSA-3214841;R-HSA-3214842;R-HSA-3214847;R-HSA-3214858;R-HSA-3247509;R-HSA-427359;R-HSA-427389;R-HSA-427413;R-HSA-5250924;R-HSA-5334118;R-HSA-5578749;R-HSA-5617472;R-HSA-5625886;R-HSA-73728;R-HSA-73772;R-HSA-8936459;R-HSA-8939236;R-HSA-9018519;R-HSA-912446;R-HSA-9609690;R-HSA-9610379;R-H…	PTHR11426;	264	Cell Survival	Housekeeping	Housekeeping		Histone H3.1 OS=Homo sapiens OX=9606 GN=H3C1 PE=1 SV=2	122	1	136	15.4	11.12	335.28	13	0	0.920654	0.907045	0.91212	0.954747	0.920633	0.993594	0.99711	1.14573	0.962322	0.913273	0.956324	1.03505	1.04714	0.115154	0.066454	0.93872		1.13334	0.0968941	0.180586	1.0137		1.08232	0.260111	0.114132	0.584841
4651	P84243	H33	Histone H3.3	Histone H3 family	hsa:3020;hsa:3021;		R-HSA-1912408;R-HSA-201722;R-HSA-212300;R-HSA-2299718;R-HSA-2559580;R-HSA-2559582;R-HSA-427359;R-HSA-427389;R-HSA-427413;R-HSA-5250924;R-HSA-5334118;R-HSA-5578749;R-HSA-5617472;R-HSA-5625886;R-HSA-73728;R-HSA-73772;R-HSA-8936459;R-HSA-8939236;R-HSA-9018519;R-HSA-912446;R-HSA-9616222;R-HSA-977225;R-HSA-983231;	PTHR11426;	265	Cell Survival	Housekeeping	Housekeeping		Histone H3.3 OS=Homo sapiens OX=9606 GN=H3-3A PE=1 SV=2	103	2	136	15.3	11.27	239.86	12	0	0.956741	0.95775	0.933654	0.982141	1.02016	1.00628	1.03638	1.01552	1.03044	0.949382	1.00286	1.02744	1.05633	0.017125	0.0790626	1.76637		1.08222	0.00146516	0.114	2.83412		1.02451	0.125545	0.0349369	0.901202
2060	Q71DI3	H32	Histone H3.2 (H3-clustered histone 13) (H3-clustered histone 14) (H3-clustered histone 15) (Histone H3/m) (Histone H3/o)	Histone H3 family	hsa:126961;hsa:333932;hsa:653604;		R-HSA-1266695;R-HSA-1912408;R-HSA-201722;R-HSA-212300;R-HSA-2299718;R-HSA-2559580;R-HSA-2559582;R-HSA-3214815;R-HSA-3214841;R-HSA-3214842;R-HSA-3214847;R-HSA-3214858;R-HSA-3247509;R-HSA-427359;R-HSA-427389;R-HSA-427413;R-HSA-5250924;R-HSA-5334118;R-HSA-5578749;R-HSA-5617472;R-HSA-5625886;R-HSA-73728;R-HSA-73772;R-HSA-8936459;R-HSA-8939236;R-HSA-9018519;R-HSA-912446;R-HSA-9609690;R-HSA-9610379;R-H…	PTHR11426;	267	Cell Survival	Housekeeping	Housekeeping		Histone H3.2 OS=Homo sapiens OX=9606 GN=H3C15 PE=1 SV=3	114	2	136	15.4	11.27	289.25	14	16	0.989362	0.953293	0.934991	0.996938	1.00875	1.00856	1.01463	1.02469	1.01167	0.959215	1.00475	1.017	1.04747	0.0503744	0.0669086	1.29779		1.06024	0.0246178	0.0843926	1.60875		1.01219	0.0918138	0.017484	1.03709
6377	P62805	H4	Histone H4	Histone H4 family	hsa:121504;hsa:554313;hsa:8294;hsa:8359;hsa:8360;hsa:8361;hsa:8362;hsa:8363;hsa:8364;hsa:8365;hsa:8366;hsa:8367;hsa:8368;hsa:8370;		R-HSA-110328;R-HSA-110329;R-HSA-110330;R-HSA-110331;R-HSA-1221632;R-HSA-171306;R-HSA-1912408;R-HSA-201722;R-HSA-212300;R-HSA-2299718;R-HSA-2559580;R-HSA-2559582;R-HSA-2559586;R-HSA-3214815;R-HSA-3214841;R-HSA-3214842;R-HSA-3214847;R-HSA-3214858;R-HSA-427359;R-HSA-427389;R-HSA-427413;R-HSA-4551638;R-HSA-5250924;R-HSA-5334118;R-HSA-5578749;R-HSA-5617472;R-HSA-5625886;R-HSA-5693565;R-HSA-5693571;R-H…		268	Cell Survival	Housekeeping	Housekeeping		Histone H4 OS=Homo sapiens OX=9606 GN=H4C1 PE=1 SV=2	394	13	103	11.4	11.36	1231.77	13	0	0.952071	0.925318	0.92715	1.00357	1.03552	1.02306	1.0534	1.00966	1.04042	0.934847	1.02072	1.03449	1.09185	0.00248373	0.126779	2.6049		1.10659	0.0030669	0.146124	2.5133		1.0135	0.436587	0.0193447	0.359929
1879	P25786	PSA1	Proteasome subunit alpha type-1 (EC 3.4.25.1) (30 kDa prosomal protein) (PROS-30) (Macropain subunit C2) (Multicatalytic endopeptidase complex subunit C2) (Proteasome component C2) (Proteasome nu chain)	Peptidase T1A family	hsa:5682;		R-HSA-1169091;R-HSA-1234176;R-HSA-1236974;R-HSA-1236978;R-HSA-174084;R-HSA-174113;R-HSA-174154;R-HSA-174178;R-HSA-174184;R-HSA-180534;R-HSA-180585;R-HSA-187577;R-HSA-195253;R-HSA-202424;R-HSA-211733;R-HSA-2467813;R-HSA-2871837;R-HSA-349425;R-HSA-350562;R-HSA-382556;R-HSA-450408;R-HSA-4608870;R-HSA-4641257;R-HSA-4641258;R-HSA-5358346;R-HSA-5362768;R-HSA-5607761;R-HSA-5607764;R-HSA-5610780;R-HSA-56…	PTHR11599:SF12;	269	Cell Survival	Housekeeping	Housekeeping	Folding, sorting and degradation	Proteasome subunit alpha type-1 OS=Homo sapiens OX=9606 GN=PSMA1 PE=1 SV=1	59	18	263	29.5	6.61	198.83	18	0	0.964538	0.948366	0.938708	1.00772	1.0159	1.02724	1.04704	1.09316	1.02838	0.950537	1.01695	1.05619	1.06987	0.00213646	0.0974369	2.67031		1.11115	0.00693092	0.152058	2.15921		1.03859	0.122169	0.0546216	0.91304
5970	P25787	PSA2	Proteasome subunit alpha type-2 (EC 3.4.25.1) (Macropain subunit C3) (Multicatalytic endopeptidase complex subunit C3) (Proteasome component C3)	Peptidase T1A family	hsa:5683;		R-HSA-1169091;R-HSA-1234176;R-HSA-1236974;R-HSA-1236978;R-HSA-174084;R-HSA-174113;R-HSA-174154;R-HSA-174178;R-HSA-174184;R-HSA-180534;R-HSA-180585;R-HSA-187577;R-HSA-195253;R-HSA-202424;R-HSA-211733;R-HSA-2467813;R-HSA-2871837;R-HSA-349425;R-HSA-350562;R-HSA-382556;R-HSA-450408;R-HSA-4608870;R-HSA-4641257;R-HSA-4641258;R-HSA-5358346;R-HSA-5362768;R-HSA-5607761;R-HSA-5607764;R-HSA-5610780;R-HSA-56…	PTHR11599:SF16;	270	Cell Survival	Housekeeping	Housekeeping	Folding, sorting and degradation	Proteasome subunit alpha type-2 OS=Homo sapiens OX=9606 GN=PSMA2 PE=1 SV=2	39	10	234	25.9	7.43	168.46	10	0	0.960474	0.965965	0.947784	1.00724	0.994761	1.01654	1.01832	1.03311	1.01746	0.958074	1.00618	1.02296	1.05021	0.00439325	0.0706793	2.35721		1.06773	0.00093369	0.0945442	3.0298		1.01668	0.10699	0.023865	0.970659
2047	P25788	PSA3	Proteasome subunit alpha type-3 (EC 3.4.25.1) (Macropain subunit C8) (Multicatalytic endopeptidase complex subunit C8) (Proteasome component C8)	Peptidase T1A family	hsa:5684;		R-HSA-1169091;R-HSA-1234176;R-HSA-1236974;R-HSA-1236978;R-HSA-174084;R-HSA-174113;R-HSA-174154;R-HSA-174178;R-HSA-174184;R-HSA-180534;R-HSA-180585;R-HSA-187577;R-HSA-195253;R-HSA-202424;R-HSA-211733;R-HSA-2467813;R-HSA-2871837;R-HSA-349425;R-HSA-350562;R-HSA-382556;R-HSA-450408;R-HSA-4608870;R-HSA-4641257;R-HSA-4641258;R-HSA-5358346;R-HSA-5362768;R-HSA-5607761;R-HSA-5607764;R-HSA-5610780;R-HSA-56…	PTHR11599:SF10;	271	Cell Survival	Housekeeping	Housekeeping	Folding, sorting and degradation	Proteasome subunit alpha type-3 OS=Homo sapiens OX=9606 GN=PSMA3 PE=1 SV=2	140	12	255	28.4	5.33	401.75	12	0	0.978127	0.968028	0.952134	0.99825	0.986768	0.996988	1.02446	1.03891	1.00362	0.966097	0.994002	1.02233	1.02888	0.0292527	0.0410814	1.53383		1.05821	0.0115456	0.0816219	1.93759		1.0285	0.0596422	0.0405405	1.22445
6070	P25789	PSA4	Proteasome subunit alpha type-4 (EC 3.4.25.1) (Macropain subunit C9) (Multicatalytic endopeptidase complex subunit C9) (Proteasome component C9) (Proteasome subunit L)	Peptidase T1A family	hsa:5685;		R-HSA-1169091;R-HSA-1234176;R-HSA-1236974;R-HSA-1236978;R-HSA-174084;R-HSA-174113;R-HSA-174154;R-HSA-174178;R-HSA-174184;R-HSA-180534;R-HSA-180585;R-HSA-187577;R-HSA-195253;R-HSA-202424;R-HSA-211733;R-HSA-2467813;R-HSA-2871837;R-HSA-349425;R-HSA-350562;R-HSA-382556;R-HSA-450408;R-HSA-4608870;R-HSA-4641257;R-HSA-4641258;R-HSA-5358346;R-HSA-5362768;R-HSA-5607761;R-HSA-5607764;R-HSA-5610780;R-HSA-56…		272	Cell Survival	Housekeeping	Housekeeping	Folding, sorting and degradation	Proteasome subunit alpha type-4 OS=Homo sapiens OX=9606 GN=PSMA4 PE=1 SV=1	49	13	261	29.5	7.72	186.47	13	0	0.960276	0.971023	0.976582	1.00891	0.980491	1.00924	1.02971	0.960852	1.02572	0.969294	0.999546	1.00543	1.03121	0.0469989	0.0443395	1.32791		1.03728	0.188569	0.0528046	0.72453		1.00588	0.820395	0.00846517	0.0859768
1711	P28066	PSA5	Proteasome subunit alpha type-5 (EC 3.4.25.1) (Macropain zeta chain) (Multicatalytic endopeptidase complex zeta chain) (Proteasome zeta chain)	Peptidase T1A family	hsa:5686;		R-HSA-1169091;R-HSA-1234176;R-HSA-1236974;R-HSA-1236978;R-HSA-174084;R-HSA-174113;R-HSA-174154;R-HSA-174178;R-HSA-174184;R-HSA-180534;R-HSA-180585;R-HSA-187577;R-HSA-195253;R-HSA-202424;R-HSA-211733;R-HSA-2467813;R-HSA-2871837;R-HSA-349425;R-HSA-350562;R-HSA-382556;R-HSA-450408;R-HSA-4608870;R-HSA-4641257;R-HSA-4641258;R-HSA-5358346;R-HSA-5362768;R-HSA-5607761;R-HSA-5607764;R-HSA-5610780;R-HSA-56…		273	Cell Survival	Housekeeping	Housekeeping	Folding, sorting and degradation	Proteasome subunit alpha type-5 OS=Homo sapiens OX=9606 GN=PSMA5 PE=1 SV=3	38	9	241	26.4	4.79	179.93	9	0	1.01096	0.975568	0.961575	1.00149	0.980566	1.03127	0.992696	1.07003	0.986551	0.982701	1.00444	1.01643	1.02212	0.354779	0.0315697	0.450042		1.03432	0.332516	0.0486817	0.478188		1.01193	0.715509	0.0171119	0.145385
6158	P60900	PSA6	Proteasome subunit alpha type-6 (EC 3.4.25.1) (27 kDa prosomal protein) (PROS-27) (p27K) (Macropain iota chain) (Multicatalytic endopeptidase complex iota chain) (Proteasome iota chain)	Peptidase T1A family	hsa:5687;		R-HSA-1169091;R-HSA-1234176;R-HSA-1236974;R-HSA-1236978;R-HSA-174084;R-HSA-174113;R-HSA-174154;R-HSA-174178;R-HSA-174184;R-HSA-180534;R-HSA-180585;R-HSA-187577;R-HSA-195253;R-HSA-202424;R-HSA-211733;R-HSA-2467813;R-HSA-2871837;R-HSA-349425;R-HSA-350562;R-HSA-382556;R-HSA-450408;R-HSA-4608870;R-HSA-4641257;R-HSA-4641258;R-HSA-5358346;R-HSA-5362768;R-HSA-5607761;R-HSA-5607764;R-HSA-5610780;R-HSA-56…		274	Cell Survival	Housekeeping	Housekeeping	Folding, sorting and degradation	Proteasome subunit alpha type-6 OS=Homo sapiens OX=9606 GN=PSMA6 PE=1 SV=1	57	16	246	27.4	6.76	231.1	16	0	0.919231	0.939359	0.930537	1.0239	0.995193	1.02947	1.06351	1.0242	1.04792	0.929709	1.01619	1.04521	1.09302	0.00203568	0.128316	2.69129		1.12423	0.000842719	0.168943	3.07432		1.02856	0.136377	0.0406266	0.865259
5986	O14818	PSA7	Proteasome subunit alpha type-7 (EC 3.4.25.1) (Proteasome subunit RC6-1) (Proteasome subunit XAPC7)	Peptidase T1A family	hsa:5688;		R-HSA-1169091;R-HSA-1234176;R-HSA-1236974;R-HSA-1236978;R-HSA-174084;R-HSA-174113;R-HSA-174154;R-HSA-174178;R-HSA-174184;R-HSA-180534;R-HSA-180585;R-HSA-187577;R-HSA-195253;R-HSA-202424;R-HSA-211733;R-HSA-2467813;R-HSA-2871837;R-HSA-349425;R-HSA-350562;R-HSA-382556;R-HSA-450408;R-HSA-4608870;R-HSA-4641257;R-HSA-4641258;R-HSA-5358346;R-HSA-5362768;R-HSA-5607761;R-HSA-5607764;R-HSA-5610780;R-HSA-56…	PTHR11599:SF40;	275	Cell Survival	Housekeeping	Housekeeping	Folding, sorting and degradation	Proteasome subunit alpha type-7 OS=Homo sapiens OX=9606 GN=PSMA7 PE=1 SV=1	45	9	248	27.9	8.46	170.64	13	7	0.921308	0.919564	0.91336	0.997352	0.981127	1.02052	1.03589	1.09516	1.02248	0.918077	0.999666	1.05118	1.08887	0.00221093	0.122831	2.65542		1.14498	0.00406276	0.195318	2.39118		1.05153	0.109268	0.0724871	0.961506
5362	P20618	PSB1	Proteasome subunit beta type-1 (EC 3.4.25.1) (Macropain subunit C5) (Multicatalytic endopeptidase complex subunit C5) (Proteasome component C5) (Proteasome gamma chain)	Peptidase T1B family	hsa:5689;		R-HSA-1169091;R-HSA-1234176;R-HSA-1236974;R-HSA-1236978;R-HSA-174084;R-HSA-174113;R-HSA-174154;R-HSA-174178;R-HSA-174184;R-HSA-180534;R-HSA-180585;R-HSA-187577;R-HSA-195253;R-HSA-202424;R-HSA-211733;R-HSA-2467813;R-HSA-2871837;R-HSA-349425;R-HSA-350562;R-HSA-382556;R-HSA-450408;R-HSA-4608870;R-HSA-4641257;R-HSA-4641258;R-HSA-5358346;R-HSA-5362768;R-HSA-5607761;R-HSA-5607764;R-HSA-5610780;R-HSA-56…	PTHR11599:SF59;	276	Cell Survival	Housekeeping	Housekeeping	Folding, sorting and degradation	Proteasome subunit beta type-1 OS=Homo sapiens OX=9606 GN=PSMB1 PE=1 SV=2	19	10	241	26.5	8.13	77.94	10	0	0.965071	0.957185	0.965145	1.01135	0.997399	1.03764	1.03769	1.03736	1.04465	0.962467	1.01546	1.0399	1.05506	0.0118397	0.0773267	1.92666		1.08045	2.62035e-05	0.111636	4.58164		1.02407	0.112097	0.0343097	0.950406
5959	P49721	PSB2	Proteasome subunit beta type-2 (EC 3.4.25.1) (Macropain subunit C7-I) (Multicatalytic endopeptidase complex subunit C7-I) (Proteasome component C7-I)	Peptidase T1B family	hsa:5690;		R-HSA-1169091;R-HSA-1234176;R-HSA-1236974;R-HSA-1236978;R-HSA-174084;R-HSA-174113;R-HSA-174154;R-HSA-174178;R-HSA-174184;R-HSA-180534;R-HSA-180585;R-HSA-187577;R-HSA-195253;R-HSA-202424;R-HSA-211733;R-HSA-2467813;R-HSA-2871837;R-HSA-349425;R-HSA-350562;R-HSA-382556;R-HSA-450408;R-HSA-4608870;R-HSA-4641257;R-HSA-4641258;R-HSA-5358346;R-HSA-5362768;R-HSA-5607761;R-HSA-5607764;R-HSA-5610780;R-HSA-56…	PTHR11599:SF6;	277	Cell Survival	Housekeeping	Housekeeping	Folding, sorting and degradation	Proteasome subunit beta type-2 OS=Homo sapiens OX=9606 GN=PSMB2 PE=1 SV=1	32	9	201	22.8	7.02	107.83	9	0	0.956427	0.988754	0.985493	1.0269	1.01257	1.02173	1.05569	0.955107	1.05547	0.976891	1.0204	1.02209	1.04454	0.0172333	0.0628671	1.76363		1.04627	0.266523	0.0652491	0.574265		1.00165	0.96255	0.00238204	0.0165765
5690	P49720	PSB3	Proteasome subunit beta type-3 (EC 3.4.25.1) (Proteasome chain 13) (Proteasome component C10-II) (Proteasome theta chain)	Peptidase T1B family	hsa:5691;		R-HSA-1169091;R-HSA-1234176;R-HSA-1236974;R-HSA-1236978;R-HSA-174084;R-HSA-174113;R-HSA-174154;R-HSA-174178;R-HSA-174184;R-HSA-180534;R-HSA-180585;R-HSA-187577;R-HSA-195253;R-HSA-202424;R-HSA-211733;R-HSA-2467813;R-HSA-2871837;R-HSA-349425;R-HSA-350562;R-HSA-382556;R-HSA-450408;R-HSA-4608870;R-HSA-4641257;R-HSA-4641258;R-HSA-5358346;R-HSA-5362768;R-HSA-5607761;R-HSA-5607764;R-HSA-5610780;R-HSA-56…	PTHR11599:SF62;	278	Cell Survival	Housekeeping	Housekeeping	Folding, sorting and degradation	Proteasome subunit beta type-3 OS=Homo sapiens OX=9606 GN=PSMB3 PE=1 SV=2	24	9	205	22.9	6.55	87.94	9	0	0.945225	0.966984	0.969127	1.04148	1.02498	1.04072	1.0596	0.93705	1.06155	0.960446	1.03573	1.0194	1.07838	0.001286	0.108869	2.89076		1.06138	0.231988	0.0859451	0.634535		0.984236	0.714255	-0.0229243	0.146147
5668	P28070	PSB4	Proteasome subunit beta type-4 (EC 3.4.25.1) (26 kDa prosomal protein) (HsBPROS26) (PROS-26) (Macropain beta chain) (Multicatalytic endopeptidase complex beta chain) (Proteasome beta chain) (Proteasome chain 3) (HsN3)	Peptidase T1B family	hsa:5692;		R-HSA-1169091;R-HSA-1234176;R-HSA-1236974;R-HSA-1236978;R-HSA-174084;R-HSA-174113;R-HSA-174154;R-HSA-174178;R-HSA-174184;R-HSA-180534;R-HSA-180585;R-HSA-187577;R-HSA-195253;R-HSA-202424;R-HSA-211733;R-HSA-2467813;R-HSA-2871837;R-HSA-349425;R-HSA-350562;R-HSA-382556;R-HSA-450408;R-HSA-4608870;R-HSA-4641257;R-HSA-4641258;R-HSA-5358346;R-HSA-5362768;R-HSA-5607761;R-HSA-5607764;R-HSA-5610780;R-HSA-56…	PTHR11599:SF5;	279	Cell Survival	Housekeeping	Housekeeping	Folding, sorting and degradation	Proteasome subunit beta type-4 OS=Homo sapiens OX=9606 GN=PSMB4 PE=1 SV=4	42	7	264	29.2	5.97	172.22	7	0	0.913835	0.947047	0.950836	1.0277	1.00981	1.01521	1.04363	0.961325	1.04679	0.937239	1.01758	1.01725	1.08572	0.00337834	0.118646	2.4713		1.08537	0.0577824	0.118181	1.2382		0.999678	0.991362	-0.000465015	0.00376762
6514	P28074	PSB5	Proteasome subunit beta type-5 (EC 3.4.25.1) (Macropain epsilon chain) (Multicatalytic endopeptidase complex epsilon chain) (Proteasome chain 6) (Proteasome epsilon chain) (Proteasome subunit MB1) (Proteasome subunit X)	Peptidase T1B family	hsa:5693;		R-HSA-1169091;R-HSA-1234176;R-HSA-1236974;R-HSA-1236978;R-HSA-174084;R-HSA-174113;R-HSA-174154;R-HSA-174178;R-HSA-174184;R-HSA-180534;R-HSA-180585;R-HSA-187577;R-HSA-195253;R-HSA-202424;R-HSA-211733;R-HSA-2467813;R-HSA-2871837;R-HSA-349425;R-HSA-350562;R-HSA-382556;R-HSA-450408;R-HSA-4608870;R-HSA-4641257;R-HSA-4641258;R-HSA-5358346;R-HSA-5362768;R-HSA-5607761;R-HSA-5607764;R-HSA-5610780;R-HSA-56…	PTHR11599:SF51;	280	Cell Survival	Housekeeping	Housekeeping	Folding, sorting and degradation	Proteasome subunit beta type-5 OS=Homo sapiens OX=9606 GN=PSMB5 PE=1 SV=3	19	11	263	28.5	6.92	70.65	11	0	1.06097	1.07669	1.06414	1.00646	1.00105	1.00438	0.990974	0.919504	0.99118	1.06727	1.00396	0.967219	0.940685	0.000233381	-0.0882158	3.63194		0.906257	0.0147185	-0.142007	1.83214		0.963401	0.199163	-0.0537914	0.700792
5629	P28072	PSB6	Proteasome subunit beta type-6 (EC 3.4.25.1) (Macropain delta chain) (Multicatalytic endopeptidase complex delta chain) (Proteasome delta chain) (Proteasome subunit Y)	Peptidase T1B family	hsa:5694;		R-HSA-1169091;R-HSA-1234176;R-HSA-1236974;R-HSA-1236978;R-HSA-174084;R-HSA-174113;R-HSA-174154;R-HSA-174178;R-HSA-174184;R-HSA-180534;R-HSA-180585;R-HSA-187577;R-HSA-195253;R-HSA-202424;R-HSA-211733;R-HSA-2467813;R-HSA-2871837;R-HSA-349425;R-HSA-350562;R-HSA-382556;R-HSA-450408;R-HSA-4608870;R-HSA-4641257;R-HSA-4641258;R-HSA-5358346;R-HSA-5362768;R-HSA-5607761;R-HSA-5607764;R-HSA-5610780;R-HSA-56…	PTHR11599:SF46;	281	Cell Survival	Housekeeping	Housekeeping	Folding, sorting and degradation	Proteasome subunit beta type-6 OS=Homo sapiens OX=9606 GN=PSMB6 PE=1 SV=4	20	7	239	25.3	4.92	58.1	7	0	0.956035	0.975977	0.953727	0.992245	0.985298	1.00287	1.02537	1.01383	1.02717	0.961913	0.993471	1.02212	1.03281	0.0223563	0.0465711	1.6506		1.0626	0.00183756	0.0875935	2.73576		1.02884	0.0122412	0.0410224	1.91218
5311	Q99436	PSB7	Proteasome subunit beta type-7 (EC 3.4.25.1) (Macropain chain Z) (Multicatalytic endopeptidase complex chain Z) (Proteasome subunit Z)	Peptidase T1B family	hsa:5695;		R-HSA-1169091;R-HSA-1234176;R-HSA-1236974;R-HSA-1236978;R-HSA-174084;R-HSA-174113;R-HSA-174154;R-HSA-174178;R-HSA-174184;R-HSA-180534;R-HSA-180585;R-HSA-187577;R-HSA-195253;R-HSA-202424;R-HSA-211733;R-HSA-2467813;R-HSA-2871837;R-HSA-349425;R-HSA-350562;R-HSA-382556;R-HSA-450408;R-HSA-4608870;R-HSA-4641257;R-HSA-4641258;R-HSA-5358346;R-HSA-5362768;R-HSA-5607761;R-HSA-5607764;R-HSA-5610780;R-HSA-56…	PTHR11599:SF42;	282	Cell Survival	Housekeeping	Housekeeping	Folding, sorting and degradation	Proteasome subunit beta type-7 OS=Homo sapiens OX=9606 GN=PSMB7 PE=1 SV=1	28	8	277	29.9	7.68	106.99	8	0	0.970534	0.939009	0.936464	0.958534	0.974892	0.990491	0.991204	1.22832	0.97306	0.948669	0.974639	1.06419	1.02738	0.144039	0.0389633	0.84152		1.12178	0.236155	0.165785	0.626802		1.09189	0.340004	0.126822	0.468516
5460	P28062	PSB8	Proteasome subunit beta type-8 (EC 3.4.25.1) (Low molecular mass protein 7) (Macropain subunit C13) (Multicatalytic endopeptidase complex subunit C13) (Proteasome component C13) (Proteasome subunit beta-5i) (Really interesting new gene 10 protein)	Peptidase T1B family	hsa:5696;		R-HSA-1169091;R-HSA-1234176;R-HSA-1236974;R-HSA-1236978;R-HSA-174084;R-HSA-174113;R-HSA-174154;R-HSA-174178;R-HSA-174184;R-HSA-180534;R-HSA-180585;R-HSA-187577;R-HSA-195253;R-HSA-202424;R-HSA-211733;R-HSA-2467813;R-HSA-2871837;R-HSA-349425;R-HSA-350562;R-HSA-382556;R-HSA-450408;R-HSA-4608870;R-HSA-4641257;R-HSA-4641258;R-HSA-5358346;R-HSA-5362768;R-HSA-5607761;R-HSA-5607764;R-HSA-5610780;R-HSA-56…	PTHR11599:SF53;	283	Cell Survival	Housekeeping	Housekeeping	Folding, sorting and degradation	Proteasome subunit beta type-8 OS=Homo sapiens OX=9606 GN=PSMB8 PE=1 SV=3	20	13	276	30.3	7.43	88.79	13	0	0.930871	0.919969	0.92543	1.02674	1.00315	1.06208	1.06556	1.12433	1.03862	0.925424	1.03066	1.07617	1.11371	0.00378076	0.155379	2.42242		1.16289	0.00409922	0.21772	2.3873		1.04416	0.210589	0.0623418	0.676563
4991	P28065	PSB9	Proteasome subunit beta type-9 (EC 3.4.25.1) (Low molecular mass protein 2) (Macropain chain 7) (Multicatalytic endopeptidase complex chain 7) (Proteasome chain 7) (Proteasome subunit beta-1i) (Really interesting new gene 12 protein)	Peptidase T1B family	hsa:5698;		R-HSA-1169091;R-HSA-1234176;R-HSA-1236974;R-HSA-1236978;R-HSA-174084;R-HSA-174113;R-HSA-174154;R-HSA-174178;R-HSA-174184;R-HSA-180534;R-HSA-180585;R-HSA-187577;R-HSA-195253;R-HSA-202424;R-HSA-211733;R-HSA-2467813;R-HSA-2871837;R-HSA-349425;R-HSA-350562;R-HSA-382556;R-HSA-450408;R-HSA-4608870;R-HSA-4641257;R-HSA-4641258;R-HSA-5358346;R-HSA-5362768;R-HSA-5607761;R-HSA-5607764;R-HSA-5610780;R-HSA-56…	PTHR11599:SF50;	284	Cell Survival	Housekeeping	Housekeeping	Folding, sorting and degradation	Proteasome subunit beta type-9 OS=Homo sapiens OX=9606 GN=PSMB9 PE=1 SV=2	10	5	219	23.3	5.03	32.91	5	0	0.878857	0.942982	0.945218	1.08212	1.08914	1.044	1.1085	0.971425	1.08894	0.922352	1.07176	1.05629	1.16198	0.00447364	0.216586	2.34934		1.14521	0.0493484	0.195613	1.30673		0.985568	0.748606	-0.0209722	0.125747
5173	P40306	PSB10	Proteasome subunit beta type-10 (EC 3.4.25.1) (Low molecular mass protein 10) (Macropain subunit MECl-1) (Multicatalytic endopeptidase complex subunit MECl-1) (Proteasome MECl-1) (Proteasome subunit beta-2i)	Peptidase T1B family	hsa:5699;		R-HSA-1169091;R-HSA-1234176;R-HSA-1236974;R-HSA-1236978;R-HSA-174084;R-HSA-174113;R-HSA-174154;R-HSA-174178;R-HSA-174184;R-HSA-180534;R-HSA-180585;R-HSA-187577;R-HSA-195253;R-HSA-202424;R-HSA-211733;R-HSA-2467813;R-HSA-2871837;R-HSA-349425;R-HSA-350562;R-HSA-382556;R-HSA-450408;R-HSA-4608870;R-HSA-4641257;R-HSA-4641258;R-HSA-5358346;R-HSA-5362768;R-HSA-5607761;R-HSA-5607764;R-HSA-5610780;R-HSA-56…	PTHR11599:SF41;	285	Cell Survival	Housekeeping	Housekeeping	Folding, sorting and degradation	Proteasome subunit beta type-10 OS=Homo sapiens OX=9606 GN=PSMB10 PE=1 SV=1	20	7	273	28.9	7.81	68.57	7	0	0.858557	0.852748	0.838471	1.07197	1.03365	1.0891	1.083	1.10462	1.08187	0.849925	1.06491	1.08983	1.25294	0.000249076	0.32532	3.60367	2	1.28226	1.46471e-05	0.358693	4.83425	2	1.0234	0.238104	0.0333735	0.623232
1706	Q13098	CSN1	COP9 signalosome complex subunit 1 (SGN1) (Signalosome subunit 1) (G protein pathway suppressor 1) (GPS-1) (JAB1-containing signalosome subunit 1) (Protein MFH)	CSN1 family	hsa:2873;		R-HSA-5696394;R-HSA-6781823;R-HSA-8856825;R-HSA-8951664;	PTHR14145:SF2;	286	Cell Survival	Housekeeping	Housekeeping		COP9 signalosome complex subunit 1 OS=Homo sapiens OX=9606 GN=GPS1 PE=1 SV=4	51	14	491	55.5	6.74	182.13	14	0	0.992756	1.00583	0.996799	0.997269	0.9916	0.997613	0.992239	0.963048	1.0066	0.998463	0.995494	0.987296	0.997027	0.530599	-0.00429564	0.275233		0.988816	0.450992	-0.0162264	0.345831		0.991764	0.561364	-0.0119307	0.250755
5525	P61201	CSN2	COP9 signalosome complex subunit 2 (SGN2) (Signalosome subunit 2) (Alien homolog) (JAB1-containing signalosome subunit 2) (Thyroid receptor-interacting protein 15) (TR-interacting protein 15) (TRIP-15)	CSN2 family	hsa:9318;		R-HSA-5696394;R-HSA-6781823;R-HSA-8856825;R-HSA-8951664;	PTHR10678:SF3;	287	Cell Survival	Housekeeping	Housekeeping		COP9 signalosome complex subunit 2 OS=Homo sapiens OX=9606 GN=COPS2 PE=1 SV=1	24	15	443	51.6	5.53	96.13	15	0	1.01609	1.00026	0.994764	0.995918	0.982134	1.0021	1.00701	1.08688	0.982445	1.00371	0.993385	1.02544	0.989716	0.301179	-0.0149128	0.521175		1.02166	0.536238	0.0309107	0.270642		1.03227	0.37408	0.0458235	0.427036
1561	Q9UNS2	CSN3	COP9 signalosome complex subunit 3 (SGN3) (Signalosome subunit 3) (JAB1-containing signalosome subunit 3)	CSN3 family	hsa:8533;		R-HSA-5696394;R-HSA-6781823;R-HSA-8856825;R-HSA-8951664;	PTHR10758:SF1;	288	Cell Survival	Housekeeping	Housekeeping		COP9 signalosome complex subunit 3 OS=Homo sapiens OX=9606 GN=COPS3 PE=1 SV=3	25	13	423	47.8	6.65	91.16	13	0	0.988013	1.00085	1.0023	1.02078	0.991526	1.00933	1.00825	0.954345	1.02114	0.997054	1.00721	0.994577	1.01019	0.351695	0.0146238	0.453833		0.997516	0.911611	-0.00358823	0.0401906		0.987456	0.599017	-0.0182121	0.222561
5680	Q9BT78	CSN4	COP9 signalosome complex subunit 4 (SGN4) (Signalosome subunit 4) (JAB1-containing signalosome subunit 4)	CSN4 family	hsa:51138;		R-HSA-5696394;R-HSA-6781823;R-HSA-8856825;R-HSA-8951664;	PTHR10855;PTHR10855:SF2;	289	Cell Survival	Housekeeping	Housekeeping		COP9 signalosome complex subunit 4 OS=Homo sapiens OX=9606 GN=COPS4 PE=1 SV=1	27	16	406	46.2	5.83	119.57	16	0	0.959538	0.954935	0.962823	0.960033	0.940569	0.98087	0.971408	1.15348	0.958407	0.959099	0.960491	1.02776	1.00145	0.912217	0.00209235	0.0399018		1.07159	0.337075	0.0997577	0.472274		1.07004	0.352732	0.0976654	0.452555
5179	Q92905	CSN5	COP9 signalosome complex subunit 5 (SGN5) (Signalosome subunit 5) (EC 3.4.-.-) (Jun activation domain-binding protein 1)	Peptidase M67A family, CSN5 subfamily	hsa:10987;		R-HSA-5696394;R-HSA-6781823;R-HSA-8856825;R-HSA-8951664;	PTHR10410:SF6;	290	Cell Survival	Housekeeping	Housekeeping		COP9 signalosome complex subunit 5 OS=Homo sapiens OX=9606 GN=COPS5 PE=1 SV=4	18	11	334	37.6	6.54	67.65	11	0	0.978951	0.976429	0.984288	0.991351	0.982294	0.990895	0.997404	1.0064	1.00305	0.979889	0.98818	1.00228	1.00846	0.0913936	0.0121551	1.03908		1.02285	0.00306745	0.0326016	2.51322		1.01427	0.0232808	0.0204466	1.633
5038	Q7L5N1	CSN6	COP9 signalosome complex subunit 6 (SGN6) (Signalosome subunit 6) (JAB1-containing signalosome subunit 6) (MOV34 homolog) (Vpr-interacting protein) (hVIP)	Peptidase M67A family, CSN6 subfamily	hsa:10980;		R-HSA-5696394;R-HSA-6781823;R-HSA-8856825;R-HSA-8951664;		291	Cell Survival	Housekeeping	Housekeeping		COP9 signalosome complex subunit 6 OS=Homo sapiens OX=9606 GN=COPS6 PE=1 SV=1	15	9	327	36.1	5.73	59.17	9	0	0.961333	1.05189	1.1368	1.04323	1.17377	1.05281	1.03219	0.909396	1.02021	1.05001	1.08994	0.987264	1.03803	0.576804	0.0538438	0.238972		0.940243	0.382322	-0.0888942	0.417571		0.905799	0.148064	-0.142738	0.82955
4699	Q9H9Q2	CSN7B	COP9 signalosome complex subunit 7b (SGN7b) (Signalosome subunit 7b) (JAB1-containing signalosome subunit 7b)	CSN7/EIF3M family, CSN7 subfamily	hsa:64708;		R-HSA-5696394;R-HSA-6781823;R-HSA-8856825;R-HSA-8951664;	PTHR15350:SF8;	292	Cell Survival	Housekeeping	Housekeeping		COP9 signalosome complex subunit 7b OS=Homo sapiens OX=9606 GN=COPS7B PE=1 SV=1	13	7	264	29.6	6.15	54.09	7	0	0.960269	0.933777	0.94337	1.01307	1.01199	1.03569	1.01061	1.08614	1.01328	0.945805	1.02025	1.03668	1.07871	0.00243635	0.10931	2.61326		1.09608	0.0247793	0.132353	1.60591		1.0161	0.560687	0.0230428	0.251279
4969	Q9UBW8	CSN7A	COP9 signalosome complex subunit 7a (SGN7a) (Signalosome subunit 7a) (Dermal papilla-derived protein 10) (JAB1-containing signalosome subunit 7a)	CSN7/EIF3M family, CSN7 subfamily	hsa:50813;		R-HSA-5696394;R-HSA-6781823;R-HSA-8856825;R-HSA-8951664;	PTHR15350:SF7;	293	Cell Survival	Housekeeping	Housekeeping		COP9 signalosome complex subunit 7a OS=Homo sapiens OX=9606 GN=COPS7A PE=1 SV=1	12	7	275	30.3	8.22	38.37	7	0	1.13932	1.14202	1.1319	1.06114	1.09532	1.04875	1.06607	0.962562	1.03658	1.13775	1.0684	1.02174	0.939052	0.00823884	-0.0907228	2.08413		0.898035	0.0199466	-0.155156	1.70013		0.956321	0.239391	-0.0644329	0.620893
4611	Q99627	CSN8	COP9 signalosome complex subunit 8 (SGN8) (Signalosome subunit 8) (COP9 homolog) (hCOP9) (JAB1-containing signalosome subunit 8)	CSN8 family	hsa:10920;		R-HSA-5696394;R-HSA-6781823;R-HSA-8856825;R-HSA-8951664;	PTHR13339;	294	Cell Survival	Housekeeping	Housekeeping		COP9 signalosome complex subunit 8 OS=Homo sapiens OX=9606 GN=COPS8 PE=1 SV=1	9	5	209	23.2	5.38	31.73	5	0	0.93368	0.930025	0.959913	1.00208	1.00325	1.021	1.01644	1.04873	1.02107	0.941206	1.00878	1.02875	1.07179	0.00384084	0.100026	2.41557		1.09301	0.0031558	0.128306	2.50089		1.0198	0.165674	0.0282795	0.780745
3646	P21399	ACOC	Cytoplasmic aconitate hydratase (Aconitase) (EC 4.2.1.3) (Citrate hydro-lyase) (Ferritin repressor protein) (Iron regulatory protein 1) (IRP1) (Iron-responsive element-binding protein 1) (IRE-BP 1)	Aconitase/IPM isomerase family	hsa:48;		R-HSA-917937;	PTHR11670;PTHR11670:SF32;	295	Cell Survival	Housekeeping	Housekeeping	Carbohydrate metabolism	Cytoplasmic aconitate hydratase OS=Homo sapiens OX=9606 GN=ACO1 PE=1 SV=3	4	3	889	98.3	6.68	11.36	3	0	0.956442	1.03066	1.04109	1.03619	1.05652	1.02151	1.03819	0.8529	1.02782	1.0094	1.03807	0.972971	1.02841	0.371558	0.0404106	0.429973		0.963911	0.60908	-0.0530276	0.215325		0.937286	0.345725	-0.0934382	0.461269
6331	Q99798	ACON	Aconitate hydratase, mitochondrial (Aconitase) (EC 4.2.1.3) (Citrate hydro-lyase)	Aconitase/IPM isomerase family	hsa:50;	UPA00223;UER00718	R-HSA-1268020;R-HSA-71403;		296	Cell Survival	Housekeeping	Housekeeping	Carbohydrate metabolism	Aconitate hydratase, mitochondrial OS=Homo sapiens OX=9606 GN=ACO2 PE=1 SV=2	139	38	780	85.4	7.61	569.27	38	0	0.857054	0.865479	0.877366	1.02771	1.02061	1.04125	1.11984	1.0786	1.11085	0.866633	1.02985	1.10309	1.18834	4.2284e-05	0.248946	4.37382		1.27285	6.87462e-05	0.348064	4.16275	2	1.07112	0.0062235	0.0991178	2.20597
6251	O75390	CISY	Citrate synthase, mitochondrial (EC 2.3.3.1) (Citrate (Si)-synthase)	Citrate synthase family	hsa:1431;	UPA00223;UER00717	R-HSA-1268020;R-HSA-71403;	PTHR11739;	297	Cell Survival	Housekeeping	Housekeeping	Carbohydrate metabolism	Citrate synthase, mitochondrial OS=Homo sapiens OX=9606 GN=CS PE=1 SV=2	99	17	466	51.7	8.32	314.66	17	0	0.979611	0.975055	0.968498	1.01483	1.00819	1.01691	1.01822	1.02054	1.00841	0.974388	1.01331	1.01572	1.03995	0.000727938	0.0565106	3.13791		1.04242	0.00110023	0.0599415	2.95852		1.00238	0.62433	0.00343092	0.204586
6035	P31040	SDHA	Succinate dehydrogenase [ubiquinone] flavoprotein subunit, mitochondrial (EC 1.3.5.1) (Flavoprotein subunit of complex II) (Fp)	FAD-dependent oxidoreductase 2 family, FRD/SDH subfamily	hsa:6389;	UPA00223;UER01006	R-HSA-611105;R-HSA-71403;		298	Cell Survival	Housekeeping	Housekeeping	Housekeeping	Succinate dehydrogenase [ubiquinone] flavoprotein subunit, mitochondrial OS=Homo sapiens OX=9606 GN=SDHA PE=1 SV=2	50	21	664	72.6	7.39	183.05	21	0	1.01997	1.01178	1.00055	0.987964	0.968217	1.00738	0.982781	1.02697	0.985683	1.01077	0.987854	0.998477	0.97733	0.14382	-0.0330829	0.84218		0.98784	0.467894	-0.017651	0.329853		1.01075	0.590856	0.0154319	0.228518
5703	P21912	SDHB	Succinate dehydrogenase [ubiquinone] iron-sulfur subunit, mitochondrial (EC 1.3.5.1) (Iron-sulfur subunit of complex II) (Ip)	Succinate dehydrogenase/fumarate reductase iron-sulfur protein family	hsa:6390;	UPA00223;UER01006	R-HSA-611105;R-HSA-71403;		299	Cell Survival	Housekeeping	Housekeeping	Housekeeping	Succinate dehydrogenase [ubiquinone] iron-sulfur subunit, mitochondrial OS=Homo sapiens OX=9606 GN=SDHB PE=1 SV=3	21	14	280	31.6	8.76	69.05	14	0	0.970832	0.943547	0.915355	0.980971	0.975582	1.01432	1.02684	1.06355	1.00815	0.943245	0.99029	1.03285	1.04988	0.0791353	0.0702184	1.10163		1.09499	0.0171816	0.130922	1.76494		1.04297	0.103897	0.060704	0.983397
5899	P07954	FUMH	Fumarate hydratase, mitochondrial (Fumarase) (HsFH) (EC 4.2.1.2)	Class-II fumarase/aspartase family, Fumarase subfamily	hsa:2271;	UPA00223;UER01007	R-HSA-71403;	PTHR11444;	300	Cell Survival	Housekeeping	Housekeeping	Carbohydrate metabolism	Fumarate hydratase, mitochondrial OS=Homo sapiens OX=9606 GN=FH PE=1 SV=3	34	15	510	54.6	8.76	128.56	15	0	0.944089	0.972942	0.965387	1.02412	1.02741	1.03017	1.01181	0.951645	1.01162	0.960806	1.02724	0.991692	1.06914	0.00165946	0.0964513	2.78003		1.03215	0.229638	0.0456464	0.638956		0.965398	0.151721	-0.050805	0.818954
5918	P50213	IDH3A	Isocitrate dehydrogenase [NAD] subunit alpha, mitochondrial (EC 1.1.1.41) (Isocitric dehydrogenase subunit alpha) (NAD(+)-specific ICDH subunit alpha)	Isocitrate and isopropylmalate dehydrogenases family	hsa:3419;		R-HSA-71403;		301	Cell Survival	Housekeeping	Housekeeping	Carbohydrate metabolism	Isocitrate dehydrogenase [NAD] subunit alpha, mitochondrial OS=Homo sapiens OX=9606 GN=IDH3A PE=1 SV=1	40	16	366	39.6	6.92	129.77	16	0	1.0051	0.992313	0.98946	0.996548	0.987219	1.01226	1.01096	1.02026	1.00759	0.995625	0.998675	1.01294	1.00306	0.744922	0.00441212	0.127889		1.01739	0.0474931	0.0248686	1.32337		1.01428	0.15817	0.0204565	0.800875
5982	O43837	IDH3B	Isocitrate dehydrogenase [NAD] subunit beta, mitochondrial (Isocitric dehydrogenase subunit beta) (NAD(+)-specific ICDH subunit beta)	Isocitrate and isopropylmalate dehydrogenases family	hsa:3420;		R-HSA-71403;		302	Cell Survival	Housekeeping	Housekeeping	Carbohydrate metabolism	Isocitrate dehydrogenase [NAD] subunit beta, mitochondrial OS=Homo sapiens OX=9606 GN=IDH3B PE=1 SV=2	37	16	385	42.2	8.46	133.02	17	1	0.992423	0.985182	0.981668	1.03006	1.0122	1.02299	1.01001	0.983199	1.00851	0.986424	1.02175	1.00057	1.03581	0.00437334	0.0507619	2.35919		1.01435	0.201078	0.020549	0.696635		0.979276	0.104819	-0.0302129	0.979559
5427	P51553	IDH3G	Isocitrate dehydrogenase [NAD] subunit gamma, mitochondrial (Isocitric dehydrogenase subunit gamma) (NAD(+)-specific ICDH subunit gamma)	Isocitrate and isopropylmalate dehydrogenases family	hsa:3421;		R-HSA-1268020;R-HSA-71403;		303	Cell Survival	Housekeeping	Housekeeping	Carbohydrate metabolism	Isocitrate dehydrogenase [NAD] subunit gamma, mitochondrial OS=Homo sapiens OX=9606 GN=IDH3G PE=1 SV=1	18	10	393	42.8	8.5	75.55	11	0	0.993642	0.98373	0.972118	1.01876	1.01422	1.03237	1.06025	1.08232	1.0386	0.983164	1.02178	1.06039	1.03928	0.00952834	0.0555818	2.02098		1.07855	0.0053677	0.10909	2.27021		1.03779	0.0483994	0.0535081	1.31516
5735	O75874	IDHC	Isocitrate dehydrogenase [NADP] cytoplasmic (IDH) (EC 1.1.1.42) (Cytosolic NADP-isocitrate dehydrogenase) (IDP) (NADP(+)-specific ICDH) (Oxalosuccinate decarboxylase)	Isocitrate and isopropylmalate dehydrogenases family	hsa:3417;		R-HSA-2978092;R-HSA-389542;R-HSA-6798695;R-HSA-9033241;	PTHR11822;	304	Cell Survival	Housekeeping	Housekeeping	Peroxisome	Isocitrate dehydrogenase [NADP] cytoplasmic OS=Homo sapiens OX=9606 GN=IDH1 PE=1 SV=2	31	15	414	46.6	7.01	107.06	17	0	1.01146	1.00228	1.00475	1.02451	0.993164	1.03022	0.98403	1.00935	0.979886	1.00616	1.01596	0.991087	1.00974	0.454407	0.0139831	0.342555		0.985016	0.191664	-0.0217815	0.717459		0.975515	0.166894	-0.0357646	0.777561
6192	P48735	IDHP	Isocitrate dehydrogenase [NADP], mitochondrial (IDH) (EC 1.1.1.42) (ICD-M) (IDP) (NADP(+)-specific ICDH) (Oxalosuccinate decarboxylase)	Isocitrate and isopropylmalate dehydrogenases family	hsa:3418;		R-HSA-2151201;R-HSA-71403;	PTHR11822;	305	Cell Survival	Housekeeping	Housekeeping	Peroxisome	Isocitrate dehydrogenase [NADP], mitochondrial OS=Homo sapiens OX=9606 GN=IDH2 PE=1 SV=2	74	21	452	50.9	8.69	256.76	23	2	0.878758	0.869298	0.86422	1.04258	1.03433	1.06823	1.0672	1.07723	1.04782	0.870759	1.04838	1.06408	1.20398	8.7893e-05	0.267814	4.05605		1.22202	3.62713e-05	0.289263	4.44044		1.01498	0.305227	0.0214494	0.515377
6209	P40925	MDHC	Malate dehydrogenase, cytoplasmic (EC 1.1.1.37) (Cytosolic malate dehydrogenase) (Diiodophenylpyruvate reductase) (EC 1.1.1.96)	LDH/MDH superfamily, MDH type 2 family	hsa:4190;		R-HSA-70263;	PTHR23382;	306	Cell Survival	Housekeeping	Housekeeping	Carbohydrate metabolism	Malate dehydrogenase, cytoplasmic OS=Homo sapiens OX=9606 GN=MDH1 PE=1 SV=4	81	14	334	36.4	7.36	237.57	14	0	0.923517	0.967346	0.950789	1.05118	1.04498	1.05518	1.04442	0.973465	1.03367	0.947217	1.05045	1.01718	1.10898	0.00140905	0.149236	2.85107		1.07387	0.0517574	0.102814	1.28603		0.968335	0.209695	-0.0464223	0.678413
6350	P40926	MDHM	Malate dehydrogenase, mitochondrial (EC 1.1.1.37)	LDH/MDH superfamily, MDH type 1 family	hsa:4191;		R-HSA-70263;R-HSA-71403;		307	Cell Survival	Housekeeping	Housekeeping	Carbohydrate metabolism	Malate dehydrogenase, mitochondrial OS=Homo sapiens OX=9606 GN=MDH2 PE=1 SV=3	181	19	338	35.5	8.68	669.29	19	0	0.905411	0.889317	0.884561	1.01702	1.0204	1.04594	1.05912	1.08809	1.03978	0.893096	1.02779	1.06233	1.15081	0.000264324	0.202654	3.57786		1.18949	0.000388894	0.250343	3.41017		1.03361	0.108134	0.0476889	0.966038
6275	Q02218	ODO1	2-oxoglutarate dehydrogenase, mitochondrial (EC 1.2.4.2) (2-oxoglutarate dehydrogenase complex component E1) (OGDC-E1) (Alpha-ketoglutarate dehydrogenase)	Alpha-ketoglutarate dehydrogenase family	hsa:4967;		R-HSA-389661;R-HSA-71064;R-HSA-71403;	PTHR23152;	308	Cell Survival	Housekeeping	Housekeeping	Carbohydrate metabolism	2-oxoglutarate dehydrogenase, mitochondrial OS=Homo sapiens OX=9606 GN=OGDH PE=1 SV=3	94	34	1023	115.9	6.86	390.58	35	1	0.921534	0.913759	0.948867	1.0222	1.00983	1.03285	1.04145	1.08066	1.03556	0.928053	1.02163	1.05256	1.10083	0.00173086	0.13859	2.76174		1.13416	0.00215751	0.181622	2.66605		1.03028	0.119119	0.0430317	0.924018
5215	P53597	SUCA	Succinate--CoA ligase [ADP/GDP-forming] subunit alpha, mitochondrial (EC 6.2.1.4) (EC 6.2.1.5) (Succinyl-CoA synthetase subunit alpha) (SCS-alpha)	Succinate/malate CoA ligase alpha subunit family	hsa:8802;	UPA00223;UER00999	R-HSA-71403;		309	Cell Survival	Housekeeping	Housekeeping	Carbohydrate metabolism	Succinate--CoA ligase [ADP/GDP-forming] subunit alpha, mitochondrial OS=Homo sapiens OX=9606 GN=SUCLG1 PE=1 SV=4	18	9	346	36.2	8.79	72.83	9	0	0.962138	0.964714	0.968836	1.0304	1.01974	1.03232	1.02998	1.01812	1.02881	0.965229	1.02749	1.02563	1.0645	0.000141436	0.0901786	3.84944		1.06258	0.000142143	0.0875724	3.84727		0.998195	0.750249	-0.00260616	0.124794
5711	Q9P2R7	SUCB1	Succinate--CoA ligase [ADP-forming] subunit beta, mitochondrial (EC 6.2.1.5) (ATP-specific succinyl-CoA synthetase subunit beta) (A-SCS) (Succinyl-CoA synthetase beta-A chain) (SCS-betaA)	Succinate/malate CoA ligase beta subunit family, ATP-specific subunit beta subfamily	hsa:8803;	UPA00223;UER00999	R-HSA-71403;	PTHR11815;	310	Cell Survival	Housekeeping	Housekeeping	Carbohydrate metabolism	Succinate--CoA ligase [ADP-forming] subunit beta, mitochondrial OS=Homo sapiens OX=9606 GN=SUCLA2 PE=1 SV=3	28	15	463	50.3	7.42	99.06	15	0	0.973024	0.965497	0.97154	1.02908	1.00812	1.02581	1.035	1.02891	1.02664	0.97002	1.02101	1.03018	1.05256	0.00179302	0.0739036	2.74642		1.06202	5.9532e-05	0.0868134	4.22525		1.00899	0.258371	0.0129098	0.587756
6004	Q96I99	SUCB2	Succinate--CoA ligase [GDP-forming] subunit beta, mitochondrial (EC 6.2.1.4) (GTP-specific succinyl-CoA synthetase subunit beta) (G-SCS) (GTPSCS) (Succinyl-CoA synthetase beta-G chain) (SCS-betaG)	Succinate/malate CoA ligase beta subunit family, GTP-specific subunit beta subfamily	hsa:8801;	UPA00223;UER00999	R-HSA-71403;	PTHR11815;	311	Cell Survival	Housekeeping	Housekeeping	Carbohydrate metabolism	Succinate--CoA ligase [GDP-forming] subunit beta, mitochondrial OS=Homo sapiens OX=9606 GN=SUCLG2 PE=1 SV=2	38	21	432	46.5	6.39	139.08	22	1	0.941767	0.933415	0.929726	1.0466	1.03373	1.05326	1.06252	1.03726	1.05219	0.934969	1.04453	1.05066	1.11718	8.42888e-05	0.159863	4.07423		1.12374	0.00014309	0.168305	3.84439		1.00587	0.546112	0.00844227	0.262718
3108	P03886	NU1M	NADH-ubiquinone oxidoreductase chain 1 (EC 7.1.1.2) (NADH dehydrogenase subunit 1)	Complex I subunit 1 family	hsa:4535;		R-HSA-611105;R-HSA-6799198;	PTHR11432;	312	Cell Survival	Housekeeping	Housekeeping	Energy metabolism	NADH-ubiquinone oxidoreductase chain 1 OS=Homo sapiens OX=9606 GN=MT-ND1 PE=1 SV=1	1	1	318	35.6	6.55	5.51	1	0	0.864295	0.937383	0.92774	1.00905	0.987142	0.986208	1.06429	0.812088	0.991296	0.909806	0.994134	0.955892	1.09269	0.0249491	0.127881	1.60295		1.05066	0.588022	0.071289	0.230606		0.961533	0.638267	-0.0565918	0.194998
2737	P03891	NU2M	NADH-ubiquinone oxidoreductase chain 2 (EC 7.1.1.2) (NADH dehydrogenase subunit 2)	Complex I subunit 2 family	hsa:4536;		R-HSA-611105;R-HSA-6799198;		313	Cell Survival	Housekeeping	Housekeeping	Energy metabolism	NADH-ubiquinone oxidoreductase chain 2 OS=Homo sapiens OX=9606 GN=MT-ND2 PE=1 SV=2	1	1	347	38.9	9.83	2.46	1	0	0.965331	0.842394	0.894521	0.977447	0.912045	0.968905	0.996008	1.19115	0.988976	0.900749	0.952799	1.05871	1.05779	0.274239	0.0810468	0.561871		1.17537	0.103658	0.233114	0.984395		1.11116	0.201459	0.152067	0.695814
2567	P03897	NU3M	NADH-ubiquinone oxidoreductase chain 3 (EC 7.1.1.2) (NADH dehydrogenase subunit 3)	Complex I subunit 3 family	hsa:4537;		R-HSA-611105;R-HSA-6799198;	PTHR11058;	314	Cell Survival	Housekeeping	Housekeeping	Energy metabolism	NADH-ubiquinone oxidoreductase chain 3 OS=Homo sapiens OX=9606 GN=MT-ND3 PE=1 SV=1	1	1	115	13.2	4.44	3.58	1	0	0.852964	0.87334	0.884513	1.00907	0.9481	1.0545	1.09874	1.23357	1.13657	0.870272	1.00389	1.15629	1.15353	0.0142331	0.206062	1.8467		1.32866	0.00226156	0.40997	2.64559	2	1.15181	0.0395223	0.203908	1.40316
2751	P03915	NU5M	NADH-ubiquinone oxidoreductase chain 5 (EC 7.1.1.2) (NADH dehydrogenase subunit 5)	Complex I subunit 5 family	hsa:4540;		R-HSA-611105;R-HSA-6799198;		317	Cell Survival	Housekeeping	Housekeeping	Energy metabolism	NADH-ubiquinone oxidoreductase chain 5 OS=Homo sapiens OX=9606 GN=MT-ND5 PE=1 SV=2	2	2	603	67	9.03	8.37	2	0	0.857784	0.828578	0.824384	1.08412	0.902749	1.15042	1.09468	1.20204	1.07884	0.836915	1.04576	1.12519	1.24955	0.0491434	0.321405	1.30854		1.34445	0.0019834	0.427012	2.70259	2	1.07595	0.395532	0.105607	0.402818
4785	O43678	NDUA2	NADH dehydrogenase [ubiquinone] 1 alpha subcomplex subunit 2 (Complex I-B8) (CI-B8) (NADH-ubiquinone oxidoreductase B8 subunit)	Complex I NDUFA2 subunit family	hsa:4695;		R-HSA-611105;R-HSA-6799198;	PTHR12878;	320	Cell Survival	Housekeeping	Housekeeping	Energy metabolism	NADH dehydrogenase [ubiquinone] 1 alpha subcomplex subunit 2 OS=Homo sapiens OX=9606 GN=NDUFA2 PE=1 SV=3	6	4	99	10.9	9.57	23.94	4	0	0.978168	1.01168	0.963067	0.981462	0.975251	0.983524	1.02615	1.03191	1.00504	0.984304	0.980079	1.02104	0.995707	0.786348	-0.00620619	0.104385		1.03732	0.0903127	0.0528584	1.04425		1.04179	0.00866435	0.0590646	2.06226
4061	O95167	NDUA3	NADH dehydrogenase [ubiquinone] 1 alpha subcomplex subunit 3 (Complex I-B9) (CI-B9) (NADH-ubiquinone oxidoreductase B9 subunit)	Complex I NDUFA3 subunit family	hsa:4696;		R-HSA-611105;R-HSA-6799198;	PTHR15221;	321	Cell Survival	Housekeeping	Housekeeping	Energy metabolism	NADH dehydrogenase [ubiquinone] 1 alpha subcomplex subunit 3 OS=Homo sapiens OX=9606 GN=NDUFA3 PE=1 SV=1	4	3	84	9.3	8.46	17.76	3	0	1.07368	0.992935	0.969362	0.997788	0.932902	0.96428	0.997113	1.05829	0.977535	1.01199	0.96499	1.01098	0.953554	0.269768	-0.0686132	0.56901		0.998998	0.980918	-0.00144682	0.00836736		1.04766	0.208482	0.0671664	0.680932
5578	O00483	NDUA4	Cytochrome c oxidase subunit NDUFA4 (Complex I-MLRQ) (CI-MLRQ) (NADH-ubiquinone oxidoreductase MLRQ subunit)	Complex IV NDUFA4 subunit family	hsa:4697;		R-HSA-5628897;R-HSA-611105;	PTHR14256;	322	Cell Survival	Housekeeping	Housekeeping	Energy metabolism	Cytochrome c oxidase subunit NDUFA4 OS=Homo sapiens OX=9606 GN=NDUFA4 PE=1 SV=1	18	5	81	9.4	9.38	55.32	5	0	0.861977	0.880858	0.879175	1.00103	0.964605	0.991174	1.15616	1.05169	1.15858	0.874004	0.985603	1.12214	1.12769	0.000854028	0.173368	3.06853		1.28391	0.00226186	0.360543	2.64553	2	1.13853	0.0207843	0.187175	1.68227
5238	Q16718	NDUA5	NADH dehydrogenase [ubiquinone] 1 alpha subcomplex subunit 5 (Complex I subunit B13) (Complex I-13kD-B) (CI-13kD-B) (NADH-ubiquinone oxidoreductase 13 kDa-B subunit)	Complex I NDUFA5 subunit family	hsa:4698;		R-HSA-611105;R-HSA-6799198;	PTHR12653;	323	Cell Survival	Housekeeping	Housekeeping	Energy metabolism	NADH dehydrogenase [ubiquinone] 1 alpha subcomplex subunit 5 OS=Homo sapiens OX=9606 GN=NDUFA5 PE=1 SV=3	11	6	116	13.5	5.99	51.13	6	0	1.06962	1.0329	0.999132	0.966244	0.972251	0.978915	0.963963	1.02441	0.950656	1.03388	0.97247	0.979677	0.940599	0.0411592	-0.0883483	1.38553		0.94757	0.150013	-0.0776954	0.82387		1.00741	0.769551	0.0106529	0.113763
4174	P56556	NDUA6	NADH dehydrogenase [ubiquinone] 1 alpha subcomplex subunit 6 (Complex I-B14) (CI-B14) (LYR motif-containing protein 6) (NADH-ubiquinone oxidoreductase B14 subunit)	Complex I LYR family	hsa:4700;		R-HSA-611105;R-HSA-6799198;	PTHR12964;	324	Cell Survival	Housekeeping	Housekeeping	Energy metabolism	NADH dehydrogenase [ubiquinone] 1 alpha subcomplex subunit 6 OS=Homo sapiens OX=9606 GN=NDUFA6 PE=1 SV=4	3	3	128	15.1	9.98	9.25	3	0	1.15005	1.13558	1.14221	0.967102	0.956565	0.945989	0.978577	0.868587	0.980334	1.14261	0.956552	0.942499	0.837162	1.47837e-05	-0.256421	4.83022		0.824863	0.00576845	-0.277773	2.23894		0.985309	0.726589	-0.0213523	0.138711
2690	O95182	NDUA7	NADH dehydrogenase [ubiquinone] 1 alpha subcomplex subunit 7 (Complex I-B14.5a) (CI-B14.5a) (NADH-ubiquinone oxidoreductase subunit B14.5a)	Complex I NDUFA7 subunit family	hsa:4701;		R-HSA-611105;R-HSA-6799198;	PTHR12485;	325	Cell Survival	Housekeeping	Housekeeping	Energy metabolism	NADH dehydrogenase [ubiquinone] 1 alpha subcomplex subunit 7 OS=Homo sapiens OX=9606 GN=NDUFA7 PE=1 SV=3	1	1	113	12.5	10.18	2.65	1	0	0.891372	0.886679	0.911689	1.02621	1.04163	1.08653	1.12465	0.942176	1.07085	0.89658	1.05146	1.04589	1.17274	0.00140181	0.229889	2.85331		1.16654	0.0523931	0.22223	1.28073		0.994705	0.926993	-0.00765871	0.0329235
6511	P51970	NDUA8	NADH dehydrogenase [ubiquinone] 1 alpha subcomplex subunit 8 (Complex I-19kD) (CI-19kD) (Complex I-PGIV) (CI-PGIV) (NADH-ubiquinone oxidoreductase 19 kDa subunit)	Complex I NDUFA8 subunit family	hsa:4702;		R-HSA-611105;R-HSA-6799198;	PTHR13344;	326	Cell Survival	Housekeeping	Housekeeping	Energy metabolism	NADH dehydrogenase [ubiquinone] 1 alpha subcomplex subunit 8 OS=Homo sapiens OX=9606 GN=NDUFA8 PE=1 SV=3	11	6	172	20.1	7.65	38.74	6	0	1.01843	1.13352	1.13809	1.0042	0.996673	0.977527	1.05434	0.892672	1.04586	1.09668	0.992799	0.997624	0.905277	0.0600062	-0.143569	1.2218		0.909677	0.205083	-0.136574	0.68807		1.00486	0.932002	0.00699478	0.030583
5579	Q16795	NDUA9	NADH dehydrogenase [ubiquinone] 1 alpha subcomplex subunit 9, mitochondrial (Complex I-39kD) (CI-39kD) (NADH-ubiquinone oxidoreductase 39 kDa subunit)	Complex I NDUFA9 subunit family	hsa:4704;		R-HSA-611105;R-HSA-6799198;		327	Cell Survival	Housekeeping	Housekeeping	Energy metabolism	NADH dehydrogenase [ubiquinone] 1 alpha subcomplex subunit 9, mitochondrial OS=Homo sapiens OX=9606 GN=NDUFA9 PE=1 SV=2	22	11	377	42.5	9.8	69.43	11	0	1.10042	1.09982	1.07468	0.962327	0.956115	0.958138	0.959691	0.945719	0.951009	1.09164	0.95886	0.952139	0.878365	0.000106412	-0.187107	3.97301		0.872209	0.000120535	-0.197254	3.91889		0.992991	0.206702	-0.0101473	0.684654
4294	O95299	NDUAA	NADH dehydrogenase [ubiquinone] 1 alpha subcomplex subunit 10, mitochondrial (Complex I-42kD) (CI-42kD) (NADH-ubiquinone oxidoreductase 42 kDa subunit)	Complex I NDUFA10 subunit family	hsa:4705;		R-HSA-611105;R-HSA-6799198;		328	Cell Survival	Housekeeping	Housekeeping	Energy metabolism	NADH dehydrogenase [ubiquinone] 1 alpha subcomplex subunit 10, mitochondrial OS=Homo sapiens OX=9606 GN=NDUFA10 PE=1 SV=1	7	7	355	40.7	8.48	26.81	7	0	0.852356	0.88202	0.886695	1.00185	0.983829	1.00584	1.07049	1.06324	1.0466	0.87369	0.997171	1.06011	1.14133	0.000627707	0.190719	3.20224		1.21337	0.000132053	0.27902	3.87925		1.06312	0.00301052	0.0883008	2.52136
3387	Q86Y39	NDUAB	NADH dehydrogenase [ubiquinone] 1 alpha subcomplex subunit 11 (Complex I-B14.7) (CI-B14.7) (NADH-ubiquinone oxidoreductase subunit B14.7)	Complex I NDUFA11 subunit family	hsa:126328;		R-HSA-611105;R-HSA-6799198;	PTHR21382;	329	Cell Survival	Housekeeping	Housekeeping	Energy metabolism	NADH dehydrogenase [ubiquinone] 1 alpha subcomplex subunit 11 OS=Homo sapiens OX=9606 GN=NDUFA11 PE=1 SV=3	2	2	141	14.8	8.72	10.73	2	0	0.825646	0.82136	0.80987	0.985632	0.938305	1.0565	1.08351	1.10414	1.08348	0.818959	0.993477	1.09038	1.2131	0.00731056	0.278697	2.13605		1.33142	5.31485e-06	0.412964	5.27451	2	1.09754	0.050514	0.134267	1.29659
4325	Q9UI09	NDUAC	NADH dehydrogenase [ubiquinone] 1 alpha subcomplex subunit 12 (13 kDa differentiation-associated protein) (Complex I-B17.2) (CI-B17.2) (CIB17.2) (NADH-ubiquinone oxidoreductase subunit B17.2)	Complex I NDUFA12 subunit family	hsa:55967;		R-HSA-611105;R-HSA-6799198;	PTHR12910;	330	Cell Survival	Housekeeping	Housekeeping	Energy metabolism	NADH dehydrogenase [ubiquinone] 1 alpha subcomplex subunit 12 OS=Homo sapiens OX=9606 GN=NDUFA12 PE=1 SV=1	7	5	145	17.1	9.63	19.99	5	0	0.894455	0.949767	0.936479	1.04156	1.01836	1.02613	1.11961	1.0542	1.07435	0.9269	1.02868	1.08272	1.10981	0.00482972	0.150314	2.31608		1.16811	0.00364822	0.224173	2.43792		1.05253	0.057887	0.073859	1.23742
5072	Q9P0J0	NDUAD	NADH dehydrogenase [ubiquinone] 1 alpha subcomplex subunit 13 (Cell death regulatory protein GRIM-19) (Complex I-B16.6) (CI-B16.6) (Gene associated with retinoic and interferon-induced mortality 19 protein) (GRIM-19) (Gene associated with retinoic and IFN-induced mortality 19 protein) (NADH-ubiquinone oxidoreductase B16.6 subunit)	Complex I NDUFA13 subunit family	hsa:51079;		R-HSA-611105;R-HSA-6799198;	PTHR12966;	331	Cell Survival	Housekeeping	Housekeeping	Energy metabolism	NADH dehydrogenase [ubiquinone] 1 alpha subcomplex subunit 13 OS=Homo sapiens OX=9606 GN=NDUFA13 PE=1 SV=3	12	6	144	16.7	8.43	43.07	6	0	0.939439	0.949811	0.951545	0.990466	0.993575	1.00502	1.02761	0.965631	1.0213	0.946932	0.996353	1.00485	1.05219	0.00105392	0.0733966	2.97719		1.06116	0.0446424	0.0856431	1.35025		1.00852	0.695511	0.0122465	0.157696
5172	O14561	ACPM	Acyl carrier protein, mitochondrial (ACP) (CI-SDAP) (NADH-ubiquinone oxidoreductase 9.6 kDa subunit)	Acyl carrier protein (ACP) family	hsa:4706;		R-HSA-389661;R-HSA-611105;R-HSA-6799198;R-HSA-77289;		332	Cell Survival	Housekeeping	Housekeeping	Energy metabolism	Acyl carrier protein, mitochondrial OS=Homo sapiens OX=9606 GN=NDUFAB1 PE=1 SV=3	10	3	156	17.4	4.93	39.17	3	0	0.887568	0.833831	0.828688	0.94503	0.894725	1.01901	0.96628	1.56525	0.921352	0.850029	0.95292	1.15096	1.12104	0.0648371	0.164843	1.18818		1.35402	0.222235	0.437253	0.653188		1.20782	0.400406	0.27241	0.397499
6416	O75438	NDUB1	NADH dehydrogenase [ubiquinone] 1 beta subcomplex subunit 1 (Complex I-MNLL) (CI-MNLL) (NADH-ubiquinone oxidoreductase MNLL subunit)	Complex I NDUFB1 subunit family	hsa:4707;		R-HSA-611105;R-HSA-6799198;	PTHR15222;	333	Cell Survival	Housekeeping	Housekeeping	Energy metabolism	NADH dehydrogenase [ubiquinone] 1 beta subcomplex subunit 1 OS=Homo sapiens OX=9606 GN=NDUFB1 PE=1 SV=1	3	2	58	7	8.92	10.44	2	0	0.859459	0.861299	0.871265	1.01216	0.976624	1.03346	1.09153	1.07231	1.11337	0.864008	1.00741	1.09241	1.16598	0.00107623	0.221538	2.96809		1.26435	5.1394e-05	0.338391	4.28909	2	1.08437	0.0140369	0.116854	1.85273
3616	O43676	NDUB3	NADH dehydrogenase [ubiquinone] 1 beta subcomplex subunit 3 (Complex I-B12) (CI-B12) (NADH-ubiquinone oxidoreductase B12 subunit)	Complex I NDUFB3 subunit family	hsa:4709;		R-HSA-611105;R-HSA-6799198;	PTHR15082;	335	Cell Survival	Housekeeping	Housekeeping	Energy metabolism	NADH dehydrogenase [ubiquinone] 1 beta subcomplex subunit 3 OS=Homo sapiens OX=9606 GN=NDUFB3 PE=1 SV=3	3	2	98	11.4	9.2	11.26	2	0	1.07934	1.06674	1.02959	0.967584	0.94232	0.91238	1.00809	0.901591	0.990383	1.05856	0.940762	0.966687	0.88872	0.0057287	-0.170199	2.24194		0.913211	0.0639961	-0.130979	1.19385		1.02756	0.517898	0.0392198	0.285755
4388	O95168	NDUB4	NADH dehydrogenase [ubiquinone] 1 beta subcomplex subunit 4 (Complex I-B15) (CI-B15) (NADH-ubiquinone oxidoreductase B15 subunit)	Complex I NDUFB4 subunit family	hsa:4710;		R-HSA-611105;R-HSA-6799198;	PTHR15469;	336	Cell Survival	Housekeeping	Housekeeping	Energy metabolism	NADH dehydrogenase [ubiquinone] 1 beta subcomplex subunit 4 OS=Homo sapiens OX=9606 GN=NDUFB4 PE=1 SV=3	6	4	129	15.2	9.85	22.87	4	0	0.896526	0.88984	0.867259	0.949826	0.959336	0.954332	0.999715	1.27528	0.995776	0.884541	0.954498	1.09026	1.07909	0.00165214	0.109812	2.78195		1.23257	0.091279	0.301665	1.03963		1.14223	0.216341	0.191853	0.664861
4948	O43674	NDUB5	NADH dehydrogenase [ubiquinone] 1 beta subcomplex subunit 5, mitochondrial (Complex I-SGDH) (CI-SGDH) (NADH-ubiquinone oxidoreductase SGDH subunit)	Complex I NDUFB5 subunit family	hsa:4711;		R-HSA-611105;R-HSA-6799198;	PTHR13178;	337	Cell Survival	Housekeeping	Housekeeping	Energy metabolism	NADH dehydrogenase [ubiquinone] 1 beta subcomplex subunit 5, mitochondrial OS=Homo sapiens OX=9606 GN=NDUFB5 PE=1 SV=1	12	4	189	21.7	9.63	35.14	4	0	0.985518	1.01658	0.976226	0.984907	0.975813	0.982219	0.98256	0.937156	0.974048	0.992775	0.98098	0.964588	0.988118	0.39866	-0.0172441	0.399398		0.971607	0.2027	-0.0415545	0.693147		0.98329	0.312426	-0.0243104	0.505253
4194	O95139	NDUB6	NADH dehydrogenase [ubiquinone] 1 beta subcomplex subunit 6 (Complex I-B17) (CI-B17) (NADH-ubiquinone oxidoreductase B17 subunit)	Complex I NDUFB6 subunit family	hsa:4712;		R-HSA-611105;R-HSA-6799198;	PTHR15083;	338	Cell Survival	Housekeeping	Housekeeping	Energy metabolism	NADH dehydrogenase [ubiquinone] 1 beta subcomplex subunit 6 OS=Homo sapiens OX=9606 GN=NDUFB6 PE=1 SV=3	4	3	128	15.5	9.63	12.38	3	0	1.11291	1.11398	1.09171	0.936722	0.912051	0.939461	0.899172	0.889161	0.895365	1.1062	0.929411	0.894566	0.840186	9.88037e-05	-0.251219	4.00523		0.808686	1.10655e-05	-0.306348	4.95603		0.962508	0.0192515	-0.055129	1.71554
3665	P17568	NDUB7	NADH dehydrogenase [ubiquinone] 1 beta subcomplex subunit 7 (Cell adhesion protein SQM1) (Complex I-B18) (CI-B18) (NADH-ubiquinone oxidoreductase B18 subunit)	Complex I NDUFB7 subunit family	hsa:4713;		R-HSA-611105;R-HSA-6799198;	PTHR20900;	339	Cell Survival	Housekeeping	Housekeeping	Energy metabolism	NADH dehydrogenase [ubiquinone] 1 beta subcomplex subunit 7 OS=Homo sapiens OX=9606 GN=NDUFB7 PE=1 SV=4	3	3	137	16.4	8.92	10.59	3	0	1.02644	0.978963	1.02077	0.958772	0.944966	0.989776	1.01736	1.11378	1.0088	1.00872	0.964505	1.04664	0.956163	0.0914285	-0.0646719	1.03892		1.03759	0.361451	0.0532387	0.44195		1.08516	0.0856422	0.117911	1.06731
3096	O95169	NDUB8	NADH dehydrogenase [ubiquinone] 1 beta subcomplex subunit 8, mitochondrial (Complex I-ASHI) (CI-ASHI) (NADH-ubiquinone oxidoreductase ASHI subunit)	Complex I NDUFB8 subunit family	hsa:4714;		R-HSA-1268020;R-HSA-611105;R-HSA-6799198;	PTHR12840;	340	Cell Survival	Housekeeping	Housekeeping	Energy metabolism	NADH dehydrogenase [ubiquinone] 1 beta subcomplex subunit 8, mitochondrial OS=Homo sapiens OX=9606 GN=NDUFB8 PE=1 SV=1	2	2	186	21.8	6.8	6.78	2	0	0.9783	0.969211	0.967021	0.912947	0.936084	0.944682	0.995778	1.11714	0.992689	0.971511	0.931238	1.0352	0.958546	0.016223	-0.0610802	1.78987		1.06556	0.196359	0.0916122	0.706949		1.11164	0.0688142	0.152692	1.16232
4181	Q9Y6M9	NDUB9	NADH dehydrogenase [ubiquinone] 1 beta subcomplex subunit 9 (Complex I-B22) (CI-B22) (LYR motif-containing protein 3) (NADH-ubiquinone oxidoreductase B22 subunit)	Complex I LYR family	hsa:4715;		R-HSA-611105;R-HSA-6799198;	PTHR12868;	341	Cell Survival	Housekeeping	Housekeeping	Energy metabolism	NADH dehydrogenase [ubiquinone] 1 beta subcomplex subunit 9 OS=Homo sapiens OX=9606 GN=NDUFB9 PE=1 SV=3	5	4	179	21.8	8.38	22.72	4	0	1.04688	1.00122	1.00824	0.972565	0.985311	0.967692	0.987093	1.12728	0.980206	1.01878	0.975189	1.03153	0.957212	0.0449928	-0.0630894	1.34686		1.01251	0.811252	0.0179395	0.0908443		1.05777	0.307426	0.081029	0.512259
5399	O96000	NDUBA	NADH dehydrogenase [ubiquinone] 1 beta subcomplex subunit 10 (Complex I-PDSW) (CI-PDSW) (NADH-ubiquinone oxidoreductase PDSW subunit)	Complex I NDUFB10 subunit family	hsa:4716;		R-HSA-611105;R-HSA-6799198;	PTHR13094;	342	Cell Survival	Housekeeping	Housekeeping	Energy metabolism	NADH dehydrogenase [ubiquinone] 1 beta subcomplex subunit 10 OS=Homo sapiens OX=9606 GN=NDUFB10 PE=1 SV=3	18	9	172	20.8	8.48	60.22	9	0	1.02022	1.0106	1.01384	0.978642	0.979145	0.992598	0.995904	1.00123	0.976869	1.01488	0.983462	0.991333	0.969038	0.00426598	-0.0453754	2.36998		0.976794	0.0409256	-0.0338741	1.38801		1.008	0.416371	0.0115013	0.380519
5348	Q9NX14	NDUBB	NADH dehydrogenase [ubiquinone] 1 beta subcomplex subunit 11, mitochondrial (Complex I-ESSS) (CI-ESSS) (NADH-ubiquinone oxidoreductase ESSS subunit) (Neuronal protein 17.3) (Np17.3) (p17.3)	Complex I NDUFB11 subunit family	hsa:54539;		R-HSA-611105;R-HSA-6799198;	PTHR13327;	343	Cell Survival	Housekeeping	Housekeeping	Energy metabolism	NADH dehydrogenase [ubiquinone] 1 beta subcomplex subunit 11, mitochondrial OS=Homo sapiens OX=9606 GN=NDUFB11 PE=1 SV=1	16	6	153	17.3	5.22	66.26	6	0	1.03427	1.04184	1.02722	0.996482	0.974331	0.98733	0.973654	0.905841	0.984021	1.03444	0.986048	0.954505	0.953216	0.00325654	-0.0691248	2.48724		0.922724	0.0324831	-0.116029	1.48834		0.968011	0.281224	-0.0469044	0.550948
4489	O95298	NDUC2	NADH dehydrogenase [ubiquinone] 1 subunit C2 (Complex I-B14.5b) (CI-B14.5b) (Human lung cancer oncogene 1 protein) (HLC-1) (NADH-ubiquinone oxidoreductase subunit B14.5b)	Complex I NDUFC2 subunit family	hsa:4718;		R-HSA-611105;R-HSA-6798695;R-HSA-6799198;	PTHR13099;	344	Cell Survival	Housekeeping	Housekeeping	Energy metabolism	NADH dehydrogenase [ubiquinone] 1 subunit C2 OS=Homo sapiens OX=9606 GN=NDUFC2 PE=1 SV=1	3	2	119	14.2	8.98	8.61	2	0	0.984615	0.987098	0.960718	0.996644	0.982114	1.00941	1.03967	0.978689	1.01586	0.977477	0.996054	1.01141	1.01901	0.182358	0.0271617	0.739076		1.03471	0.159076	0.0492302	0.798395		1.01541	0.473362	0.0220685	0.324807
5904	P28331	NDUS1	NADH-ubiquinone oxidoreductase 75 kDa subunit, mitochondrial (EC 1.6.99.3) (EC 7.1.1.2) (Complex I-75kD) (CI-75kD)	Complex I 75 kDa subunit family	hsa:4719;		R-HSA-611105;R-HSA-6799198;		346	Cell Survival	Housekeeping	Housekeeping	Energy metabolism	NADH-ubiquinone oxidoreductase 75 kDa subunit, mitochondrial OS=Homo sapiens OX=9606 GN=NDUFS1 PE=1 SV=3	33	24	727	79.4	6.23	133.8	24	0	0.946045	0.946092	0.935444	1.00843	0.986126	1.00917	1.07596	1.03326	1.07868	0.942527	1.00125	1.06263	1.0623	0.00215554	0.0871895	2.66644		1.12743	0.00136265	0.173039	2.86562		1.06131	0.0206171	0.0858499	1.68577
5383	O75306	NDUS2	NADH dehydrogenase [ubiquinone] iron-sulfur protein 2, mitochondrial (EC 1.6.99.3) (EC 7.1.1.2) (Complex I-49kD) (CI-49kD) (NADH-ubiquinone oxidoreductase 49 kDa subunit)	Complex I 49 kDa subunit family	hsa:4720;		R-HSA-611105;R-HSA-6799198;		347	Cell Survival	Housekeeping	Housekeeping	Energy metabolism	NADH dehydrogenase [ubiquinone] iron-sulfur protein 2, mitochondrial OS=Homo sapiens OX=9606 GN=NDUFS2 PE=1 SV=2	23	15	463	52.5	7.55	81.43	15	0	0.947713	0.938694	0.958554	1.01826	1.02689	1.03413	1.05255	1.05329	1.01344	0.94832	1.02643	1.03976	1.08236	0.000443853	0.114186	3.35276		1.09642	0.00311688	0.132806	2.50628		1.01299	0.392888	0.0186207	0.405731
6532	O75489	NDUS3	NADH dehydrogenase [ubiquinone] iron-sulfur protein 3, mitochondrial (EC 1.6.99.3) (EC 7.1.1.2) (Complex I-30kD) (CI-30kD) (NADH-ubiquinone oxidoreductase 30 kDa subunit)	Complex I 30 kDa subunit family	hsa:4722;		R-HSA-611105;R-HSA-6799198;		348	Cell Survival	Housekeeping	Housekeeping	Energy metabolism	NADH dehydrogenase [ubiquinone] iron-sulfur protein 3, mitochondrial OS=Homo sapiens OX=9606 GN=NDUFS3 PE=1 SV=1	25	13	264	30.2	7.5	85.73	13	0	0.994105	0.990805	0.976801	0.983673	0.992219	0.99779	0.971339	1.05078	0.971521	0.987237	0.991227	0.99788	1.00404	0.583916	0.00581951	0.233649		1.01078	0.713328	0.0154697	0.146711		1.00671	0.815958	0.00965014	0.0883322
2369	O43181	NDUS4	NADH dehydrogenase [ubiquinone] iron-sulfur protein 4, mitochondrial (Complex I-18 kDa) (CI-18 kDa) (Complex I-AQDQ) (CI-AQDQ) (NADH-ubiquinone oxidoreductase 18 kDa subunit)	Complex I NDUFS4 subunit family	hsa:4724;		R-HSA-611105;R-HSA-6799198;	PTHR12219;	349	Cell Survival	Housekeeping	Housekeeping	Energy metabolism	NADH dehydrogenase [ubiquinone] iron-sulfur protein 4, mitochondrial OS=Homo sapiens OX=9606 GN=NDUFS4 PE=1 SV=1	1	1	175	20.1	10.3	2.59	1	0	0.806336	0.87492	0.893256	1.06434	1.0154	0.977246	1.06051	1.22713	1.16196	0.858171	1.01899	1.14987	1.1874	0.0116768	0.247809	1.93268		1.3399	0.00616241	0.42213	2.21025	2	1.12843	0.0747441	0.174321	1.12642
6467	O43920	NDUS5	NADH dehydrogenase [ubiquinone] iron-sulfur protein 5 (Complex I-15 kDa) (CI-15 kDa) (NADH-ubiquinone oxidoreductase 15 kDa subunit)	Complex I NDUFS5 subunit family	hsa:4725;		R-HSA-611105;R-HSA-6799198;		350	Cell Survival	Housekeeping	Housekeeping	Energy metabolism	NADH dehydrogenase [ubiquinone] iron-sulfur protein 5 OS=Homo sapiens OX=9606 GN=NDUFS5 PE=1 SV=3	7	5	106	12.5	9.14	23.34	5	0	0.902637	0.922735	0.937783	1.00259	0.99052	0.992938	1.03294	1.00267	1.01783	0.921051	0.995348	1.01781	1.08067	0.00236175	0.11192	2.62677		1.10505	0.00195935	0.144118	2.70789		1.02257	0.0769114	0.0321983	1.11401
4550	O75380	NDUS6	NADH dehydrogenase [ubiquinone] iron-sulfur protein 6, mitochondrial (Complex I-13kD-A) (CI-13kD-A) (NADH-ubiquinone oxidoreductase 13 kDa-A subunit)	Complex I NDUFS6 subunit family	hsa:4726;		R-HSA-611105;R-HSA-6799198;		351	Cell Survival	Housekeeping	Housekeeping	Energy metabolism	NADH dehydrogenase [ubiquinone] iron-sulfur protein 6, mitochondrial OS=Homo sapiens OX=9606 GN=NDUFS6 PE=1 SV=1	6	4	124	13.7	8.28	30.91	4	0	0.969041	0.960014	0.971432	0.998798	1.03701	1.00107	1.05305	1.04054	1.042	0.966829	1.01229	1.0452	1.04702	0.0240846	0.0662953	1.61826		1.08106	0.000118307	0.112443	3.92699		1.0325	0.064468	0.0461473	1.19066
5077	O75251	NDUS7	NADH dehydrogenase [ubiquinone] iron-sulfur protein 7, mitochondrial (EC 1.6.99.3) (EC 7.1.1.2) (Complex I-20kD) (CI-20kD) (NADH-ubiquinone oxidoreductase 20 kDa subunit) (PSST subunit)	Complex I 20 kDa subunit family	hsa:374291;		R-HSA-611105;R-HSA-6799198;		352	Cell Survival	Housekeeping	Housekeeping	Energy metabolism	NADH dehydrogenase [ubiquinone] iron-sulfur protein 7, mitochondrial OS=Homo sapiens OX=9606 GN=NDUFS7 PE=1 SV=3	9	5	213	23.5	9.99	27.98	5	0	1.05674	1.04315	1.01708	0.982492	0.97556	0.99513	1.00927	0.981816	0.994003	1.03899	0.984394	0.995031	0.947455	0.0135985	-0.0778707	1.86651		0.957693	0.035535	-0.0623651	1.44934		1.01081	0.338492	0.0155056	0.470451
5045	O00217	NDUS8	NADH dehydrogenase [ubiquinone] iron-sulfur protein 8, mitochondrial (EC 1.6.99.3) (EC 7.1.1.2) (Complex I-23kD) (CI-23kD) (NADH-ubiquinone oxidoreductase 23 kDa subunit) (TYKY subunit)	Complex I 23 kDa subunit family	hsa:4728;		R-HSA-611105;R-HSA-6799198;	PTHR10849;	353	Cell Survival	Housekeeping	Housekeeping	Energy metabolism	NADH dehydrogenase [ubiquinone] iron-sulfur protein 8, mitochondrial OS=Homo sapiens OX=9606 GN=NDUFS8 PE=1 SV=1	9	6	210	23.7	6.34	28.93	6	0	0.975044	1.01952	1.00627	1.02003	1.01367	0.984517	1.01503	0.849803	1.00427	1.00028	1.00607	0.956368	1.00579	0.752035	0.00833623	0.123762		0.956104	0.469215	-0.0647609	0.328628		0.950595	0.413205	-0.0730971	0.383835
5456	P49821	NDUV1	NADH dehydrogenase [ubiquinone] flavoprotein 1, mitochondrial (EC 1.6.99.3) (EC 7.1.1.2) (Complex I-51kD) (CI-51kD) (NADH dehydrogenase flavoprotein 1) (NADH-ubiquinone oxidoreductase 51 kDa subunit)	Complex I 51 kDa subunit family	hsa:4723;		R-HSA-611105;R-HSA-6799198;	PTHR11780;	354	Cell Survival	Housekeeping	Housekeeping	Energy metabolism	NADH dehydrogenase [ubiquinone] flavoprotein 1, mitochondrial OS=Homo sapiens OX=9606 GN=NDUFV1 PE=1 SV=4	15	12	464	50.8	8.21	59.59	12	0	0.998296	1.01209	1.00164	1.01399	1.00091	1.00008	1.02601	0.883979	1.02671	1.00401	1.00499	0.978899	1.00098	0.880051	0.00141515	0.0554921		0.974992	0.626058	-0.0365372	0.203385		0.974036	0.613256	-0.0379524	0.212358
5449	P19404	NDUV2	NADH dehydrogenase [ubiquinone] flavoprotein 2, mitochondrial (EC 1.6.99.3) (EC 7.1.1.2) (NADH-ubiquinone oxidoreductase 24 kDa subunit)	Complex I 24 kDa subunit family	hsa:4729;		R-HSA-611105;R-HSA-6799198;		356	Cell Survival	Housekeeping	Housekeeping	Energy metabolism	NADH dehydrogenase [ubiquinone] flavoprotein 2, mitochondrial OS=Homo sapiens OX=9606 GN=NDUFV2 PE=1 SV=2	22	9	249	27.4	8.06	75.16	9	0	0.991443	1.01086	1.02193	0.968314	0.970496	0.966663	0.978981	0.962643	0.985234	1.00808	0.968491	0.97562	0.960729	0.0116131	-0.0577988	1.93505		0.9678	0.0438473	-0.0472191	1.35806		1.00736	0.355268	0.0105797	0.449444
4065	Q9Y375	CIA30	Complex I intermediate-associated protein 30, mitochondrial (NADH dehydrogenase [ubiquinone] 1 alpha subcomplex assembly factor 1)	CIA30 family	hsa:51103;		R-HSA-6799198;	PTHR13194;	357	Cell Survival	Housekeeping	Housekeeping		Complex I intermediate-associated protein 30, mitochondrial OS=Homo sapiens OX=9606 GN=NDUFAF1 PE=1 SV=2	3	3	327	37.7	7.64	11.05	3	0	1.06772	1.02717	1.03971	0.966753	1.00823	0.987411	0.943952	0.975369	0.969982	1.04487	0.987463	0.963101	0.945061	0.0275692	-0.0815214	1.55958		0.921744	0.00607535	-0.117562	2.21643		0.975328	0.189011	-0.0360404	0.723512
6456	Q16762	THTR	Thiosulfate sulfurtransferase (EC 2.8.1.1) (Rhodanese)		hsa:7263;		R-HSA-1614517;R-HSA-1614558;		358	Cell Survival	Housekeeping	Housekeeping	Folding, sorting and degradation	Thiosulfate sulfurtransferase OS=Homo sapiens OX=9606 GN=TST PE=1 SV=4	5	5	297	33.4	7.25	16.26	5	0	0.883529	0.87431	0.902274	0.99507	0.998682	1.01657	0.999286	1.13653	1.03184	0.886704	1.00344	1.05589	1.13165	0.000383162	0.178431	3.41662		1.1908	0.0160262	0.251929	1.79517		1.05227	0.279225	0.0734983	0.554046
3673	Q99643	C560	Succinate dehydrogenase cytochrome b560 subunit, mitochondrial (Integral membrane protein CII-3) (QPs-1) (QPs1) (Succinate dehydrogenase complex subunit C) (Succinate-ubiquinone oxidoreductase cytochrome B large subunit) (CYBL)	Cytochrome b560 family	hsa:6391;	UPA00223	R-HSA-611105;R-HSA-71403;		361	Cell Survival	Housekeeping	Housekeeping	Carbohydrate metabolism	Succinate dehydrogenase cytochrome b560 subunit, mitochondrial OS=Homo sapiens OX=9606 GN=SDHC PE=1 SV=1	2	2	169	18.6	9.69	8.74	2	0	0.894351	0.774822	0.882673	1.05279	1.01825	1.04675	0.914994	1.14741	0.90649	0.850615	1.03926	0.989633	1.22178	0.00880815	0.288985	2.05512		1.16343	0.187792	0.218387	0.726322		0.952243	0.566944	-0.0705979	0.24646
5414	P08574	CY1	Cytochrome c1, heme protein, mitochondrial (EC 7.1.1.8) (Complex III subunit 4) (Complex III subunit IV) (Cytochrome b-c1 complex subunit 4) (Ubiquinol-cytochrome-c reductase complex cytochrome c1 subunit) (Cytochrome c-1)	Cytochrome c family	hsa:1537;		R-HSA-1268020;R-HSA-611105;	PTHR10266;	363	Cell Survival	Housekeeping	Housekeeping	FAS signaling pathway	Cytochrome c1, heme protein, mitochondrial OS=Homo sapiens OX=9606 GN=CYC1 PE=1 SV=3	20	7	325	35.4	9	71.21	7	0	0.866699	0.961749	0.972317	1.0292	1.01445	1.03126	1.04909	0.960983	1.03193	0.933588	1.02497	1.014	1.09788	0.0547821	0.134723	1.26136		1.08613	0.135307	0.1192	0.868681		0.989298	0.71019	-0.0155228	0.148626
5991	P31930	QCR1	Cytochrome b-c1 complex subunit 1, mitochondrial (Complex III subunit 1) (Core protein I) (Ubiquinol-cytochrome-c reductase complex core protein 1)	Peptidase M16 family, UQCRC1/QCR1 subfamily	hsa:7384;		R-HSA-611105;		365	Cell Survival	Housekeeping	Housekeeping	Energy metabolism	Cytochrome b-c1 complex subunit 1, mitochondrial OS=Homo sapiens OX=9606 GN=UQCRC1 PE=1 SV=3	56	16	480	52.6	6.37	237.29	17	0	0.937726	0.915411	0.918017	1.00075	0.993325	1.03014	1.03786	1.15355	1.02392	0.923718	1.00807	1.07178	1.09132	0.00313375	0.126073	2.50394		1.16029	0.0237564	0.214481	1.62422		1.0632	0.209063	0.0884085	0.679722
2373	O14957	QCR10	Cytochrome b-c1 complex subunit 10 (Complex III subunit 10) (Complex III subunit XI) (Ubiquinol-cytochrome c reductase complex 6.4 kDa protein)	UQCR11/QCR10 family	hsa:10975;		R-HSA-611105;	PTHR15420;	366	Cell Survival	Housekeeping	Housekeeping	Energy metabolism	Cytochrome b-c1 complex subunit 10 OS=Homo sapiens OX=9606 GN=UQCR11 PE=1 SV=1	1	1	56	6.6	9.88	3.51	1	0	0.801955	0.7462	0.834449	1.05598	1.11449	0.965574	1.27827	0.769469	1.21437	0.794201	1.04535	1.08737	1.31622	0.00758117	0.396405	2.12026	2	1.36913	0.144749	0.453264	0.839384		1.0402	0.812391	0.0568586	0.090235
6066	P22695	QCR2	Cytochrome b-c1 complex subunit 2, mitochondrial (Complex III subunit 2) (Core protein II) (Ubiquinol-cytochrome-c reductase complex core protein 2)	Peptidase M16 family, UQCRC2/QCR2 subfamily	hsa:7385;		R-HSA-611105;		367	Cell Survival	Housekeeping	Housekeeping	Energy metabolism	Cytochrome b-c1 complex subunit 2, mitochondrial OS=Homo sapiens OX=9606 GN=UQCRC2 PE=1 SV=3	41	15	453	48.4	8.63	166.46	15	0	0.940655	0.915893	0.90654	1.00305	0.991964	1.01632	1.04807	1.07446	1.04835	0.921029	1.00378	1.05696	1.08984	0.00260166	0.124121	2.58475		1.14759	0.000535224	0.198605	3.27146		1.05298	0.00907073	0.0744836	2.04236
6523	P07919	QCR6	Cytochrome b-c1 complex subunit 6, mitochondrial (Complex III subunit 6) (Complex III subunit VIII) (Cytochrome c1 non-heme 11 kDa protein) (Mitochondrial hinge protein) (Ubiquinol-cytochrome c reductase complex 11 kDa protein)	UQCRH/QCR6 family	hsa:7388;		R-HSA-611105;	PTHR15336;	368	Cell Survival	Housekeeping	Housekeeping	Energy metabolism	Cytochrome b-c1 complex subunit 6, mitochondrial OS=Homo sapiens OX=9606 GN=UQCRH PE=1 SV=2	16	7	91	10.7	4.44	56.97	7	0	0.890216	0.901918	0.888263	1.03032	1.03896	1.04822	1.08299	1.05337	1.07818	0.893466	1.03917	1.07151	1.16307	2.64855e-05	0.217941	4.57699		1.19928	6.13253e-05	0.262166	4.21236		1.03113	0.0372786	0.044225	1.42854
5729	P14927	QCR7	Cytochrome b-c1 complex subunit 7 (Complex III subunit 7) (Complex III subunit VII) (QP-C) (Ubiquinol-cytochrome c reductase complex 14 kDa protein)	UQCRB/QCR7 family	hsa:7381;		R-HSA-611105;	PTHR12022;	369	Cell Survival	Housekeeping	Housekeeping	Energy metabolism	Cytochrome b-c1 complex subunit 7 OS=Homo sapiens OX=9606 GN=UQCRB PE=1 SV=2	25	7	111	13.5	8.78	75.2	7	0	0.908921	0.91466	0.901714	1.01728	1.02501	1.01667	1.07709	1.0224	1.07854	0.908432	1.01965	1.05934	1.12243	1.7456e-05	0.166629	4.75806		1.16612	0.00132126	0.221721	2.87901		1.03893	0.100698	0.0550923	0.996978
5401	O14949	QCR8	Cytochrome b-c1 complex subunit 8 (Complex III subunit 8) (Complex III subunit VIII) (Ubiquinol-cytochrome c reductase complex 9.5 kDa protein) (Ubiquinol-cytochrome c reductase complex ubiquinone-binding protein QP-C)	UQCRQ/QCR8 family	hsa:27089;		R-HSA-611105;	PTHR12119;	370	Cell Survival	Housekeeping	Housekeeping	Energy metabolism	Cytochrome b-c1 complex subunit 8 OS=Homo sapiens OX=9606 GN=UQCRQ PE=1 SV=4	15	6	82	9.9	10.08	45.29	6	0	0.883792	0.85691	0.848476	1.01161	1.01022	1.05089	1.08128	1.23343	1.06981	0.863059	1.02424	1.12818	1.18675	0.000700493	0.247022	3.1546		1.30718	0.00788314	0.38646	2.1033	2	1.10148	0.128613	0.139438	0.890714
6507	Q9UDW1	QCR9	Cytochrome b-c1 complex subunit 9 (Complex III subunit 9) (Complex III subunit X) (Cytochrome c1 non-heme 7 kDa protein) (Ubiquinol-cytochrome c reductase complex 7.2 kDa protein)	UQCR10/QCR9 family	hsa:29796;		R-HSA-611105;	PTHR12980;	371	Cell Survival	Housekeeping	Housekeeping	Energy metabolism	Cytochrome b-c1 complex subunit 9 OS=Homo sapiens OX=9606 GN=UQCR10 PE=1 SV=3	7	2	63	7.3	9.47	35.61	2	0	0.912539	0.906112	0.902705	1.09377	1.04658	1.0905	1.13871	0.906422	1.13972	0.907118	1.07695	1.06162	1.18722	0.000392543	0.247592	3.40611		1.17032	0.117499	0.226901	0.929966		0.985761	0.85568	-0.0206909	0.0676887
5702	P47985	UCRI	Cytochrome b-c1 complex subunit Rieske, mitochondrial (EC 7.1.1.8) (Complex III subunit 5) (Cytochrome b-c1 complex subunit 5) (Rieske iron-sulfur protein) (RISP) (Rieske protein UQCRFS1) (Ubiquinol-cytochrome c reductase iron-sulfur subunit) [Cleaved into: Cytochrome b-c1 complex subunit 9 (Su9) (Subunit 9) (8 kDa subunit 9) (Complex III subunit IX) (Cytochrome b-c1 complex subunit 11) (UQCRFS1 …	Rieske iron-sulfur protein family	hsa:7386;		R-HSA-611105;	PTHR10134;	372	Cell Survival	Housekeeping	Housekeeping	Energy metabolism	Cytochrome b-c1 complex subunit Rieske, mitochondrial OS=Homo sapiens OX=9606 GN=UQCRFS1 PE=1 SV=2	27	10	274	29.6	8.32	97.97	10	0	0.982456	0.980793	0.959155	1.01314	1.00406	1.02177	1.0493	0.924828	1.05237	0.974135	1.01299	1.00883	1.03989	0.0128665	0.0564251	1.89054		1.03562	0.461822	0.0504927	0.335526		0.995896	0.926481	-0.00593241	0.0331633
5821	P13073	COX41	Cytochrome c oxidase subunit 4 isoform 1, mitochondrial (Cytochrome c oxidase polypeptide IV) (Cytochrome c oxidase subunit IV isoform 1) (COX IV-1)	Cytochrome c oxidase IV family	hsa:1327;	UPA00705	R-HSA-5628897;R-HSA-611105;	PTHR10707;	373	Cell Survival	Housekeeping	Housekeeping	Energy metabolism	Cytochrome c oxidase subunit 4 isoform 1, mitochondrial OS=Homo sapiens OX=9606 GN=COX4I1 PE=1 SV=1	27	8	169	19.6	9.51	91.82	8	0	1.02269	1.02935	1.01352	0.969742	0.974012	0.970851	1.01901	0.98723	1.00288	1.02185	0.971535	1.00304	0.950757	0.000454977	-0.0728517	3.34201		0.981586	0.140535	-0.0268129	0.852216		1.03243	0.0272502	0.0460388	1.56463
6538	P20674	COX5A	Cytochrome c oxidase subunit 5A, mitochondrial (Cytochrome c oxidase polypeptide Va)	Cytochrome c oxidase subunit 5A family	hsa:9377;	UPA00705	R-HSA-5628897;R-HSA-611105;	PTHR14200;	374	Cell Survival	Housekeeping	Housekeeping	Energy metabolism	Cytochrome c oxidase subunit 5A, mitochondrial OS=Homo sapiens OX=9606 GN=COX5A PE=1 SV=2	27	11	150	16.8	6.79	87.36	11	0	1.06895	1.00293	1.00105	0.942058	0.996952	0.966378	0.984328	1.04866	0.974944	1.02431	0.968463	1.00264	0.945476	0.111134	-0.0808871	0.954152		0.978845	0.537516	-0.0308481	0.269608		1.03529	0.29051	0.0500391	0.536838
5229	P10606	COX5B	Cytochrome c oxidase subunit 5B, mitochondrial (Cytochrome c oxidase polypeptide Vb)	Cytochrome c oxidase subunit 5B family	hsa:1329;	UPA00705	R-HSA-5628897;R-HSA-611105;	PTHR10122;	375	Cell Survival	Housekeeping	Housekeeping	Energy metabolism	Cytochrome c oxidase subunit 5B, mitochondrial OS=Homo sapiens OX=9606 GN=COX5B PE=1 SV=2	12	6	129	13.7	8.81	42.58	6	0	0.851614	0.830011	0.823249	1.00405	1.0073	1.05152	1.16482	1.11719	1.12956	0.834958	1.02095	1.13719	1.22276	0.000447655	0.290143	3.34906		1.36197	5.39773e-05	0.445698	4.26779	2	1.11385	0.00514486	0.155555	2.28863
5396	P14854	CX6B1	Cytochrome c oxidase subunit 6B1 (Cytochrome c oxidase subunit VIb isoform 1) (COX VIb-1)	Cytochrome c oxidase subunit 6B family	hsa:1340;	UPA00705	R-HSA-5628897;R-HSA-611105;	PTHR11387;	377	Cell Survival	Housekeeping	Housekeeping	Energy metabolism	Cytochrome c oxidase subunit 6B1 OS=Homo sapiens OX=9606 GN=COX6B1 PE=1 SV=2	14	5	86	10.2	7.05	50.5	5	0	0.902738	0.928005	0.948756	1.00106	0.992398	1.00799	1.08137	0.906106	1.0683	0.9265	1.00048	1.01859	1.07985	0.00622975	0.110833	2.20553		1.0994	0.187034	0.136714	0.728079		1.0181	0.764816	0.0258806	0.116443
6506	P09669	COX6C	Cytochrome c oxidase subunit 6C (Cytochrome c oxidase polypeptide VIc)	Cytochrome c oxidase subunit 6c family	hsa:1345;	UPA00705	R-HSA-5628897;R-HSA-611105;		379	Cell Survival	Housekeeping	Housekeeping	Energy metabolism	Cytochrome c oxidase subunit 6C OS=Homo sapiens OX=9606 GN=COX6C PE=1 SV=2	8	3	75	8.8	10.39	19.04	3	0	0.906519	0.943631	0.921631	0.998716	1.01272	1.01172	1.13256	1.01293	1.12953	0.923927	1.00772	1.09167	1.09069	0.00199944	0.125239	2.69909		1.18156	0.0147497	0.24069	1.83122		1.08331	0.101565	0.115451	0.993255
4240	P14406	CX7A2	Cytochrome c oxidase subunit 7A2, mitochondrial (Cytochrome c oxidase subunit VIIa-liver/heart) (Cytochrome c oxidase subunit VIIa-L) (Cytochrome c oxidase subunit VIIaL)	Cytochrome c oxidase VIIa family	hsa:1347;	UPA00705		PTHR10510;	380	Cell Survival	Housekeeping	Housekeeping	Energy metabolism	Cytochrome c oxidase subunit 7A2, mitochondrial OS=Homo sapiens OX=9606 GN=COX7A2 PE=1 SV=1	4	1	83	9.4	9.76	12.88	1	0	0.767784	0.802764	0.799234	1.04557	1.02613	1.03223	1.17919	1.02973	1.21012	0.789927	1.03464	1.13968	1.30979	4.03e-05	0.389339	4.39469	2	1.44277	0.00352866	0.528838	2.45239	2	1.10152	0.133898	0.139499	0.873225
5195	O14548	COX7R	Cytochrome c oxidase subunit 7A-related protein, mitochondrial (COX7a-related protein) (Cytochrome c oxidase subunit VIIa-related protein) (EB1)	Cytochrome c oxidase VIIa family	hsa:9167;		R-HSA-5628897;R-HSA-611105;	PTHR10510;PTHR10510:SF2;	382	Cell Survival	Housekeeping	Housekeeping	Energy metabolism	Cytochrome c oxidase subunit 7A-related protein, mitochondrial OS=Homo sapiens OX=9606 GN=COX7A2L PE=1 SV=2	12	6	114	12.6	9.42	42.82	6	0	0.936582	0.938636	0.960135	1.01636	1.0175	1.00305	1.05654	0.968123	1.06574	0.945118	1.0123	1.03014	1.07109	0.00161169	0.0990759	2.79272		1.08995	0.056668	0.124268	1.24666		1.01762	0.601167	0.0251925	0.221005
6470	P15954	COX7C	Cytochrome c oxidase subunit 7C, mitochondrial (Cytochrome c oxidase polypeptide VIIc)	Cytochrome c oxidase VIIc family	hsa:1350;	UPA00705	R-HSA-5628897;R-HSA-611105;	PTHR13313;	383	Cell Survival	Housekeeping	Housekeeping	Energy metabolism	Cytochrome c oxidase subunit 7C, mitochondrial OS=Homo sapiens OX=9606 GN=COX7C PE=1 SV=1	10	3	63	7.2	10.27	29.13	3	0	0.931476	0.888041	0.865977	1.01307	1.08574	0.993067	1.24345	1.03403	1.16142	0.895165	1.03063	1.1463	1.15133	0.0165058	0.203296	1.78236		1.28055	0.0170931	0.35676	1.76718	2	1.11224	0.159892	0.153464	0.796173
2602	P24311	COX7B	Cytochrome c oxidase subunit 7B, mitochondrial (Cytochrome c oxidase polypeptide VIIb)	Cytochrome c oxidase VIIb family	hsa:1349;	UPA00705	R-HSA-5628897;R-HSA-611105;	PTHR16716;	384	Cell Survival	Housekeeping	Housekeeping	Energy metabolism	Cytochrome c oxidase subunit 7B, mitochondrial OS=Homo sapiens OX=9606 GN=COX7B PE=1 SV=2	2	1	80	9.2	10.27	5.77	1	0	1.00604	1.04458	0.976815	0.981673	0.905499	0.983326	1.02201	0.978985	0.981069	1.00915	0.956833	0.994022	0.948161	0.180767	-0.0767967	0.74288		0.985013	0.564503	-0.0217856	0.248333		1.03887	0.272399	0.0550112	0.564795
4238	P10176	COX8A	Cytochrome c oxidase subunit 8A, mitochondrial (Cytochrome c oxidase polypeptide VIII-liver/heart) (Cytochrome c oxidase subunit 8-2)	Cytochrome c oxidase VIII family	hsa:1351;	UPA00705	R-HSA-5628897;R-HSA-611105;	PTHR16717;	385	Cell Survival	Housekeeping	Housekeeping	Energy metabolism	Cytochrome c oxidase subunit 8A, mitochondrial OS=Homo sapiens OX=9606 GN=COX8A PE=1 SV=2	4	1	69	7.6	10.24	15.69	1	0	0.956157	0.983908	0.99157	1.03278	1.0689	1.00396	1.11747	0.937674	1.14501	0.977212	1.03521	1.06672	1.05936	0.0552573	0.0831873	1.25761		1.0916	0.245913	0.126438	0.609218		1.03043	0.665746	0.043251	0.176691
2654	P00395	COX1	Cytochrome c oxidase subunit 1 (EC 7.1.1.9) (Cytochrome c oxidase polypeptide I)	Heme-copper respiratory oxidase family	hsa:4512;	UPA00705	R-HSA-5628897;R-HSA-611105;	PTHR10422;	386	Cell Survival	Housekeeping	Housekeeping	Energy metabolism	Cytochrome c oxidase subunit 1 OS=Homo sapiens OX=9606 GN=MT-CO1 PE=1 SV=1	1	1	513	57	6.7	4.63	1	0	0.805727	0.895513	0.950387	0.970084	0.997178	1.06922	1.03812	1.04774	1.07342	0.883876	1.01216	1.0531	1.14514	0.0674354	0.195524	1.17111		1.19145	0.0176357	0.25272	1.75361		1.04044	0.262374	0.0571963	0.581079
4975	P00403	COX2	Cytochrome c oxidase subunit 2 (EC 7.1.1.9) (Cytochrome c oxidase polypeptide II)	Cytochrome c oxidase subunit 2 family	hsa:4513;		R-HSA-5628897;R-HSA-611105;		387	Cell Survival	Housekeeping	Housekeeping	Energy metabolism	Cytochrome c oxidase subunit 2 OS=Homo sapiens OX=9606 GN=MT-CO2 PE=1 SV=1	13	5	227	25.5	4.82	34.99	5	0	0.859645	0.824037	0.836109	0.985933	0.985771	0.996783	1.1387	1.13967	1.14134	0.83993	0.989496	1.1399	1.17807	0.000173789	0.236424	3.75998		1.35714	8.87852e-06	0.440569	5.05166	2	1.152	2.24692e-06	0.204145	5.64841
5406	P99999	CYC	Cytochrome c	Cytochrome c family	hsa:54205;		R-HSA-111457;R-HSA-111458;R-HSA-111459;R-HSA-111463;R-HSA-111464;R-HSA-2151201;R-HSA-3299685;R-HSA-5628897;R-HSA-611105;R-HSA-9627069;	PTHR11961;	389	Cell Survival	Housekeeping	Housekeeping	Apoptosis	Cytochrome c OS=Homo sapiens OX=9606 GN=CYCS PE=1 SV=2	22	5	105	11.7	9.57	72.94	5	0	0.884826	0.905354	0.909605	1.03525	1.01801	1.04765	1.0641	0.972269	1.04723	0.899928	1.03363	1.02787	1.14857	0.000313344	0.199843	3.50398		1.14217	0.011918	0.191772	1.9238		0.994421	0.854552	-0.00807142	0.0682614
3221	P00846	ATP6	ATP synthase subunit a (F-ATPase protein 6)	ATPase A chain family	hsa:4508;		R-HSA-163210;R-HSA-8949613;		390	Cell Survival	Housekeeping	Housekeeping	Energy metabolism	ATP synthase subunit a OS=Homo sapiens OX=9606 GN=MT-ATP6 PE=1 SV=1	2	1	226	24.8	10.1	6.05	1	0	0.904089	0.846168	0.86713	1.00776	1.05129	1.03606	1.12404	1.08114	1.11336	0.872462	1.0317	1.10618	1.18252	0.0016804	0.24186	2.77459		1.26788	0.00039064	0.342423	3.40822	2	1.07219	0.0147689	0.100562	1.83065
5704	P24539	AT5F1	ATP synthase F(0) complex subunit B1, mitochondrial (ATP synthase peripheral stalk-membrane subunit b) (ATP synthase proton-transporting mitochondrial F(0) complex subunit B1) (ATP synthase subunit b) (ATPase subunit b)	Eukaryotic ATPase B chain family	hsa:515;		R-HSA-163210;R-HSA-8949613;	PTHR12733;	391	Cell Survival	Housekeeping	Housekeeping	Energy metabolism	ATP synthase F(0) complex subunit B1, mitochondrial OS=Homo sapiens OX=9606 GN=ATP5PB PE=1 SV=2	32	9	256	28.9	9.36	111.09	9	0	0.949025	0.94527	0.962253	1.01839	1.00011	1.03128	1.04069	1.03921	1.02688	0.952183	1.01659	1.0356	1.06764	0.00346335	0.0944282	2.4605		1.0876	0.00024779	0.121151	3.60592		1.0187	0.131458	0.0267232	0.881212
5520	P05496	AT5G1	ATP synthase F(0) complex subunit C1, mitochondrial (ATP synthase lipid-binding protein) (ATP synthase membrane subunit c locus 1) (ATP synthase proteolipid P1) (ATP synthase proton-transporting mitochondrial F(0) complex subunit C1) (ATPase protein 9) (ATPase subunit c)	ATPase C chain family	hsa:516;		R-HSA-1268020;R-HSA-163210;R-HSA-8949613;	PTHR10031;	392	Cell Survival	Housekeeping	Housekeeping	Energy metabolism	ATP synthase F(0) complex subunit C1, mitochondrial OS=Homo sapiens OX=9606 GN=ATP5MC1 PE=1 SV=2	16	1	136	14.3	9.74	41.63	1	0	0.871468	0.905057	0.904775	1.07713	1.00168	1.07109	1.0745	1.03926	1.05654	0.893767	1.04997	1.05676	1.17477	0.0042302	0.232373	2.37364		1.18237	0.00041702	0.241681	3.37984		1.00647	0.808534	0.00930838	0.0923015
6075	O75947	ATP5H	ATP synthase subunit d, mitochondrial (ATPase subunit d) (ATP synthase peripheral stalk subunit d)	ATPase d subunit family	hsa:10476;		R-HSA-163210;R-HSA-8949613;	PTHR12700;	395	Cell Survival	Housekeeping	Housekeeping	Energy metabolism	ATP synthase subunit d, mitochondrial OS=Homo sapiens OX=9606 GN=ATP5PD PE=1 SV=3	40	11	161	18.5	5.3	137.81	11	0	0.902344	0.942614	0.931704	1.02003	1.00393	1.02614	1.05894	0.978579	1.04631	0.925554	1.0167	1.02794	1.09847	0.00267172	0.135501	2.57321		1.11062	0.0208928	0.151369	1.68		1.01106	0.685606	0.0158681	0.163925
6516	P56385	ATP5I	ATP synthase subunit e, mitochondrial (ATPase subunit e) (ATP synthase membrane subunit e) [Cleaved into: ATP synthase subunit e, mitochondrial, N-terminally processed]	ATPase e subunit family	hsa:521;		R-HSA-163210;R-HSA-8949613;	PTHR12427;	396	Cell Survival	Housekeeping	Housekeeping	Energy metabolism	ATP synthase subunit e, mitochondrial OS=Homo sapiens OX=9606 GN=ATP5ME PE=1 SV=2	15	2	69	7.9	9.35	50.42	2	0	0.940385	0.949464	0.942425	1.02969	1.01809	1.02088	1.0505	0.958935	1.05922	0.944091	1.02289	1.02288	1.08346	5.95602e-05	0.115649	4.22504		1.08346	0.0706223	0.115642	1.15106		0.999995	0.999879	-7.31158e-06	5.23407e-05
4129	P56134	ATPK	ATP synthase subunit f, mitochondrial (ATP synthase membrane subunit f)	ATPase F chain family	hsa:9551;		R-HSA-163210;R-HSA-8949613;	PTHR13080;	397	Cell Survival	Housekeeping	Housekeeping	Energy metabolism	ATP synthase subunit f, mitochondrial OS=Homo sapiens OX=9606 GN=ATP5MF PE=1 SV=3	5	2	94	10.9	9.67	13.44	2	0	0.931238	0.957848	0.981417	1.01359	1.02938	1.02904	1.05957	0.820135	1.05402	0.956834	1.024	0.977909	1.0702	0.0120493	0.0978818	1.91904		1.02203	0.805756	0.0314312	0.0937964		0.954985	0.591215	-0.0664506	0.228255
5499	P18859	ATP5J	ATP synthase-coupling factor 6, mitochondrial (ATPase subunit F6) (ATP synthase peripheral stalk subunit F6)	Eukaryotic ATPase subunit F6 family	hsa:522;		R-HSA-163210;R-HSA-8949613;	PTHR12441;	398	Cell Survival	Housekeeping	Housekeeping	Energy metabolism	ATP synthase-coupling factor 6, mitochondrial OS=Homo sapiens OX=9606 GN=ATP5PF PE=1 SV=1	16	5	108	12.6	9.52	67.5	5	0	0.93904	0.894269	0.905182	0.924295	0.947221	0.959506	0.973396	1.45184	0.934358	0.91283	0.943674	1.11987	1.03379	0.14336	0.0479418	0.843572		1.22681	0.282628	0.294907	0.548784		1.18671	0.350122	0.246965	0.455781
5551	O75964	ATP5L	ATP synthase subunit g, mitochondrial (ATPase subunit g) (ATP synthase membrane subunit g)	ATPase g subunit family	hsa:10632;		R-HSA-163210;R-HSA-8949613;	PTHR12386;	399	Cell Survival	Housekeeping	Housekeeping	Energy metabolism	ATP synthase subunit g, mitochondrial OS=Homo sapiens OX=9606 GN=ATP5MG PE=1 SV=3	20	5	103	11.4	9.64	69.55	5	0	0.985883	0.963607	0.973212	1.00282	1.01019	1.01696	1.03643	1.07215	0.999296	0.974234	1.00999	1.03596	1.0367	0.00942425	0.0520034	2.02575		1.06336	0.0485267	0.0886296	1.31402		1.02571	0.292196	0.0366262	0.534326
3160	P03928	ATP8	ATP synthase protein 8 (A6L) (F-ATPase subunit 8)	ATPase protein 8 family	hsa:4509;		R-HSA-163210;R-HSA-8949613;	PTHR13722;	400	Cell Survival	Housekeeping	Housekeeping	Energy metabolism	ATP synthase protein 8 OS=Homo sapiens OX=9606 GN=MT-ATP8 PE=1 SV=1	2	1	68	8	9.91	7.4	1	0	0.932885	0.923532	0.911506	1.05849	1.13986	1.04427	1.0736	1.23107	1.10182	0.922641	1.08088	1.1355	1.1715	0.00650413	0.228358	2.18681		1.2307	0.0121018	0.299482	1.91715		1.05053	0.391361	0.0711233	0.407422
6046	P48047	ATPO	ATP synthase subunit O, mitochondrial (ATP synthase peripheral stalk subunit OSCP) (Oligomycin sensitivity conferral protein) (OSCP)	ATPase delta chain family	hsa:539;		R-HSA-163210;R-HSA-8949613;	PTHR11910;	401	Cell Survival	Housekeeping	Housekeeping	Energy metabolism	ATP synthase subunit O, mitochondrial OS=Homo sapiens OX=9606 GN=ATP5PO PE=1 SV=1	47	10	213	23.3	9.96	159.45	10	0	0.966395	0.944309	0.935355	0.989173	0.990322	1.00509	1.01013	1.06018	0.996345	0.948686	0.994861	1.02222	1.04867	0.0119114	0.0685632	1.92404		1.07751	0.0266838	0.107702	1.57375		1.0275	0.24432	0.0391388	0.612041
6374	P25705	ATPA	ATP synthase subunit alpha, mitochondrial (ATP synthase F1 subunit alpha)	ATPase alpha/beta chains family	hsa:498;		R-HSA-1268020;R-HSA-163210;R-HSA-8949613;		402	Cell Survival	Housekeeping	Housekeeping	Energy metabolism	ATP synthase subunit alpha, mitochondrial OS=Homo sapiens OX=9606 GN=ATP5F1A PE=1 SV=1	404	32	553	59.7	9.13	1450.55	32	0	0.956424	0.946097	0.944247	1.00634	1.02329	1.02555	1.04549	1.02045	1.02876	0.948922	1.01839	1.03157	1.07321	0.000627285	0.101933	3.20254		1.08709	0.000566216	0.120478	3.24702		1.01294	0.239265	0.0185448	0.62112
6342	P06576	ATPB	ATP synthase subunit beta, mitochondrial (EC 7.1.2.2) (ATP synthase F1 subunit beta)	ATPase alpha/beta chains family	hsa:506;		R-HSA-1268020;R-HSA-163210;R-HSA-2151201;R-HSA-8949613;		403	Cell Survival	Housekeeping	Housekeeping	Energy metabolism	ATP synthase subunit beta, mitochondrial OS=Homo sapiens OX=9606 GN=ATP5F1B PE=1 SV=3	228	26	529	56.5	5.4	968.1	26	0	0.938395	0.946696	0.951208	1.0053	1.00442	1.01352	1.03435	1.02765	1.02649	0.945433	1.00774	1.0295	1.06591	0.000193527	0.0920832	3.71326		1.08891	4.75206e-05	0.122891	4.32312		1.02158	0.00458496	0.0308075	2.33866
5933	P36542	ATPG	ATP synthase subunit gamma, mitochondrial (ATP synthase F1 subunit gamma) (F-ATPase gamma subunit)	ATPase gamma chain family	hsa:509;		R-HSA-163210;R-HSA-8949613;	PTHR11693;	404	Cell Survival	Housekeeping	Housekeeping	Energy metabolism	ATP synthase subunit gamma, mitochondrial OS=Homo sapiens OX=9606 GN=ATP5F1C PE=1 SV=1	55	13	298	33	9.22	150.9	13	0	0.967886	0.980269	0.950832	1.02808	1.02277	1.0255	1.06421	0.983714	1.05681	0.966329	1.02545	1.03491	1.06118	0.00241808	0.0856665	2.61653		1.07097	0.064409	0.098921	1.19105		1.00923	0.731663	0.0132545	0.135689
5410	P30049	ATPD	ATP synthase subunit delta, mitochondrial (ATP synthase F1 subunit delta) (F-ATPase delta subunit)	ATPase epsilon chain family	hsa:513;		R-HSA-163210;R-HSA-8949613;	PTHR13822;	405	Cell Survival	Housekeeping	Housekeeping	Energy metabolism	ATP synthase subunit delta, mitochondrial OS=Homo sapiens OX=9606 GN=ATP5F1D PE=1 SV=2	20	3	168	17.5	5.49	64.6	3	0	0.964436	0.987764	0.991575	1.04108	1.03215	1.00347	1.02942	0.926255	1.05704	0.981258	1.02557	1.00424	1.04516	0.035247	0.0637176	1.45288		1.02342	0.602414	0.0333983	0.220105		0.979204	0.633466	-0.0303192	0.198276
4587	P56381	ATP5E	ATP synthase subunit epsilon, mitochondrial (ATPase subunit epsilon) (ATP synthase F1 subunit epsilon)	Eukaryotic ATPase epsilon family	hsa:514;		R-HSA-163210;R-HSA-8949613;	PTHR12448;	406	Cell Survival	Housekeeping	Housekeeping	Energy metabolism	ATP synthase subunit epsilon, mitochondrial OS=Homo sapiens OX=9606 GN=ATP5F1E PE=1 SV=2	5	3	51	5.8	9.92	12.18	3	0	0.959407	0.943914	0.934794	1.01086	1.02243	1.05431	1.04811	1.06141	1.02672	0.946038	1.0292	1.04541	1.08791	0.00498718	0.121555	2.30214		1.10504	0.00131419	0.144102	2.88134		1.01575	0.380425	0.0225467	0.41973
5407	Q9UII2	ATIF1	ATPase inhibitor, mitochondrial (ATP synthase F1 subunit epsilon) (Inhibitor of F(1)F(o)-ATPase) (IF(1)) (IF1)	ATPase inhibitor family	hsa:93974;				407	Cell Survival	Housekeeping	Housekeeping		ATPase inhibitor, mitochondrial OS=Homo sapiens OX=9606 GN=ATP5IF1 PE=1 SV=1	20	5	106	12.2	9.35	53.68	5	0	0.922162	0.905659	0.889959	1.02695	1.03482	1.06144	1.10274	1.10221	1.08063	0.905926	1.04107	1.09519	1.14917	0.000640015	0.200597	3.19381		1.20892	8.86551e-05	0.273721	4.0523		1.05199	0.0131216	0.073124	1.88201
3956	Q99766	ATP5S	ATP synthase subunit s, mitochondrial (ATP synthase-coupling factor B) (FB) (Distal membrane arm assembly complex 2-like protein) (Mitochondrial ATP synthase regulatory component factor B)	ATP synthase subunit s family	hsa:27109;		R-HSA-163210;R-HSA-8949613;	PTHR13382:SF10;	408	Cell Survival	Housekeeping	Housekeeping		ATP synthase subunit s, mitochondrial OS=Homo sapiens OX=9606 GN=DMAC2L PE=1 SV=3	4	4	215	24.9	7.56	13.03	4	0	0.895207	0.885869	0.902714	1.05481	1.0345	1.03703	1.08542	1.04694	1.09076	0.894597	1.04211	1.07437	1.1649	5.17901e-05	0.220205	4.28575		1.20096	0.00025253	0.264183	3.59769		1.03095	0.101279	0.0439784	0.994482
3324	Q5TC12	ATPF1	ATP synthase mitochondrial F1 complex assembly factor 1 (ATP11 homolog)	ATP11 family	hsa:64756;			PTHR13126;	409	Cell Survival	Housekeeping	Housekeeping		ATP synthase mitochondrial F1 complex assembly factor 1 OS=Homo sapiens OX=9606 GN=ATPAF1 PE=1 SV=1	3	3	328	36.4	7.96	11.35	3	0	0.98367	0.943938	0.965248	1.01789	1.01392	1.02931	1.05237	1.02602	0.991641	0.964285	1.02037	1.02334	1.05817	0.0105509	0.0815653	1.97671		1.06124	0.048192	0.0857571	1.31703		1.00291	0.878171	0.00419182	0.0564208
2566	Q8N5M1	ATPF2	ATP synthase mitochondrial F1 complex assembly factor 2 (ATP12 homolog)	ATP12 family	hsa:91647;			PTHR21013;	410	Cell Survival	Housekeeping	Housekeeping		ATP synthase mitochondrial F1 complex assembly factor 2 OS=Homo sapiens OX=9606 GN=ATPAF2 PE=1 SV=1	3	3	289	32.8	7.09	12.15	3	0	0.857984	0.871676	0.87834	0.97346	1.04534	0.980638	1.07459	1.03878	1.005	0.869333	0.999813	1.03946	1.15009	0.00525295	0.201749	2.2796		1.19569	0.00125416	0.257849	2.90165		1.03965	0.262617	0.0560999	0.580677
4531	Q9BUB7	TMM70	Transmembrane protein 70, mitochondrial	TMEM70 family	hsa:54968;			PTHR13281;	411	Cell Survival	Housekeeping	Housekeeping		Transmembrane protein 70, mitochondrial OS=Homo sapiens OX=9606 GN=TMEM70 PE=1 SV=2	6	3	260	29	8.91	23.81	3	0	1.01765	1.03002	1.02614	1.03582	1.04329	1.01903	1.07343	0.92535	1.01365	1.02461	1.03271	1.00415	1.00791	0.370783	0.0113719	0.430881		0.980032	0.660231	-0.0290998	0.180304		0.972337	0.548139	-0.0404717	0.261109
6482	P56378	ATP68	ATP synthase subunit ATP5MPL, mitochondrial (6.8 kDa mitochondrial proteolipid protein) (MLQ) (ATP synthase membrane subunit 6.8PL)	Small mitochondrial proteolipid family	hsa:9556;			PTHR15233;	412	Cell Survival	Housekeeping	Housekeeping		ATP synthase subunit ATP5MPL, mitochondrial OS=Homo sapiens OX=9606 GN=ATP5MPL PE=1 SV=1	6	1	58	6.7	10.08	16.83	1	0	1.10364	1.12232	1.11531	0.989242	0.975181	0.962622	0.991186	0.867601	0.976119	1.11376	0.975681	0.944969	0.876028	0.000126191	-0.190951	3.89897		0.848452	0.0127048	-0.237095	1.89603		0.968522	0.482124	-0.0461435	0.316842
6464	Q96IX5	ATPMD	ATP synthase membrane subunit DAPIT, mitochondrial (Diabetes-associated protein in insulin-sensitive tissues) (HCV F-transactivated protein 2) (Up-regulated during skeletal muscle growth protein 5)		hsa:84833;			PTHR34038;	413	Cell Survival	Housekeeping	Housekeeping		ATP synthase membrane subunit DAPIT, mitochondrial OS=Homo sapiens OX=9606 GN=ATP5MD PE=1 SV=1	5	2	58	6.5	9.76	22.67	2	0	0.957526	0.971529	0.981895	0.975563	0.994463	0.967372	1.02104	0.925474	1.00533	0.970317	0.979133	0.98395	1.00909	0.455741	0.0130487	0.341282		1.01405	0.677212	0.02013	0.169276		1.00492	0.882736	0.00708126	0.054169
4001	Q15904	VAS1	V-type proton ATPase subunit S1 (V-ATPase subunit S1) (Protein XAP-3) (V-ATPase Ac45 subunit) (V-ATPase S1 accessory protein) (Vacuolar proton pump subunit S1)	Vacuolar ATPase subunit S1 family	hsa:537;		R-HSA-77387;R-HSA-917977;R-HSA-983712;	PTHR12471;	414	Cell Survival	Housekeeping	Housekeeping	Phagosome	V-type proton ATPase subunit S1 OS=Homo sapiens OX=9606 GN=ATP6AP1 PE=1 SV=2	5	4	470	52	6.14	23.02	4	0	1.02724	0.988309	0.967117	1.00904	0.963652	1.00371	0.987447	1.01679	1.00625	0.994223	0.992134	1.00349	0.997898	0.931081	-0.00303503	0.0310124		1.00933	0.660632	0.0133915	0.180041		1.01145	0.533598	0.0164265	0.272786
5602	P38606	VATA	V-type proton ATPase catalytic subunit A (V-ATPase subunit A) (EC 7.1.2.2) (V-ATPase 69 kDa subunit) (Vacuolar ATPase isoform VA68) (Vacuolar proton pump subunit alpha)	ATPase alpha/beta chains family	hsa:523;		R-HSA-1222556;R-HSA-77387;R-HSA-917977;R-HSA-9639288;R-HSA-983712;	PTHR43607;	415	Cell Survival	Housekeeping	Housekeeping	Phagosome	V-type proton ATPase catalytic subunit A OS=Homo sapiens OX=9606 GN=ATP6V1A PE=1 SV=2	22	17	617	68.3	5.52	87.89	17	0	0.986487	0.975386	0.968351	1.02316	1.01371	1.02549	0.997692	1.03915	0.990582	0.976741	1.02079	1.00914	1.04509	0.00232251	0.0636337	2.63404		1.03317	0.113476	0.0470813	0.945096		0.988592	0.496022	-0.0165525	0.304499
5817	P21281	VATB2	V-type proton ATPase subunit B, brain isoform (V-ATPase subunit B 2) (Endomembrane proton pump 58 kDa subunit) (HO57) (Vacuolar proton pump subunit B 2)	ATPase alpha/beta chains family	hsa:526;		R-HSA-1222556;R-HSA-77387;R-HSA-917977;R-HSA-9639288;R-HSA-983712;	PTHR43389;	416	Cell Survival	Housekeeping	Housekeeping	Phagosome	V-type proton ATPase subunit B, brain isoform OS=Homo sapiens OX=9606 GN=ATP6V1B2 PE=1 SV=3	33	17	511	56.5	5.81	136.67	17	0	0.976154	1.0044	0.996129	1.0275	1.01421	1.02544	1.01292	0.965418	1.01371	0.992227	1.02238	0.997349	1.03039	0.0320892	0.0431884	1.49364		1.00516	0.790501	0.00742795	0.102098		0.975517	0.203697	-0.0357605	0.691015
5554	P21283	VATC1	V-type proton ATPase subunit C 1 (V-ATPase subunit C 1) (Vacuolar proton pump subunit C 1)	V-ATPase C subunit family	hsa:528;		R-HSA-1222556;R-HSA-77387;R-HSA-917977;R-HSA-9639288;R-HSA-983712;	PTHR10137;	418	Cell Survival	Housekeeping	Housekeeping	Phagosome	V-type proton ATPase subunit C 1 OS=Homo sapiens OX=9606 GN=ATP6V1C1 PE=1 SV=4	20	13	382	43.9	7.46	68.46	13	0	1.05426	1.07649	1.07576	1.00741	1.00723	0.993215	0.951429	0.86381	0.962002	1.06884	1.00262	0.925747	0.938045	0.00158273	-0.0922703	2.80059		0.866125	0.0110154	-0.207352	1.958		0.92333	0.0710129	-0.115082	1.14866
4018	Q9Y5K8	VATD	V-type proton ATPase subunit D (V-ATPase subunit D) (V-ATPase 28 kDa accessory protein) (Vacuolar proton pump subunit D)	V-ATPase D subunit family	hsa:51382;		R-HSA-1222556;R-HSA-6798695;R-HSA-77387;R-HSA-917977;R-HSA-9639288;R-HSA-983712;	PTHR11671;	420	Cell Survival	Housekeeping	Housekeeping	Phagosome	V-type proton ATPase subunit D OS=Homo sapiens OX=9606 GN=ATP6V1D PE=1 SV=1	5	4	247	28.2	9.36	18.98	4	0	0.89568	0.926807	0.968113	0.984505	1.01893	0.991106	1.02501	1.15979	1.01662	0.9302	0.998182	1.06714	1.07308	0.0443357	0.101762	1.35325		1.14722	0.0546723	0.198136	1.26223		1.06908	0.220792	0.0963736	0.656016
4376	P36543	VATE1	V-type proton ATPase subunit E 1 (V-ATPase subunit E 1) (V-ATPase 31 kDa subunit) (p31) (Vacuolar proton pump subunit E 1)	V-ATPase E subunit family	hsa:529;		R-HSA-1222556;R-HSA-77387;R-HSA-917977;R-HSA-9639288;R-HSA-983712;		421	Cell Survival	Housekeeping	Housekeeping	Phagosome	V-type proton ATPase subunit E 1 OS=Homo sapiens OX=9606 GN=ATP6V1E1 PE=1 SV=1	7	5	226	26.1	8	26.74	5	0	1.02674	1.01189	1.00383	1.01266	1.00221	1.01092	1.01327	0.972531	1.02727	1.01415	1.0086	1.00436	0.994522	0.497149	-0.00792552	0.303514		0.990343	0.610236	-0.0140002	0.214502		0.995798	0.812555	-0.00607468	0.0901474
3544	Q16864	VATF	V-type proton ATPase subunit F (V-ATPase subunit F) (V-ATPase 14 kDa subunit) (Vacuolar proton pump subunit F)	V-ATPase F subunit family	hsa:9296;		R-HSA-1222556;R-HSA-77387;R-HSA-917977;R-HSA-9639288;R-HSA-983712;		423	Cell Survival	Housekeeping	Housekeeping	Phagosome	V-type proton ATPase subunit F OS=Homo sapiens OX=9606 GN=ATP6V1F PE=1 SV=2	4	4	119	13.4	5.52	17.12	4	0	0.991987	1.01198	0.988053	1.01113	0.996208	0.977704	0.970016	0.908302	0.993524	0.997341	0.995013	0.957281	0.997666	0.857757	-0.00337066	0.0666357		0.959833	0.204734	-0.0591442	0.68881		0.962078	0.237507	-0.0557736	0.624324
4609	O75348	VATG1	V-type proton ATPase subunit G 1 (V-ATPase subunit G 1) (V-ATPase 13 kDa subunit 1) (Vacuolar proton pump subunit G 1) (Vacuolar proton pump subunit M16)	V-ATPase G subunit family	hsa:9550;		R-HSA-1222556;R-HSA-77387;R-HSA-917977;R-HSA-9639288;R-HSA-983712;	PTHR12713;	424	Cell Survival	Housekeeping	Housekeeping	Phagosome	V-type proton ATPase subunit G 1 OS=Homo sapiens OX=9606 GN=ATP6V1G1 PE=1 SV=3	4	3	118	13.7	8.79	11.89	3	0	1.09578	1.07824	1.05422	0.979615	0.975224	1.00789	0.955541	0.945064	0.952419	1.07608	0.987576	0.951008	0.917755	0.00499692	-0.123819	2.3013		0.883772	0.000550562	-0.178255	3.25919		0.962971	0.0268107	-0.0544353	1.57169
4844	Q9UI12	VATH	V-type proton ATPase subunit H (V-ATPase subunit H) (Nef-binding protein 1) (NBP1) (Protein VMA13 homolog) (V-ATPase 50/57 kDa subunits) (Vacuolar proton pump subunit H) (Vacuolar proton pump subunit SFD)	V-ATPase H subunit family	hsa:51606;		R-HSA-1222556;R-HSA-167590;R-HSA-182218;R-HSA-77387;R-HSA-917977;R-HSA-9636467;R-HSA-9639288;R-HSA-983712;	PTHR10698;	427	Cell Survival	Housekeeping	Housekeeping	Phagosome	V-type proton ATPase subunit H OS=Homo sapiens OX=9606 GN=ATP6V1H PE=1 SV=1	11	10	483	55.8	6.48	46.06	10	0	1.01	1.05941	1.07952	1.0261	1.00273	1.00186	1.01773	0.929903	1.0382	1.04964	1.01023	0.995278	0.962452	0.149469	-0.0552136	0.825449		0.948206	0.236916	-0.0767276	0.625406		0.985198	0.684118	-0.021514	0.164869
4058	Q93050	VPP1	V-type proton ATPase 116 kDa subunit a isoform 1 (V-ATPase 116 kDa isoform a1) (Clathrin-coated vesicle/synaptic vesicle proton pump 116 kDa subunit) (Vacuolar adenosine triphosphatase subunit Ac116) (Vacuolar proton pump subunit 1) (Vacuolar proton translocating ATPase 116 kDa subunit a isoform 1)	V-ATPase 116 kDa subunit family	hsa:535;		R-HSA-1222556;R-HSA-6798695;R-HSA-77387;R-HSA-917977;R-HSA-983712;	PTHR11629;	428	Cell Survival	Housekeeping	Housekeeping	Phagosome	V-type proton ATPase 116 kDa subunit a isoform 1 OS=Homo sapiens OX=9606 GN=ATP6V0A1 PE=1 SV=3	5	4	837	96.4	6.43	15.62	4	0	0.931935	0.962075	0.967679	1.05173	1.05623	1.05553	1.06326	1.02658	1.05531	0.953896	1.0545	1.04838	1.10546	0.000846588	0.144649	3.07233		1.09905	0.00386273	0.13626	2.41311		0.994202	0.614987	-0.00838951	0.211134
4253	Q9Y487	VPP2	V-type proton ATPase 116 kDa subunit a isoform 2 (V-ATPase 116 kDa isoform a2) (Lysosomal H(+)-transporting ATPase V0 subunit a2) (TJ6) (Vacuolar proton translocating ATPase 116 kDa subunit a isoform 2)	V-ATPase 116 kDa subunit family	hsa:23545;		R-HSA-1222556;R-HSA-77387;R-HSA-917977;R-HSA-983712;	PTHR11629;	429	Cell Survival	Housekeeping	Housekeeping	Phagosome	V-type proton ATPase 116 kDa subunit a isoform 2 OS=Homo sapiens OX=9606 GN=ATP6V0A2 PE=1 SV=2	6	5	856	98	6.61	25.24	5	0	1.02535	0.972397	1.01791	1.00905	1.00713	0.996159	0.994142	1.01399	1.03673	1.00522	1.00411	1.01495	0.998898	0.951265	-0.00159056	0.0216985		1.00968	0.661522	0.0139028	0.179456		1.0108	0.449302	0.0154933	0.347462
3411	P27449	VATL	V-type proton ATPase 16 kDa proteolipid subunit (V-ATPase 16 kDa proteolipid subunit) (Vacuolar proton pump 16 kDa proteolipid subunit)	V-ATPase proteolipid subunit family	hsa:527;		R-HSA-1222556;R-HSA-6798695;R-HSA-77387;R-HSA-917977;R-HSA-9639288;R-HSA-983712;		433	Cell Survival	Housekeeping	Housekeeping	Phagosome	V-type proton ATPase 16 kDa proteolipid subunit OS=Homo sapiens OX=9606 GN=ATP6V0C PE=1 SV=1	1	1	155	15.7	8.44	4.37	1	0	0.832226	0.815822	0.853672	0.941496	0.872811	1.12708	0.985269	1.24186	0.932228	0.833906	0.980462	1.05312	1.17575	0.128739	0.233576	0.890289		1.26288	0.0849759	0.336714	1.0707		1.07411	0.583814	0.103138	0.233726
5498	P61421	VA0D1	V-type proton ATPase subunit d 1 (V-ATPase subunit d 1) (32 kDa accessory protein) (V-ATPase 40 kDa accessory protein) (V-ATPase AC39 subunit) (p39) (Vacuolar proton pump subunit d 1)	V-ATPase V0D/AC39 subunit family	hsa:9114;		R-HSA-1222556;R-HSA-381038;R-HSA-77387;R-HSA-917977;R-HSA-9639288;R-HSA-983712;	PTHR11028;	434	Cell Survival	Housekeeping	Housekeeping	Phagosome	V-type proton ATPase subunit d 1 OS=Homo sapiens OX=9606 GN=ATP6V0D1 PE=1 SV=1	16	11	351	40.3	5	56.92	11	0	1.02808	1.03487	1.01749	1.03015	1.02154	1.02969	1.02037	0.960604	0.990768	1.02681	1.02713	0.990579	1.00031	0.95913	0.000442657	0.0181225		0.964715	0.114102	-0.0518258	0.942706		0.964419	0.104705	-0.0522685	0.980031
6237	P05023	AT1A1	Sodium/potassium-transporting ATPase subunit alpha-1 (Na(+)/K(+) ATPase alpha-1 subunit) (EC 7.2.2.13) (Sodium pump subunit alpha-1)	Cation transport ATPase (P-type) (TC 3.A.3) family, Type IIC subfamily	hsa:476;		R-HSA-5578775;R-HSA-936837;		438	Cell Survival	Housekeeping	Housekeeping	Digestive_metabolism	Sodium/potassium-transporting ATPase subunit alpha-1 OS=Homo sapiens OX=9606 GN=ATP1A1 PE=1 SV=1	95	22	1023	112.8	5.49	362.98	35	17	0.986302	1.02375	1.02996	0.986641	0.986718	0.980871	1.00073	1.00021	0.981645	1.01334	0.984743	0.994195	0.971781	0.106488	-0.0412968	0.972697		0.981108	0.27126	-0.0275155	0.566614		1.0096	0.223571	0.0137814	0.650585
5790	P13637	AT1A3	Sodium/potassium-transporting ATPase subunit alpha-3 (Na(+)/K(+) ATPase alpha-3 subunit) (EC 7.2.2.13) (Na(+)/K(+) ATPase alpha(III) subunit) (Sodium pump subunit alpha-3)	Cation transport ATPase (P-type) (TC 3.A.3) family, Type IIC subfamily	hsa:478;		R-HSA-5578775;R-HSA-936837;		441	Cell Survival	Housekeeping	Housekeeping	Digestive_metabolism	Sodium/potassium-transporting ATPase subunit alpha-3 OS=Homo sapiens OX=9606 GN=ATP1A3 PE=1 SV=3	72	18	1013	111.7	5.38	285.81	31	0	1.03156	1.04646	1.04946	0.96413	0.983922	0.948469	0.98592	0.999199	0.970338	1.0425	0.965507	0.985152	0.92615	0.00272244	-0.110683	2.56504		0.944994	0.00459715	-0.0816225	2.33751		1.02035	0.211469	0.0290604	0.674754
6085	P54709	AT1B3	Sodium/potassium-transporting ATPase subunit beta-3 (Sodium/potassium-dependent ATPase subunit beta-3) (ATPB-3) (CD antigen CD298)	X(+)/potassium ATPases subunit beta family	hsa:483;		R-HSA-210991;R-HSA-5578775;R-HSA-936837;	PTHR11523;	443	Cell Survival	Housekeeping	Housekeeping	Digestive_metabolism	Sodium/potassium-transporting ATPase subunit beta-3 OS=Homo sapiens OX=9606 GN=ATP1B3 PE=1 SV=1	42	11	279	31.5	8.35	149.03	11	0	1.02147	1.05087	1.03403	0.989618	0.995301	0.972118	0.993504	0.927273	0.975341	1.03546	0.985679	0.965373	0.951927	0.0106488	-0.0710771	1.9727		0.932316	0.0311601	-0.101109	1.5064		0.979399	0.387366	-0.0300318	0.411879
4188	P20248	CCNA2	Cyclin-A2 (Cyclin-A) (Cyclin A)	Cyclin family, Cyclin AB subfamily	hsa:890;		R-HSA-1362300;R-HSA-1538133;R-HSA-170145;R-HSA-174184;R-HSA-176408;R-HSA-187577;R-HSA-2559582;R-HSA-2559586;R-HSA-5689880;R-HSA-5693607;R-HSA-6804116;R-HSA-6804756;R-HSA-6804757;R-HSA-68911;R-HSA-68949;R-HSA-69017;R-HSA-69273;R-HSA-69563;R-HSA-69656;	PTHR10177;	446	Cell Survival	Cell Cycle	Cell cycle	p53 pathway feedback loops 2	Cyclin-A2 OS=Homo sapiens OX=9606 GN=CCNA2 PE=1 SV=2	7	6	432	48.5	6.54	25.85	6	0	1.1971	1.19884	1.20347	0.895264	0.902477	0.876233	0.814395	0.844297	0.842736	1.19981	0.891325	0.833809	0.74289	2.77731e-06	-0.428779	5.55638	2	0.694953	3.19858e-06	-0.525013	5.49504	2	0.935472	0.0099611	-0.0962335	2.00169
4616	P14635	CCNB1	G2/mitotic-specific cyclin-B1	Cyclin family, Cyclin AB subfamily	hsa:891;		R-HSA-113507;R-HSA-156711;R-HSA-162658;R-HSA-174048;R-HSA-176408;R-HSA-176412;R-HSA-176417;R-HSA-2299718;R-HSA-2465910;R-HSA-2500257;R-HSA-2514853;R-HSA-2565942;R-HSA-2980767;R-HSA-3301854;R-HSA-4419969;R-HSA-6804114;R-HSA-68875;R-HSA-69273;R-HSA-69478;R-HSA-75035;R-HSA-8852276;R-HSA-8878166;	PTHR10177;	447	Cell Survival	Cell Cycle	Cell cycle	p53	G2/mitotic-specific cyclin-B1 OS=Homo sapiens OX=9606 GN=CCNB1 PE=1 SV=1	9	6	433	48.3	7.47	27.62	7	1	1.15662	1.19533	1.20685	0.929622	0.935263	0.891938	0.879679	0.912567	0.864248	1.18627	0.918941	0.885498	0.77465	0.000195427	-0.368384	3.70902	2	0.746458	0.00013369	-0.421867	3.8739	2	0.963607	0.164762	-0.0534828	0.783142
4171	O95067	CCNB2	G2/mitotic-specific cyclin-B2	Cyclin family, Cyclin AB subfamily	hsa:9133;		R-HSA-156711;R-HSA-162658;R-HSA-2500257;R-HSA-2514853;R-HSA-2565942;R-HSA-2980767;R-HSA-3301854;R-HSA-69273;R-HSA-69478;R-HSA-8852276;	PTHR10177;	448	Cell Survival	Cell Cycle	Cell cycle	p53	G2/mitotic-specific cyclin-B2 OS=Homo sapiens OX=9606 GN=CCNB2 PE=1 SV=1	8	3	398	45.3	8.9	26.28	4	0	1.05803	1.1941	1.17722	0.978469	0.996146	0.950514	0.911793	0.797791	0.919301	1.14312	0.975043	0.876295	0.852968	0.019966	-0.229436	1.69971		0.766584	0.0101053	-0.383485	1.99545	2	0.898725	0.0760122	-0.154049	1.11912
2698	P24863	CCNC	Cyclin-C (SRB11 homolog) (hSRB11)	Cyclin family, Cyclin C subfamily	hsa:892;		R-HSA-1989781;R-HSA-2122947;R-HSA-212436;R-HSA-2173796;R-HSA-2644606;R-HSA-2894862;R-HSA-381340;	PTHR10026:SF7;	450	Cell Survival	Cell Cycle	Cell cycle		Cyclin-C OS=Homo sapiens OX=9606 GN=CCNC PE=1 SV=2	1	1	283	33.2	7.33	2.14	1	0	1.12624	1.01141	1.09858	1.03056	1.06788	1.01263	1.02968	1.12898	1.05015	1.07874	1.03702	1.0696	0.961327	0.336584	-0.0569012	0.472906		0.991526	0.852087	-0.0122776	0.0695159		1.03141	0.396856	0.0446236	0.401367
4622	P51946	CCNH	Cyclin-H (MO15-associated protein) (p34) (p37)	Cyclin family, Cyclin C subfamily	hsa:902;		R-HSA-112382;R-HSA-113418;R-HSA-167152;R-HSA-167158;R-HSA-167160;R-HSA-167161;R-HSA-167162;R-HSA-167172;R-HSA-167200;R-HSA-167246;R-HSA-427413;R-HSA-5696395;R-HSA-674695;R-HSA-6781823;R-HSA-6781827;R-HSA-6782135;R-HSA-6782210;R-HSA-6796648;R-HSA-69202;R-HSA-69231;R-HSA-69273;R-HSA-69656;R-HSA-72086;R-HSA-73762;R-HSA-73772;R-HSA-73776;R-HSA-73779;R-HSA-73863;R-HSA-75953;R-HSA-75955;R-HSA-76042;R-H…		457	Cell Survival	Cell Cycle	Cell cycle	DNA replication and Repair	Cyclin-H OS=Homo sapiens OX=9606 GN=CCNH PE=1 SV=1	7	7	323	37.6	7.15	20.97	7	0	1.17975	1.25172	1.1882	0.9482	0.929147	0.911135	0.883558	0.845187	0.880895	1.20656	0.929494	0.86988	0.770369	0.000383301	-0.376379	3.41646	2	0.720961	0.000200921	-0.472007	3.69698	2	0.935864	0.0218759	-0.0956286	1.66003
1192	O75909	CCNK	Cyclin-K	Cyclin family, Cyclin C subfamily	hsa:8812;		R-HSA-112382;R-HSA-167152;R-HSA-167287;R-HSA-167290;R-HSA-2173796;R-HSA-674695;R-HSA-6796648;R-HSA-6807505;R-HSA-75955;		461	Cell Survival	Cell Cycle	Cell cycle		Cyclin-K OS=Homo sapiens OX=9606 GN=CCNK PE=1 SV=2	11	10	580	64.2	8.41	38.57	10	0	0.999603	0.975609	0.986648	1.03974	1.03502	1.01745	1.03486	0.987778	1.03969	0.987287	1.03074	1.02078	1.04401	0.0109939	0.0621356	1.95885		1.03392	0.135514	0.0481268	0.868017		0.990337	0.607449	-0.0140088	0.21649
744	Q9UK58	CCNL1	Cyclin-L1 (Cyclin-L)	Cyclin family, Cyclin L subfamily	hsa:57018;			PTHR10026:SF64;	462	Cell Survival	Cell Cycle	Cell cycle		Cyclin-L1 OS=Homo sapiens OX=9606 GN=CCNL1 PE=1 SV=1	5	5	526	59.6	10.7	17.09	5	0	1.02523	1.02274	0.97922	0.961166	0.960101	0.99769	0.967217	1.01662	0.948005	1.00906	0.972986	0.977282	0.964246	0.136249	-0.0525272	0.865667		0.968503	0.277653	-0.0461715	0.556498		1.00442	0.865994	0.0063557	0.0624853
2800	Q96S94	CCNL2	Cyclin-L2 (Paneth cell-enhanced expression protein)	Cyclin family, Cyclin L subfamily	hsa:81669;				463	Cell Survival	Cell Cycle	Cell cycle		Cyclin-L2 OS=Homo sapiens OX=9606 GN=CCNL2 PE=1 SV=1	2	2	520	58.1	10.26	5.44	2	0	0.893914	0.943778	0.922912	0.914314	0.993004	0.931326	1.04652	0.933386	1.02939	0.920201	0.946215	1.0031	1.02827	0.404486	0.040218	0.393097		1.09008	0.0949406	0.124439	1.02255		1.06012	0.252277	0.0842211	0.598123
5384	O60563	CCNT1	Cyclin-T1 (CycT1) (Cyclin-T)	Cyclin family, Cyclin C subfamily	hsa:904;		R-HSA-112382;R-HSA-167152;R-HSA-167200;R-HSA-167238;R-HSA-167243;R-HSA-167246;R-HSA-167287;R-HSA-167290;R-HSA-176034;R-HSA-2173796;R-HSA-674695;R-HSA-6796648;R-HSA-6807505;R-HSA-75955;R-HSA-9018519;	PTHR10026:SF42;	464	Cell Survival	Cell Cycle	Cell cycle		Cyclin-T1 OS=Homo sapiens OX=9606 GN=CCNT1 PE=1 SV=1	15	12	726	80.6	8.78	57.72	13	0	1.03684	1.03181	1.02633	0.986187	0.965161	0.971365	0.955562	1.03542	0.967313	1.03166	0.974238	0.986098	0.94434	0.00116245	-0.0826215	2.93463		0.955836	0.143392	-0.0651649	0.843476		1.01217	0.667985	0.0174567	0.175233
109	O60583	CCNT2	Cyclin-T2 (CycT2)	Cyclin family, Cyclin C subfamily	hsa:905;		R-HSA-112382;R-HSA-167152;R-HSA-167287;R-HSA-167290;R-HSA-2173796;R-HSA-674695;R-HSA-6796648;R-HSA-6807505;R-HSA-75955;	PTHR10026:SF43;	465	Cell Survival	Cell Cycle	Cell cycle		Cyclin-T2 OS=Homo sapiens OX=9606 GN=CCNT2 PE=1 SV=2	3	1	730	81	8.92	7.75	2	0	1.07422	1.06744	0.849573	1.09756	1.03447	1.02696	1.10631	1.18076	0.975501	0.997078	1.053	1.08752	1.05608	0.508447	0.0787221	0.293754		1.09071	0.395399	0.125266	0.402965		1.03279	0.618376	0.046544	0.208748
2813	Q8ND76	CCNY	Cyclin-Y (Cyc-Y) (Cyclin box protein 1) (Cyclin fold protein 1) (cyclin-X)	Cyclin family, Cyclin Y subfamily	hsa:219771;				466	Cell Survival	Cell Cycle	Cell cycle		Cyclin-Y OS=Homo sapiens OX=9606 GN=CCNY PE=1 SV=2	1	1	341	39.3	7.2	0	1	0	0.96345	0.874457	0.889104	0.998393	0.944464	0.920112	0.940194	0.970432	0.921009	0.909004	0.954323	0.943878	1.04986	0.276217	0.0701906	0.55875		1.03837	0.324621	0.0543144	0.488624		0.989056	0.720897	-0.0158763	0.142127
1939	P06493	CDK1	Cyclin-dependent kinase 1 (CDK1) (EC 2.7.11.22) (EC 2.7.11.23) (Cell division control protein 2 homolog) (Cell division protein kinase 1) (p34 protein kinase)	Protein kinase superfamily, CMGC Ser/Thr protein kinase family, CDC2/CDKX subfamily	hsa:983;		R-HSA-110056;R-HSA-113507;R-HSA-1362300;R-HSA-162658;R-HSA-170145;R-HSA-174048;R-HSA-174184;R-HSA-176408;R-HSA-176412;R-HSA-176417;R-HSA-2299718;R-HSA-2465910;R-HSA-2500257;R-HSA-2514853;R-HSA-2565942;R-HSA-2980767;R-HSA-3301854;R-HSA-380259;R-HSA-380270;R-HSA-380284;R-HSA-380320;R-HSA-4419969;R-HSA-5620912;R-HSA-5687128;R-HSA-5689896;R-HSA-6804114;R-HSA-6804757;R-HSA-68875;R-HSA-69205;R-HSA-6927…		469	Cell Survival	Cell Cycle	Cell cycle	p53	Cyclin-dependent kinase 1 OS=Homo sapiens OX=9606 GN=CDK1 PE=1 SV=3	66	16	297	34.1	8.4	243.82	18	3	1.11874	1.13925	1.12351	0.964185	0.953864	0.961881	0.876309	0.882102	0.862312	1.12717	0.959977	0.873574	0.851673	1.76157e-05	-0.231629	4.7541		0.775018	7.65048e-06	-0.367698	5.11631	2	0.909995	0.000203056	-0.136069	3.69238
977	P24941	CDK2	Cyclin-dependent kinase 2 (EC 2.7.11.22) (Cell division protein kinase 2) (p33 protein kinase)	Protein kinase superfamily, CMGC Ser/Thr protein kinase family, CDC2/CDKX subfamily	hsa:1017;		R-HSA-1538133;R-HSA-176187;R-HSA-176408;R-HSA-187577;R-HSA-2559582;R-HSA-2559586;R-HSA-5693607;R-HSA-6804116;R-HSA-6804756;R-HSA-6804757;R-HSA-68911;R-HSA-68949;R-HSA-68962;R-HSA-69017;R-HSA-69200;R-HSA-69202;R-HSA-69273;R-HSA-69563;R-HSA-69656;R-HSA-8849470;R-HSA-912446;R-HSA-9616222;R-HSA-983231;		470	Cell Survival	Cell Cycle	Cell cycle	p53	Cyclin-dependent kinase 2 OS=Homo sapiens OX=9606 GN=CDK2 PE=1 SV=2	20	6	298	33.9	8.68	69.62	8	0	1.19239	1.18654	1.18407	0.932888	0.933713	0.930348	0.858933	0.895935	0.851769	1.18767	0.932316	0.868879	0.784999	7.15574e-08	-0.349238	7.14535	2	0.731585	2.14546e-05	-0.450902	4.66848	2	0.931957	0.00986059	-0.101664	2.0061
4120	P11802	CDK4	Cyclin-dependent kinase 4 (EC 2.7.11.22) (Cell division protein kinase 4) (PSK-J3)	Protein kinase superfamily, CMGC Ser/Thr protein kinase family, CDC2/CDKX subfamily	hsa:1019;		R-HSA-187577;R-HSA-2559580;R-HSA-2559582;R-HSA-2559585;R-HSA-3214858;R-HSA-381340;R-HSA-69231;R-HSA-75815;R-HSA-8849470;R-HSA-8878166;R-HSA-912446;R-HSA-9616222;R-HSA-9630791;R-HSA-9630794;R-HSA-9632697;R-HSA-9632700;		472	Cell Survival	Cell Cycle	Cell cycle	p53	Cyclin-dependent kinase 4 OS=Homo sapiens OX=9606 GN=CDK4 PE=1 SV=2	13	8	303	33.7	7.01	42.06	9	0	1.11834	1.10529	1.15358	0.944428	0.975453	0.978441	0.923654	0.956322	0.960183	1.12574	0.966108	0.94672	0.8582	0.000905154	-0.220615	3.04328		0.840977	0.00063837	-0.249861	3.19493		0.979932	0.289426	-0.0292465	0.538462
5476	Q00535	CDK5	Cyclin-dependent-like kinase 5 (EC 2.7.11.1) (Cell division protein kinase 5) (Serine/threonine-protein kinase PSSALRE) (Tau protein kinase II catalytic subunit) (TPKII catalytic subunit)	Protein kinase superfamily, CMGC Ser/Thr protein kinase family, CDC2/CDKX subfamily	hsa:1020;		R-HSA-180024;R-HSA-399956;R-HSA-6804756;R-HSA-8862803;R-HSA-9032845;R-HSA-983231;		473	Cell Survival	Cell Cycle	Cell cycle	Axon guidance	Cyclin-dependent-like kinase 5 OS=Homo sapiens OX=9606 GN=CDK5 PE=1 SV=3	24	13	292	33.3	7.66	85.18	14	0	0.967158	0.970111	0.953342	1.01759	1.00338	1.01952	1.03875	1.04237	1.02921	0.963537	1.0135	1.03678	1.05185	0.00233036	0.0729289	2.63258		1.07601	0.000351118	0.105697	3.45455		1.02297	0.0223128	0.0327677	1.65145
5315	Q00534	CDK6	Cyclin-dependent kinase 6 (EC 2.7.11.22) (Cell division protein kinase 6) (Serine/threonine-protein kinase PLSTIRE)	Protein kinase superfamily, CMGC Ser/Thr protein kinase family, CDC2/CDKX subfamily	hsa:1021;		R-HSA-2559580;R-HSA-2559582;R-HSA-2559585;R-HSA-69231;R-HSA-8934593;R-HSA-9630794;R-HSA-9632700;		474	Cell Survival	Cell Cycle	Cell cycle	p53	Cyclin-dependent kinase 6 OS=Homo sapiens OX=9606 GN=CDK6 PE=1 SV=1	23	10	326	36.9	6.46	81.59	11	0	1.08597	1.09871	1.11783	0.955769	0.983264	0.960427	0.952588	0.944666	0.945698	1.10084	0.966487	0.94765	0.877956	0.000433736	-0.18778	3.36277		0.860845	8.97479e-05	-0.216175	4.04698		0.980511	0.100447	-0.0283948	0.998064
902	P50613	CDK7	Cyclin-dependent kinase 7 (EC 2.7.11.22) (EC 2.7.11.23) (39 kDa protein kinase) (p39 Mo15) (CDK-activating kinase 1) (Cell division protein kinase 7) (Serine/threonine-protein kinase 1) (TFIIH basal transcription factor complex kinase subunit)	Protein kinase superfamily, CMGC Ser/Thr protein kinase family, CDC2/CDKX subfamily	hsa:1022;		R-HSA-112382;R-HSA-113418;R-HSA-167152;R-HSA-167158;R-HSA-167160;R-HSA-167161;R-HSA-167162;R-HSA-167172;R-HSA-167200;R-HSA-167246;R-HSA-427413;R-HSA-5696395;R-HSA-674695;R-HSA-6781823;R-HSA-6781827;R-HSA-6782135;R-HSA-6782210;R-HSA-6796648;R-HSA-6807505;R-HSA-69202;R-HSA-69231;R-HSA-69273;R-HSA-69656;R-HSA-72086;R-HSA-73762;R-HSA-73772;R-HSA-73776;R-HSA-73779;R-HSA-73863;R-HSA-75953;R-HSA-75955;R…	PTHR24056:SF375;	475	Cell Survival	Cell Cycle	Cell cycle	DNA replication and Repair	Cyclin-dependent kinase 7 OS=Homo sapiens OX=9606 GN=CDK7 PE=1 SV=1	7	5	346	39	8.47	21.82	6	1	1.11409	1.15177	1.15498	0.938679	0.936817	0.933046	0.898545	0.970659	0.898783	1.14028	0.936181	0.922662	0.821009	0.000103153	-0.284531	3.98652		0.809153	0.00135244	-0.305515	2.86888		0.98556	0.60413	-0.0209847	0.21887
1132	P50750	CDK9	Cyclin-dependent kinase 9 (EC 2.7.11.22) (EC 2.7.11.23) (C-2K) (Cell division cycle 2-like protein kinase 4) (Cell division protein kinase 9) (Serine/threonine-protein kinase PITALRE) (Tat-associated kinase complex catalytic subunit)	Protein kinase superfamily, CMGC Ser/Thr protein kinase family, CDC2/CDKX subfamily	hsa:1025;		R-HSA-112382;R-HSA-167152;R-HSA-167200;R-HSA-167238;R-HSA-167243;R-HSA-167246;R-HSA-167287;R-HSA-167290;R-HSA-176034;R-HSA-2173796;R-HSA-674695;R-HSA-6796648;R-HSA-6807505;R-HSA-75955;R-HSA-9018519;		477	Cell Survival	Cell Cycle	Cell cycle		Cyclin-dependent kinase 9 OS=Homo sapiens OX=9606 GN=CDK9 PE=1 SV=3	20	9	372	42.8	8.79	57.51	11	0	1.01087	1.00412	1.03545	0.98303	0.971186	0.985102	0.99224	1.0082	0.978309	1.01681	0.979773	0.992917	0.963571	0.0239949	-0.0535368	1.61988		0.976498	0.136535	-0.0343109	0.864755		1.01342	0.245343	0.0192259	0.610227
1669	P21127	CD11B	Cyclin-dependent kinase 11B (EC 2.7.11.22) (Cell division cycle 2-like protein kinase 1) (CLK-1) (Cell division protein kinase 11B) (Galactosyltransferase-associated protein kinase p58/GTA) (PITSLRE serine/threonine-protein kinase CDC2L1) (p58 CLK-1)	Protein kinase superfamily, CMGC Ser/Thr protein kinase family, CDC2/CDKX subfamily	hsa:984;		R-HSA-380270;		480	Cell Survival	Cell Cycle	Cell cycle		Cyclin-dependent kinase 11B OS=Homo sapiens OX=9606 GN=CDK11B PE=1 SV=4	48	21	795	92.6	5.54	158.4	21	0	0.994297	0.99596	0.992453	0.988868	1.00329	1.0067	0.967079	0.998589	0.976669	0.994237	0.999619	0.980779	1.00541	0.387663	0.00778897	0.411546		0.986464	0.224683	-0.0196618	0.648431		0.981152	0.15627	-0.0274508	0.806125
1643	Q9NYV4	CDK12	Cyclin-dependent kinase 12 (EC 2.7.11.22) (EC 2.7.11.23) (Cdc2-related kinase, arginine/serine-rich) (CrkRS) (Cell division cycle 2-related protein kinase 7) (CDC2-related protein kinase 7) (Cell division protein kinase 12) (hCDK12)	Protein kinase superfamily, CMGC Ser/Thr protein kinase family, CDC2/CDKX subfamily	hsa:51755;		R-HSA-6796648;		481	Cell Survival	Cell Cycle	Cell cycle		Cyclin-dependent kinase 12 OS=Homo sapiens OX=9606 GN=CDK12 PE=1 SV=2	76	19	1490	164.1	9.44	211.91	22	0	1.02382	1.03235	1.01338	0.984368	0.963422	0.981941	0.965187	0.973746	0.966244	1.02318	0.976577	0.968392	0.95445	0.00560528	-0.0672581	2.2514		0.946451	0.000856872	-0.0794002	3.06708		0.991619	0.315719	-0.012142	0.500699
1657	Q14004	CDK13	Cyclin-dependent kinase 13 (EC 2.7.11.22) (EC 2.7.11.23) (CDC2-related protein kinase 5) (Cell division cycle 2-like protein kinase 5) (Cell division protein kinase 13) (hCDK13) (Cholinesterase-related cell division controller)	Protein kinase superfamily, CMGC Ser/Thr protein kinase family, CDC2/CDKX subfamily	hsa:8621;		R-HSA-6796648;R-HSA-6798695;		482	Cell Survival	Cell Cycle	Cell cycle		Cyclin-dependent kinase 13 OS=Homo sapiens OX=9606 GN=CDK13 PE=1 SV=2	65	22	1512	164.8	9.69	178.61	25	3	1.00679	1.02633	1.01125	1.00717	1.00867	1.00016	1.01332	0.960365	1.00496	1.01479	1.00534	0.99288	0.990683	0.217475	-0.0135045	0.662591		0.978408	0.277962	-0.0314919	0.556015		0.987609	0.495814	-0.0179874	0.304682
4400	O94921	CDK14	Cyclin-dependent kinase 14 (EC 2.7.11.22) (Cell division protein kinase 14) (Serine/threonine-protein kinase PFTAIRE-1) (hPFTAIRE1)	Protein kinase superfamily, CMGC Ser/Thr protein kinase family, CDC2/CDKX subfamily	hsa:5218;				483	Cell Survival	Cell Cycle	Cell cycle		Cyclin-dependent kinase 14 OS=Homo sapiens OX=9606 GN=CDK14 PE=1 SV=3	12	5	469	53	8.92	33.23	6	0	1.01086	1.01097	0.998891	0.97385	0.992659	0.988022	1.00727	1.0476	0.990166	1.00691	0.984844	1.01501	0.978089	0.0334639	-0.0319626	1.47542		1.00805	0.667096	0.0115705	0.175812		1.03063	0.167954	0.0435331	0.774808
341	Q00536	CDK16	Cyclin-dependent kinase 16 (EC 2.7.11.22) (Cell division protein kinase 16) (PCTAIRE-motif protein kinase 1) (Serine/threonine-protein kinase PCTAIRE-1)	Protein kinase superfamily, CMGC Ser/Thr protein kinase family, CDC2/CDKX subfamily	hsa:5127;				485	Cell Survival	Cell Cycle	Cell cycle		Cyclin-dependent kinase 16 OS=Homo sapiens OX=9606 GN=CDK16 PE=1 SV=1	12	2	496	55.7	7.62	38	5	0	0.973799	0.974569	0.982697	0.932859	0.970872	0.908547	0.928496	1.02997	0.931697	0.977022	0.937426	0.963388	0.959473	0.097228	-0.0596864	1.01221		0.986046	0.704251	-0.0202737	0.152273		1.0277	0.531192	0.0394128	0.274748
760	Q00537	CDK17	Cyclin-dependent kinase 17 (EC 2.7.11.22) (Cell division protein kinase 17) (PCTAIRE-motif protein kinase 2) (Serine/threonine-protein kinase PCTAIRE-2)	Protein kinase superfamily, CMGC Ser/Thr protein kinase family, CDC2/CDKX subfamily	hsa:5128;				486	Cell Survival	Cell Cycle	Cell cycle		Cyclin-dependent kinase 17 OS=Homo sapiens OX=9606 GN=CDK17 PE=1 SV=2	11	3	523	59.5	9.03	36.69	6	2	1.02347	1.01318	1.03941	1.00393	1.04063	0.996094	1.05485	1.00551	1.0422	1.02535	1.01355	1.03418	0.988488	0.494109	-0.016704	0.306177		1.00861	0.623905	0.0123711	0.204882		1.02036	0.364407	0.0290752	0.438413
1434	O14976	GAK	Cyclin-G-associated kinase (EC 2.7.11.1)	Protein kinase superfamily, Ser/Thr protein kinase family	hsa:2580;		R-HSA-432722;R-HSA-8856828;		489	Cell Survival	Cell Cycle	Cell cycle		Cyclin-G-associated kinase OS=Homo sapiens OX=9606 GN=GAK PE=1 SV=2	26	14	1311	143.1	5.73	104.58	14	0	1.01389	1.00284	1.01412	1.00478	0.996	1.00126	0.98463	0.988207	0.984888	1.01028	1.00068	0.985908	0.990497	0.100517	-0.0137753	0.997763		0.975876	0.00333104	-0.0352304	2.47742		0.985238	0.00618799	-0.0214551	2.20845
2914	Q8IVW4	CDKL3	Cyclin-dependent kinase-like 3 (EC 2.7.11.22) (Serine/threonine-protein kinase NKIAMRE)	Protein kinase superfamily, CMGC Ser/Thr protein kinase family, CDC2/CDKX subfamily	hsa:51265;				492	Cell Survival	Cell Cycle	Cell cycle		Cyclin-dependent kinase-like 3 OS=Homo sapiens OX=9606 GN=CDKL3 PE=1 SV=1	1	1	592	67.5	9.31	2.79	1	0	1.04453	1.05955	1.03552	1.03926	1.08918	1.0235	1.02512	1.05702	1.07043	1.04653	1.05065	1.05086	1.00393	0.854253	0.00565965	0.0684136		1.00413	0.789617	0.00594704	0.102584		1.0002	0.993439	0.000287393	0.00285887
4566	P33552	CKS2	Cyclin-dependent kinases regulatory subunit 2 (CKS-2)	CKS family	hsa:1164;				496	Cell Survival	Cell Cycle	Cell cycle		Cyclin-dependent kinases regulatory subunit 2 OS=Homo sapiens OX=9606 GN=CKS2 PE=1 SV=1	7	3	79	9.9	8.46	14.16	3	0	1.37407	1.31545	1.26479	0.880017	0.884227	0.85639	0.779867	0.779372	0.796448	1.3181	0.873545	0.785229	0.66273	0.000170329	-0.593508	3.76871	2	0.595727	7.68429e-05	-0.747276	4.1144	2	0.898899	0.00102436	-0.153769	2.98955
761	Q9NYZ3	GTSE1	G2 and S phase-expressed protein 1 (GTSE-1) (Protein B99 homolog)		hsa:51512;		R-HSA-69481;R-HSA-8852276;	PTHR21584;PTHR21584:SF10;	497	Cell Survival	Cell Cycle	Cell cycle	p53	G2 and S phase-expressed protein 1 OS=Homo sapiens OX=9606 GN=GTSE1 PE=1 SV=3	8	5	720	76.6	9.39	26.2	5	0	1.11638	1.09555	1.05887	0.961865	0.948664	0.980899	0.932822	1.01926	0.901042	1.09027	0.963809	0.951041	0.884009	0.00277193	-0.177867	2.55722		0.872298	0.0236006	-0.197107	1.62708		0.986752	0.744374	-0.0192406	0.128209
2086	P12004	PCNA	Proliferating cell nuclear antigen (PCNA) (Cyclin)	PCNA family	hsa:5111;		R-HSA-110312;R-HSA-110314;R-HSA-110320;R-HSA-1362277;R-HSA-174411;R-HSA-174414;R-HSA-174417;R-HSA-174437;R-HSA-4615885;R-HSA-5358565;R-HSA-5358606;R-HSA-5651801;R-HSA-5655862;R-HSA-5656121;R-HSA-5656169;R-HSA-5685942;R-HSA-5696397;R-HSA-5696400;R-HSA-6782135;R-HSA-6782210;R-HSA-6804114;R-HSA-69091;R-HSA-69166;R-HSA-69183;R-HSA-69205;R-HSA-8866654;		498	Cell Survival	Cell Cycle	Cell cycle	DNA replication and Repair	Proliferating cell nuclear antigen OS=Homo sapiens OX=9606 GN=PCNA PE=1 SV=1	134	16	261	28.8	4.69	565.05	16	0	1.16377	1.14179	1.11947	0.965772	0.961024	0.957237	0.873509	0.88499	0.862743	1.14168	0.961344	0.873747	0.842046	0.000157844	-0.248029	3.80177		0.765319	4.79466e-05	-0.385867	4.31924	2	0.908881	0.000219408	-0.137837	3.65875
1878	P06400	RB	Retinoblastoma-associated protein (p105-Rb) (p110-RB1) (pRb) (Rb) (pp110)	Retinoblastoma protein (RB) family	hsa:5925;		R-HSA-113501;R-HSA-2299718;R-HSA-2559584;R-HSA-2559585;R-HSA-69200;R-HSA-69202;R-HSA-69231;R-HSA-69656;R-HSA-8940973;	PTHR13742;PTHR13742:SF29;	499	Cell Survival	Cell Cycle	Cell cycle	p53 pathway feedback loops 2	Retinoblastoma-associated protein OS=Homo sapiens OX=9606 GN=RB1 PE=1 SV=2	54	34	928	106.1	7.94	199.72	34	0	1.08296	1.08612	1.07483	0.993027	0.987678	0.99655	0.931862	0.926626	0.937942	1.0813	0.992419	0.932143	0.917798	3.04913e-05	-0.123751	4.51582		0.862055	5.81963e-06	-0.214148	5.2351		0.939265	0.000132462	-0.0903966	3.87791
4718	P33981	TTK	Dual specificity protein kinase TTK (EC 2.7.12.1) (Phosphotyrosine picked threonine-protein kinase) (PYT)	Protein kinase superfamily, Ser/Thr protein kinase family	hsa:7272;			PTHR22974:SF21;	500	Cell Survival	Cell Cycle	Cell cycle		Dual specificity protein kinase TTK OS=Homo sapiens OX=9606 GN=TTK PE=1 SV=2	12	10	857	97	8.16	38.14	11	1	1.20606	1.19575	1.23292	0.94425	1.03408	0.955427	0.924683	0.951722	0.905433	1.21157	0.977919	0.927279	0.807148	0.00153317	-0.309096	2.81441		0.765351	8.22472e-05	-0.385806	4.08488	2	0.948217	0.180903	-0.0767103	0.742555
905	Q14674	ESPL1	Separin (EC 3.4.22.49) (Caspase-like protein ESPL1) (Extra spindle poles-like 1 protein) (Separase)		hsa:9700;		R-HSA-2467813;	PTHR12792;	502	Cell Survival	Cell Cycle	Cell cycle		Separin OS=Homo sapiens OX=9606 GN=ESPL1 PE=1 SV=3	8	5	2120	233	7.55	26.14	5	0	1.20424	1.18525	1.15969	0.935028	0.900742	0.928637	0.857226	0.916428	0.84923	1.18306	0.921469	0.874294	0.778884	9.59937e-05	-0.360519	4.01776	2	0.73901	0.000239855	-0.436335	3.62005	2	0.948805	0.116972	-0.0758163	0.93192
943	Q9H1A4	APC1	Anaphase-promoting complex subunit 1 (APC1) (Cyclosome subunit 1) (Mitotic checkpoint regulator) (Testis-specific gene 24 protein)	APC1 family	hsa:64682;	UPA00143	R-HSA-141430;R-HSA-174048;R-HSA-174084;R-HSA-174154;R-HSA-174178;R-HSA-174184;R-HSA-176407;R-HSA-176408;R-HSA-176409;R-HSA-176412;R-HSA-179409;R-HSA-2467813;R-HSA-2559582;R-HSA-69017;R-HSA-8853884;R-HSA-983168;	PTHR12827;	503	Cell Survival	Cell Cycle	Cell cycle	Folding, sorting and degradation	Anaphase-promoting complex subunit 1 OS=Homo sapiens OX=9606 GN=ANAPC1 PE=1 SV=1	10	10	1944	216.4	6.3	34.63	10	0	1.03219	1.05193	1.03784	0.974693	0.990149	0.956656	0.989872	0.975515	0.976371	1.04065	0.973833	0.980586	0.935789	0.00411991	-0.0957446	2.38511		0.942279	0.0013102	-0.0857745	2.88266		1.00693	0.563498	0.00997018	0.249108
3129	Q9UM13	APC10	Anaphase-promoting complex subunit 10 (APC10) (Cyclosome subunit 10)	APC10 family	hsa:10393;	UPA00143	R-HSA-141430;R-HSA-174048;R-HSA-174084;R-HSA-174154;R-HSA-174178;R-HSA-174184;R-HSA-176407;R-HSA-176408;R-HSA-176409;R-HSA-176412;R-HSA-179409;R-HSA-2467813;R-HSA-2559582;R-HSA-69017;R-HSA-8853884;R-HSA-983168;	PTHR12936;	504	Cell Survival	Cell Cycle	Cell cycle	Folding, sorting and degradation	Anaphase-promoting complex subunit 10 OS=Homo sapiens OX=9606 GN=ANAPC10 PE=1 SV=1	2	2	185	21.2	9.06	6.82	2	0	1.11523	1.14361	1.15133	0.974242	0.910932	0.92482	0.962065	0.911662	0.970045	1.13673	0.936665	0.947924	0.824003	0.000829018	-0.279279	3.08144		0.833908	0.000897933	-0.26204	3.04676		1.01202	0.692961	0.0172388	0.159291
2934	Q96DE5	APC16	Anaphase-promoting complex subunit 16 (APC16) (Cyclosome subunit 16)	APC16 family	hsa:119504;	UPA00143	R-HSA-141430;R-HSA-174048;R-HSA-174084;R-HSA-174154;R-HSA-174178;R-HSA-174184;R-HSA-176407;R-HSA-176408;R-HSA-176409;R-HSA-176412;R-HSA-179409;R-HSA-2467813;R-HSA-2559582;R-HSA-69017;R-HSA-8853884;	PTHR31564;	507	Cell Survival	Cell Cycle	Cell cycle	Ubiquitination	Anaphase-promoting complex subunit 16 OS=Homo sapiens OX=9606 GN=ANAPC16 PE=1 SV=1	1	1	110	11.7	4.97	2.88	1	0	1.03942	1.05747	1.05314	0.920402	1.04208	0.894516	0.923367	1.06031	0.952619	1.05001	0.952333	0.978764	0.906976	0.099994	-0.140864	1.00003		0.932148	0.164989	-0.101369	0.782544		1.02775	0.690293	0.0394946	0.160966
846	Q9UJX6	ANC2	Anaphase-promoting complex subunit 2 (APC2) (Cyclosome subunit 2)	Cullin family	hsa:29882;	UPA00143	R-HSA-141430;R-HSA-174048;R-HSA-174084;R-HSA-174154;R-HSA-174178;R-HSA-174184;R-HSA-176407;R-HSA-176408;R-HSA-176409;R-HSA-176412;R-HSA-179409;R-HSA-2467813;R-HSA-2559582;R-HSA-69017;R-HSA-8853884;R-HSA-983168;		508	Cell Survival	Cell Cycle	Cell cycle	Folding, sorting and degradation	Anaphase-promoting complex subunit 2 OS=Homo sapiens OX=9606 GN=ANAPC2 PE=1 SV=1	14	7	822	93.8	5.22	46.41	7	0	1.00577	1.05738	1.07772	1.01746	1.0274	1.0089	1.03585	0.874666	1.04443	1.04696	1.01792	0.984981	0.972266	0.258679	-0.0405763	0.587239		0.940805	0.354398	-0.0880323	0.450509		0.967641	0.584599	-0.047456	0.233142
3582	Q9UJX5	APC4	Anaphase-promoting complex subunit 4 (APC4) (Cyclosome subunit 4)	APC4 family	hsa:29945;	UPA00143	R-HSA-141430;R-HSA-174048;R-HSA-174084;R-HSA-174154;R-HSA-174178;R-HSA-174184;R-HSA-176407;R-HSA-176408;R-HSA-176409;R-HSA-176412;R-HSA-179409;R-HSA-2467813;R-HSA-2559582;R-HSA-69017;R-HSA-8853884;R-HSA-983168;	PTHR13260;	509	Cell Survival	Cell Cycle	Cell cycle	Folding, sorting and degradation	Anaphase-promoting complex subunit 4 OS=Homo sapiens OX=9606 GN=ANAPC4 PE=1 SV=2	3	3	808	92.1	5.53	12.04	3	0	1.03372	1.0756	1.03433	0.991889	0.865357	0.951181	0.950228	1.01966	1.04282	1.04789	0.936143	1.00424	0.893363	0.0483815	-0.162682	1.31532		0.958345	0.232893	-0.0613826	0.632844		1.07274	0.217153	0.101299	0.663235
4558	Q9UJX4	APC5	Anaphase-promoting complex subunit 5 (APC5) (Cyclosome subunit 5)	APC5 family	hsa:51433;	UPA00143	R-HSA-141430;R-HSA-174048;R-HSA-174084;R-HSA-174154;R-HSA-174178;R-HSA-174184;R-HSA-176407;R-HSA-176408;R-HSA-176409;R-HSA-176412;R-HSA-179409;R-HSA-2467813;R-HSA-2559582;R-HSA-69017;R-HSA-8853884;R-HSA-983168;	PTHR12830;	510	Cell Survival	Cell Cycle	Cell cycle	Folding, sorting and degradation	Anaphase-promoting complex subunit 5 OS=Homo sapiens OX=9606 GN=ANAPC5 PE=1 SV=2	8	8	755	85	6.87	23.38	8	0	1.01109	1.00538	1.01222	1.00255	1.0054	0.972079	1.01556	0.951397	1.00409	1.00956	0.993342	0.99035	0.983932	0.209935	-0.0233694	0.677914		0.980969	0.388315	-0.0277205	0.410816		0.996989	0.900435	-0.00435104	0.0455477
4934	Q9UJX3	APC7	Anaphase-promoting complex subunit 7 (APC7) (Cyclosome subunit 7)	APC7 family	hsa:51434;	UPA00143	R-HSA-141430;R-HSA-174048;R-HSA-174084;R-HSA-174154;R-HSA-174178;R-HSA-174184;R-HSA-176407;R-HSA-176408;R-HSA-176409;R-HSA-176412;R-HSA-179409;R-HSA-2467813;R-HSA-2559582;R-HSA-69017;R-HSA-8853884;R-HSA-983168;		511	Cell Survival	Cell Cycle	Cell cycle	Folding, sorting and degradation	Anaphase-promoting complex subunit 7 OS=Homo sapiens OX=9606 GN=ANAPC7 PE=1 SV=4	11	10	599	66.8	5.64	45.72	10	0	1.13678	1.14737	1.13232	0.945706	0.964438	0.956835	0.912449	0.921112	0.903775	1.13882	0.95566	0.912445	0.839166	1.29354e-05	-0.252972	4.88822		0.801219	4.59203e-06	-0.319731	5.33799		0.954781	0.00426868	-0.0667589	2.36971
808	Q8NHZ8	CDC26	Anaphase-promoting complex subunit CDC26 (Anaphase-promoting complex subunit 12) (APC12) (Cell division cycle protein 26 homolog)	CDC26 family	hsa:246184;	UPA00143	R-HSA-141430;R-HSA-174048;R-HSA-174084;R-HSA-174154;R-HSA-174178;R-HSA-174184;R-HSA-176407;R-HSA-176408;R-HSA-176409;R-HSA-176412;R-HSA-179409;R-HSA-2467813;R-HSA-2559582;R-HSA-69017;R-HSA-8853884;R-HSA-983168;	PTHR28579;	514	Cell Survival	Cell Cycle	Cell cycle	Folding, sorting and degradation	Anaphase-promoting complex subunit CDC26 OS=Homo sapiens OX=9606 GN=CDC26 PE=1 SV=1	7	3	85	9.8	6.81	16.19	3	0	1.01986	0.99771	0.988139	0.961165	0.993325	1.03444	0.975415	1.03072	0.984693	1.0019	0.996312	0.996942	0.994421	0.82139	-0.00807205	0.0854505		0.99505	0.811852	-0.00715962	0.0905229		1.00063	0.982648	0.000912431	0.00760187
5102	Q13042	CDC16	Cell division cycle protein 16 homolog (Anaphase-promoting complex subunit 6) (APC6) (CDC16 homolog) (CDC16Hs) (Cyclosome subunit 6)	APC6/CDC16 family	hsa:8881;	UPA00143	R-HSA-141430;R-HSA-174048;R-HSA-174084;R-HSA-174154;R-HSA-174178;R-HSA-174184;R-HSA-176407;R-HSA-176408;R-HSA-176409;R-HSA-176412;R-HSA-179409;R-HSA-2467813;R-HSA-2559582;R-HSA-69017;R-HSA-8853884;R-HSA-983168;		515	Cell Survival	Cell Cycle	Cell cycle	Folding, sorting and degradation	Cell division cycle protein 16 homolog OS=Homo sapiens OX=9606 GN=CDC16 PE=1 SV=2	14	10	620	71.6	5.85	48.01	10	0	0.974787	0.967146	1.0256	0.981756	1.01632	0.985859	0.980968	0.962114	0.986924	0.989176	0.994644	0.976669	1.00553	0.810397	0.00795265	0.0913022		0.987356	0.562045	-0.0183583	0.250229		0.981928	0.245503	-0.026311	0.609943
517	Q12834	CDC20	Cell division cycle protein 20 homolog (p55CDC)	WD repeat CDC20/Fizzy family	hsa:991;	UPA00143	R-HSA-141405;R-HSA-141430;R-HSA-141444;R-HSA-174048;R-HSA-174113;R-HSA-174154;R-HSA-174178;R-HSA-174184;R-HSA-176407;R-HSA-176408;R-HSA-176409;R-HSA-176417;R-HSA-179409;R-HSA-2467813;R-HSA-2500257;R-HSA-5663220;R-HSA-5689880;R-HSA-68877;R-HSA-9648025;R-HSA-983168;	PTHR19918;	516	Cell Survival	Cell Cycle	Cell cycle	Folding, sorting and degradation	Cell division cycle protein 20 homolog OS=Homo sapiens OX=9606 GN=CDC20 PE=1 SV=2	4	2	499	54.7	9.23	13.29	2	0	1.29481	1.33768	1.17121	1.00488	0.849619	0.845472	0.772159	0.821754	0.778436	1.2679	0.89999	0.790783	0.709829	0.00707394	-0.494457	2.15034	2	0.623696	0.000800014	-0.681084	3.0969	2	0.878658	0.116711	-0.186627	0.93289
4822	Q9UJX2	CDC23	Cell division cycle protein 23 homolog (Anaphase-promoting complex subunit 8) (APC8) (Cyclosome subunit 8)	APC8/CDC23 family	hsa:8697;	UPA00143	R-HSA-141430;R-HSA-174048;R-HSA-174084;R-HSA-174154;R-HSA-174178;R-HSA-174184;R-HSA-176407;R-HSA-176408;R-HSA-176409;R-HSA-176412;R-HSA-179409;R-HSA-2467813;R-HSA-2559582;R-HSA-69017;R-HSA-8853884;R-HSA-983168;		517	Cell Survival	Cell Cycle	Cell cycle	Folding, sorting and degradation	Cell division cycle protein 23 homolog OS=Homo sapiens OX=9606 GN=CDC23 PE=1 SV=3	13	11	597	68.8	7.02	43.39	11	0	1.00648	0.982596	1.00361	0.992807	0.972278	0.968444	0.969787	0.98434	0.967416	0.997562	0.977843	0.973848	0.980233	0.138355	-0.0288034	0.859005		0.976228	0.0615159	-0.0347104	1.21101		0.995914	0.68742	-0.00590698	0.162778
4703	P30260	CDC27	Cell division cycle protein 27 homolog (Anaphase-promoting complex subunit 3) (APC3) (CDC27 homolog) (CDC27Hs) (H-NUC)	APC3/CDC27 family	hsa:996;	UPA00143	R-HSA-141430;R-HSA-174048;R-HSA-174084;R-HSA-174154;R-HSA-174178;R-HSA-174184;R-HSA-176407;R-HSA-176408;R-HSA-176409;R-HSA-176412;R-HSA-179409;R-HSA-2467813;R-HSA-2559582;R-HSA-69017;R-HSA-8853884;R-HSA-983168;		518	Cell Survival	Cell Cycle	Cell cycle	Folding, sorting and degradation	Cell division cycle protein 27 homolog OS=Homo sapiens OX=9606 GN=CDC27 PE=1 SV=2	8	6	824	91.8	7.02	31.24	6	0	1.05874	1.07704	1.08415	0.968285	0.977631	0.981984	0.963457	0.947253	0.975076	1.07331	0.975966	0.961929	0.909304	0.000344364	-0.137166	3.46298		0.896225	0.000547609	-0.158067	3.26153		0.985617	0.194775	-0.0209012	0.710468
2678	O75419	CDC45	Cell division control protein 45 homolog (PORC-PI-1)	CDC45 family	hsa:8318;		R-HSA-176187;R-HSA-176974;R-HSA-68962;R-HSA-69205;	PTHR10507;	519	Cell Survival	Cell Cycle	Cell cycle		Cell division control protein 45 homolog OS=Homo sapiens OX=9606 GN=CDC45 PE=1 SV=1	2	2	566	65.5	5.53	8.97	2	0	1.04957	1.02832	1.05952	0.970795	0.976241	0.975038	0.899183	0.936191	0.94362	1.04581	0.974025	0.926331	0.931364	0.00154804	-0.102584	2.81022		0.885759	0.00194805	-0.175014	2.7104		0.951035	0.0261575	-0.0724304	1.5824
5697	Q9Y6D9	MD1L1	Mitotic spindle assembly checkpoint protein MAD1 (Mitotic arrest deficient 1-like protein 1) (MAD1-like protein 1) (Mitotic checkpoint MAD1 protein homolog) (HsMAD1) (hMAD1) (Tax-binding protein 181)	MAD1 family	hsa:8379;		R-HSA-141444;R-HSA-2467813;R-HSA-2500257;R-HSA-5663220;R-HSA-68877;R-HSA-9648025;	PTHR23168;	522	Cell Survival	Cell Cycle	Cell cycle		Mitotic spindle assembly checkpoint protein MAD1 OS=Homo sapiens OX=9606 GN=MAD1L1 PE=1 SV=2	21	18	718	83	5.92	65.53	18	0	1.02776	0.979213	1.02319	0.981884	0.993341	0.997579	0.945433	1.0455	0.943667	1.01005	0.990934	0.978199	0.981071	0.302556	-0.0275707	0.519194		0.968462	0.438279	-0.0462327	0.358249		0.987148	0.726816	-0.0186619	0.138576
5700	Q13257	MD2L1	Mitotic spindle assembly checkpoint protein MAD2A (HsMAD2) (Mitotic arrest deficient 2-like protein 1) (MAD2-like protein 1)	MAD2 family	hsa:4085;		R-HSA-141405;R-HSA-141430;R-HSA-141444;R-HSA-174184;R-HSA-176409;R-HSA-179409;R-HSA-2467813;R-HSA-2500257;R-HSA-5663220;R-HSA-68877;R-HSA-9648025;		523	Cell Survival	Cell Cycle	Cell cycle		Mitotic spindle assembly checkpoint protein MAD2A OS=Homo sapiens OX=9606 GN=MAD2L1 PE=1 SV=1	30	9	205	23.5	5.08	89.77	9	0	1.10288	1.12547	1.12623	0.96869	0.973586	0.945202	0.943104	0.870282	0.9419	1.11819	0.962492	0.918429	0.860757	0.000180494	-0.216322	3.74354		0.821351	0.00138432	-0.28393	2.85876		0.954219	0.160571	-0.0676074	0.794334
3815	Q9UI95	MD2L2	Mitotic spindle assembly checkpoint protein MAD2B (Mitotic arrest deficient 2-like protein 2) (MAD2-like protein 2) (REV7 homolog) (hREV7)		hsa:10459;		R-HSA-110312;R-HSA-5655862;R-HSA-5656121;		524	Cell Survival	Cell Cycle	Cell cycle	DNA replication and Repair	Mitotic spindle assembly checkpoint protein MAD2B OS=Homo sapiens OX=9606 GN=MAD2L2 PE=1 SV=2	3	2	211	24.3	6.52	9.11	2	0	1.07499	1.0623	1.07203	0.929482	0.932188	0.94698	0.882792	1.05028	0.886828	1.06977	0.936217	0.939965	0.875156	3.6323e-05	-0.192388	4.43982		0.878659	0.0787468	-0.186624	1.10377		1.004	0.949337	0.00576441	0.0225796
325	P30305	MPIP2	M-phase inducer phosphatase 2 (EC 3.1.3.48) (Dual specificity phosphatase Cdc25B)	MPI phosphatase family	hsa:994;		R-HSA-69273;R-HSA-69656;R-HSA-8862803;		526	Cell Survival	Cell Cycle	Cell cycle	MAPK	M-phase inducer phosphatase 2 OS=Homo sapiens OX=9606 GN=CDC25B PE=1 SV=2	3	2	580	64.9	6.4	10.08	2	0	1.06792	1.13374	1.13468	0.946154	0.858135	1.12539	0.917492	0.942136	0.871566	1.11211	0.97656	0.910398	0.878113	0.172342	-0.187522	0.763608		0.81862	0.0026331	-0.288734	2.57953		0.93225	0.461461	-0.101212	0.335865
2586	P30307	MPIP3	M-phase inducer phosphatase 3 (EC 3.1.3.48) (Dual specificity phosphatase Cdc25C)	MPI phosphatase family	hsa:995;		R-HSA-156711;R-HSA-176187;R-HSA-5625740;R-HSA-6804114;R-HSA-6804115;R-HSA-69273;R-HSA-75035;R-HSA-8862803;		527	Cell Survival	Cell Cycle	Cell cycle	p53	M-phase inducer phosphatase 3 OS=Homo sapiens OX=9606 GN=CDC25C PE=1 SV=2	1	1	473	53.3	6.79	2.3	1	0	1.06126	1.06397	1.04518	0.945483	0.996397	0.956614	0.860043	0.75618	0.90982	1.0568	0.966165	0.842014	0.914235	0.00538629	-0.129363	2.26871		0.796757	0.00926435	-0.327788	2.03318	2	0.871502	0.0603047	-0.198424	1.21965
4656	P42773	CDN2C	Cyclin-dependent kinase 4 inhibitor C (Cyclin-dependent kinase 6 inhibitor) (p18-INK4c) (p18-INK6)	CDKN2 cyclin-dependent kinase inhibitor family	hsa:1031;		R-HSA-2559580;R-HSA-2559582;R-HSA-2559585;R-HSA-69231;		528	Cell Survival	Cell Cycle	Cell cycle		Cyclin-dependent kinase 4 inhibitor C OS=Homo sapiens OX=9606 GN=CDKN2C PE=1 SV=1	7	6	168	18.1	6.52	22.84	6	0	0.860358	0.840188	0.846353	1.02681	1.033	1.05072	1.13355	1.16291	1.12821	0.848967	1.03684	1.14156	1.2213	3.58214e-05	0.288418	4.44586		1.34464	1.86844e-05	0.427222	4.72852	2	1.10099	0.0012711	0.138803	2.89582
130	P46527	CDN1B	Cyclin-dependent kinase inhibitor 1B (Cyclin-dependent kinase inhibitor p27) (p27Kip1)	CDI family	hsa:1027;		R-HSA-187577;R-HSA-198323;R-HSA-2559582;R-HSA-2559586;R-HSA-5625900;R-HSA-5674400;R-HSA-6804116;R-HSA-69202;R-HSA-69231;R-HSA-69563;R-HSA-69656;R-HSA-8849470;R-HSA-9617828;R-HSA-9634638;	PTHR10265:SF9;	530	Cell Survival	Cell Cycle	Cell cycle	Interleukin pathway	Cyclin-dependent kinase inhibitor 1B OS=Homo sapiens OX=9606 GN=CDKN1B PE=1 SV=1	1	1	198	22.1	7.02	2	1	0	0.828504	0.770261	0.768564	0.950071	1.03602	0.992653	1.05496	1.05142	1.05567	0.78911	0.992916	1.05402	1.25827	0.00300414	0.331446	2.52228	2	1.33571	0.00017858	0.417603	3.74817	2	1.06154	0.0697561	0.0861575	1.15642
2465	Q8N726	ARF	Tumor suppressor ARF (Alternative reading frame) (ARF) (Cyclin-dependent kinase inhibitor 2A) (p14ARF)				R-HSA-111471;R-HSA-2559580;R-HSA-2559585;R-HSA-3108214;R-HSA-3232118;R-HSA-6804757;R-HSA-69541;R-HSA-8941858;R-HSA-9645722;R-HSA-9646303;R-HSA-9646304;		533	Cell Survival	Cell Cycle	Cell cycle		Tumor suppressor ARF OS=Homo sapiens OX=9606 GN=CDKN2A PE=1 SV=2	5	2	132	13.9	12.41	6.53	2	0	0.99847	1.00794	1.06524	0.933849	1.02839	0.961668	0.944587	0.899907	0.965425	1.02388	0.974635	0.93664	0.951901	0.231665	-0.0711164	0.63514		0.914792	0.0373612	-0.128485	1.42758		0.961016	0.327162	-0.0573683	0.485237
185	Q08999	RBL2	Retinoblastoma-like protein 2 (130 kDa retinoblastoma-associated protein) (p130) (Retinoblastoma-related protein 2) (RBR-2) (pRb2)	Retinoblastoma protein (RB) family	hsa:5934;		R-HSA-1362277;R-HSA-1362300;R-HSA-1538133;R-HSA-6804114;R-HSA-69202;R-HSA-69205;R-HSA-69231;R-HSA-69656;R-HSA-9617828;	PTHR13742;PTHR13742:SF8;	538	Cell Survival	Cell Cycle	Cell cycle	Cellular senescence	Retinoblastoma-like protein 2 OS=Homo sapiens OX=9606 GN=RBL2 PE=1 SV=3	7	2	1139	128.3	7.44	22.37	2	0	1.13461	0.962864	1.02421	1.00064	0.903443	0.918985	0.910923	0.87506	0.854435	1.04056	0.941021	0.880139	0.904341	0.164601	-0.145062	0.783568		0.845832	0.0386615	-0.241558	1.41272		0.935302	0.151152	-0.0964957	0.820586
2049	Q13547	HDAC1	Histone deacetylase 1 (HD1) (EC 3.5.1.98)	Histone deacetylase family, HD type 1 subfamily	hsa:3065;		R-HSA-1362277;R-HSA-1362300;R-HSA-1538133;R-HSA-193670;R-HSA-201722;R-HSA-2122947;R-HSA-2173795;R-HSA-2173796;R-HSA-2644606;R-HSA-2894862;R-HSA-3214815;R-HSA-350054;R-HSA-3769402;R-HSA-427389;R-HSA-427413;R-HSA-4551638;R-HSA-4641265;R-HSA-6804758;R-HSA-69205;R-HSA-73762;R-HSA-8936459;R-HSA-8943724;R-HSA-9018519;R-HSA-9022538;R-HSA-9022692;R-HSA-9022699;R-HSA-9022702;R-HSA-9615017;R-HSA-983231;		539	Cell Survival	Cell Cycle	Cell cycle	p53	Histone deacetylase 1 OS=Homo sapiens OX=9606 GN=HDAC1 PE=1 SV=1	182	17	482	55.1	5.48	766.98	23	6	0.972778	1.01907	1.0357	0.975906	0.998161	0.968807	0.994807	0.944053	0.984357	1.00918	0.980958	0.974406	0.972032	0.246273	-0.0409241	0.608584		0.965539	0.226696	-0.0505931	0.644556		0.99332	0.731748	-0.00966897	0.135638
1289	Q92769	HDAC2	Histone deacetylase 2 (HD2) (EC 3.5.1.98)	Histone deacetylase family, HD type 1 subfamily	hsa:3066;		R-HSA-193670;R-HSA-2122947;R-HSA-2644606;R-HSA-2894862;R-HSA-3214815;R-HSA-350054;R-HSA-427389;R-HSA-427413;R-HSA-4551638;R-HSA-6804758;R-HSA-73762;R-HSA-8943724;R-HSA-9022692;R-HSA-9022699;R-HSA-9615017;R-HSA-983231;		540	Cell Survival	Cell Cycle	Cell cycle	Chromatin modification	Histone deacetylase 2 OS=Homo sapiens OX=9606 GN=HDAC2 PE=1 SV=2	60	8	488	55.3	5.91	244.62	14	0	1.08958	1.19298	1.18506	1.00152	0.983351	0.95538	0.913918	0.819334	0.903544	1.15587	0.980084	0.878932	0.847917	0.00800892	-0.238006	2.09643		0.760405	0.00345923	-0.39516	2.46102	2	0.896792	0.0368523	-0.157154	1.43354
952	Q16254	E2F4	Transcription factor E2F4 (E2F-4)	E2F/DP family	hsa:1874;		R-HSA-1362277;R-HSA-1362300;R-HSA-1538133;R-HSA-2173796;R-HSA-6804114;R-HSA-69202;R-HSA-69205;R-HSA-69231;R-HSA-69656;	PTHR12081;PTHR12081:SF42;	544	Cell Survival	Cell Cycle	Cell cycle	Cellular senescence	Transcription factor E2F4 OS=Homo sapiens OX=9606 GN=E2F4 PE=1 SV=2	9	8	413	43.9	4.75	34.84	8	0	0.938654	0.964032	0.951814	1.02282	1.01499	1.01922	1.05024	0.966678	1.03589	0.9515	1.01901	1.0176	1.07095	0.000918846	0.0988895	3.03676		1.06947	0.0693273	0.0969011	1.1591		0.998623	0.959379	-0.00198839	0.0180098
655	Q14186	TFDP1	Transcription factor Dp-1 (DRTF1-polypeptide 1) (DRTF1) (E2F dimerization partner 1)	E2F/DP family	hsa:7027;		R-HSA-111448;R-HSA-113501;R-HSA-1362277;R-HSA-1362300;R-HSA-139915;R-HSA-1538133;R-HSA-1912408;R-HSA-2173796;R-HSA-2559580;R-HSA-2559585;R-HSA-6804114;R-HSA-69202;R-HSA-69205;R-HSA-69231;R-HSA-69656;R-HSA-8953750;R-HSA-9616222;	PTHR12548;PTHR12548:SF4;	546	Cell Survival	Cell Cycle	Cell cycle		Transcription factor Dp-1 OS=Homo sapiens OX=9606 GN=TFDP1 PE=1 SV=1	6	4	410	45	6.05	24.06	4	0	1.00951	0.980563	0.975967	0.975798	0.989582	0.995572	0.967338	1.06829	0.948595	0.988679	0.986984	0.99474	0.998285	0.894671	-0.00247566	0.0483366		1.00613	0.882912	0.0088169	0.0540827		1.00786	0.846762	0.0112926	0.0722384
438	Q14188	TFDP2	Transcription factor Dp-2 (E2F dimerization partner 2)	E2F/DP family	hsa:7029;		R-HSA-111448;R-HSA-113501;R-HSA-1362277;R-HSA-1362300;R-HSA-139915;R-HSA-1538133;R-HSA-1912408;R-HSA-2173796;R-HSA-2559580;R-HSA-2559585;R-HSA-6804114;R-HSA-69202;R-HSA-69205;R-HSA-69231;R-HSA-69656;R-HSA-8953750;R-HSA-9616222;	PTHR12548;PTHR12548:SF5;	547	Cell Survival	Cell Cycle	Cell cycle		Transcription factor Dp-2 OS=Homo sapiens OX=9606 GN=TFDP2 PE=1 SV=2	9	1	446	49.2	6.57	29.22	1	0	1.00701	1.06802	1.0307	0.986859	0.959957	0.939905	0.929329	1.03151	0.962288	1.03524	0.96224	0.974377	0.929482	0.0309802	-0.105501	1.50892		0.941205	0.156627	-0.0874186	0.805134		1.01261	0.73199	0.0180824	0.135495
4102	P01137	TGFB1	Transforming growth factor beta-1 proprotein [Cleaved into: Latency-associated peptide (LAP); Transforming growth factor beta-1 (TGF-beta-1)]	TGF-beta family	hsa:7040;		R-HSA-114608;R-HSA-168277;R-HSA-202733;R-HSA-2129379;R-HSA-2173788;R-HSA-2173789;R-HSA-2173791;R-HSA-3000170;R-HSA-3000178;R-HSA-3304356;R-HSA-3642279;R-HSA-3645790;R-HSA-3656532;R-HSA-3656535;R-HSA-381340;R-HSA-5689603;R-HSA-6785807;R-HSA-8941855;R-HSA-8941858;R-HSA-8951936;	PTHR11848;	548	Cell Survival	Cell Cycle	Cell cycle	Cellular senescence	Transforming growth factor beta-1 proprotein OS=Homo sapiens OX=9606 GN=TGFB1 PE=1 SV=2	3	3	390	44.3	8.53	9.98	3	0	1.07966	1.08573	1.04676	1.00909	1.04421	0.983992	1.01777	0.988737	0.981234	1.07072	1.01243	0.995912	0.945564	0.0517614	-0.0807532	1.28599		0.930135	0.0104438	-0.104488	1.98114		0.983683	0.46981	-0.023735	0.328077
3973	Q15796	SMAD2	Mothers against decapentaplegic homolog 2 (MAD homolog 2) (Mothers against DPP homolog 2) (JV18-1) (Mad-related protein 2) (hMAD-2) (SMAD family member 2) (SMAD 2) (Smad2) (hSMAD2)	Dwarfin/SMAD family	hsa:4087;		R-HSA-1181150;R-HSA-1502540;R-HSA-2173788;R-HSA-2173789;R-HSA-2173795;R-HSA-2173796;R-HSA-3304356;R-HSA-3311021;R-HSA-3315487;R-HSA-3656532;R-HSA-452723;R-HSA-5689880;R-HSA-9615017;R-HSA-9617828;	PTHR13703;	551	Cell Survival	Cell Cycle	Cell cycle	Cellular senescence	Mothers against decapentaplegic homolog 2 OS=Homo sapiens OX=9606 GN=SMAD2 PE=1 SV=1	8	3	467	52.3	6.58	32.81	6	0	0.96104	0.957425	0.950987	0.98622	0.953396	1.00471	1.00595	1.09743	1.02348	0.956484	0.981443	1.04229	1.02609	0.177944	0.0371632	0.749718		1.08971	0.038243	0.12394	1.41745		1.06199	0.128206	0.0867765	0.892092
4307	P84022	SMAD3	Mothers against decapentaplegic homolog 3 (MAD homolog 3) (Mad3) (Mothers against DPP homolog 3) (hMAD-3) (JV15-2) (SMAD family member 3) (SMAD 3) (Smad3) (hSMAD3)	Dwarfin/SMAD family	hsa:4088;		R-HSA-1181150;R-HSA-1502540;R-HSA-2173788;R-HSA-2173789;R-HSA-2173795;R-HSA-2173796;R-HSA-3304356;R-HSA-3311021;R-HSA-3315487;R-HSA-3656532;R-HSA-5689880;R-HSA-8941855;R-HSA-8952158;R-HSA-9008059;R-HSA-9013695;R-HSA-9615017;R-HSA-9617828;	PTHR13703;	552	Cell Survival	Cell Cycle	Cell cycle	Cellular senescence	Mothers against decapentaplegic homolog 3 OS=Homo sapiens OX=9606 GN=SMAD3 PE=1 SV=1	6	3	425	48.1	7.15	19.62	6	1	0.76077	0.873149	0.877653	1.10275	1.10655	1.04849	1.17099	0.829787	1.19222	0.837191	1.08593	1.06433	1.29711	0.00428288	0.375302	2.36826	2	1.27131	0.139727	0.346321	0.85472		0.980112	0.864722	-0.0289814	0.0631233
3289	Q13485	SMAD4	Mothers against decapentaplegic homolog 4 (MAD homolog 4) (Mothers against DPP homolog 4) (Deletion target in pancreatic carcinoma 4) (SMAD family member 4) (SMAD 4) (Smad4) (hSMAD4)	Dwarfin/SMAD family	hsa:4089;		R-HSA-1181150;R-HSA-1502540;R-HSA-201451;R-HSA-2173789;R-HSA-2173795;R-HSA-2173796;R-HSA-3311021;R-HSA-3315487;R-HSA-452723;R-HSA-5689880;R-HSA-8941326;R-HSA-8941855;R-HSA-8952158;R-HSA-9615017;R-HSA-9617828;	PTHR13703;	553	Cell Survival	Cell Cycle	Cell cycle	Cell Process	Mothers against decapentaplegic homolog 4 OS=Homo sapiens OX=9606 GN=SMAD4 PE=1 SV=1	3	3	552	60.4	6.99	9.51	3	0	0.968953	1.08854	1.0798	1.0405	1.05746	0.989967	1.01732	0.837448	1.07275	1.04576	1.02931	0.975838	0.984267	0.724473	-0.0228781	0.139978		0.933136	0.435532	-0.0998401	0.36098		0.948052	0.509158	-0.076962	0.293147
553	P30291	WEE1	Wee1-like protein kinase (WEE1hu) (EC 2.7.10.2) (Wee1A kinase)	Protein kinase superfamily, Ser/Thr protein kinase family, WEE1 subfamily	hsa:7465;		R-HSA-156711;R-HSA-69202;R-HSA-69273;R-HSA-69478;R-HSA-69656;R-HSA-75035;R-HSA-983231;		554	Cell Survival	Cell Cycle	Cell cycle		Wee1-like protein kinase OS=Homo sapiens OX=9606 GN=WEE1 PE=1 SV=2	4	3	646	71.6	6.77	10.55	3	0	0.98119	0.948266	0.932486	0.974939	0.932054	0.937117	0.938048	1.02856	0.916231	0.953981	0.948036	0.960945	0.993769	0.778114	-0.00901755	0.108957		1.0073	0.860829	0.0104937	0.065083		1.01362	0.744464	0.0195113	0.128156
344	Q99640	PMYT1	Membrane-associated tyrosine- and threonine-specific cdc2-inhibitory kinase (EC 2.7.11.1) (Myt1 kinase)	Protein kinase superfamily, Ser/Thr protein kinase family, WEE1 subfamily	hsa:9088;		R-HSA-156711;R-HSA-69273;R-HSA-69478;		556	Cell Survival	Cell Cycle	Cell cycle		Membrane-associated tyrosine- and threonine-specific cdc2-inhibitory kinase OS=Homo sapiens OX=9606 GN=PKMYT1 PE=1 SV=1	4	3	499	54.5	6.93	13.52	3	0	1.13335	1.05557	1.10117	0.85122	0.855439	0.912249	0.83251	0.940748	1.51003	1.0967	0.872969	1.09443	0.795999	0.00171452	-0.329162	2.76586	2	0.997932	0.99195	-0.0029872	0.00351016		1.25368	0.353254	0.326175	0.451913
822	O95997	PTTG1	Securin (Esp1-associated protein) (Pituitary tumor-transforming gene 1 protein) (Tumor-transforming protein 1) (hPTTG)	Securin family	hsa:9232;		R-HSA-174154;R-HSA-174178;R-HSA-2467813;	PTHR10418;	557	Cell Survival	Cell Cycle	Cell cycle		Securin OS=Homo sapiens OX=9606 GN=PTTG1 PE=1 SV=1	5	5	202	22	6.6	10.29	5	0	1.14905	1.14663	1.14299	0.894304	0.892837	0.886209	0.890074	0.891908	0.882492	1.14622	0.891117	0.888158	0.777439	1.22504e-07	-0.363198	6.91185	2	0.774858	1.75884e-07	-0.367996	6.75477	2	0.99668	0.480652	-0.00479784	0.318169
5949	P63208	SKP1	S-phase kinase-associated protein 1 (Cyclin-A/CDK2-associated protein p19) (p19A) (Organ of Corti protein 2) (OCP-2) (Organ of Corti protein II) (OCP-II) (RNA polymerase II elongation factor-like protein) (SIII) (Transcription elongation factor B polypeptide 1-like) (p19skp1)	SKP1 family	hsa:6500;	UPA00143	R-HSA-1169091;R-HSA-1170546;R-HSA-174113;R-HSA-180534;R-HSA-187577;R-HSA-195253;R-HSA-202424;R-HSA-2122947;R-HSA-2565942;R-HSA-2644606;R-HSA-2644607;R-HSA-2871837;R-HSA-2894862;R-HSA-400253;R-HSA-5607761;R-HSA-5607764;R-HSA-5610780;R-HSA-5610783;R-HSA-5610785;R-HSA-5676590;R-HSA-5684264;R-HSA-68949;R-HSA-69231;R-HSA-8854050;R-HSA-8939902;R-HSA-8951664;R-HSA-9020702;R-HSA-917937;R-HSA-9604323;R-HS…		559	Cell Survival	Cell Cycle	Cell cycle	Folding, sorting and degradation	S-phase kinase-associated protein 1 OS=Homo sapiens OX=9606 GN=SKP1 PE=1 SV=2	46	11	163	18.6	4.54	165.73	11	0	1.06247	1.07336	1.05891	0.983256	0.984475	0.983572	0.970928	0.951748	0.947815	1.06491	0.983768	0.95683	0.923802	4.91304e-05	-0.114345	4.30865		0.898506	0.000206328	-0.154399	3.68544		0.972618	0.01964	-0.0400546	1.70686
6115	Q13616	CUL1	Cullin-1 (CUL-1)	Cullin family	hsa:8454;	UPA00143	R-HSA-1169091;R-HSA-1170546;R-HSA-174113;R-HSA-187577;R-HSA-195253;R-HSA-202424;R-HSA-2122947;R-HSA-2565942;R-HSA-2644606;R-HSA-2644607;R-HSA-2871837;R-HSA-2894862;R-HSA-400253;R-HSA-5607761;R-HSA-5607764;R-HSA-5610780;R-HSA-5610783;R-HSA-5610785;R-HSA-5676590;R-HSA-5684264;R-HSA-68949;R-HSA-69231;R-HSA-8854050;R-HSA-8939902;R-HSA-8951664;R-HSA-9020702;R-HSA-917937;R-HSA-9604323;R-HSA-983168;		560	Cell Survival	Cell Cycle	Cell cycle	Folding, sorting and degradation	Cullin-1 OS=Homo sapiens OX=9606 GN=CUL1 PE=1 SV=2	47	32	776	89.6	8	168.61	32	0	1.10746	1.0892	1.0956	0.968671	0.952626	0.971319	0.917359	0.954961	0.90729	1.09742	0.964205	0.926536	0.878612	7.31743e-05	-0.186701	4.13564		0.844287	0.000381019	-0.244194	3.41905		0.960933	0.073647	-0.0574928	1.13284
2836	Q13309	SKP2	S-phase kinase-associated protein 2 (Cyclin-A/CDK2-associated protein p45) (F-box protein Skp2) (F-box/LRR-repeat protein 1) (p45skp2)		hsa:6502;	UPA00143	R-HSA-174178;R-HSA-187577;R-HSA-5689880;R-HSA-68949;R-HSA-69231;R-HSA-8939902;R-HSA-8951664;R-HSA-983168;		562	Cell Survival	Cell Cycle	Cell cycle	Folding, sorting and degradation	S-phase kinase-associated protein 2 OS=Homo sapiens OX=9606 GN=SKP2 PE=1 SV=2	2	2	424	47.7	7.11	6.82	2	0	1.03141	1.04787	1.0551	0.96918	0.987052	0.987418	0.97502	1.03228	1.02396	1.04479	0.981216	1.01042	0.939151	0.0023378	-0.0905704	2.63119		0.967101	0.147698	-0.0482622	0.830627		1.02976	0.196234	0.0423082	0.707225
4972	P53350	PLK1	Serine/threonine-protein kinase PLK1 (EC 2.7.11.21) (Polo-like kinase 1) (PLK-1) (Serine/threonine-protein kinase 13) (STPK13)	Protein kinase superfamily, Ser/Thr protein kinase family, CDC5/Polo subfamily	hsa:5347;		R-HSA-141444;R-HSA-156711;R-HSA-162658;R-HSA-174178;R-HSA-176412;R-HSA-176417;R-HSA-2299718;R-HSA-2467813;R-HSA-2500257;R-HSA-2565942;R-HSA-2980767;R-HSA-380259;R-HSA-380270;R-HSA-380284;R-HSA-380320;R-HSA-5620912;R-HSA-5663220;R-HSA-68877;R-HSA-68881;R-HSA-68884;R-HSA-69273;R-HSA-8852276;R-HSA-8854518;R-HSA-9648025;		564	Cell Survival	Cell Cycle	Cell cycle		Serine/threonine-protein kinase PLK1 OS=Homo sapiens OX=9606 GN=PLK1 PE=1 SV=1	9	8	603	68.2	8.91	30.06	8	0	1.18195	1.18571	1.16496	0.922432	0.933824	0.902054	0.874195	0.868547	0.88877	1.17754	0.919436	0.877171	0.780811	2.15673e-05	-0.356954	4.6662	2	0.744918	4.35064e-06	-0.424846	5.36145	2	0.954031	0.0188364	-0.067892	1.725
3082	O43683	BUB1	Mitotic checkpoint serine/threonine-protein kinase BUB1 (hBUB1) (EC 2.7.11.1) (BUB1A)	Protein kinase superfamily, Ser/Thr protein kinase family, BUB1 subfamily	hsa:699;		R-HSA-141444;R-HSA-2467813;R-HSA-2500257;R-HSA-5663220;R-HSA-68877;R-HSA-9648025;	PTHR14030;	565	Cell Survival	Cell Cycle	Cell cycle		Mitotic checkpoint serine/threonine-protein kinase BUB1 OS=Homo sapiens OX=9606 GN=BUB1 PE=1 SV=1	2	2	1085	122.3	6.47	7.67	2	0	1.19856	1.56937	1.54515	0.830826	0.820829	0.813166	0.752893	0.616869	0.758102	1.43769	0.821607	0.709288	0.571476	0.00679551	-0.807235	2.16778	2	0.493352	0.00476156	-1.01931	2.32225	2	0.863294	0.0731862	-0.212077	1.13557
6558	O43684	BUB3	Mitotic checkpoint protein BUB3	WD repeat BUB3 family	hsa:9184;		R-HSA-141430;R-HSA-141444;R-HSA-174184;R-HSA-176409;R-HSA-179409;R-HSA-2467813;R-HSA-2500257;R-HSA-5663220;R-HSA-68877;R-HSA-9648025;		566	Cell Survival	Cell Cycle	Cell cycle		Mitotic checkpoint protein BUB3 OS=Homo sapiens OX=9606 GN=BUB3 PE=1 SV=1	34	14	328	37.1	6.84	116.22	14	0	1.05381	1.09752	1.08085	1.01063	0.984964	1.0134	0.985535	0.864138	0.980952	1.0774	1.003	0.943542	0.930946	0.00889246	-0.103231	2.05098		0.875762	0.0326276	-0.191389	1.48641		0.940723	0.218249	-0.0881585	0.661047
5275	O60566	BUB1B	Mitotic checkpoint serine/threonine-protein kinase BUB1 beta (EC 2.7.11.1) (MAD3/BUB1-related protein kinase) (hBUBR1) (Mitotic checkpoint kinase MAD3L) (Protein SSK1)	Protein kinase superfamily, Ser/Thr protein kinase family, BUB1 subfamily	hsa:701;		R-HSA-141430;R-HSA-141444;R-HSA-174184;R-HSA-176409;R-HSA-179409;R-HSA-2467813;R-HSA-2500257;R-HSA-5663220;R-HSA-68877;R-HSA-9648025;	PTHR14030;	567	Cell Survival	Cell Cycle	Cell cycle		Mitotic checkpoint serine/threonine-protein kinase BUB1 beta OS=Homo sapiens OX=9606 GN=BUB1B PE=1 SV=3	15	14	1050	119.5	5.27	48.15	14	0	1.19517	1.22395	1.17618	0.927147	0.931796	0.91809	0.898828	0.887037	0.9017	1.19843	0.925678	0.895855	0.772407	4.64681e-05	-0.372567	4.33284	2	0.747522	3.19505e-05	-0.419811	4.49552	2	0.967783	0.00776905	-0.0472445	2.10963
1518	O14757	CHK1	Serine/threonine-protein kinase Chk1 (EC 2.7.11.1) (CHK1 checkpoint homolog) (Cell cycle checkpoint kinase) (Checkpoint kinase-1)	Protein kinase superfamily, CAMK Ser/Thr protein kinase family, NIM1 subfamily	hsa:1111;		R-HSA-1433557;R-HSA-176187;R-HSA-5693607;R-HSA-5693616;R-HSA-6796648;R-HSA-6804756;R-HSA-69473;R-HSA-69601;R-HSA-75035;R-HSA-8953750;		568	Cell Survival	Cell Cycle	Cell cycle	p53	Serine/threonine-protein kinase Chk1 OS=Homo sapiens OX=9606 GN=CHEK1 PE=1 SV=2	22	14	476	54.4	8.25	71.38	14	0	1.35477	1.3845	1.33791	0.87724	0.879389	0.85157	0.810941	0.784815	0.811808	1.35906	0.8694	0.802521	0.639708	7.29376e-06	-0.644515	5.13705	2	0.590499	4.33148e-06	-0.759994	5.36336	2	0.923076	0.00602404	-0.115479	2.22011
4653	O96017	CHK2	Serine/threonine-protein kinase Chk2 (EC 2.7.11.1) (CHK2 checkpoint homolog) (Cds1 homolog) (Hucds1) (hCds1) (Checkpoint kinase 2)	Protein kinase superfamily, CAMK Ser/Thr protein kinase family, CHK2 subfamily	hsa:11200;		R-HSA-5693565;R-HSA-6804756;R-HSA-6804757;R-HSA-6804760;R-HSA-69473;R-HSA-69541;R-HSA-69601;R-HSA-75035;		569	Cell Survival	Cell Cycle	Cell cycle	p53	Serine/threonine-protein kinase Chk2 OS=Homo sapiens OX=9606 GN=CHEK2 PE=1 SV=1	6	6	543	60.9	5.91	20.79	6	0	0.974915	0.983522	1.00584	1.00716	0.991058	0.984929	1.00967	0.946155	1.00169	0.988093	0.994383	0.985838	1.00637	0.60906	0.00915442	0.21534		0.997718	0.923287	-0.0032962	0.0346632		0.991407	0.705525	-0.0124506	0.151488
2111	Q14683	SMC1A	Structural maintenance of chromosomes protein 1A (SMC protein 1A) (SMC-1-alpha) (SMC-1A) (Sb1.8)	SMC family, SMC1 subfamily	hsa:8243;		R-HSA-1221632;R-HSA-2467813;R-HSA-2468052;R-HSA-2470946;R-HSA-2500257;R-HSA-3108214;R-HSA-9018519;	PTHR18937:SF170;	570	Cell Survival	Cell Cycle	Cell cycle		Structural maintenance of chromosomes protein 1A OS=Homo sapiens OX=9606 GN=SMC1A PE=1 SV=2	143	67	1233	143.1	7.64	456.68	67	0	0.982778	0.987461	0.980357	1.01943	1.01529	1.02804	1.02051	1.01376	1.02082	0.983532	1.02092	1.01837	1.03802	0.000959745	0.0538274	3.01784		1.03542	0.000360407	0.0502115	3.44321		0.997497	0.593012	-0.00361594	0.226937
2087	Q9UQE7	SMC3	Structural maintenance of chromosomes protein 3 (SMC protein 3) (SMC-3) (Basement membrane-associated chondroitin proteoglycan) (Bamacan) (Chondroitin sulfate proteoglycan 6) (Chromosome-associated polypeptide) (hCAP)	SMC family, SMC3 subfamily	hsa:9126;		R-HSA-1221632;R-HSA-2467813;R-HSA-2468052;R-HSA-2470946;R-HSA-2500257;R-HSA-3108214;R-HSA-9018519;		572	Cell Survival	Cell Cycle	Cell cycle		Structural maintenance of chromosomes protein 3 OS=Homo sapiens OX=9606 GN=SMC3 PE=1 SV=2	137	56	1217	141.5	7.18	526.51	57	1	0.953993	0.96587	0.969289	1.02131	1.02775	1.0324	1.02471	0.992881	1.02991	0.963051	1.02715	1.01583	1.06656	0.000342233	0.0929656	3.46568		1.05481	0.0133322	0.076979	1.8751		0.98898	0.399403	-0.0159866	0.398588
1823	Q8N3U4	STAG2	Cohesin subunit SA-2 (SCC3 homolog 2) (Stromal antigen 2)	SCC3 family	hsa:10735;		R-HSA-1221632;R-HSA-2467813;R-HSA-2468052;R-HSA-2470946;R-HSA-2500257;R-HSA-3108214;R-HSA-9018519;	PTHR11199;	573	Cell Survival	Cell Cycle	Cell cycle		Cohesin subunit SA-2 OS=Homo sapiens OX=9606 GN=STAG2 PE=1 SV=3	50	24	1231	141.2	5.43	184.77	30	5	1.00636	1.00633	0.999302	1.01486	1.01678	1.02039	1.02263	0.98819	1.01858	1.004	1.01735	1.0098	1.0133	0.009451	0.0190571	2.02452		1.00578	0.629256	0.00831599	0.201173		0.992582	0.529997	-0.0107412	0.275726
4754	Q8WVM7	STAG1	Cohesin subunit SA-1 (SCC3 homolog 1) (Stromal antigen 1)	SCC3 family	hsa:10274;		R-HSA-1221632;R-HSA-2467813;R-HSA-2468052;R-HSA-2470946;R-HSA-2500257;R-HSA-3108214;R-HSA-9018519;	PTHR11199;	574	Cell Survival	Cell Cycle	Cell cycle		Cohesin subunit SA-1 OS=Homo sapiens OX=9606 GN=STAG1 PE=1 SV=3	16	9	1258	144.3	5.59	45.57	15	0	0.961296	0.92466	0.9219	0.984338	0.994733	0.995627	1.00157	1.09037	1.00228	0.935952	0.991566	1.03141	1.05942	0.0135648	0.0832742	1.86759		1.10199	0.0409985	0.140108	1.38723		1.04018	0.250935	0.0568342	0.600438
1644	O60216	RAD21	Double-strand-break repair protein rad21 homolog (hHR21) (Nuclear matrix protein 1) (NXP-1) (SCC1 homolog) [Cleaved into: 64-kDa C-terminal product (64-kDa carboxy-terminal product) (65-kDa carboxy-terminal product)]	Rad21 family	hsa:5885;		R-HSA-1221632;R-HSA-2467813;R-HSA-2468052;R-HSA-2470946;R-HSA-2500257;R-HSA-3108214;R-HSA-9018519;	PTHR12585;	575	Cell Survival	Cell Cycle	Cell cycle		Double-strand-break repair protein rad21 homolog OS=Homo sapiens OX=9606 GN=RAD21 PE=1 SV=2	32	21	631	71.6	4.65	124.69	21	0	0.98365	1.00022	0.99705	1.0234	1.03919	0.999235	1.0406	0.924094	1.05254	0.99364	1.02061	1.00575	1.02714	0.100574	0.0386343	0.997515		1.01218	0.783926	0.0174713	0.105725		0.985438	0.744701	-0.021163	0.128018
4214	Q13415	ORC1	Origin recognition complex subunit 1 (Replication control protein 1)	ORC1 family	hsa:4998;		R-HSA-113507;R-HSA-176187;R-HSA-68616;R-HSA-68689;R-HSA-68827;R-HSA-68867;R-HSA-68949;R-HSA-68962;R-HSA-69205;	PTHR10763:SF23;	579	Cell Survival	Cell Cycle	Cell cycle		Origin recognition complex subunit 1 OS=Homo sapiens OX=9606 GN=ORC1 PE=1 SV=2	5	5	861	97.3	9.22	19.7	5	0	1.11067	1.07705	1.10862	0.997601	0.992661	0.973162	0.960705	0.979901	0.980687	1.09878	0.987808	0.973764	0.899008	0.00109367	-0.153595	2.96111		0.886227	0.000595918	-0.174252	3.22481		0.985783	0.229693	-0.0206576	0.638853
5142	Q13416	ORC2	Origin recognition complex subunit 2	ORC2 family	hsa:4999;		R-HSA-113507;R-HSA-176187;R-HSA-68616;R-HSA-68689;R-HSA-68827;R-HSA-68867;R-HSA-68949;R-HSA-68962;	PTHR14052;	580	Cell Survival	Cell Cycle	Cell cycle		Origin recognition complex subunit 2 OS=Homo sapiens OX=9606 GN=ORC2 PE=1 SV=2	11	9	577	65.9	6.51	35.67	9	0	1.07489	1.10574	1.08509	0.983595	0.967366	0.970088	0.946687	0.861957	0.948633	1.08857	0.973683	0.919092	0.894459	0.000377616	-0.160913	3.42295		0.84431	0.00482419	-0.244156	2.31658		0.943934	0.133008	-0.0832423	0.876121
953	Q9UBD5	ORC3	Origin recognition complex subunit 3 (Origin recognition complex subunit Latheo)	ORC3 family	hsa:23595;		R-HSA-113507;R-HSA-176187;R-HSA-68616;R-HSA-68689;R-HSA-68827;R-HSA-68867;R-HSA-68949;R-HSA-68962;	PTHR12748;	581	Cell Survival	Cell Cycle	Cell cycle		Origin recognition complex subunit 3 OS=Homo sapiens OX=9606 GN=ORC3 PE=1 SV=1	10	7	711	82.2	7.61	31.91	8	0	1.03575	1.02465	1.01258	0.977446	0.978607	0.991592	0.954164	1.00826	0.968595	1.02432	0.982549	0.977006	0.959216	0.00665523	-0.0600726	2.17684		0.953805	0.0538868	-0.0682336	1.26852		0.994359	0.757974	-0.00816094	0.120346
3599	O43929	ORC4	Origin recognition complex subunit 4	ORC4 family	hsa:5000;		R-HSA-113507;R-HSA-176187;R-HSA-68616;R-HSA-68689;R-HSA-68827;R-HSA-68867;R-HSA-68949;R-HSA-68962;	PTHR12087;	582	Cell Survival	Cell Cycle	Cell cycle		Origin recognition complex subunit 4 OS=Homo sapiens OX=9606 GN=ORC4 PE=1 SV=2	2	2	436	50.3	8	6.04	2	0	0.870116	0.860163	0.942456	0.987741	0.956253	0.945668	0.944489	1.0049	0.961949	0.890912	0.96322	0.970447	1.08116	0.0662922	0.112583	1.17854		1.08927	0.0652274	0.123367	1.18557		1.0075	0.758504	0.0107838	0.120042
6499	O43913	ORC5	Origin recognition complex subunit 5	ORC5 family	hsa:5001;		R-HSA-113507;R-HSA-176187;R-HSA-68616;R-HSA-68689;R-HSA-68827;R-HSA-68867;R-HSA-68949;R-HSA-68962;	PTHR12705;	583	Cell Survival	Cell Cycle	Cell cycle		Origin recognition complex subunit 5 OS=Homo sapiens OX=9606 GN=ORC5 PE=1 SV=1	11	9	435	50.3	7.74	35.74	9	0	1.06857	1.0458	1.06621	1.00974	1.00151	0.981443	0.977979	0.952985	0.985429	1.06019	0.997562	0.972131	0.940925	0.00483085	-0.0878486	2.31598		0.916938	0.00194515	-0.125104	2.71105		0.974507	0.120355	-0.0372558	0.919537
4249	Q9Y5N6	ORC6	Origin recognition complex subunit 6	ORC6 family	hsa:23594;		R-HSA-113507;R-HSA-176187;R-HSA-68616;R-HSA-68689;R-HSA-68827;R-HSA-68867;R-HSA-68949;R-HSA-68962;	PTHR13394;	584	Cell Survival	Cell Cycle	Cell cycle		Origin recognition complex subunit 6 OS=Homo sapiens OX=9606 GN=ORC6 PE=1 SV=1	8	7	252	28.1	8.66	27.66	7	0	1.18306	1.21307	1.21146	0.925311	0.97804	0.906669	0.900184	0.874242	0.862625	1.20253	0.936673	0.879017	0.778918	0.000347382	-0.360457	3.45919	2	0.730972	2.57342e-05	-0.452112	4.58949	2	0.938445	0.0748414	-0.0916552	1.12586
2161	P49736	MCM2	DNA replication licensing factor MCM2 (EC 3.6.4.12) (Minichromosome maintenance protein 2 homolog) (Nuclear protein BM28)	MCM family	hsa:4171;		R-HSA-176187;R-HSA-176974;R-HSA-68867;R-HSA-68949;R-HSA-68962;R-HSA-69052;	PTHR11630;PTHR11630:SF44;	585	Cell Survival	Cell Cycle	Cell cycle	DNA replication and Repair	DNA replication licensing factor MCM2 OS=Homo sapiens OX=9606 GN=MCM2 PE=1 SV=4	324	50	904	101.8	5.52	1195.15	50	0	1.12704	1.1469	1.12805	0.957256	0.928753	0.950394	0.916099	0.894767	0.912787	1.134	0.945468	0.907884	0.833749	6.19865e-05	-0.262314	4.2077		0.800607	1.66476e-05	-0.320834	4.77865		0.960249	0.0257191	-0.0585201	1.58974
2147	P25205	MCM3	DNA replication licensing factor MCM3 (EC 3.6.4.12) (DNA polymerase alpha holoenzyme-associated protein P1) (P1-MCM3) (RLF subunit beta) (p102)	MCM family	hsa:4172;		R-HSA-176187;R-HSA-176974;R-HSA-68867;R-HSA-68949;R-HSA-68962;R-HSA-69052;	PTHR11630;	586	Cell Survival	Cell Cycle	Cell cycle	DNA replication and Repair	DNA replication licensing factor MCM3 OS=Homo sapiens OX=9606 GN=MCM3 PE=1 SV=3	314	50	808	90.9	5.77	1187.45	50	0	1.04491	1.05353	1.02574	0.989268	0.973483	0.981832	0.966512	0.999094	0.957647	1.04139	0.981528	0.974418	0.942515	0.00311034	-0.0854131	2.50719		0.935687	0.0112234	-0.0959021	1.94988		0.992756	0.623782	-0.0104891	0.204967
2106	P33991	MCM4	DNA replication licensing factor MCM4 (EC 3.6.4.12) (CDC21 homolog) (P1-CDC21)	MCM family	hsa:4173;		R-HSA-176187;R-HSA-176974;R-HSA-68867;R-HSA-68949;R-HSA-68962;R-HSA-69052;	PTHR11630;PTHR11630:SF66;	587	Cell Survival	Cell Cycle	Cell cycle	DNA replication and Repair	DNA replication licensing factor MCM4 OS=Homo sapiens OX=9606 GN=MCM4 PE=1 SV=5	165	48	863	96.5	6.74	620.29	48	0	1.12654	1.11954	1.09745	0.942609	0.938881	0.941606	0.909668	0.97464	0.896095	1.11451	0.941032	0.926801	0.844347	3.96841e-05	-0.244093	4.40138		0.831578	0.00188911	-0.266077	2.72374		0.984877	0.589036	-0.0219841	0.229858
6315	P33992	MCM5	DNA replication licensing factor MCM5 (EC 3.6.4.12) (CDC46 homolog) (P1-CDC46)	MCM family	hsa:4174;		R-HSA-176187;R-HSA-176974;R-HSA-68867;R-HSA-68949;R-HSA-68962;R-HSA-69052;	PTHR11630;	588	Cell Survival	Cell Cycle	Cell cycle	DNA replication and Repair	DNA replication licensing factor MCM5 OS=Homo sapiens OX=9606 GN=MCM5 PE=1 SV=5	119	41	734	82.2	8.37	429.33	41	0	1.03877	1.0441	1.03982	0.988962	0.987266	0.981308	0.970875	0.982156	0.967288	1.0409	0.985846	0.97344	0.947109	4.1451e-05	-0.078397	4.38246		0.935191	0.000144656	-0.096667	3.83966		0.987416	0.0697623	-0.0182701	1.15638
2063	Q14566	MCM6	DNA replication licensing factor MCM6 (EC 3.6.4.12) (p105MCM)	MCM family	hsa:4175;		R-HSA-176187;R-HSA-176974;R-HSA-68867;R-HSA-68949;R-HSA-68962;R-HSA-69052;	PTHR11630;	589	Cell Survival	Cell Cycle	Cell cycle	DNA replication and Repair	DNA replication licensing factor MCM6 OS=Homo sapiens OX=9606 GN=MCM6 PE=1 SV=1	112	39	821	92.8	5.41	423.68	39	0	1.13386	1.14088	1.11614	0.953919	0.94419	0.949323	0.914417	0.891748	0.911502	1.13029	0.949144	0.905889	0.839732	2.12126e-05	-0.251998	4.67341		0.801463	2.56751e-05	-0.319291	4.59049		0.954427	0.00483153	-0.0672929	2.31591
6317	P33993	MCM7	DNA replication licensing factor MCM7 (EC 3.6.4.12) (CDC47 homolog) (P1.1-MCM3)	MCM family	hsa:4176;		R-HSA-176187;R-HSA-176974;R-HSA-68867;R-HSA-68949;R-HSA-68962;R-HSA-69052;	PTHR11630;PTHR11630:SF26;	590	Cell Survival	Cell Cycle	Cell cycle	DNA replication and Repair	DNA replication licensing factor MCM7 OS=Homo sapiens OX=9606 GN=MCM7 PE=1 SV=4	139	42	719	81.3	6.46	550.18	42	0	1.11273	1.09309	1.08223	0.96212	0.9691	0.961807	0.935911	0.968359	0.93587	1.09602	0.964342	0.946713	0.879861	0.000140826	-0.184652	3.85132		0.863777	0.000441517	-0.211269	3.35505		0.981719	0.186851	-0.0266178	0.728506
2315	P25445	TNR6	Tumor necrosis factor receptor superfamily member 6 (Apo-1 antigen) (Apoptosis-mediating surface antigen FAS) (FASLG receptor) (CD antigen CD95)		hsa:355;		R-HSA-140534;R-HSA-3371378;R-HSA-5213460;R-HSA-5218900;R-HSA-6803211;R-HSA-69416;R-HSA-75157;	PTHR46874;	603	Cell Survival	Cell Death	Apoptosis	p53	Tumor necrosis factor receptor superfamily member 6 OS=Homo sapiens OX=9606 GN=FAS PE=1 SV=1	2	2	335	37.7	7.94	4.36	2	0	1.00975	1.00971	1.05789	1.06421	1.03669	0.989545	1.06885	0.854095	0.976736	1.02578	1.03015	0.966562	1.00426	0.8797	0.00612747	0.0556654		0.942269	0.408787	-0.0857895	0.388503		0.938275	0.389331	-0.091917	0.409681
4696	P25942	TNR5	Tumor necrosis factor receptor superfamily member 5 (B-cell surface antigen CD40) (Bp50) (CD40L receptor) (CDw40) (CD antigen CD40)		hsa:958;		R-HSA-198933 [P25942-1];R-HSA-5668541 [P25942-1];R-HSA-5676594 [P25942-1];		605	Cell Survival	Cell Death	Apoptosis	NFKappaB	Tumor necrosis factor receptor superfamily member 5 OS=Homo sapiens OX=9606 GN=CD40 PE=1 SV=1	7	6	277	30.6	5.76	30.21	6	0	0.810977	0.824245	0.818392	1.05232	1.08092	1.04097	1.13394	1.13479	1.10964	0.817871	1.05807	1.12612	1.29369	4.30783e-05	0.371488	4.36574	2	1.37689	4.52036e-06	0.461417	5.34483	2	1.06432	0.0092753	0.089929	2.03267
6373	P49327	FAS	Fatty acid synthase (EC 2.3.1.85) [Includes: [Acyl-carrier-protein] S-acetyltransferase (EC 2.3.1.38); [Acyl-carrier-protein] S-malonyltransferase (EC 2.3.1.39); 3-oxoacyl-[acyl-carrier-protein] synthase (EC 2.3.1.41); 3-oxoacyl-[acyl-carrier-protein] reductase (EC 1.1.1.100); 3-hydroxyacyl-[acyl-carrier-protein] dehydratase (EC 4.2.1.59); Enoyl-[acyl-carrier-protein] reductase (EC 1.3.1.39); Ole…		hsa:2194;		R-HSA-163765;R-HSA-199220;R-HSA-2426168;R-HSA-75105;R-HSA-9029558;		621	Cell Survival	Cell Death	Apoptosis	lipid metabolism	Fatty acid synthase OS=Homo sapiens OX=9606 GN=FASN PE=1 SV=3	280	98	2511	273.3	6.44	1103.35	99	1	1.16629	1.19048	1.17401	0.956038	0.945794	0.941417	0.87936	0.854189	0.874606	1.17693	0.94775	0.869385	0.805275	1.04583e-05	-0.312446	4.98054		0.738691	8.12436e-06	-0.436958	5.09021	2	0.917315	0.000899543	-0.124511	3.04598
2723	Q14643	ITPR1	Inositol 1,4,5-trisphosphate receptor type 1 (IP3 receptor isoform 1) (IP3R 1) (InsP3R1) (Type 1 inositol 1,4,5-trisphosphate receptor) (Type 1 InsP3 receptor)	InsP3 receptor family	hsa:3708;		R-HSA-112043;R-HSA-114508;R-HSA-139853;R-HSA-1489509;R-HSA-2029485;R-HSA-2871809;R-HSA-381676;R-HSA-4086398;R-HSA-418457;R-HSA-422356;R-HSA-5218921;R-HSA-5578775;R-HSA-5607763;R-HSA-983695;		622	Cell Survival	Cell Death	Apoptosis	Cellular senescence	Inositol 1,4,5-trisphosphate receptor type 1 OS=Homo sapiens OX=9606 GN=ITPR1 PE=1 SV=3	6	1	2758	313.7	6.04	19.15	5	0	0.938773	0.937036	0.90659	1.06678	1.0724	1.05668	1.07483	0.942638	1.03151	0.927466	1.06529	1.01633	1.1486	0.000270098	0.199875	3.56848		1.09581	0.0920709	0.132	1.03588		0.954042	0.279585	-0.0678748	0.553486
4984	Q14571	ITPR2	Inositol 1,4,5-trisphosphate receptor type 2 (IP3 receptor isoform 2) (IP3R 2) (InsP3R2) (Type 2 inositol 1,4,5-trisphosphate receptor) (Type 2 InsP3 receptor)	InsP3 receptor family	hsa:3709;		R-HSA-112043;R-HSA-114508;R-HSA-139853;R-HSA-1489509;R-HSA-2029485;R-HSA-2871809;R-HSA-381676;R-HSA-4086398;R-HSA-422356;R-HSA-5218921;R-HSA-5578775;R-HSA-5607763;R-HSA-983695;		623	Cell Survival	Cell Death	Apoptosis	Cellular senescence	Inositol 1,4,5-trisphosphate receptor type 2 OS=Homo sapiens OX=9606 GN=ITPR2 PE=1 SV=2	14	9	2701	307.9	6.43	42.04	13	4	0.867303	0.906891	0.893282	1.0488	1.02166	1.01979	1.09481	0.950988	1.07996	0.889159	1.03008	1.04192	1.15849	0.000701405	0.212243	3.15403		1.1718	0.0316167	0.22873	1.50008		1.01149	0.812051	0.0164869	0.0904168
4690	Q14573	ITPR3	Inositol 1,4,5-trisphosphate receptor type 3 (IP3 receptor isoform 3) (IP3R 3) (InsP3R3) (Type 3 inositol 1,4,5-trisphosphate receptor) (Type 3 InsP3 receptor)	InsP3 receptor family	hsa:3710;		R-HSA-112043;R-HSA-114508;R-HSA-139853;R-HSA-1489509;R-HSA-2029485;R-HSA-2871809;R-HSA-381676;R-HSA-4086398;R-HSA-422356;R-HSA-5218921;R-HSA-5578775;R-HSA-5607763;R-HSA-983695;		624	Cell Survival	Cell Death	Apoptosis	Cellular senescence	Inositol 1,4,5-trisphosphate receptor type 3 OS=Homo sapiens OX=9606 GN=ITPR3 PE=1 SV=2	11	7	2671	303.9	6.48	27.34	10	0	0.885032	0.88524	0.902414	1.02151	1.04416	1.01807	1.04066	0.930637	1.05616	0.890895	1.02791	1.00915	1.1538	0.000164707	0.206391	3.78329		1.13274	0.0414855	0.179815	1.3821		0.981748	0.666126	-0.026576	0.176443
2910	Q13158	FADD	FAS-associated death domain protein (FAS-associating death domain-containing protein) (Growth-inhibiting gene 3 protein) (Mediator of receptor induced toxicity) (Protein FADD)		hsa:8772;		R-HSA-140534;R-HSA-2562578;R-HSA-3371378;R-HSA-5213460;R-HSA-5218900;R-HSA-5357786;R-HSA-69416;R-HSA-75157;R-HSA-75158;R-HSA-9013957;R-HSA-933543;	PTHR15077;	628	Cell Survival	Cell Death	Apoptosis	FAS signaling pathway	FAS-associated death domain protein OS=Homo sapiens OX=9606 GN=FADD PE=1 SV=1	2	2	208	23.3	5.69	12.06	2	0	1.14176	1.06589	1.02164	0.938309	0.925644	0.930352	0.86451	1.1194	0.855387	1.07643	0.931435	0.946432	0.865298	0.0147175	-0.208731	1.83216		0.879231	0.236209	-0.185687	0.626703		1.0161	0.870925	0.0230443	0.0600192
4091	Q15628	TRADD	Tumor necrosis factor receptor type 1-associated DEATH domain protein (TNFR1-associated DEATH domain protein) (TNFRSF1A-associated via death domain)		hsa:8717;		R-HSA-140534;R-HSA-3371378;R-HSA-5213460;R-HSA-5218900;R-HSA-5357786;R-HSA-5357905;R-HSA-5357956;R-HSA-5675482;R-HSA-69416;R-HSA-75893;	PTHR14913;	629	Cell Survival	Cell Death	Apoptosis	Necroptosis	Tumor necrosis factor receptor type 1-associated DEATH domain protein OS=Homo sapiens OX=9606 GN=TRADD PE=1 SV=2	4	4	312	34.2	6.27	18.38	4	0	0.925203	0.902453	0.920299	0.969775	0.963273	0.963902	0.983721	1.01215	1.01608	0.915985	0.96565	1.00398	1.05422	0.00233554	0.0761753	2.63161		1.09607	0.00203048	0.132337	2.6924		1.0397	0.0211118	0.056162	1.67547
3604	O14727	APAF	Apoptotic protease-activating factor 1 (APAF-1)		hsa:317;		R-HSA-111458;R-HSA-111459;R-HSA-111463;R-HSA-111464;R-HSA-6798695;R-HSA-6803207;R-HSA-8953750;R-HSA-9627069;		630	Cell Survival	Cell Death	Apoptosis	p53	Apoptotic protease-activating factor 1 OS=Homo sapiens OX=9606 GN=APAF1 PE=1 SV=2	2	2	1248	141.7	6.4	3.69	2	0	0.903503	0.973924	0.979202	1.08517	1.0137	1.01351	1.06956	0.864262	1.09802	0.95221	1.03746	1.01062	1.08953	0.0668963	0.123703	1.1746		1.06134	0.493395	0.0858824	0.306805		0.974125	0.746217	-0.0378205	0.127135
4839	Q9NR28	DBLOH	Diablo homolog, mitochondrial (Direct IAP-binding protein with low pI) (Second mitochondria-derived activator of caspase) (Smac)		hsa:56616;		R-HSA-111457;R-HSA-111463;R-HSA-111464;R-HSA-111469;R-HSA-9627069;	PTHR32247;	631	Cell Survival	Cell Death	Apoptosis		Diablo homolog, mitochondrial OS=Homo sapiens OX=9606 GN=DIABLO PE=1 SV=1	13	8	239	27.1	5.9	53.61	9	1	0.91991	0.913003	0.911012	1.01425	0.99369	1.03833	1.04175	1.09248	1.04799	0.914642	1.01542	1.06074	1.11019	0.00157094	0.150801	2.80384		1.15973	0.000836963	0.213793	3.07729		1.04463	0.0919041	0.0629921	1.03667
2803	P78560	CRADD	Death domain-containing protein CRADD (Caspase and RIP adapter with death domain) (RIP-associated protein with a death domain)		hsa:8738;		R-HSA-6803207;	PTHR15034;	632	Cell Survival	Cell Death	Apoptosis		Death domain-containing protein CRADD OS=Homo sapiens OX=9606 GN=CRADD PE=1 SV=1	1	1	199	22.7	6.8	2.39	1	0	0.986871	0.970795	0.998136	1.05041	1.10298	1.05103	1.04816	1.0661	1.0486	0.985267	1.06814	1.05428	1.08411	0.0123604	0.116512	1.90797		1.07005	0.00221912	0.0976762	2.65382		0.987029	0.493279	-0.0188362	0.306907
983	Q9UER7	DAXX	Death domain-associated protein 6 (Daxx) (hDaxx) (ETS1-associated protein 1) (EAP1) (Fas death domain-associated protein)	DAXX family	hsa:1616;		R-HSA-3899300;R-HSA-6804757;R-HSA-9609690;	PTHR12766:SF7;	634	Cell Survival	Cell Death	Apoptosis	MAPK	Death domain-associated protein 6 OS=Homo sapiens OX=9606 GN=DAXX PE=1 SV=2	21	8	740	81.3	4.87	64.09	8	0	0.996638	1.05256	1.04085	0.991258	0.975539	0.998616	0.993552	0.914285	1.00807	1.03002	0.988471	0.971971	0.959665	0.0861467	-0.0593976	1.06476		0.943645	0.160622	-0.0836837	0.794196		0.983307	0.610772	-0.024286	0.214121
3794	O43464	HTRA2	Serine protease HTRA2, mitochondrial (EC 3.4.21.108) (High temperature requirement protein A2) (HtrA2) (Omi stress-regulated endoprotease) (Serine protease 25) (Serine proteinase OMI)	Peptidase S1C family	hsa:27429;				635	Cell Survival	Cell Death	Apoptosis		Serine protease HTRA2, mitochondrial OS=Homo sapiens OX=9606 GN=HTRA2 PE=1 SV=2	4	3	458	48.8	10.07	15.8	3	0	0.992469	0.936409	0.942411	1.00602	1.01959	1.0053	0.990133	1.17093	1.01942	0.957096	1.0103	1.06016	1.05559	0.0442696	0.0780522	1.35389		1.10769	0.154392	0.147549	0.811376		1.04935	0.425264	0.0694966	0.371341
2556	Q14249	NUCG	Endonuclease G, mitochondrial (Endo G) (EC 3.1.30.-)	DNA/RNA non-specific endonuclease family	hsa:2021;			PTHR13966;	636	Cell Survival	Cell Death	Apoptosis		Endonuclease G, mitochondrial OS=Homo sapiens OX=9606 GN=ENDOG PE=1 SV=4	1	1	297	32.6	9.5	3.54	1	0	0.930719	0.945129	0.944876	0.974579	1.00435	0.925922	0.97333	0.935722	1.02169	0.940241	0.968285	0.976913	1.02983	0.295991	0.0424011	0.528722		1.039	0.22128	0.0551996	0.655057		1.00891	0.811035	0.0127985	0.0909603
3731	O43521	B2L11	Bcl-2-like protein 11 (Bcl2-L-11) (Bcl2-interacting mediator of cell death)	Bcl-2 family	hsa:10018;		R-HSA-111446;R-HSA-111453;R-HSA-193648;R-HSA-6802952;R-HSA-8862803;R-HSA-8952158;R-HSA-9614657;		638	Cell Survival	Cell Death	Apoptosis		Bcl-2-like protein 11 OS=Homo sapiens OX=9606 GN=BCL2L11 PE=1 SV=1	3	3	198	22.2	8.21	9.49	3	0	0.849833	0.898647	0.899708	1.03181	1.0248	1.01633	1.13727	1.0011	1.10221	0.882729	1.02431	1.08019	1.16039	0.00114811	0.214615	2.94002		1.2237	0.010935	0.291247	1.96118		1.05455	0.245235	0.0766317	0.610417
4985	Q07812	BAX	Apoptosis regulator BAX (Bcl-2-like protein 4) (Bcl2-L-4)	Bcl-2 family	hsa:581;		R-HSA-111457;R-HSA-114294;R-HSA-6803204;R-HSA-6804114;R-HSA-8878166;R-HSA-9603505;	PTHR11256;PTHR11256:SF42;	639	Cell Survival	Cell Death	Apoptosis	p53	Apoptosis regulator BAX OS=Homo sapiens OX=9606 GN=BAX PE=1 SV=1	11	5	192	21.2	5.22	43.94	5	0	0.922239	0.949885	0.952825	1.03458	1.05373	1.01841	1.11065	0.97647	1.13246	0.94165	1.03557	1.07319	1.09974	0.00264648	0.137166	2.57733		1.13969	0.0572802	0.188647	1.242		1.03633	0.49225	0.0514807	0.307814
480	Q92934	BAD	Bcl2-associated agonist of cell death (BAD) (Bcl-2-binding component 6) (Bcl-2-like protein 8) (Bcl2-L-8) (Bcl-xL/Bcl-2-associated death promoter) (Bcl2 antagonist of cell death)	Bcl-2 family	hsa:572;		R-HSA-111447;R-HSA-111453;R-HSA-193648;R-HSA-198323;R-HSA-5674400;	PTHR28540;	640	Cell Survival	Cell Death	Apoptosis	Ras	Bcl2-associated agonist of cell death OS=Homo sapiens OX=9606 GN=BAD PE=1 SV=3	4	3	168	18.4	7.15	15.48	3	0	0.950497	0.90888	0.903607	1.09893	1.01391	1.01582	1.02874	0.971925	0.92861	0.920995	1.04288	0.976424	1.13235	0.0183953	0.179315	1.73529		1.06018	0.163939	0.0843151	0.785317		0.936272	0.174662	-0.0950002	0.757801
516	O95429	BAG4	BAG family molecular chaperone regulator 4 (BAG-4) (Bcl-2-associated athanogene 4) (Silencer of death domains)		hsa:9530;		R-HSA-3371453;R-HSA-5655302;R-HSA-75893;R-HSA-8853336;	PTHR12329;	642	Cell Survival	Cell Death	Apoptosis	Necroptosis	BAG family molecular chaperone regulator 4 OS=Homo sapiens OX=9606 GN=BAG4 PE=1 SV=1	6	3	457	49.6	5.12	17.5	4	0	1.0672	1.06527	1.05581	0.930397	0.879812	0.922397	0.877755	0.874714	0.889954	1.06276	0.910869	0.880808	0.857078	0.000701851	-0.222502	3.15376		0.828792	6.30616e-06	-0.270918	5.20024		0.966997	0.140287	-0.048416	0.852982
3941	Q16611	BAK	Bcl-2 homologous antagonist/killer (Apoptosis regulator BAK) (Bcl-2-like protein 7) (Bcl2-L-7)	Bcl-2 family	hsa:578;		R-HSA-111452;R-HSA-111457;	PTHR11256;PTHR11256:SF41;	643	Cell Survival	Cell Death	Apoptosis	Folding, sorting and degradation	Bcl-2 homologous antagonist/killer OS=Homo sapiens OX=9606 GN=BAK1 PE=1 SV=1	6	3	211	23.4	6.01	30.25	3	0	1.02962	1.02719	1.02934	1.06961	1.12412	1.03494	1.07011	0.981818	1.06412	1.02872	1.07622	1.03868	1.04618	0.141308	0.0651328	0.849832		1.00969	0.744183	0.0139084	0.12832		0.965117	0.385127	-0.0512244	0.414396
4859	P55957	BID	BH3-interacting domain death agonist (p22 BID) (BID) [Cleaved into: BH3-interacting domain death agonist p15 (p15 BID); BH3-interacting domain death agonist p13 (p13 BID); BH3-interacting domain death agonist p11 (p11 BID)]		hsa:637;		R-HSA-111447;R-HSA-111452;R-HSA-111453;R-HSA-114294;R-HSA-6803204;R-HSA-75108;	PTHR35447;	644	Cell Survival	Cell Death	Apoptosis	p53	BH3-interacting domain death agonist OS=Homo sapiens OX=9606 GN=BID PE=1 SV=1	14	6	195	22	5.44	57.95	6	0	0.95114	0.939307	0.939858	0.969803	0.964464	0.987802	1.01416	1.02893	1.05825	0.943435	0.974023	1.03378	1.03242	0.019064	0.0460324	1.71979		1.09576	0.0026059	0.131934	2.58404		1.06135	0.0154755	0.0859011	1.81036
2473	Q13323	BIK	Bcl-2-interacting killer (Apoptosis inducer NBK) (BIP1) (BP4)		hsa:638;			PTHR15018;	645	Cell Survival	Cell Death	Apoptosis		Bcl-2-interacting killer OS=Homo sapiens OX=9606 GN=BIK PE=1 SV=2	1	1	160	18	4.35	2.76	1	0	0.924813	0.921651	0.962617	1.04495	1.06327	1.05027	1.06084	0.952982	1.15483	0.93636	1.05283	1.05622	1.12439	0.00121693	0.169139	2.91473		1.128	0.115462	0.17377	0.937562		1.00322	0.956676	0.00463175	0.0192353
107	Q12983	BNIP3	BCL2/adenovirus E1B 19 kDa protein-interacting protein 3	NIP3 family	hsa:664;			PTHR15186;	650	Cell Survival	Cell Death	Apoptosis	Mitophagy	BCL2/adenovirus E1B 19 kDa protein-interacting protein 3 OS=Homo sapiens OX=9606 GN=BNIP3 PE=1 SV=3	1	1	259	27.8	7.17	2.37	1	0	1.10414	1.00333	1.08117	1.01853	0.9388	1.03455	0.918778	0.939546	0.923898	1.06288	0.997296	0.927407	0.938294	0.197778	-0.0918876	0.703822		0.872541	0.0121521	-0.196706	1.91535		0.929922	0.0820888	-0.104818	1.08572
6417	Q7Z465	BNIPL	Bcl-2/adenovirus E1B 19 kDa-interacting protein 2-like protein		hsa:149428;				651	Cell Survival	Cell Death	Apoptosis		Bcl-2/adenovirus E1B 19 kDa-interacting protein 2-like protein OS=Homo sapiens OX=9606 GN=BNIPL PE=1 SV=1	1	1	357	39.7	5.41	2.81	1	0	0.965056	0.98438	0.955508	0.983538	0.948833	0.942685	0.967307	0.937929	0.980098	0.968315	0.958352	0.961778	0.989712	0.550275	-0.01492	0.25942		0.99325	0.687377	-0.00977179	0.162805		1.00357	0.856912	0.00514819	0.0670639
1260	Q9BXK5	B2L13	Bcl-2-like protein 13 (Bcl2-L-13) (Bcl-rambo) (Protein Mil1)	Bcl-2 family	hsa:23786;			PTHR15758;	653	Cell Survival	Cell Death	Apoptosis	Mitophagy	Bcl-2-like protein 13 OS=Homo sapiens OX=9606 GN=BCL2L13 PE=1 SV=1	21	11	485	52.7	4.44	79.93	11	0	0.91842	0.924364	0.925621	1.00723	1.00177	1.0057	1.0602	1.04997	1.04466	0.922802	1.0049	1.05161	1.08897	7.53356e-06	0.12296	5.123		1.13958	1.42733e-05	0.188505	4.84548		1.04648	0.000645755	0.0655451	3.18993
2989	Q9ULZ3	ASC	Apoptosis-associated speck-like protein containing a CARD (hASC) (Caspase recruitment domain-containing protein 5) (PYD and CARD domain-containing protein) (Target of methylation-induced silencing 1)		hsa:29108;		R-HSA-5660668;R-HSA-6798695;R-HSA-844456;R-HSA-844615;	PTHR10454;	655	Cell Survival	Cell Death	Apoptosis		Apoptosis-associated speck-like protein containing a CARD OS=Homo sapiens OX=9606 GN=PYCARD PE=1 SV=2	2	2	195	21.6	6.34	6.1	2	0	0.793636	0.784214	0.783224	0.990541	0.922142	0.984877	1.12151	1.25033	1.06021	0.787024	0.965854	1.14402	1.22722	0.0012822	0.295396	2.89205		1.4536	0.00313129	0.539629	2.50428	2	1.18446	0.041492	0.244233	1.38204
5830	Q13315	ATM	Serine-protein kinase ATM (EC 2.7.11.1) (Ataxia telangiectasia mutated) (A-T mutated)	PI3/PI4-kinase family, ATM subfamily	hsa:472;		R-HSA-2559586;R-HSA-3371453;R-HSA-349425;R-HSA-5685938;R-HSA-5685942;R-HSA-5693548;R-HSA-5693554;R-HSA-5693565;R-HSA-5693568;R-HSA-5693571;R-HSA-5693579;R-HSA-5693607;R-HSA-5693616;R-HSA-6796648;R-HSA-6803204;R-HSA-6803207;R-HSA-6804756;R-HSA-6804757;R-HSA-6804760;R-HSA-69473;R-HSA-69541;R-HSA-912446;	PTHR11139:SF72;	658	Cell Survival	Cell Death	Apoptosis	p53	Serine-protein kinase ATM OS=Homo sapiens OX=9606 GN=ATM PE=1 SV=4	37	35	3056	350.5	6.81	120.65	35	0	0.905578	0.912421	0.911164	1.03906	1.04225	1.04638	1.09191	1.09131	1.08925	0.909721	1.04257	1.09083	1.14603	1.52522e-06	0.196643	5.81667		1.19908	1.43326e-07	0.261924	6.84368		1.04629	2.87811e-05	0.065281	4.54089
5699	Q13546	RIPK1	Receptor-interacting serine/threonine-protein kinase 1 (EC 2.7.11.1) (Cell death protein RIP) (Receptor-interacting protein 1) (RIP-1)	Protein kinase superfamily, TKL Ser/Thr protein kinase family	hsa:8737;		R-HSA-140534;R-HSA-168927;R-HSA-1810476;R-HSA-2562578;R-HSA-3295583;R-HSA-3371378;R-HSA-5213460;R-HSA-5218900;R-HSA-5357786;R-HSA-5357905;R-HSA-5357956;R-HSA-5675482;R-HSA-5689880;R-HSA-5689896;R-HSA-69416;R-HSA-75893;R-HSA-9013957;R-HSA-933543;R-HSA-937041;		660	Cell Survival	Cell Death	Apoptosis	Necroptosis	Receptor-interacting serine/threonine-protein kinase 1 OS=Homo sapiens OX=9606 GN=RIPK1 PE=1 SV=3	30	19	671	75.9	6.33	100.49	19	0	0.991122	0.993564	0.992642	0.995663	0.985355	0.989245	1.0005	0.962059	0.986119	0.992443	0.990088	0.982892	0.997627	0.488303	-0.00342697	0.311311		0.990377	0.443199	-0.0139506	0.353402		0.992732	0.568913	-0.0105236	0.244954
1741	P04637	P53	Cellular tumor antigen p53 (Antigen NY-CO-13) (Phosphoprotein p53) (Tumor suppressor p53)	P53 family	hsa:7157;		R-HSA-111448;R-HSA-139915;R-HSA-1912408;R-HSA-2559580;R-HSA-2559584;R-HSA-2559585;R-HSA-2559586;R-HSA-3232118;R-HSA-349425;R-HSA-390471;R-HSA-5628897;R-HSA-5689880;R-HSA-5689896;R-HSA-5693565;R-HSA-6785807;R-HSA-6796648;R-HSA-6803204;R-HSA-6803205;R-HSA-6803207;R-HSA-6803211;R-HSA-6804114;R-HSA-6804115;R-HSA-6804116;R-HSA-6804754;R-HSA-6804756;R-HSA-6804757;R-HSA-6804758;R-HSA-6804759;R-HSA-68047…	PTHR11447;	663	Cell Survival	Cell Death	Apoptosis	p53	Cellular tumor antigen p53 OS=Homo sapiens OX=9606 GN=TP53 PE=1 SV=4	50	16	393	43.6	6.79	189.97	16	0	0.959201	0.979741	0.968615	1.05379	1.03497	1.05636	1.02078	0.962903	1.01894	0.969186	1.04837	1.00087	1.08171	0.000913304	0.113307	3.03938		1.0327	0.186499	0.0464154	0.729324		0.954692	0.0779297	-0.066892	1.1083
5726	O00273	DFFA	DNA fragmentation factor subunit alpha (DNA fragmentation factor 45 kDa subunit) (DFF-45) (Inhibitor of CAD) (ICAD)		hsa:1676;		R-HSA-140342;	PTHR12306:SF16;	664	Cell Survival	Cell Death	Apoptosis		DNA fragmentation factor subunit alpha OS=Homo sapiens OX=9606 GN=DFFA PE=1 SV=1	28	15	331	36.5	4.79	112.19	15	0	1.01808	1.03639	1.02325	0.994405	0.977948	0.99744	0.975751	1.00339	0.974368	1.02591	0.989931	0.984503	0.964933	0.0115431	-0.0514997	1.93768		0.959641	0.0191857	-0.0594327	1.71702		0.994516	0.653954	-0.00793294	0.184453
1064	P42575	CASP2	Caspase-2 (CASP-2) (EC 3.4.22.55) (Neural precursor cell expressed developmentally down-regulated protein 2) (NEDD-2) (Protease ICH-1) [Cleaved into: Caspase-2 subunit p18; Caspase-2 subunit p13; Caspase-2 subunit p12]	Peptidase C14A family	hsa:835;		R-HSA-168638;R-HSA-205025;R-HSA-6803207;	PTHR10454;PTHR10454:SF151;	668	Cell Survival	Cell Death	Apoptosis		Caspase-2 OS=Homo sapiens OX=9606 GN=CASP2 PE=1 SV=2	13	9	452	50.7	6.81	55.53	9	0	1.02952	1.06293	1.03494	0.984549	0.971475	0.940343	0.958523	0.982216	0.956779	1.04246	0.965455	0.965839	0.926128	0.00995893	-0.110717	2.00179		0.926496	0.00439304	-0.110143	2.35723		1.0004	0.98138	0.000573753	0.00816287
787	Q14790	CASP8	Caspase-8 (CASP-8) (EC 3.4.22.61) (Apoptotic cysteine protease) (Apoptotic protease Mch-5) (CAP4) (FADD-homologous ICE/ced-3-like protease) (FADD-like ICE) (FLICE) (ICE-like apoptotic protease 5) (MORT1-associated ced-3 homolog) (MACH) [Cleaved into: Caspase-8 subunit p18; Caspase-8 subunit p10]	Peptidase C14A family	hsa:841;		R-HSA-111465;R-HSA-140534;R-HSA-168638;R-HSA-2562578;R-HSA-264870;R-HSA-3371378;R-HSA-5213460;R-HSA-5218900;R-HSA-5357786;R-HSA-5357905;R-HSA-5660668;R-HSA-5675482;R-HSA-69416;R-HSA-75108;R-HSA-75153;R-HSA-75157;R-HSA-75158;R-HSA-9013957;R-HSA-933543;	PTHR10454;	669	Cell Survival	Cell Death	Apoptosis	p53	Caspase-8 OS=Homo sapiens OX=9606 GN=CASP8 PE=1 SV=1	9	7	479	55.4	5.1	39.32	7	0	0.869545	0.915099	0.934791	1.01916	1.02481	1.01904	1.00877	1.01665	1.0256	0.906478	1.021	1.01701	1.12634	0.00413222	0.171643	2.38382		1.12193	0.00516479	0.165985	2.28695		0.996086	0.486573	-0.00565793	0.312852
3911	P55211	CASP9	Caspase-9 (CASP-9) (EC 3.4.22.62) (Apoptotic protease Mch-6) (Apoptotic protease-activating factor 3) (APAF-3) (ICE-like apoptotic protease 6) (ICE-LAP6) [Cleaved into: Caspase-9 subunit p35; Caspase-9 subunit p10]	Peptidase C14A family	hsa:842;		R-HSA-111458;R-HSA-111459;R-HSA-111463;R-HSA-111464;R-HSA-168638;R-HSA-198323;R-HSA-418889;R-HSA-5674400;R-HSA-9627069;	PTHR10454;PTHR10454:SF157;	670	Cell Survival	Cell Death	Apoptosis	p53	Caspase-9 OS=Homo sapiens OX=9606 GN=CASP9 PE=1 SV=3	5	4	416	46.3	6.05	17.13	4	0	0.990713	1.02176	1.04056	0.994936	1.02819	1.00391	1.03236	0.953739	0.998105	1.01768	1.00901	0.994736	0.991485	0.648294	-0.0123373	0.188228		0.977459	0.443452	-0.0328923	0.353154		0.985853	0.596194	-0.0205549	0.224613
3792	P42574	CASP3	Caspase-3 (CASP-3) (EC 3.4.22.56) (Apopain) (Cysteine protease CPP32) (CPP-32) (Protein Yama) (SREBP cleavage activity 1) (SCA-1) [Cleaved into: Caspase-3 subunit p17; Caspase-3 subunit p12]	Peptidase C14A family	hsa:836;		R-HSA-111459;R-HSA-111463;R-HSA-111464;R-HSA-111465;R-HSA-111469;R-HSA-140342;R-HSA-1474228;R-HSA-2028269;R-HSA-205025;R-HSA-211736;R-HSA-264870;R-HSA-351906;R-HSA-418889;R-HSA-449836;	PTHR10454;	672	Cell Survival	Cell Death	Apoptosis	p53	Caspase-3 OS=Homo sapiens OX=9606 GN=CASP3 PE=1 SV=2	5	3	277	31.6	6.54	20.17	3	0	1.04453	1.07758	1.07432	1.06407	1.02694	1.02118	1.02936	0.910064	0.986427	1.06548	1.03739	0.975285	0.973644	0.175247	-0.0385336	0.75635		0.915351	0.0685595	-0.127603	1.16393		0.940129	0.171994	-0.0890692	0.764488
3320	P55212	CASP6	Caspase-6 (CASP-6) (EC 3.4.22.59) (Apoptotic protease Mch-2) [Cleaved into: Caspase-6 subunit p18; Caspase-6 subunit p11]	Peptidase C14A family	hsa:839;		R-HSA-111465;R-HSA-264870;R-HSA-352238;R-HSA-6803207;	PTHR10454;PTHR10454:SF206;	673	Cell Survival	Cell Death	Apoptosis	FAS signaling pathway	Caspase-6 OS=Homo sapiens OX=9606 GN=CASP6 PE=1 SV=2	2	2	293	33.3	6.93	6.31	2	0	0.999228	1.09244	1.08459	1.01974	0.996671	0.968868	1.03933	0.952147	1.01581	1.05875	0.995094	1.00243	0.939873	0.128292	-0.0894618	0.891802		0.946802	0.228127	-0.0788656	0.641823		1.00737	0.818316	0.0105963	0.0870791
2671	P31944	CASPE	Caspase-14 (CASP-14) (EC 3.4.22.-) [Cleaved into: Caspase-14 subunit p17, mature form; Caspase-14 subunit p10, mature form; Caspase-14 subunit p20, intermediate form; Caspase-14 subunit p8, intermediate form]	Peptidase C14A family	hsa:23581;		R-HSA-6809371;	PTHR10454;PTHR10454:SF131;	679	Cell Survival	Cell Death	Apoptosis		Caspase-14 OS=Homo sapiens OX=9606 GN=CASP14 PE=1 SV=2	1	1	242	27.7	5.58	4.61	1	0	1.24719	1.00529	0.918595	0.93506	1.03305	0.983637	0.873193	1.02781	0.91741	1.05702	0.983917	0.939472	0.930836	0.514367	-0.1034	0.288727		0.888789	0.339722	-0.170087	0.468877		0.954829	0.456591	-0.0666864	0.340473
5353	P04632	CPNS1	Calpain small subunit 1 (CSS1) (Calcium-activated neutral proteinase small subunit) (CANP small subunit) (Calcium-dependent protease small subunit) (CDPS) (Calcium-dependent protease small subunit 1) (Calpain regulatory subunit)		hsa:826;		R-HSA-1474228;R-HSA-6809371;R-HSA-8862803;	PTHR46735:SF1;	680	Cell Survival	Cell Death	Apoptosis	Huntington disease	Calpain small subunit 1 OS=Homo sapiens OX=9606 GN=CAPNS1 PE=1 SV=1	19	7	268	28.3	5.2	91.86	7	0	0.936228	0.958335	0.929129	1.04126	1.03631	1.05493	1.07234	1.00934	1.06394	0.941231	1.04417	1.04854	1.10937	0.000586605	0.149736	3.23165		1.11401	0.0076847	0.155765	2.11437		1.00419	0.841665	0.00602895	0.074861
6071	P07384	CAN1	Calpain-1 catalytic subunit (EC 3.4.22.52) (Calcium-activated neutral proteinase 1) (CANP 1) (Calpain mu-type) (Calpain-1 large subunit) (Cell proliferation-inducing gene 30 protein) (Micromolar-calpain) (muCANP)	Peptidase C2 family	hsa:823;		R-HSA-1474228;R-HSA-6798695;R-HSA-6809371;R-HSA-8862803;	PTHR10183:SF284;	681	Cell Survival	Cell Death	Apoptosis	Cellular senescence	Calpain-1 catalytic subunit OS=Homo sapiens OX=9606 GN=CAPN1 PE=1 SV=1	55	28	714	81.8	5.67	205.09	28	0	0.892429	0.902799	0.907704	1.05546	1.03977	1.05237	1.09949	0.968531	1.08927	0.900978	1.0492	1.05243	1.16451	2.29921e-05	0.219728	4.63842		1.1681	0.0231477	0.224161	1.63549		1.00308	0.94285	0.00443344	0.0255575
6462	P17655	CAN2	Calpain-2 catalytic subunit (EC 3.4.22.53) (Calcium-activated neutral proteinase 2) (CANP 2) (Calpain M-type) (Calpain large polypeptide L2) (Calpain-2 large subunit) (Millimolar-calpain) (M-calpain)	Peptidase C2 family	hsa:824;		R-HSA-1474228;R-HSA-8862803;	PTHR10183:SF268;	682	Cell Survival	Cell Death	Apoptosis	Cellular senescence	Calpain-2 catalytic subunit OS=Homo sapiens OX=9606 GN=CAPN2 PE=1 SV=6	3	1	700	79.9	4.98	7.47	1	0	1.01954	1.00074	1.00366	1.00905	1.04512	0.985137	0.994926	0.865316	0.985471	1.00798	1.0131	0.948571	1.00508	0.794436	0.00731008	0.0999412		0.941061	0.231257	-0.0876393	0.635906		0.936305	0.226685	-0.0949493	0.644577
5561	Q9Y6W3	CAN7	Calpain-7 (EC 3.4.22.-) (PalB homolog) (PalBH)	Peptidase C2 family	hsa:23473;		R-HSA-1474228;		686	Cell Survival	Cell Death	Apoptosis	Huntington disease	Calpain-7 OS=Homo sapiens OX=9606 GN=CAPN7 PE=1 SV=1	22	17	813	92.6	7.65	61.96	17	0	0.978063	0.979285	0.989341	1.00676	1.0276	0.997129	1.01557	1.02975	1.02409	0.98223	1.0105	1.02314	1.02878	0.0431845	0.0409311	1.36467		1.04165	0.00168967	0.0588689	2.7722		1.01251	0.270305	0.0179377	0.568146
2949	O75808	CAN15	Calpain-15 (EC 3.4.22.-) (Small optic lobes homolog)	Peptidase C2 family	hsa:6650;		R-HSA-1474228;		692	Cell Survival	Cell Death	Apoptosis		Calpain-15 OS=Homo sapiens OX=9606 GN=CAPN15 PE=1 SV=1	1	1	1086	117.2	6.71	2.65	1	0	1.05313	1.1029	1.10075	1.0019	0.999685	0.885293	0.979336	0.933662	0.989426	1.0856	0.962293	0.967475	0.88642	0.0419528	-0.173938	1.37724		0.891193	0.00749266	-0.166191	2.12536		1.00538	0.9081	0.00774741	0.0418661
6156	O95831	AIFM1	Apoptosis-inducing factor 1, mitochondrial (EC 1.6.99.-) (Programmed cell death protein 8)	FAD-dependent oxidoreductase family	hsa:9131;				693	Cell Survival	Cell Death	Apoptosis		Apoptosis-inducing factor 1, mitochondrial OS=Homo sapiens OX=9606 GN=AIFM1 PE=1 SV=1	58	23	613	66.9	8.95	221.27	23	0	0.941405	0.969338	0.956844	1.02156	1.02084	1.03459	1.05343	0.991832	1.05298	0.955862	1.02566	1.03275	1.07303	0.00164042	0.101685	2.78505		1.08043	0.0249962	0.111609	1.60213		1.0069	0.752274	0.00992461	0.123624
2911	Q9BRQ8	FSP1	Ferroptosis suppressor protein 1 (FSP1) (EC 1.6.5.-) (Apoptosis-inducing factor homologous mitochondrion-associated inducer of death) (AMID) (p53-responsive gene 3 protein)	FAD-dependent oxidoreductase family	hsa:84883;		R-HSA-6803204;		694	Cell Survival	Cell Death	Apoptosis	p53	Ferroptosis suppressor protein 1 OS=Homo sapiens OX=9606 GN=AIFM2 PE=1 SV=1	1	1	373	40.5	9.11	3.71	1	0	1.05441	1.02656	1.05419	1.01562	1.0558	1.06563	1.04214	1.08042	1.01185	1.04506	1.04568	1.0448	1.0006	0.973804	0.000861884	0.0115285		0.999757	0.991294	-0.000350779	0.00379739		0.99916	0.973703	-0.00121266	0.0115733
4525	P10415	BCL2	Apoptosis regulator Bcl-2	Bcl-2 family	hsa:596;		R-HSA-111447;R-HSA-111453;R-HSA-6785807;R-HSA-844455;R-HSA-9018519;R-HSA-9634638;	PTHR11256;PTHR11256:SF11;	696	Cell Survival	Cell Death	Apoptosis	NFKappaB	Apoptosis regulator Bcl-2 OS=Homo sapiens OX=9606 GN=BCL2 PE=1 SV=2	4	2	239	26.2	7.28	10.2	3	1	0.838035	0.86471	0.864119	1.05969	1.12356	1.02427	1.16777	0.934988	1.16944	0.855621	1.06917	1.09073	1.24959	0.00215112	0.321453	2.66733		1.27478	0.0399395	0.350253	1.3986	2	1.02016	0.808146	0.0288007	0.09251
3339	P55061	BI1	Bax inhibitor 1 (BI-1) (Testis-enhanced gene transcript protein) (Transmembrane BAX inhibitor motif-containing protein 6)	BI1 family	hsa:7009;			PTHR23291;	697	Cell Survival	Cell Death	Apoptosis		Bax inhibitor 1 OS=Homo sapiens OX=9606 GN=TMBIM6 PE=1 SV=2	1	1	237	26.5	8.54	3.6	1	0	0.981515	0.989438	0.963469	1.06623	0.976262	1.05772	0.976158	0.845855	0.948136	0.978141	1.03341	0.923383	1.0565	0.136167	0.0792921	0.865927		0.944019	0.246167	-0.0831125	0.60877		0.893535	0.0876167	-0.162405	1.05741
3097	Q07817	B2CL1	Bcl-2-like protein 1 (Bcl2-L-1) (Apoptosis regulator Bcl-X)	Bcl-2 family	hsa:598;		R-HSA-111453;R-HSA-6785807;R-HSA-844455;	PTHR11256;PTHR11256:SF12;	698	Cell Survival	Cell Death	Apoptosis	Mitophagy	Bcl-2-like protein 1 OS=Homo sapiens OX=9606 GN=BCL2L1 PE=1 SV=1	2	1	233	26	4.93	3.5	2	0	0.972848	0.992522	0.933556	1.03221	1.00255	1.03618	1.04182	1.18024	1.06176	0.966309	1.02365	1.0946	1.05934	0.0477652	0.083164	1.32089		1.13277	0.0510544	0.179852	1.29197		1.06932	0.185945	0.0966885	0.730616
3049	P98170	XIAP	E3 ubiquitin-protein ligase XIAP (EC 2.3.2.27) (Baculoviral IAP repeat-containing protein 4) (IAP-like protein) (ILP) (hILP) (Inhibitor of apoptosis protein 3) (IAP-3) (hIAP-3) (hIAP3) (RING-type E3 ubiquitin transferase XIAP) (X-linked inhibitor of apoptosis protein) (X-linked IAP)	IAP family	hsa:331;		R-HSA-111459;R-HSA-111463;R-HSA-111464;R-HSA-111469;R-HSA-3769402;R-HSA-5213460;R-HSA-5357905;R-HSA-5357956;R-HSA-5675482;R-HSA-8948747;R-HSA-8948751;R-HSA-9627069;		702	Cell Survival	Cell Death	Apoptosis	NFKappaB	E3 ubiquitin-protein ligase XIAP OS=Homo sapiens OX=9606 GN=XIAP PE=1 SV=2	2	1	497	56.6	6.65	6.29	1	0	1.13207	1.0966	1.08329	0.909561	0.834124	0.909432	0.901975	0.992102	0.908428	1.10399	0.884372	0.934169	0.801072	0.00163821	-0.319995	2.78563		0.846178	0.00638609	-0.240966	2.19476		1.05631	0.264349	0.0790291	0.577823
3278	Q13075	BIRC1	Baculoviral IAP repeat-containing protein 1 (Neuronal apoptosis inhibitory protein)		hsa:4671;			PTHR46914;	703	Cell Survival	Cell Death	Apoptosis		Baculoviral IAP repeat-containing protein 1 OS=Homo sapiens OX=9606 GN=NAIP PE=1 SV=3	1	1	1403	159.5	5.99	2.87	1	0	1.16192	1.18584	1.1539	0.904065	0.922196	0.882147	0.782876	0.754235	0.78507	1.16722	0.902803	0.77406	0.773465	6.14221e-05	-0.370593	4.21168	2	0.663166	9.05895e-06	-0.592558	5.04292	2	0.857397	0.00107982	-0.221965	2.96665
3538	O15392	BIRC5	Baculoviral IAP repeat-containing protein 5 (Apoptosis inhibitor 4) (Apoptosis inhibitor survivin)	IAP family	hsa:332;		R-HSA-141444;R-HSA-2467813;R-HSA-2500257;R-HSA-4615885;R-HSA-5663220;R-HSA-6785807;R-HSA-6803205;R-HSA-68877;R-HSA-8951664;R-HSA-9648025;		706	Cell Survival	Cell Death	Apoptosis	HIPPO	Baculoviral IAP repeat-containing protein 5 OS=Homo sapiens OX=9606 GN=BIRC5 PE=1 SV=3	4	3	142	16.4	5.9	11.02	3	0	1.29776	1.34595	1.26379	0.931107	0.921597	0.908436	0.829846	0.785619	0.810098	1.3025	0.92038	0.808521	0.706626	0.000102297	-0.50098	3.99014	2	0.620746	5.28933e-05	-0.687924	4.2766	2	0.878465	0.00147315	-0.186944	2.83175
1605	Q9NR09	BIRC6	Baculoviral IAP repeat-containing protein 6 (EC 2.3.2.27) (BIR repeat-containing ubiquitin-conjugating enzyme) (BRUCE) (RING-type E3 ubiquitin transferase BIRC6) (Ubiquitin-conjugating BIR domain enzyme apollon) (APOLLON)	Ubiquitin-conjugating enzyme family	hsa:57448;				707	Cell Survival	Cell Death	Apoptosis	Folding, sorting and degradation	Baculoviral IAP repeat-containing protein 6 OS=Homo sapiens OX=9606 GN=BIRC6 PE=1 SV=2	46	31	4857	529.9	6.05	186.16	31	0	1.03781	1.04374	1.032	0.969398	0.970124	0.963846	0.975	0.976427	0.961551	1.03785	0.967789	0.970993	0.932492	5.80097e-05	-0.100836	4.2365		0.935579	0.000329174	-0.0960686	3.48258		1.00331	0.56668	0.00476742	0.246662
1650	Q6FI81	CPIN1	Anamorsin (Cytokine-induced apoptosis inhibitor 1) (Fe-S cluster assembly protein DRE2 homolog)	Anamorsin family	hsa:57019;		R-HSA-2564830;	PTHR13273;	709	Cell Survival	Cell Death	Apoptosis		Anamorsin OS=Homo sapiens OX=9606 GN=CIAPIN1 PE=1 SV=2	24	13	312	33.6	5.62	79.18	13	0	1.10191	1.07795	1.05359	0.995499	0.970647	0.990569	0.949351	0.971617	0.940378	1.07782	0.985571	0.953782	0.914415	0.00437553	-0.129079	2.35897		0.884921	0.00177773	-0.17638	2.75013		0.967745	0.0570036	-0.0473005	1.2441
1933	Q9BZZ5	API5	Apoptosis inhibitor 5 (API-5) (Antiapoptosis clone 11 protein) (AAC-11) (Cell migration-inducing gene 8 protein) (Fibroblast growth factor 2-interacting factor) (FIF) (Protein XAGL)	API5 family	hsa:8539;			PTHR12758;	710	Cell Survival	Cell Death	Apoptosis		Apoptosis inhibitor 5 OS=Homo sapiens OX=9606 GN=API5 PE=1 SV=3	71	23	524	59	7.34	264.51	23	0	1.04131	1.0301	1.02194	0.993681	0.989538	0.981618	0.969805	0.972521	0.970196	1.03112	0.988279	0.970841	0.958454	0.00296697	-0.0612188	2.52769		0.941542	0.000446048	-0.0869026	3.35062		0.982355	0.00869672	-0.0256839	2.06064
4575	Q86TM6	SYVN1	E3 ubiquitin-protein ligase synoviolin (EC 2.3.2.27) (RING-type E3 ubiquitin transferase synoviolin) (Synovial apoptosis inhibitor 1)	HRD1 family	hsa:84447;	UPA00143	R-HSA-381038;R-HSA-5358346;R-HSA-5362768;R-HSA-901032;	PTHR22763:SF173;	712	Cell Survival	Cell Death	Apoptosis	Folding, sorting and degradation	E3 ubiquitin-protein ligase synoviolin OS=Homo sapiens OX=9606 GN=SYVN1 PE=1 SV=2	8	6	617	67.6	6.95	22.94	6	0	0.871008	0.893696	0.906511	1.05452	1.03698	1.03113	1.07588	0.978408	1.06613	0.890405	1.04088	1.04014	1.16899	0.00027613	0.225267	3.55889		1.16817	0.0101758	0.224246	1.99243		0.999292	0.982623	-0.00102109	0.00761309
5395	P19525	E2AK2	Interferon-induced, double-stranded RNA-activated protein kinase (EC 2.7.11.1) (Eukaryotic translation initiation factor 2-alpha kinase 2) (eIF-2A protein kinase 2) (Interferon-inducible RNA-dependent protein kinase) (P1/eIF-2A protein kinase) (Protein kinase RNA-activated) (PKR) (Protein kinase R) (Tyrosine-protein kinase EIF2AK2) (EC 2.7.10.2) (p68 kinase)	Protein kinase superfamily, Ser/Thr protein kinase family, GCN2 subfamily	hsa:5610;		R-HSA-1169408;R-HSA-169131;		713	Cell Survival	Cell Death	Apoptosis	Folding, sorting and degradation	Interferon-induced, double-stranded RNA-activated protein kinase OS=Homo sapiens OX=9606 GN=EIF2AK2 PE=1 SV=2	17	11	551	62.1	8.4	58.47	11	0	0.956948	1.00642	1.02972	1.04094	1.03868	1.03736	0.987028	0.880577	0.974825	0.997698	1.039	0.947477	1.04139	0.126919	0.0585144	0.896473		0.949663	0.276555	-0.074513	0.558219		0.911916	0.053005	-0.133027	1.27568
1842	P20810	ICAL	Calpastatin (Calpain inhibitor) (Sperm BS-17 component)	Protease inhibitor I27 (calpastatin) family	hsa:831;		R-HSA-1474228;R-HSA-8862803;	PTHR10077;	714	Cell Survival	Cell Death	Apoptosis		Calpastatin OS=Homo sapiens OX=9606 GN=CAST PE=1 SV=4	49	27	708	76.5	5.07	191.9	27	0	0.921686	0.937175	0.930722	1.04643	1.03609	1.05034	1.05026	1.02703	1.04438	0.929861	1.04429	1.04056	1.12306	5.02035e-05	0.167434	4.29927		1.11905	0.000182295	0.162271	3.73923		0.996428	0.671542	-0.00516268	0.172927
4207	P45985	MP2K4	Dual specificity mitogen-activated protein kinase kinase 4 (MAP kinase kinase 4) (MAPKK 4) (EC 2.7.12.2) (JNK-activating kinase 1) (MAPK/ERK kinase 4) (MEK 4) (SAPK/ERK kinase 1) (SEK1) (Stress-activated protein kinase kinase 1) (SAPK kinase 1) (SAPKK-1) (SAPKK1) (c-Jun N-terminal kinase kinase 1) (JNKK)	Protein kinase superfamily, STE Ser/Thr protein kinase family, MAP kinase kinase subfamily	hsa:6416;		R-HSA-2559580;R-HSA-2871796;R-HSA-450321;R-HSA-5210891;R-HSA-5684264;		716	Cell Survival	Cell Death	Apoptosis	Ras	Dual specificity mitogen-activated protein kinase kinase 4 OS=Homo sapiens OX=9606 GN=MAP2K4 PE=1 SV=1	7	5	399	44.3	8.07	24.71	5	0	0.936584	0.966407	0.969638	1.05785	0.998917	1.0337	1.06755	0.966562	1.04335	0.957543	1.03016	1.02582	1.07583	0.0224357	0.105453	1.64906		1.07131	0.101361	0.09937	0.994129		0.995792	0.907194	-0.00608335	0.0422997
726	Q8WXG6	MADD	MAP kinase-activating death domain protein (Differentially expressed in normal and neoplastic cells) (Insulinoma glucagonoma clone 20) (Rab3 GDP/GTP exchange factor)	MADD family	hsa:8567;		R-HSA-5357905;R-HSA-8876198 [Q8WXG6-3];	PTHR13008;	717	Cell Survival	Cell Death	Apoptosis		MAP kinase-activating death domain protein OS=Homo sapiens OX=9606 GN=MADD PE=1 SV=2	8	5	1647	183.2	6.04	31.29	5	0	1.02016	0.983413	1.01981	0.974619	0.99209	1.02619	0.980416	0.934571	1.00218	1.00779	0.997634	0.972391	0.989919	0.62888	-0.0146176	0.201432		0.964871	0.204217	-0.0515924	0.689909		0.974697	0.370228	-0.0369748	0.431531
3337	Q12851	M4K2	Mitogen-activated protein kinase kinase kinase kinase 2 (EC 2.7.11.1) (B lymphocyte serine/threonine-protein kinase) (Germinal center kinase) (GC kinase) (MAPK/ERK kinase kinase kinase 2) (MEK kinase kinase 2) (MEKKK 2) (Rab8-interacting protein)	Protein kinase superfamily, STE Ser/Thr protein kinase family, STE20 subfamily	hsa:5871;				718	Cell Survival	Cell Death	Apoptosis	MAPK	Mitogen-activated protein kinase kinase kinase kinase 2 OS=Homo sapiens OX=9606 GN=MAP4K2 PE=1 SV=2	3	3	820	91.5	6.34	10.7	3	0	0.93325	0.911302	0.928235	1.01005	1.03231	0.993473	1.03098	1.10481	1.02855	0.924262	1.01194	1.05478	1.09487	0.00256558	0.130755	2.59081		1.14121	0.0072744	0.190568	2.1382		1.04233	0.193477	0.0598121	0.713371
1475	O75569	PRKRA	Interferon-inducible double-stranded RNA-dependent protein kinase activator A (PKR-associated protein X) (PKR-associating protein X) (Protein activator of the interferon-induced protein kinase) (Protein kinase, interferon-inducible double-stranded RNA-dependent activator)	PRKRA family	hsa:8575;		R-HSA-203927;R-HSA-426486;	PTHR46205:SF2;	719	Cell Survival	Cell Death	Apoptosis		Interferon-inducible double-stranded RNA-dependent protein kinase activator A OS=Homo sapiens OX=9606 GN=PRKRA PE=1 SV=1	22	13	313	34.4	8.41	74.62	13	0	0.955034	0.967507	0.973016	1.02678	1.02536	1.00817	1.04901	1.00285	1.04286	0.965186	1.02011	1.03157	1.0569	0.00236213	0.0798404	2.6267		1.06878	0.0125869	0.09597	1.90008		1.01124	0.504511	0.0161296	0.29713
634	Q13233	M3K1	Mitogen-activated protein kinase kinase kinase 1 (EC 2.7.11.25) (MAPK/ERK kinase kinase 1) (MEK kinase 1) (MEKK 1)	Protein kinase superfamily, STE Ser/Thr protein kinase family, MAP kinase kinase kinase subfamily	hsa:4214;		R-HSA-166058;R-HSA-2871796;R-HSA-933542;R-HSA-975138;R-HSA-975871;		720	Cell Survival	Cell Death	Apoptosis	T cell activation	Mitogen-activated protein kinase kinase kinase 1 OS=Homo sapiens OX=9606 GN=MAP3K1 PE=1 SV=4	4	3	1512	164.4	7.74	14.81	3	0	1.18582	1.13655	1.15527	0.94205	0.961479	0.976811	0.928674	0.937473	0.955638	1.15921	0.960114	0.940595	0.828245	0.000342867	-0.27187	3.46487		0.811408	0.000183479	-0.301501	3.73641		0.979671	0.202359	-0.0296314	0.693878
547	Q9UGN5	PARP2	Poly [ADP-ribose] polymerase 2 (PARP-2) (hPARP-2) (EC 2.4.2.30) (ADP-ribosyltransferase diphtheria toxin-like 2) (ARTD2) (DNA ADP-ribosyltransferase PARP2) (EC 2.4.2.-) (NAD(+) ADP-ribosyltransferase 2) (ADPRT-2) (Poly[ADP-ribose] synthase 2) (pADPRT-2) (Protein poly-ADP-ribosyltransferase PARP2) (EC 2.4.2.-)		hsa:10038;		R-HSA-110362;R-HSA-5685939;R-HSA-5696394;R-HSA-5696395;R-HSA-5696400;		721	Cell Survival	Cell Death	Apoptosis	DNA replication and Repair	Poly [ADP-ribose] polymerase 2 OS=Homo sapiens OX=9606 GN=PARP2 PE=1 SV=2	5	4	583	66.2	8.88	13.05	4	0	1.11065	1.08768	1.08467	0.94992	0.967802	0.965946	0.914385	0.924422	0.923865	1.09434	0.961223	0.92089	0.878362	0.000182485	-0.187113	3.73877		0.841506	3.95749e-05	-0.248954	4.40258		0.958041	0.0035194	-0.0618412	2.45353
2186	P09874	PARP1	Poly [ADP-ribose] polymerase 1 (PARP-1) (EC 2.4.2.30) (ADP-ribosyltransferase diphtheria toxin-like 1) (ARTD1) (DNA ADP-ribosyltransferase PARP1) (EC 2.4.2.-) (NAD(+) ADP-ribosyltransferase 1) (ADPRT 1) (Poly[ADP-ribose] synthase 1) (Protein poly-ADP-ribosyltransferase PARP1) (EC 2.4.2.-)		hsa:142;		R-HSA-110362;R-HSA-2173795;R-HSA-3108214;R-HSA-5685939;R-HSA-5696394;R-HSA-5696395;R-HSA-5696400;		722	Cell Survival	Cell Death	Apoptosis	DNA replication and Repair	Poly [ADP-ribose] polymerase 1 OS=Homo sapiens OX=9606 GN=PARP1 PE=1 SV=4	326	61	1014	113	8.88	1176.99	61	0	0.915573	0.929112	0.93026	1.01071	1.00299	1.02208	1.05755	1.04678	1.04883	0.924982	1.01193	1.05105	1.094	0.00028121	0.129606	3.55097		1.1363	2.57442e-05	0.18434	4.58932		1.03867	0.00373282	0.054734	2.42796
4315	Q9UKK3	PARP4	Protein mono-ADP-ribosyltransferase PARP4 (EC 2.4.2.-) (193 kDa vault protein) (ADP-ribosyltransferase diphtheria toxin-like 4) (ARTD4) (PARP-related/IalphaI-related H5/proline-rich) (PH5P) (Poly [ADP-ribose] polymerase 4) (PARP-4) (Vault poly(ADP-ribose) polymerase) (VPARP)		hsa:143;		R-HSA-197264;	PTHR46530;	724	Cell Survival	Cell Death	Apoptosis	DNA replication and Repair	Protein mono-ADP-ribosyltransferase PARP4 OS=Homo sapiens OX=9606 GN=PARP4 PE=1 SV=3	7	6	1724	192.5	5.66	22.56	6	0	1.21703	1.24733	1.23259	0.942389	0.943454	0.915739	0.91544	0.94258	0.891301	1.23232	0.933861	0.91644	0.75781	1.88201e-05	-0.400093	4.72538	2	0.743673	5.17345e-05	-0.427259	4.28622	2	0.981346	0.372557	-0.0271665	0.428807
4929	Q12933	TRAF2	TNF receptor-associated factor 2 (EC 2.3.2.27) (E3 ubiquitin-protein ligase TRAF2) (RING-type E3 ubiquitin transferase TRAF2) (Tumor necrosis factor type 2 receptor-associated protein 3)	TNF receptor-associated factor family, A subfamily	hsa:7186;	UPA00143	R-HSA-140534;R-HSA-3371378;R-HSA-5213460;R-HSA-5218900;R-HSA-5357786;R-HSA-5357905;R-HSA-5357956;R-HSA-5668541;R-HSA-5675482;R-HSA-5676594;R-HSA-5689880;R-HSA-69416;R-HSA-75893;R-HSA-933541;R-HSA-933542;	PTHR10131:SF21;	725	Cell Survival	Cell Death	Apoptosis	p53	TNF receptor-associated factor 2 OS=Homo sapiens OX=9606 GN=TRAF2 PE=1 SV=2	14	11	501	55.8	7.53	44.01	11	0	1.04444	1.02376	1.00931	1.02769	1.02071	1.02191	1.01322	1.05477	1.01076	1.02583	1.02344	1.02625	0.997662	0.82924	-0.00337699	0.0813198		1.00041	0.982233	0.000584419	0.00778562		1.00275	0.854978	0.00396141	0.0680451
758	Q92844	TANK	TRAF family member-associated NF-kappa-B activator (TRAF-interacting protein) (I-TRAF)		hsa:10010;		R-HSA-9013973;R-HSA-933541;R-HSA-936964;	PTHR15249;	726	Cell Survival	Cell Death	Apoptosis	Toll receptor pathway	TRAF family member-associated NF-kappa-B activator OS=Homo sapiens OX=9606 GN=TANK PE=1 SV=2	11	6	425	47.8	5.68	36.29	6	0	0.98253	1.00361	1.02435	1.05706	1.01557	1.0097	1.00784	0.898565	0.971372	1.0035	1.02744	0.959259	1.02386	0.279967	0.0340248	0.552893		0.955916	0.266845	-0.0650437	0.573741		0.933636	0.126466	-0.0990685	0.898025
5010	P18846	ATF1	Cyclic AMP-dependent transcription factor ATF-1 (cAMP-dependent transcription factor ATF-1) (Activating transcription factor 1) (Protein TREB36)	BZIP family, ATF subfamily	hsa:466;		R-HSA-199920;	PTHR45879:SF2;	730	Cell Survival	Cell Death	Apoptosis	MAPK	Cyclic AMP-dependent transcription factor ATF-1 OS=Homo sapiens OX=9606 GN=ATF1 PE=1 SV=2	7	2	271	29.2	8.37	20.14	4	2	1.00951	0.999872	0.99772	1.00387	1.00244	1.00476	1.00024	1.0252	0.978615	1.00237	1.00369	1.00135	1.00132	0.737149	0.00190777	0.132445		0.998988	0.945475	-0.00146087	0.0243502		0.997668	0.870539	-0.00336864	0.0602117
274	P15336	ATF2	Cyclic AMP-dependent transcription factor ATF-2 (cAMP-dependent transcription factor ATF-2) (EC 2.3.1.48) (Activating transcription factor 2) (Cyclic AMP-responsive element-binding protein 2) (CREB-2) (cAMP-responsive element-binding protein 2) (HB16) (Histone acetyltransferase ATF2) (cAMP response element-binding protein CRE-BP1)	BZIP family, ATF subfamily	hsa:1386;		R-HSA-2151201;R-HSA-3214847;R-HSA-400253;R-HSA-450341;R-HSA-6796648;R-HSA-8943724;R-HSA-9018519;R-HSA-9633012;	PTHR19304:SF9;	733	Cell Survival	Cell Death	Apoptosis	TGF	Cyclic AMP-dependent transcription factor ATF-2 OS=Homo sapiens OX=9606 GN=ATF2 PE=1 SV=4	6	1	505	54.5	7.88	21.57	3	0	0.993116	0.910075	0.905536	1.08434	1.02228	0.999695	0.980379	1.05349	0.949357	0.936242	1.03544	0.994409	1.10595	0.0597741	0.145285	1.22349		1.06213	0.238226	0.0869575	0.62301		0.960377	0.362105	-0.0583272	0.441166
777	P17544	ATF7	Cyclic AMP-dependent transcription factor ATF-7 (cAMP-dependent transcription factor ATF-7) (Activating transcription factor 7) (Transcription factor ATF-A)	BZIP family	hsa:11016;				736	Cell Survival	Cell Death	Apoptosis		Cyclic AMP-dependent transcription factor ATF-7 OS=Homo sapiens OX=9606 GN=ATF7 PE=1 SV=2	6	2	494	52.9	8.65	18.16	4	2	1.05561	1.04684	1.03593	0.965353	0.975652	0.969964	0.99013	0.950519	0.978057	1.04613	0.970323	0.972902	0.92754	0.000295204	-0.108519	3.52988		0.930005	0.0049299	-0.10469	2.30716		1.00266	0.841588	0.00382885	0.0749006
1670	P68366	TBA4A	Tubulin alpha-4A chain (Alpha-tubulin 1) (Testis-specific alpha-tubulin) (Tubulin H2-alpha) (Tubulin alpha-1 chain)	Tubulin family	hsa:7277;		R-HSA-114608;R-HSA-1445148;R-HSA-190840;R-HSA-190861;R-HSA-2132295;R-HSA-2467813;R-HSA-2500257;R-HSA-2565942;R-HSA-3371497;R-HSA-380259;R-HSA-380270;R-HSA-380284;R-HSA-380320;R-HSA-389957;R-HSA-389960;R-HSA-389977;R-HSA-437239;R-HSA-5610787;R-HSA-5617833;R-HSA-5620912;R-HSA-5620924;R-HSA-5626467;R-HSA-5663220;R-HSA-6807878;R-HSA-6811434;R-HSA-6811436;R-HSA-68877;R-HSA-8852276;R-HSA-8854518;R-HSA-…	PTHR11588;	740	Cell Survival	Cell Death	Apoptosis	Phagosome	Tubulin alpha-4A chain OS=Homo sapiens OX=9606 GN=TUBA4A PE=1 SV=1	530	5	448	49.9	5.06	2306.76	23	0	0.994972	1.00573	1.00119	1.00154	0.993498	1.00919	0.987419	0.99054	0.964046	1.00063	1.00141	0.980669	1.00078	0.894411	0.0011206	0.048463		0.98005	0.0888916	-0.0290727	1.05114		0.979289	0.0946103	-0.0301933	1.02406
2030	Q71U36	TBA1A	Tubulin alpha-1A chain (Alpha-tubulin 3) (Tubulin B-alpha-1) (Tubulin alpha-3 chain) [Cleaved into: Detyrosinated tubulin alpha-1A chain]	Tubulin family	hsa:7846;		R-HSA-1445148;R-HSA-190840;R-HSA-190861;R-HSA-2132295;R-HSA-2467813;R-HSA-2500257;R-HSA-2565942;R-HSA-3371497;R-HSA-380259;R-HSA-380270;R-HSA-380284;R-HSA-380320;R-HSA-389957;R-HSA-389960;R-HSA-389977;R-HSA-437239;R-HSA-5610787;R-HSA-5617833;R-HSA-5620912;R-HSA-5620924;R-HSA-5626467;R-HSA-5663220;R-HSA-6807878;R-HSA-6811434;R-HSA-6811436;R-HSA-68877;R-HSA-8852276;R-HSA-8854518;R-HSA-8955332;R-HSA…	PTHR11588;	742	Cell Survival	Cell Death	Apoptosis	Phagosome	Tubulin alpha-1A chain OS=Homo sapiens OX=9606 GN=TUBA1A PE=1 SV=1	668	2	451	50.1	5.06	2874.23	25	10	0.977392	0.990021	1.00006	0.999847	0.984597	1.00593	0.986184	1.01705	0.98061	0.989158	0.99679	0.994616	1.00772	0.44998	0.0110886	0.346807		1.00552	0.698224	0.00793836	0.156005		0.997819	0.875186	-0.0031502	0.0578996
2188	Q9BQE3	TBA1C	Tubulin alpha-1C chain (Alpha-tubulin 6) (Tubulin alpha-6 chain) [Cleaved into: Detyrosinated tubulin alpha-1C chain]	Tubulin family	hsa:84790;		R-HSA-1445148;R-HSA-190840;R-HSA-190861;R-HSA-2132295;R-HSA-2467813;R-HSA-2500257;R-HSA-3371497;R-HSA-380320;R-HSA-389957;R-HSA-389960;R-HSA-389977;R-HSA-437239;R-HSA-5610787;R-HSA-5617833;R-HSA-5620924;R-HSA-5626467;R-HSA-5663220;R-HSA-6807878;R-HSA-6811434;R-HSA-6811436;R-HSA-68877;R-HSA-8852276;R-HSA-8955332;R-HSA-9609690;R-HSA-9609736;R-HSA-9619483;R-HSA-9646399;R-HSA-9648025;R-HSA-983189;	PTHR11588;	743	Cell Survival	Cell Death	Apoptosis	Phagosome	Tubulin alpha-1C chain OS=Homo sapiens OX=9606 GN=TUBA1C PE=1 SV=1	470	3	449	49.9	5.1	1798.84	25	38	1.02812	1.0338	1.02261	0.993601	1.00209	0.993025	0.980654	0.967265	0.970173	1.02818	0.996239	0.972697	0.968936	0.0018497	-0.0455264	2.7329		0.94604	0.000434733	-0.0800268	3.36178		0.97637	0.00932742	-0.0345004	2.03024
597	A6NHL2	TBAL3	Tubulin alpha chain-like 3	Tubulin family	hsa:79861;		R-HSA-1445148;R-HSA-190840;R-HSA-190861;R-HSA-2132295;R-HSA-2467813;R-HSA-2500257;R-HSA-3371497;R-HSA-380320;R-HSA-389960;R-HSA-389977;R-HSA-437239;R-HSA-5617833;R-HSA-5626467;R-HSA-5663220;R-HSA-6807878;R-HSA-6811434;R-HSA-6811436;R-HSA-68877;R-HSA-8852276;R-HSA-8955332;R-HSA-9609690;R-HSA-9609736;R-HSA-9619483;R-HSA-9646399;R-HSA-9648025;R-HSA-983189;	PTHR11588;	746	Cell Survival	Cell Death	Apoptosis	Phagosome	Tubulin alpha chain-like 3 OS=Homo sapiens OX=9606 GN=TUBAL3 PE=1 SV=2	46	1	446	49.9	6.05	127.95	5	0	0.890036	1.02515	1.11621	1.28924	1.23756	0.852254	1.12366	0.411288	1.3109	1.01046	1.12635	0.948618	1.11469	0.490202	0.156638	0.309625		0.938794	0.837038	-0.0911192	0.077255		0.842205	0.593403	-0.247757	0.22665
3723	P07858	CATB	Cathepsin B (EC 3.4.22.1) (APP secretase) (APPS) (Cathepsin B1) [Cleaved into: Cathepsin B light chain; Cathepsin B heavy chain]	Peptidase C1 family	hsa:1508;		R-HSA-1442490;R-HSA-1679131;R-HSA-2022090;R-HSA-2132295;R-HSA-6798695;		747	Cell Survival	Cell Death	Apoptosis	Lysosome	Cathepsin B OS=Homo sapiens OX=9606 GN=CTSB PE=1 SV=3	3	3	339	37.8	6.3	10.38	3	0	0.997735	0.943111	0.938387	1.01861	1.07386	1.02263	1.02041	0.974163	1.01634	0.959744	1.03837	1.00364	1.08192	0.0392658	0.113596	1.40599		1.04574	0.14277	0.0645189	0.845362		0.966554	0.207603	-0.0490775	0.682766
3487	P53634	CATC	Dipeptidyl peptidase 1 (EC 3.4.14.1) (Cathepsin C) (Cathepsin J) (Dipeptidyl peptidase I) (DPP-I) (DPPI) (Dipeptidyl transferase) [Cleaved into: Dipeptidyl peptidase 1 exclusion domain chain (Dipeptidyl peptidase I exclusion domain chain); Dipeptidyl peptidase 1 heavy chain (Dipeptidyl peptidase I heavy chain); Dipeptidyl peptidase 1 light chain (Dipeptidyl peptidase I light chain)]	Peptidase C1 family	hsa:1075;		R-HSA-204005;R-HSA-2132295;R-HSA-5694530;R-HSA-6798695;		748	Cell Survival	Cell Death	Apoptosis	Lysosome	Dipeptidyl peptidase 1 OS=Homo sapiens OX=9606 GN=CTSC PE=1 SV=2	3	2	463	51.8	6.99	16.31	2	0	0.93501	0.960935	0.978573	1.01865	0.991328	1.02869	1.08235	0.982593	1.06253	0.958173	1.01289	1.04249	1.05711	0.0315835	0.0801192	1.50054		1.088	0.0630186	0.121677	1.20053		1.02922	0.413513	0.0415582	0.383511
5472	P07339	CATD	Cathepsin D (EC 3.4.23.5) [Cleaved into: Cathepsin D light chain; Cathepsin D heavy chain]	Peptidase A1 family	hsa:1509;		R-HSA-1442490;R-HSA-2022377;R-HSA-2132295;R-HSA-6798695;R-HSA-9018519;	PTHR13683;	749	Cell Survival	Cell Death	Apoptosis	Lysosome	Cathepsin D OS=Homo sapiens OX=9606 GN=CTSD PE=1 SV=1	18	9	412	44.5	6.54	64.03	9	0	0.942855	0.892261	0.893494	1.03317	1.03759	1.04839	1.02886	1.13999	1.02733	0.909537	1.03971	1.06539	1.14312	0.00165725	0.192983	2.78061		1.17136	0.0188587	0.228182	1.72449		1.0247	0.531867	0.035199	0.274197
4724	P09668	CATH	Pro-cathepsin H [Cleaved into: Cathepsin H mini chain; Cathepsin H (EC 3.4.22.16); Cathepsin H heavy chain; Cathepsin H light chain]	Peptidase C1 family	hsa:1512;		R-HSA-2132295;R-HSA-5683826;R-HSA-6798695;		751	Cell Survival	Cell Death	Apoptosis	Lysosome	Pro-cathepsin H OS=Homo sapiens OX=9606 GN=CTSH PE=1 SV=4	6	4	335	37.4	8.07	19.94	4	0	0.879871	0.912076	0.895697	0.98433	0.994874	1.0031	1.08233	1.03908	1.07635	0.895881	0.994102	1.06592	1.10964	0.000801445	0.150087	3.09613		1.1898	0.000490636	0.250721	3.30924		1.07225	0.00790089	0.100635	2.10232
4942	P25774	CATS	Cathepsin S (EC 3.4.22.27)	Peptidase C1 family	hsa:1520;		R-HSA-1236977;R-HSA-1474228;R-HSA-1679131;R-HSA-2022090;R-HSA-2132295;R-HSA-6798695;		755	Cell Survival	Cell Death	Apoptosis	Phagosome	Cathepsin S OS=Homo sapiens OX=9606 GN=CTSS PE=1 SV=3	7	4	331	37.5	8.34	20.64	4	0	0.910648	0.881966	0.919302	1.04275	1.02559	1.03596	1.07394	1.01685	1.0722	0.903972	1.03477	1.05433	1.14469	0.000447971	0.194956	3.34875		1.16633	0.0023496	0.221979	2.62901		1.01891	0.370292	0.0270225	0.431455
4685	Q9UBR2	CATZ	Cathepsin Z (EC 3.4.18.1) (Cathepsin P) (Cathepsin X)	Peptidase C1 family	hsa:1522;		R-HSA-2022377;R-HSA-204005;R-HSA-432720;R-HSA-5694530;R-HSA-6798695;	PTHR12411:SF569;	758	Cell Survival	Cell Death	Apoptosis	Lysosome	Cathepsin Z OS=Homo sapiens OX=9606 GN=CTSZ PE=1 SV=1	6	5	303	33.8	7.11	16.6	5	0	0.91522	0.92164	0.922172	1.01825	1.02429	1.02875	1.09274	1.03611	1.10839	0.919677	1.02376	1.07908	1.11318	1.02866e-05	0.154683	4.98773		1.17332	0.00194844	0.230602	2.71031		1.05403	0.0670748	0.0759188	1.17344
3679	O00463	TRAF5	TNF receptor-associated factor 5 (RING finger protein 84)	TNF receptor-associated factor family, A subfamily	hsa:7188;			PTHR10131:SF83;	764	Cell Survival	Cell Death	Necroptosis	NFKappaB	TNF receptor-associated factor 5 OS=Homo sapiens OX=9606 GN=TRAF5 PE=1 SV=2	4	4	557	64.4	7.43	12.75	4	0	0.979307	0.972235	0.992432	1.09421	1.10921	1.02955	1.0642	1.12647	1.09488	0.981325	1.07766	1.09518	1.09816	0.0186027	0.135094	1.73042		1.11603	0.00384265	0.15837	2.41537		1.01626	0.594385	0.0232764	0.225932
247	Q9Y572	RIPK3	Receptor-interacting serine/threonine-protein kinase 3 (EC 2.7.11.1) (RIP-like protein kinase 3) (Receptor-interacting protein 3) (RIP-3)	Protein kinase superfamily, TKL Ser/Thr protein kinase family	hsa:11035;		R-HSA-168927;R-HSA-1810476;R-HSA-2562578;R-HSA-3295583;R-HSA-5213460;R-HSA-9013957;R-HSA-937041;		766	Cell Survival	Cell Death	Necroptosis		Receptor-interacting serine/threonine-protein kinase 3 OS=Homo sapiens OX=9606 GN=RIPK3 PE=1 SV=2	2	2	518	56.9	6.47	7.93	2	0	0.898694	0.885498	0.955284	1.01061	0.955392	1.0138	1.0049	1.07837	1.00746	0.913158	0.99327	1.03025	1.08773	0.048733	0.12132	1.31218		1.12822	0.0220704	0.174051	1.65619		1.03723	0.294088	0.0527303	0.531523
1697	Q96HS1	PGAM5	Serine/threonine-protein phosphatase PGAM5, mitochondrial (EC 3.1.3.16) (Bcl-XL-binding protein v68) (Phosphoglycerate mutase family member 5)	Phosphoglycerate mutase family, BPG-dependent PGAM subfamily	hsa:192111;		R-HSA-8934903 [Q96HS1-2];		768	Cell Survival	Cell Death	Necroptosis	Mitophagy	Serine/threonine-protein phosphatase PGAM5, mitochondrial OS=Homo sapiens OX=9606 GN=PGAM5 PE=1 SV=2	35	15	289	32	8.68	104.99	15	0	0.994278	1.0281	1.02132	1.03775	1.03752	1.01479	1.00891	0.878425	1.0105	1.01457	1.03002	0.965944	1.01523	0.294877	0.0218124	0.53036		0.952076	0.340381	-0.0708516	0.468035		0.937789	0.22261	-0.092664	0.652455
1985	O00429	DNM1L	Dynamin-1-like protein (EC 3.6.5.5) (Dnm1p/Vps1p-like protein) (DVLP) (Dynamin family member proline-rich carboxyl-terminal domain less) (Dymple) (Dynamin-like protein) (Dynamin-like protein 4) (Dynamin-like protein IV) (HdynIV) (Dynamin-related protein 1)	TRAFAC class dynamin-like GTPase superfamily, Dynamin/Fzo/YdjA family	hsa:10059;		R-HSA-75153;	PTHR11566;PTHR11566:SF39;	769	Cell Survival	Cell Death	Necroptosis		Dynamin-1-like protein OS=Homo sapiens OX=9606 GN=DNM1L PE=1 SV=2	78	37	736	81.8	6.81	317.11	37	0	0.982451	0.988595	1.04047	1.00175	1.00476	1.00247	0.990898	1.00068	0.989931	1.00384	1.003	0.993835	0.999162	0.965767	-0.00120955	0.0151275		0.990035	0.621386	-0.0144481	0.206638		0.990866	0.0612702	-0.0132385	1.21275
3680	P36897	TGFR1	TGF-beta receptor type-1 (TGFR-1) (EC 2.7.11.30) (Activin A receptor type II-like protein kinase of 53kD) (Activin receptor-like kinase 5) (ALK-5) (ALK5) (Serine/threonine-protein kinase receptor R4) (SKR4) (TGF-beta type I receptor) (Transforming growth factor-beta receptor type I) (TGF-beta receptor type I) (TbetaR-I)	Protein kinase superfamily, TKL Ser/Thr protein kinase family, TGFB receptor subfamily	hsa:7046;		R-HSA-2173788;R-HSA-2173789;R-HSA-2173791;R-HSA-3304356;R-HSA-3645790;R-HSA-3656532;R-HSA-3656535;R-HSA-5689603;R-HSA-5689880;	PTHR23255;	773	Cell Survival	Cell Death	Cellular senescence	TGF	TGF-beta receptor type-1 OS=Homo sapiens OX=9606 GN=TGFBR1 PE=1 SV=1	14	1	503	55.9	7.55	6.24	1	0	0.803827	1.00443	1.01918	1.09552	1.08161	1.04452	1.10646	0.740927	1.11587	0.942479	1.07388	0.987754	1.13942	0.138305	0.188305	0.859162		1.04804	0.765239	0.0676908	0.116203		0.919796	0.526738	-0.120614	0.278406
542	Q12778	FOXO1	Forkhead box protein O1 (Forkhead box protein O1A) (Forkhead in rhabdomyosarcoma)		hsa:2308;		R-HSA-198693;R-HSA-210745;R-HSA-211163;R-HSA-5674400;R-HSA-5687128;R-HSA-6785807;R-HSA-9614399;R-HSA-9614657;R-HSA-9615017;R-HSA-9617629;R-HSA-9617828;		797	Cell Survival	Cell Death	Cellular senescence	Insulin/IGF pathway-PKB cascade	Forkhead box protein O1 OS=Homo sapiens OX=9606 GN=FOXO1 PE=1 SV=2	3	3	655	69.6	6.77	5.34	3	0	0.872099	0.88763	0.895728	1.00905	0.984269	1.013	0.998311	1.03193	1.03976	0.885152	1.0021	1.02333	1.13213	0.000500873	0.179035	3.30027		1.15611	0.00067365	0.209279	3.17157		1.02118	0.244469	0.0302438	0.611777
4094	P04439	HLAA	HLA class I histocompatibility antigen, A alpha chain (Human leukocyte antigen A) (HLA-A)	MHC class I family	hsa:3105;		R-HSA-1236974;R-HSA-1236977;R-HSA-164940;R-HSA-198933;R-HSA-6798695;R-HSA-877300;R-HSA-8866654;R-HSA-909733;R-HSA-983170;		803	Cell Survival	Cell Death	Cellular senescence	Endocytosis	HLA class I histocompatibility antigen, A alpha chain OS=Homo sapiens OX=9606 GN=HLA-A PE=1 SV=2	6	3	365	40.8	6	21.95	6	0	1.04816	1.00624	1.00845	0.951708	0.98703	0.93116	1.00796	0.937462	0.944242	1.02095	0.956633	0.963222	0.937003	0.0389225	-0.0938741	1.4098		0.943457	0.0928553	-0.0839708	1.03219		1.00689	0.824014	0.00990328	0.0840655
4502	P10321	HLAC	HLA class I histocompatibility antigen, C alpha chain (HLA-C) (HLA-Cw) (Human leukocyte antigen C)		hsa:3107;		R-HSA-1236974;R-HSA-1236977;R-HSA-198933;R-HSA-2172127;R-HSA-6798695;R-HSA-877300;R-HSA-909733;R-HSA-983170;		805	Cell Survival	Cell Death	Cellular senescence	Endocytosis	HLA class I histocompatibility antigen, C alpha chain OS=Homo sapiens OX=9606 GN=HLA-C PE=1 SV=3	7	4	366	40.6	6.04	24.04	6	1	0.982383	0.97413	1.01673	1.02728	1.04145	1.01127	1.07358	0.972666	1.05259	0.99108	1.02666	1.03294	1.0359	0.0859056	0.0508891	1.06598		1.04224	0.278252	0.0596891	0.555561		1.00612	0.853744	0.00879993	0.0686723
1137	P13747	HLAE	HLA class I histocompatibility antigen, alpha chain E (MHC class I antigen E) [Cleaved into: Soluble HLA class I histocompatibility antigen, alpha chain E (sHLA-E)]	MHC class I family	hsa:3133;		R-HSA-1236974;R-HSA-1236977;R-HSA-198933;R-HSA-2172127;R-HSA-2424491;R-HSA-877300;R-HSA-909733;R-HSA-983170;		808	Cell Survival	Cell Death	Cellular senescence	Endocytosis	HLA class I histocompatibility antigen, alpha chain E OS=Homo sapiens OX=9606 GN=HLA-E PE=1 SV=4	15	7	358	40	5.83	45.5	9	2	0.938856	0.962496	0.975884	1.03555	1.0503	1.02051	1.00696	1.00928	1.0174	0.959079	1.03546	1.01121	1.07964	0.00524364	0.110545	2.28037		1.05436	0.00986363	0.0763621	2.00596		0.976584	0.0572495	-0.0341833	1.24223
751	P62070	RRAS2	Ras-related protein R-Ras2 (EC 3.6.5.-) (Ras-like protein TC21) (Teratocarcinoma oncogene)	Small GTPase superfamily, Ras family	hsa:22800;			PTHR24070;	817	Cell Survival	Cell Death	Cellular senescence	Mitophagy	Ras-related protein R-Ras2 OS=Homo sapiens OX=9606 GN=RRAS2 PE=1 SV=1	8	4	204	23.4	6.01	31.51	4	0	0.876307	0.979712	0.968838	1.05295	1.02078	0.981085	1.07834	0.774285	1.04328	0.941619	1.01827	0.965303	1.08141	0.119651	0.112909	0.922082		1.02515	0.826937	0.0358389	0.0825273		0.947981	0.618462	-0.0770702	0.208687
4338	P42345	MTOR	Serine/threonine-protein kinase mTOR (EC 2.7.11.1) (FK506-binding protein 12-rapamycin complex-associated protein 1) (FKBP12-rapamycin complex-associated protein) (Mammalian target of rapamycin) (mTOR) (Mechanistic target of rapamycin) (Rapamycin and FKBP12 target 1) (Rapamycin target protein 1)	PI3/PI4-kinase family	hsa:2475;		R-HSA-1257604;R-HSA-1632852;R-HSA-165159;R-HSA-166208;R-HSA-3371571;R-HSA-380972;R-HSA-389357;R-HSA-5218920;R-HSA-5628897;R-HSA-5674400;R-HSA-6804757;R-HSA-8943724;R-HSA-9639288;	PTHR11139:SF9;	826	Cell Survival	Cell Death	Cellular senescence	Interleukin pathway	Serine/threonine-protein kinase mTOR OS=Homo sapiens OX=9606 GN=MTOR PE=1 SV=1	10	9	2549	288.7	7.17	32.29	9	0	0.956881	0.970871	0.968012	1.01026	1.01925	0.995568	0.993313	1.00082	1.02317	0.965255	1.00836	1.00577	1.04466	0.00603864	0.0630293	2.21906		1.04197	0.0151051	0.0593141	1.82088		0.997428	0.829969	-0.00371519	0.080938
806	P10244	MYBB	Myb-related protein B (B-Myb) (Myb-like protein 2)		hsa:4605;		R-HSA-1362300;R-HSA-156711;R-HSA-8869496;	PTHR45614;	831	Cell Survival	Cell Death	Cellular senescence		Myb-related protein B OS=Homo sapiens OX=9606 GN=MYBL2 PE=1 SV=1	9	3	700	78.7	6.87	38.24	3	0	0.944979	0.970303	0.985353	0.991206	1.02662	1.00363	1.03273	0.979985	1.0504	0.966878	1.00715	1.02104	1.04166	0.0622547	0.0588778	1.20583		1.05602	0.0889111	0.0786329	1.05104		1.01379	0.587266	0.0197551	0.231166
60	Q96GY3	LIN37	Protein lin-37 homolog (Antolefinin)		hsa:55957;		R-HSA-1362277;R-HSA-1362300;R-HSA-1538133;R-HSA-156711;R-HSA-69202;R-HSA-69205;R-HSA-69656;	PTHR31336;	833	Cell Survival	Cell Death	Cellular senescence		Protein lin-37 homolog OS=Homo sapiens OX=9606 GN=LIN37 PE=1 SV=1	1	1	246	28.4	8.7	2.98	1	0	0.870019	0.928422	0.903005	0.965181	0.86907	0.919896	0.852882	1.19937	0.755191	0.900482	0.918049	0.935813	1.01951	0.617557	0.027874	0.209323		1.03924	0.807599	0.055523	0.0928042		1.01935	0.903504	0.027649	0.04407
6228	Q09028	RBBP4	Histone-binding protein RBBP4 (Chromatin assembly factor 1 subunit C) (CAF-1 subunit C) (Chromatin assembly factor I p48 subunit) (CAF-I 48 kDa subunit) (CAF-I p48) (Nucleosome-remodeling factor subunit RBAP48) (Retinoblastoma-binding protein 4) (RBBP-4) (Retinoblastoma-binding protein p48)	WD repeat RBAP46/RBAP48/MSI1 family	hsa:5928;		R-HSA-1362277;R-HSA-1362300;R-HSA-1538133;R-HSA-156711;R-HSA-212300;R-HSA-2559580;R-HSA-3214815;R-HSA-3214841;R-HSA-427389;R-HSA-5617472;R-HSA-606279;R-HSA-6804758;R-HSA-69202;R-HSA-69205;R-HSA-69656;R-HSA-73762;R-HSA-8943724;R-HSA-8953750;R-HSA-9609690;		836	Cell Survival	Cell Death	Cellular senescence	Chromatin modification	Histone-binding protein RBBP4 OS=Homo sapiens OX=9606 GN=RBBP4 PE=1 SV=3	80	8	425	47.6	4.89	264.53	16	11	1.04073	1.05062	1.03933	0.989305	0.991064	0.993591	0.953387	0.933661	0.958083	1.04356	0.99132	0.948377	0.94994	0.000156266	-0.0740917	3.80614		0.90879	0.00032728	-0.137982	3.48508		0.956681	0.00479699	-0.0638898	2.31903
2363	Q08050	FOXM1	Forkhead box protein M1 (Forkhead-related protein FKHL16) (Hepatocyte nuclear factor 3 forkhead homolog 11) (HFH-11) (HNF-3/fork-head homolog 11) (M-phase phosphoprotein 2) (MPM-2 reactive phosphoprotein 2) (Transcription factor Trident) (Winged-helix factor from INS-1 cells)		hsa:2305;		R-HSA-156711;R-HSA-69273;	PTHR46878;	837	Cell Survival	Cell Death	Cellular senescence		Forkhead box protein M1 OS=Homo sapiens OX=9606 GN=FOXM1 PE=1 SV=3	1	1	763	84.2	7.91	2.18	1	0	1.17352	1.12329	1.13867	0.945332	0.933943	0.914003	0.87999	0.984709	0.895402	1.14516	0.931093	0.920034	0.813065	0.000253742	-0.298557	3.59561		0.803408	0.00328836	-0.315795	2.48302		0.988123	0.760626	-0.0172379	0.118829
2721	Q8WWW0	RASF5	Ras association domain-containing protein 5 (New ras effector 1) (Regulator for cell adhesion and polarization enriched in lymphoid tissues) (RAPL)		hsa:83593;			PTHR22738;PTHR22738:SF9;	842	Cell Survival	Cell Death	Cellular senescence	Ras	Ras association domain-containing protein 5 OS=Homo sapiens OX=9606 GN=RASSF5 PE=1 SV=1	1	1	418	47.1	9.14	2.31	1	0	0.999732	0.996399	1.11679	1.15471	1.22042	1.1172	1.17846	1.06517	1.15819	1.03764	1.16411	1.13394	1.12188	0.0638991	0.165923	1.19451		1.09281	0.141997	0.12804	0.847721		0.974083	0.548648	-0.0378833	0.260706
3356	Q9UKB1	FBW1B	F-box/WD repeat-containing protein 11 (F-box and WD repeats protein beta-TrCP2) (F-box/WD repeat-containing protein 1B) (Homologous to Slimb protein) (HOS)		hsa:23291;		R-HSA-1169091;R-HSA-202424;R-HSA-2565942;R-HSA-2871837;R-HSA-5607761;R-HSA-5607764;R-HSA-5676590;R-HSA-5684264;R-HSA-8951664;R-HSA-983168;		844	Cell Survival	Cell Death	Cellular senescence	Hedgehog	F-box/WD repeat-containing protein 11 OS=Homo sapiens OX=9606 GN=FBXW11 PE=1 SV=1	2	2	542	62.1	7.12	6.28	2	0	0.957834	0.997214	0.996873	0.954131	0.987833	0.953577	0.978097	0.966149	0.979508	0.983974	0.96518	0.974584	0.980901	0.338314	-0.0278211	0.47068		0.990458	0.531909	-0.0138325	0.274162		1.00974	0.480241	0.0139886	0.318541
6118	P62136	PP1A	Serine/threonine-protein phosphatase PP1-alpha catalytic subunit (PP-1A) (EC 3.1.3.16)	PPP phosphatase family, PP-1 subfamily	hsa:5499;		R-HSA-163560;R-HSA-180024;R-HSA-2173788;R-HSA-400253;		849	Cell Survival	Cell Death	Cellular senescence	Tanslation regulation	Serine/threonine-protein phosphatase PP1-alpha catalytic subunit OS=Homo sapiens OX=9606 GN=PPP1CA PE=1 SV=1	60	5	330	37.5	6.33	230.47	20	20	1.00077	1.01537	0.998923	0.992855	0.988879	0.993826	0.990628	0.977273	0.978693	1.00502	0.991853	0.982198	0.986898	0.071899	-0.0190278	1.14328		0.977291	0.0272038	-0.0331404	1.56537		0.990266	0.0983223	-0.0141127	1.00735
5140	P62140	PP1B	Serine/threonine-protein phosphatase PP1-beta catalytic subunit (PP-1B) (PPP1CD) (EC 3.1.3.16) (EC 3.1.3.53)	PPP phosphatase family, PP-1 subfamily	hsa:5500;		R-HSA-163560;R-HSA-2173788;R-HSA-2565942;R-HSA-400253;R-HSA-5625740;R-HSA-5625900;R-HSA-5627117;R-HSA-5627123;		850	Cell Survival	Cell Death	Cellular senescence	Tanslation regulation	Serine/threonine-protein phosphatase PP1-beta catalytic subunit OS=Homo sapiens OX=9606 GN=PPP1CB PE=1 SV=3	53	6	327	37.2	6.19	204.77	16	0	1.00742	1.01938	0.984368	1.01023	0.990534	1.01925	1.01308	0.9169	1.00132	1.00372	1.00667	0.9771	1.00294	0.8355	0.00423607	0.0780536		0.973478	0.45207	-0.0387791	0.344794		0.970624	0.400386	-0.0430152	0.397521
4379	P36873	PP1G	Serine/threonine-protein phosphatase PP1-gamma catalytic subunit (PP-1G) (EC 3.1.3.16) (Protein phosphatase 1C catalytic subunit)	PPP phosphatase family, PP-1 subfamily	hsa:5501;		R-HSA-141444;R-HSA-163560;R-HSA-2173788;R-HSA-2467813;R-HSA-2500257;R-HSA-400253;R-HSA-5663220;R-HSA-68877;R-HSA-9648025;	PTHR11668:SF204;	851	Cell Survival	Cell Death	Cellular senescence	Tanslation regulation	Serine/threonine-protein phosphatase PP1-gamma catalytic subunit OS=Homo sapiens OX=9606 GN=PPP1CC PE=1 SV=1	51	4	323	37	6.54	201.21	18	0	1.07179	1.1095	1.0711	0.943319	0.936319	0.928388	0.938842	0.897079	0.950487	1.08413	0.936009	0.928803	0.863373	0.000381003	-0.211944	3.41907		0.856726	0.0016536	-0.223094	2.78157		0.992301	0.689688	-0.0111498	0.161347
3972	P04049	RAF1	RAF proto-oncogene serine/threonine-protein kinase (EC 2.7.11.1) (Proto-oncogene c-RAF) (cRaf) (Raf-1)	Protein kinase superfamily, TKL Ser/Thr protein kinase family, RAF subfamily	hsa:5894;		R-HSA-2672351;R-HSA-392517;R-HSA-430116;R-HSA-5621575;R-HSA-5673000;R-HSA-5674135;R-HSA-5674499;R-HSA-5675221;R-HSA-6802946;R-HSA-6802948;R-HSA-6802952;R-HSA-6802955;R-HSA-9649948;		852	Cell Survival	Cell Death	Cellular senescence	Cell Process	RAF proto-oncogene serine/threonine-protein kinase OS=Homo sapiens OX=9606 GN=RAF1 PE=1 SV=1	6	4	648	73	9.2	16.46	6	1	1.01644	0.975769	0.98418	0.97139	1.01694	0.95498	0.949353	1.07221	0.966485	0.99213	0.981103	0.996016	0.988886	0.646861	-0.0161237	0.189189		1.00392	0.927927	0.00564072	0.0324863		1.0152	0.744249	0.0217644	0.128282
5575	Q02750	MP2K1	Dual specificity mitogen-activated protein kinase kinase 1 (MAP kinase kinase 1) (MAPKK 1) (MKK1) (EC 2.7.12.2) (ERK activator kinase 1) (MAPK/ERK kinase 1) (MEK 1)	Protein kinase superfamily, STE Ser/Thr protein kinase family, MAP kinase kinase subfamily	hsa:5604;		R-HSA-110056;R-HSA-170968;R-HSA-445144;R-HSA-5210891;R-HSA-5673000;R-HSA-5674135;R-HSA-5674499;R-HSA-5684264;R-HSA-6802946;R-HSA-6802948;R-HSA-6802952;R-HSA-6802955;R-HSA-9649948;		853	Cell Survival	Cell Death	Cellular senescence	Cell Process	Dual specificity mitogen-activated protein kinase kinase 1 OS=Homo sapiens OX=9606 GN=MAP2K1 PE=1 SV=2	50	9	393	43.4	6.62	177.59	15	0	0.990516	0.983177	0.997252	1.01544	1.00985	1.0179	1.02366	1.00528	1.02226	0.990315	1.0144	1.01707	1.02432	0.00692692	0.0346627	2.15946		1.02702	0.0202744	0.0384576	1.69305		1.00263	0.696418	0.00379493	0.15713
1810	P36507	MP2K2	Dual specificity mitogen-activated protein kinase kinase 2 (MAP kinase kinase 2) (MAPKK 2) (EC 2.7.12.2) (ERK activator kinase 2) (MAPK/ERK kinase 2) (MEK 2)	Protein kinase superfamily, STE Ser/Thr protein kinase family, MAP kinase kinase subfamily	hsa:5605;		R-HSA-112411;R-HSA-170968;R-HSA-445144;R-HSA-5210891;R-HSA-5673000;R-HSA-5674135;R-HSA-5674499;R-HSA-6802946;R-HSA-6802948;R-HSA-6802952;R-HSA-6802955;R-HSA-9649948;		854	Cell Survival	Cell Death	Cellular senescence	Cell Process	Dual specificity mitogen-activated protein kinase kinase 2 OS=Homo sapiens OX=9606 GN=MAP2K2 PE=1 SV=1	53	14	400	44.4	6.55	196.17	20	7	0.919016	0.919287	0.923754	1.02209	1.02235	1.01634	1.06323	1.04492	1.05921	0.920686	1.02026	1.05578	1.10815	2.33684e-06	0.148156	5.63137		1.14674	1.96257e-05	0.197535	4.70717		1.03482	0.00380869	0.049379	2.41922
5905	P28482	MK01	Mitogen-activated protein kinase 1 (MAP kinase 1) (MAPK 1) (EC 2.7.11.24) (ERT1) (Extracellular signal-regulated kinase 2) (ERK-2) (MAP kinase isoform p42) (p42-MAPK) (Mitogen-activated protein kinase 2) (MAP kinase 2) (MAPK 2)	Protein kinase superfamily, CMGC Ser/Thr protein kinase family, MAP kinase subfamily	hsa:5594;		R-HSA-111995;R-HSA-112409;R-HSA-112411;R-HSA-1295596;R-HSA-162658;R-HSA-170968;R-HSA-198753;R-HSA-202670;R-HSA-2029482;R-HSA-2559580;R-HSA-2559582;R-HSA-2559585;R-HSA-2871796;R-HSA-3371453;R-HSA-375165;R-HSA-437239;R-HSA-444257;R-HSA-445144;R-HSA-450341;R-HSA-456926;R-HSA-5654726;R-HSA-5654727;R-HSA-5654732;R-HSA-5654733;R-HSA-5663213;R-HSA-5668599;R-HSA-5673001;R-HSA-5674135;R-HSA-5674499;R-HSA-…		855	Cell Survival	Cell Death	Cellular senescence	Cell Process	Mitogen-activated protein kinase 1 OS=Homo sapiens OX=9606 GN=MAPK1 PE=1 SV=3	36	12	360	41.4	6.98	137.21	17	5	0.974882	0.964095	0.960592	1.01807	0.992336	1.01974	1.00415	1.03225	0.997922	0.966523	1.01005	1.01144	1.04503	0.0115496	0.0635509	1.93743		1.04647	0.0169553	0.0655349	1.77069		1.00138	0.924558	0.00198396	0.0340658
5031	P27361	MK03	Mitogen-activated protein kinase 3 (MAP kinase 3) (MAPK 3) (EC 2.7.11.24) (ERT2) (Extracellular signal-regulated kinase 1) (ERK-1) (Insulin-stimulated MAP2 kinase) (MAP kinase isoform p44) (p44-MAPK) (Microtubule-associated protein 2 kinase) (p44-ERK1)	Protein kinase superfamily, CMGC Ser/Thr protein kinase family, MAP kinase subfamily	hsa:5595;		R-HSA-110056;R-HSA-112409;R-HSA-1169408;R-HSA-1295596;R-HSA-162658 [P27361-3];R-HSA-170968;R-HSA-198753;R-HSA-202670;R-HSA-2029482;R-HSA-2559580;R-HSA-2559582;R-HSA-2559585;R-HSA-2871796;R-HSA-3371453;R-HSA-375165;R-HSA-444257;R-HSA-445144;R-HSA-450341;R-HSA-456926;R-HSA-5654726;R-HSA-5654727;R-HSA-5654732;R-HSA-5654733;R-HSA-5663213;R-HSA-5668599;R-HSA-5673001;R-HSA-5674135;R-HSA-5674499;R-HSA-5…		856	Cell Survival	Cell Death	Cellular senescence	Cell Process	Mitogen-activated protein kinase 3 OS=Homo sapiens OX=9606 GN=MAPK3 PE=1 SV=4	21	5	379	43.1	6.74	68.09	11	1	0.949812	0.929852	0.945061	0.988479	0.993918	1.00323	0.998095	1.04764	0.996041	0.941575	0.995209	1.01393	1.05696	0.00192575	0.0799239	2.7154		1.07684	0.0156091	0.106804	1.80662		1.01881	0.342863	0.0268805	0.464879
356	P14921	ETS1	Protein C-ets-1 (p54)	ETS family	hsa:2113;		R-HSA-2559585;		857	Cell Survival	Cell Death	Cellular senescence	Ras	Protein C-ets-1 OS=Homo sapiens OX=9606 GN=ETS1 PE=1 SV=1	8	1	441	50.4	5.19	24.6	1	0	1.03065	1.06041	1.03834	1.03657	0.959518	0.958179	1.06861	0.935126	0.94386	1.04313	0.984755	0.982534	0.944036	0.100155	-0.0830858	0.999325		0.941906	0.240718	-0.0863445	0.618491		0.997744	0.966886	-0.00325868	0.0146248
5678	P46734	MP2K3	Dual specificity mitogen-activated protein kinase kinase 3 (MAP kinase kinase 3) (MAPKK 3) (EC 2.7.12.2) (MAPK/ERK kinase 3) (MEK 3) (Stress-activated protein kinase kinase 2) (SAPK kinase 2) (SAPKK-2) (SAPKK2)	Protein kinase superfamily, STE Ser/Thr protein kinase family, MAP kinase kinase subfamily	hsa:5606;		R-HSA-2559580;R-HSA-450302;R-HSA-5210891 [P46734-3];		858	Cell Survival	Cell Death	Cellular senescence	Insulin/IGF pathway-MAPK cascade	Dual specificity mitogen-activated protein kinase kinase 3 OS=Homo sapiens OX=9606 GN=MAP2K3 PE=1 SV=2	23	10	347	39.3	7.43	78.05	14	4	0.892674	0.905039	0.89346	1.02729	0.999158	1.02807	1.07833	1.06297	1.07371	0.897058	1.01817	1.07167	1.13502	0.000301122	0.182712	3.52126		1.19465	8.62181e-06	0.256591	5.0644		1.05254	0.00711106	0.0738789	2.14807
3480	P52564	MP2K6	Dual specificity mitogen-activated protein kinase kinase 6 (MAP kinase kinase 6) (MAPKK 6) (EC 2.7.12.2) (MAPK/ERK kinase 6) (MEK 6) (Stress-activated protein kinase kinase 3) (SAPK kinase 3) (SAPKK-3) (SAPKK3)	Protein kinase superfamily, STE Ser/Thr protein kinase family, MAP kinase kinase subfamily	hsa:5608;		R-HSA-168638;R-HSA-2559580;R-HSA-450302;R-HSA-5210891 [P52564-1];R-HSA-525793;R-HSA-6811555;R-HSA-9020702;		859	Cell Survival	Cell Death	Cellular senescence	Ras	Dual specificity mitogen-activated protein kinase kinase 6 OS=Homo sapiens OX=9606 GN=MAP2K6 PE=1 SV=1	10	2	334	37.5	7.39	31.26	6	0	0.938512	0.90326	0.905542	1.02062	1.0753	1.04065	1.07824	1.13131	1.06807	0.915771	1.04552	1.09254	1.14169	0.00270847	0.191166	2.56728		1.19303	0.0014606	0.254627	2.83547		1.04497	0.136528	0.0634611	0.864778
1908	P49959	MRE11	Double-strand break repair protein MRE11 (EC 3.1.-.-) (Double-strand break repair protein MRE11A) (Meiotic recombination 11 homolog 1) (MRE11 homolog 1) (Meiotic recombination 11 homolog A) (MRE11 homolog A)	MRE11/RAD32 family	hsa:4361;		R-HSA-1834949;R-HSA-2559586;R-HSA-3270619;R-HSA-5685938;R-HSA-5685939;R-HSA-5685942;R-HSA-5693548;R-HSA-5693554;R-HSA-5693565;R-HSA-5693568;R-HSA-5693571;R-HSA-5693579;R-HSA-5693607;R-HSA-5693616;R-HSA-6804756;R-HSA-69473;R-HSA-912446;		871	Cell Survival	Cell Death	Cellular senescence	DNA replication and Repair	Double-strand break repair protein MRE11 OS=Homo sapiens OX=9606 GN=MRE11 PE=1 SV=3	103	27	708	80.5	5.9	351.97	27	0	0.942951	0.936685	0.942032	0.990513	0.993608	1.01235	1.04414	1.01948	1.03063	0.940556	0.998823	1.03142	1.06195	0.00119852	0.0867157	2.92136		1.0966	0.000251752	0.133042	3.59903		1.03263	0.0298473	0.0463261	1.52509
2093	Q92878	RAD50	DNA repair protein RAD50 (hRAD50) (EC 3.6.-.-)	SMC family, RAD50 subfamily	hsa:10111;		R-HSA-2559586;R-HSA-5685938;R-HSA-5685939;R-HSA-5685942;R-HSA-5693548;R-HSA-5693554;R-HSA-5693565;R-HSA-5693568;R-HSA-5693571;R-HSA-5693579;R-HSA-5693607;R-HSA-5693616;R-HSA-6804756;R-HSA-69473;R-HSA-912446;		872	Cell Survival	Cell Death	Cellular senescence	DNA replication and Repair	DNA repair protein RAD50 OS=Homo sapiens OX=9606 GN=RAD50 PE=1 SV=1	107	60	1312	153.8	6.89	373.22	60	0	0.925101	0.926006	0.922383	1.02245	1.01422	1.02419	1.05776	1.0439	1.06451	0.924496	1.02029	1.05539	1.10361	8.00152e-06	0.142237	5.09683		1.14159	2.90659e-05	0.191041	4.53662		1.03441	0.00669097	0.0488042	2.17451
1526	O60934	NBN	Nibrin (Cell cycle regulatory protein p95) (Nijmegen breakage syndrome protein 1)		hsa:4683;		R-HSA-2559586;R-HSA-5685938;R-HSA-5685939;R-HSA-5685942;R-HSA-5693548;R-HSA-5693554;R-HSA-5693565;R-HSA-5693568;R-HSA-5693571;R-HSA-5693579;R-HSA-5693607;R-HSA-5693616;R-HSA-6804756;R-HSA-69473;R-HSA-912446;	PTHR12162;	873	Cell Survival	Cell Death	Cellular senescence	DNA replication and Repair	Nibrin OS=Homo sapiens OX=9606 GN=NBN PE=1 SV=1	33	25	754	84.9	6.9	117.01	25	0	0.934831	0.938923	0.928229	1.01506	1.01598	1.02385	1.03226	1.00562	1.03262	0.933995	1.0183	1.0235	1.09026	3.56894e-05	0.124673	4.44746		1.09583	0.000698391	0.132028	3.1559		1.00511	0.608038	0.00735469	0.21607
491	Q99638	RAD9A	Cell cycle checkpoint control protein RAD9A (hRAD9) (EC 3.1.11.2) (DNA repair exonuclease rad9 homolog A)	Rad9 family	hsa:5883;		R-HSA-176187;R-HSA-5685938;R-HSA-5693607;R-HSA-5693616;R-HSA-6804756;R-HSA-69473;	PTHR15237;	876	Cell Survival	Cell Death	Cellular senescence	DNA replication and Repair	Cell cycle checkpoint control protein RAD9A OS=Homo sapiens OX=9606 GN=RAD9A PE=1 SV=1	7	3	391	42.5	5.66	25.37	3	0	0.914144	0.886913	0.856677	1.18592	0.990839	0.979785	0.997526	1.1894	1.02043	0.885912	1.05218	1.06912	1.18768	0.0735008	0.24815	1.13371		1.2068	0.0432326	0.271188	1.36419		1.0161	0.860249	0.0230381	0.0653758
4003	O60921	HUS1	Checkpoint protein HUS1 (hHUS1)	HUS1 family	hsa:3364;		R-HSA-176187;R-HSA-5685938;R-HSA-5693607;R-HSA-5693616;R-HSA-6804756;R-HSA-69473;		880	Cell Survival	Cell Death	Cellular senescence	DNA replication and Repair	Checkpoint protein HUS1 OS=Homo sapiens OX=9606 GN=HUS1 PE=1 SV=1	4	4	280	31.7	6.84	13.19	4	0	0.967487	0.992918	0.973494	1.00269	1.04408	0.99985	1.07216	0.973913	1.06465	0.977966	1.01554	1.03691	1.03842	0.08148	0.0543904	1.08895		1.06027	0.143862	0.0844326	0.842053		1.02104	0.570866	0.0300423	0.243466
[truncated: 6,044 more rows]
[truncated: 11 more columns]

## Sheet: Table S7B
Table S7B: Phosphoproteomic profiling in SU-DHL-4 cells treated with either rapamycin or DMSO for 1 or 2 days
[truncated: 6,661 more rows]
[truncated: 50 more columns]
