# Supplementary material for: Biphasic control of the B cell transcriptome by mTORC1 and GSK3
Source: Cell Rep. Author manuscript; Available in PMC 2025 Nov 7. (PMC12594101; doi:10.1016/j.celrep.2025.116361)
Supplement: 12 [file NIHMS2120106-supplement-12.xlsx]

## Sheet: Table S8
Table S8: List of differentially expressed genes in 2 day rapamycin treated primary B cells.
Refseq name	baseMean	log2FoldChange	lfcSE	stat	pvalue	padj
JPH4	123.293	3.73006	0.532486	7.005	2.46993e-12	1.26068e-10
COL6A1	1563.3	3.38477	0.367159	9.21879	3.00474e-20	1.07356e-17
GRIK4	139.066	3.2523	0.41675	7.80395	5.99968e-15	5.70786e-13
BAI2	2473.63	3.21082	0.540069	5.94521	2.7611e-09	5.87209e-08
GCGR	3918.82	3.09173	0.334526	9.24214	2.41618e-20	8.96981e-18
COL6A2	1276.13	3.02568	0.376205	8.04265	8.79156e-16	1.02428e-13
CCL22	16102.1	2.80261	0.205499	13.6381	2.37783e-42	1.27436e-38
FCER2	2811.2	2.72495	0.624417	4.36399	1.27712e-05	8.9315e-05
ABTB2	745.723	2.71319	0.397921	6.81842	9.20478e-12	3.92558e-10
TNFRSF9	405.8	2.69477	0.432705	6.22774	4.73198e-10	1.22834e-08
EMX1	162.277	2.63361	0.349735	7.5303	5.06255e-14	3.97861e-12
CCL17	4424.21	2.50524	0.230611	10.8635	1.72031e-27	1.45575e-24
DPH3P1	256.89	2.46344	0.552144	4.4616	8.13509e-06	6.03581e-05
CELF6	270.657	2.37974	0.354972	6.70401	2.02779e-11	8.06999e-10
IL13RA1	548.423	2.36962	0.334796	7.07781	1.46452e-12	8.00904e-11
SYNPO	2824.45	2.36247	0.420762	5.61474	1.96861e-08	3.29701e-07
NR1D2	294.051	2.35304	0.306859	7.66816	1.74477e-14	1.5082e-12
TNFAIP2	631.558	2.26903	0.456964	4.96545	6.85424e-07	6.99255e-06
IDUA	271.932	2.24823	0.260926	8.61634	6.91259e-18	1.3231e-15
NRP2	495.495	2.24181	0.268486	8.34982	6.83659e-17	1.04684e-14
MMP17	741.679	2.17763	0.673234	3.23457	0.00121824	0.00461673
CLTCL1	120.526	2.13394	0.429193	4.97199	6.62691e-07	6.79946e-06
LYST	7176.25	2.12928	0.210478	10.1164	4.67417e-24	2.42424e-21
SLC35D2	149.746	2.09278	0.339887	6.15728	7.4005e-10	1.83619e-08
MYO15B	2863.54	2.09157	0.208325	10.0399	1.01772e-23	4.8126e-21
TMEM120A	1671.34	2.0814	0.37784	5.50868	3.61538e-08	5.59702e-07
SAP30L-AS1	183.904	2.06932	0.257267	8.04346	8.7338e-16	1.02428e-13
CTSF	150.317	2.05151	0.397803	5.1571	2.50809e-07	2.95205e-06
COLQ	161.02	2.04193	0.246522	8.28297	1.20145e-16	1.72472e-14
TCFL5	2262.35	2.03295	0.539067	3.77124	0.000162437	0.000807813
CCDC154	182.683	2.02722	0.255957	7.92017	2.37182e-15	2.42893e-13
ZMAT1	777.849	2.02077	0.271169	7.45208	9.18828e-14	6.93564e-12
SLC14A1	210.24	2.00697	0.489623	4.099	4.1493e-05	0.000246627
NOL4L	252.453	1.99686	0.206983	9.64747	5.03852e-22	2.07716e-19
PRDM11	330.431	1.97743	0.192917	10.2502	1.18114e-24	6.41371e-22
AEBP1	844.994	1.97477	0.385252	5.12592	2.96081e-07	3.40312e-06
TTC28	142.359	1.96044	0.570639	3.43552	0.000591416	0.00246981
DLGAP3	404.964	1.9471	0.294871	6.60322	4.02316e-11	1.46015e-09
ZBTB20	589.125	1.94469	0.290567	6.69276	2.19003e-11	8.60914e-10
CAPN3	808.173	1.93379	0.302283	6.39728	1.58165e-10	4.78903e-09
ATXN1	783.373	1.9201	0.443991	4.32463	1.52789e-05	0.00010498
MALAT1	37634.5	1.89416	0.217997	8.68893	3.65856e-18	7.84299e-16
PNPLA7	2161.07	1.8891	0.369211	5.11657	3.11138e-07	3.55037e-06
FBXO32	151.013	1.88856	0.397354	4.75284	2.00581e-06	1.78964e-05
PLEKHA1	188.15	1.8432	0.48683	3.78613	0.000153011	0.000765914
PRRT3	1031.18	1.84112	0.268538	6.85611	7.07612e-12	3.12555e-10
CREBRF	1200.76	1.83563	0.204394	8.98083	2.68736e-19	7.71561e-17
WLS	120.815	1.83455	0.49327	3.71916	0.000199883	0.000965949
FCGBP	189.417	1.82283	0.611494	2.98094	0.0028736	0.00961136
GPRC5C	144.526	1.82132	0.4062	4.4838	7.33243e-06	5.50891e-05
LOC100289019	1074.75	1.81366	0.157517	11.514	1.12101e-30	1.50197e-27
NR4A2	493.511	1.806	0.36341	4.96961	6.70893e-07	6.87046e-06
PLEKHA7	123.531	1.806	0.416723	4.33381	1.46548e-05	0.000101168
AMY2B	314.328	1.80419	0.28612	6.30572	2.86865e-10	8.06333e-09
MYO7A	190.478	1.80205	0.579254	3.11098	0.00186468	0.00666971
GPRASP1	235.914	1.80095	0.488179	3.68911	0.00022504	0.00106795
SLC26A1	101.091	1.79817	0.301282	5.96839	2.39602e-09	5.22704e-08
PLXNA1	1508.55	1.79249	0.365325	4.90657	9.26834e-07	9.12783e-06
CACNA1E	956.662	1.78879	0.368005	4.86076	1.16935e-06	1.12176e-05
ZFHX2	298.492	1.78611	0.205942	8.67285	4.21423e-18	8.91532e-16
IL15	399.339	1.77521	0.357072	4.97157	6.64118e-07	6.80975e-06
DNAH1	2022.72	1.77212	0.221525	7.99966	1.24765e-15	1.36461e-13
LOC155060	329.004	1.75453	0.195614	8.96935	2.98275e-19	8.26839e-17
GPLD1	117.15	1.74266	0.403484	4.31902	1.56725e-05	0.000107273
LOC100131564	1826.81	1.73105	0.286383	6.04453	1.49842e-09	3.4124e-08
TMEM150A	158.686	1.71048	0.20842	8.2069	2.26965e-16	3.0925e-14
TTLL3	542.668	1.69493	0.240221	7.05572	1.71711e-12	9.23335e-11
TNRC6C-AS1	2716.12	1.6939	0.305077	5.55237	2.8182e-08	4.4996e-07
KLHL24	849.816	1.68827	0.219168	7.7031	1.32806e-14	1.16681e-12
CRIP3	226.473	1.68647	0.336358	5.01391	5.33341e-07	5.64891e-06
MFI2-AS1	462.014	1.6813	0.317399	5.29711	1.1765e-07	1.5424e-06
LOC100652768	312.194	1.6769	0.280396	5.98049	2.22464e-09	4.87386e-08
MYOM1	107.025	1.67246	0.30487	5.48581	4.1158e-08	6.26054e-07
RAPGEF3	108.529	1.67181	0.454521	3.67819	0.000234898	0.00110527
GNG8	333.344	1.66593	0.371724	4.48163	7.40747e-06	5.55232e-05
LOC101929340	121.611	1.65834	0.365462	4.53766	5.6883e-06	4.41605e-05
LOC653160	176.712	1.64214	0.279905	5.86677	4.44358e-09	8.96409e-08
RBM5-AS1	905.528	1.64159	0.200767	8.17658	2.92019e-16	3.84842e-14
TMOD2	689.567	1.64029	0.300017	5.46733	4.56861e-08	6.81393e-07
PIGZ	137.221	1.63356	0.392795	4.15882	3.19902e-05	0.000198051
ABTB1	1330.33	1.62671	0.211153	7.70395	1.31927e-14	1.16545e-12
NAV2	625.328	1.6162	0.27139	5.95529	2.59614e-09	5.56544e-08
NFAT5	3263.6	1.61252	0.194627	8.28519	1.17925e-16	1.72363e-14
SDC4	1427.75	1.60678	0.340746	4.71549	2.41126e-06	2.08881e-05
CAPS	243.794	1.58968	0.226454	7.0199	2.22028e-12	1.15901e-10
ABCA2	3222.74	1.58655	0.255203	6.21681	5.07368e-10	1.30311e-08
GTF2IRD2B	139.021	1.58086	0.389505	4.05865	4.93582e-05	0.000286595
TUB	122.126	1.57553	0.295971	5.32326	1.01926e-07	1.36906e-06
FRMD4A	262.488	1.56481	0.347538	4.50256	6.71393e-06	5.10145e-05
GYLTL1B	657.031	1.56374	0.428175	3.65211	0.000260097	0.00120793
NOXA1	157.313	1.55714	0.298241	5.22106	1.77897e-07	2.19849e-06
TNFSF4	1408.63	1.55503	0.223612	6.95415	3.54706e-12	1.7126e-10
RALGPS1	545.715	1.55248	0.235742	6.58549	4.53391e-11	1.61275e-09
ZC3H12C	253.739	1.54439	0.448212	3.44567	0.000569635	0.0023944
SHF	235.163	1.54035	0.357525	4.30838	1.64453e-05	0.000111659
YJEFN3	240.84	1.53555	0.219207	7.00502	2.46946e-12	1.26068e-10
PARP15	9590.36	1.53122	0.242317	6.31907	2.63134e-10	7.48792e-09
LGALS9	2919	1.53057	0.390188	3.92264	8.75843e-05	0.000472544
MRC2	302.768	1.52463	0.249841	6.10241	1.04483e-09	2.47406e-08
PTGIR	1075.22	1.51912	0.267835	5.67185	1.41261e-08	2.47957e-07
AK1	305.336	1.51775	0.196066	7.74099	9.86453e-15	8.96056e-13
EGR3	854.482	1.51702	0.266629	5.68965	1.27302e-08	2.27166e-07
LOC153684	253.95	1.50792	0.315818	4.77466	1.80015e-06	1.6315e-05
MYH7B	109.786	1.50652	0.302209	4.98504	6.19475e-07	6.41334e-06
LOC100506123	107.261	1.50577	0.291761	5.16098	2.45665e-07	2.89362e-06
IGSF3	127.545	1.50167	0.420239	3.57336	0.000352425	0.00157484
H1FX	1906.52	1.49934	0.370522	4.04656	5.19763e-05	0.000299847
BMF	8527.61	1.48897	0.173477	8.58306	9.23801e-18	1.72708e-15
KIAA1875	123.18	1.48855	0.244605	6.08552	1.16112e-09	2.73309e-08
ITPKB	7047.43	1.48745	0.243467	6.10945	9.99732e-10	2.38129e-08
COL19A1	2106.4	1.48391	0.325233	4.56261	5.05221e-06	4.00935e-05
NR4A3	581.436	1.47912	0.356057	4.15418	3.26462e-05	0.000201425
SNED1	274.837	1.47728	0.278816	5.2984	1.1682e-07	1.53537e-06
C1orf220	278.228	1.47534	0.247337	5.96489	2.44795e-09	5.33307e-08
MMP14	199.975	1.46865	0.312911	4.69352	2.6855e-06	2.29058e-05
RAD51-AS1	120.911	1.46759	0.324494	4.52269	6.10572e-06	4.69029e-05
MARCKS	2814.73	1.46567	0.32397	4.52409	6.06547e-06	4.66829e-05
HGSNAT	1306.99	1.46517	0.236494	6.19538	5.81451e-10	1.47687e-08
CROCCP3	171.37	1.46499	0.257926	5.67989	1.3478e-08	2.38393e-07
PRDM8	394.924	1.4639	0.280224	5.22405	1.75051e-07	2.16998e-06
TSSK3	140.626	1.46079	0.283363	5.15519	2.53371e-07	2.98003e-06
LOC102723927	190.319	1.45589	0.35693	4.07892	4.52449e-05	0.00026588
LOC100507577	141.451	1.4466	0.281966	5.13039	2.8914e-07	3.33247e-06
CBLN3	2182.28	1.44653	0.305529	4.7345	2.19594e-06	1.93248e-05
MYRF	277.284	1.44606	0.268762	5.38045	7.43009e-08	1.04698e-06
ZFP3	520.727	1.44477	0.185434	7.79131	6.63199e-15	6.23563e-13
TBC1D3B	174.923	1.44366	0.298388	4.83818	1.3103e-06	1.24161e-05
CSF2RB	20087.9	1.4435	0.239045	6.03863	1.5543e-09	3.52967e-08
LOC401320	704.242	1.44219	0.277511	5.19689	2.02646e-07	2.45342e-06
LINC00174	426.997	1.43996	0.239627	6.00916	1.86492e-09	4.14718e-08
PLCH2	150.361	1.43817	0.250659	5.73757	9.60448e-09	1.76885e-07
FABP3	100.529	1.43759	0.39861	3.60651	0.000310347	0.00140874
GHRL	144.198	1.43357	0.296826	4.82968	1.36752e-06	1.28354e-05
LINC00494	229.145	1.43352	0.449755	3.18734	0.00143589	0.00533538
FLVCR2	393.331	1.4308	0.30073	4.75777	1.95745e-06	1.75429e-05
CHL1	388.088	1.42933	0.287559	4.97055	6.67648e-07	6.84159e-06
LOC101927550	150.679	1.42513	0.21526	6.62049	3.58006e-11	1.318e-09
AMT	586.559	1.42183	0.239592	5.93436	2.95003e-09	6.20819e-08
ERMN	234.321	1.42153	0.2248	6.32353	2.55655e-10	7.30093e-09
MASP2	216.08	1.41801	0.233887	6.0628	1.33773e-09	3.09469e-08
C1QTNF6	165.69	1.41588	0.368934	3.83777	0.000124155	0.000642473
HSF4	296.045	1.41041	0.382831	3.68417	0.000229451	0.00108376
MATK	192.416	1.40898	0.415087	3.39442	0.000687737	0.00282654
COL7A1	124.573	1.40557	0.403138	3.48659	0.000489226	0.00209642
CLIC2	125.953	1.40303	0.29692	4.72529	2.29782e-06	2.00675e-05
IL11RA	430.112	1.3996	0.315964	4.42963	9.43952e-06	6.87005e-05
NEAT1	21740.3	1.39773	0.235428	5.93694	2.90385e-09	6.11901e-08
CD83	10047.3	1.3862	0.210389	6.58877	4.43497e-11	1.5952e-09
ITFG3	1266.67	1.38581	0.273198	5.07256	3.92494e-07	4.34608e-06
OXTR	147.069	1.38517	0.43941	3.15233	0.00161973	0.00590925
VANGL2	375.797	1.38382	0.439251	3.15042	0.00163037	0.00593998
TSSK4	154.018	1.38375	0.372279	3.71698	0.000201617	0.000973455
ZBTB10	710.96	1.38326	0.259132	5.33805	9.39496e-08	1.28337e-06
C15orf62	474.071	1.38298	0.284753	4.85676	1.19323e-06	1.14195e-05
SAP25	774.295	1.38132	0.188215	7.33907	2.15079e-13	1.51006e-11
CD84	5434.98	1.37977	0.232391	5.93726	2.89819e-09	6.11901e-08
ZMAT3	5868.94	1.37314	0.272376	5.04133	4.62298e-07	5.0019e-06
ZNF154	1882.75	1.36631	0.318269	4.29292	1.76336e-05	0.000118426
RAP2C-AS1	116.714	1.36369	0.221785	6.14867	7.8133e-10	1.9179e-08
AP4B1-AS1	139.245	1.36365	0.212077	6.42999	1.27614e-10	3.99178e-09
LINC01000	1592.76	1.35683	0.198757	6.82661	8.69472e-12	3.7378e-10
LINC00672	118.989	1.35634	0.323561	4.1919	2.76626e-05	0.000174074
MYH3	217.644	1.35206	0.241993	5.58719	2.30775e-08	3.78612e-07
MST1R	180.139	1.34967	0.195669	6.89773	5.28415e-12	2.42739e-10
CLCF1	1339.71	1.34914	0.319928	4.217	2.47576e-05	0.000158713
DNAH8	450.692	1.34788	0.388018	3.47376	0.000513212	0.00218755
SCNN1D	164.632	1.34539	0.160139	8.40142	4.41093e-17	7.16353e-15
CCDC146	215.73	1.34478	0.252982	5.31569	1.06256e-07	1.41657e-06
SEC31B	1821.1	1.33758	0.239567	5.58333	2.35956e-08	3.84751e-07
GOLGA8B	2554.87	1.33667	0.399414	3.34659	0.000818116	0.00327124
LTB4R	1687.31	1.33582	0.166716	8.01258	1.12323e-15	1.27178e-13
WDR65	601.979	1.33578	0.213903	6.24477	4.24413e-10	1.12232e-08
CFP	200.541	1.33405	0.371373	3.59222	0.000327874	0.0014787
GLUD1P3	301.879	1.33292	0.247304	5.38981	7.05336e-08	1.00004e-06
RASSF4	1027.92	1.33171	0.190535	6.98931	2.7624e-12	1.38361e-10
CD200	852.375	1.32806	0.206232	6.43965	1.1975e-10	3.76044e-09
PLEKHM1P	554.912	1.32742	0.203747	6.51504	7.2672e-11	2.43929e-09
POPDC2	174.184	1.32704	0.375751	3.53169	0.000412908	0.00180744
CPNE7	194.431	1.32608	0.404073	3.28178	0.00103154	0.00400508
CASZ1	1282.73	1.32338	0.324978	4.07222	4.65663e-05	0.000272847
CLCN7	5443.98	1.32031	0.15084	8.75304	2.07674e-18	4.91028e-16
KCNMA1	591.56	1.31917	0.424773	3.10559	0.00189898	0.00677731
CSAD	596.21	1.31898	0.196953	6.69693	2.12836e-11	8.40782e-10
SCARF1	1739.74	1.31891	0.155998	8.45467	2.79887e-17	4.89133e-15
GIGYF1	5380.8	1.31509	0.126929	10.3609	3.73552e-25	2.42241e-22
CCR7	11388.8	1.31273	0.234522	5.59746	2.17515e-08	3.59426e-07
BEND3P3	150.987	1.31079	0.343961	3.81087	0.000138481	0.000704589
LOC146880	903.037	1.31056	0.149286	8.77887	1.6513e-18	4.02267e-16
MROH6	221.411	1.31005	0.34329	3.81617	0.000135541	0.000692036
MFI2	8637.23	1.30991	0.32981	3.97172	7.13549e-05	0.000395193
XKRX	105.92	1.30075	0.249364	5.21627	1.82559e-07	2.24231e-06
TMEM132A	113.581	1.29975	0.252416	5.14923	2.61557e-07	3.06064e-06
LENG8	12077.7	1.29649	0.140306	9.24045	2.45473e-20	8.96981e-18
LINC01355	227.757	1.2963	0.159979	8.10291	5.36612e-16	6.58599e-14
PDCD4-AS1	129.219	1.29302	0.228811	5.65105	1.59472e-08	2.74812e-07
ADCY10P1	128.373	1.29221	0.233615	5.53134	3.17798e-08	5.00937e-07
LOC100130744	1452.01	1.29132	0.179433	7.19667	6.17015e-13	3.67421e-11
PPIEL	361.908	1.2873	0.206171	6.24383	4.26998e-10	1.12545e-08
ERVK13-1	933.812	1.28722	0.237105	5.42889	5.67071e-08	8.25849e-07
ANO9	2191.34	1.28483	0.180938	7.10097	1.23888e-12	6.9162e-11
L3MBTL1	349.455	1.28362	0.211126	6.07989	1.20266e-09	2.79953e-08
ASB16	293.487	1.28029	0.26849	4.76849	1.85609e-06	1.67371e-05
CRYGS	110.111	1.27746	0.251248	5.08446	3.68675e-07	4.1078e-06
MS4A14	124.388	1.27532	0.2653	4.80707	1.53158e-06	1.41684e-05
HNRNPU-AS1	1347.67	1.27455	0.208395	6.11604	9.59299e-10	2.30547e-08
RAB40B	110.091	1.27222	0.279706	4.5484	5.40549e-06	4.23123e-05
SLC9A3	1021.12	1.26273	0.376247	3.35612	0.00079043	0.00317634
SYNE4	100.28	1.26114	0.313382	4.02427	5.71518e-05	0.000325615
IL18BP	829.559	1.25876	0.252727	4.98073	6.33441e-07	6.54108e-06
LOC728392	225.988	1.2561	0.203003	6.18759	6.10898e-10	1.54293e-08
ACVR2A	171.047	1.2547	0.201039	6.24109	4.3452e-10	1.14154e-08
PIK3C2B	17908.8	1.25466	0.313699	3.99957	6.34582e-05	0.000356742
CYBRD1	731.644	1.24997	0.344967	3.62344	0.000290708	0.00133238
RIC3	621.977	1.24969	0.225066	5.55255	2.81529e-08	4.49942e-07
GPM6B	179.655	1.24882	0.238571	5.23457	1.65373e-07	2.06594e-06
ESR2	314.375	1.24507	0.286765	4.34179	1.41324e-05	9.79823e-05
C16orf52	600.964	1.23906	0.177871	6.9661	3.25853e-12	1.58759e-10
ATG14	893.823	1.23873	0.169513	7.30758	2.71999e-13	1.89371e-11
LOC729867	151.794	1.22709	0.190025	6.45754	1.06416e-10	3.39385e-09
DTX4	942.752	1.22681	0.180327	6.80328	1.02263e-11	4.2929e-10
GGT7	644.688	1.22534	0.358009	3.42265	0.000620139	0.00257771
MICALL2	107.226	1.22244	0.267208	4.57486	4.76534e-06	3.80234e-05
KIAA1407	608.533	1.21829	0.326108	3.73583	0.000187098	0.000912118
C1orf228	387.837	1.21558	0.367137	3.31097	0.000929733	0.00366469
PLAGL1	1067.36	1.21503	0.225126	5.39712	6.77173e-08	9.66927e-07
LINC00342	714.056	1.214	0.241938	5.01782	5.22622e-07	5.55161e-06
BAI1	111.689	1.21382	0.29562	4.10601	4.02553e-05	0.000240425
LOC102724814	1172.36	1.21173	0.164596	7.36186	1.81368e-13	1.29028e-11
PRKCDBP	228.148	1.2116	0.366929	3.302	0.000959978	0.00376544
PLA2G6	1492.96	1.21055	0.173516	6.9766	3.02419e-12	1.4915e-10
CCDC39	412.046	1.20299	0.189326	6.35408	2.09672e-10	6.16291e-09
PABPC1L	1601.31	1.20101	0.170575	7.04092	1.90978e-12	1.02011e-10
NATD1	329.881	1.20086	0.346812	3.46257	0.000535034	0.00226614
IGF1R	366.991	1.19874	0.361718	3.31402	0.00091964	0.00362935
RNF215	374.654	1.19764	0.174371	6.86833	6.49566e-12	2.94189e-10
LOC100288123	188.009	1.19501	0.223773	5.34028	9.28043e-08	1.27096e-06
LINC01160	138.967	1.19319	0.401545	2.97149	0.00296356	0.00983854
INE1	139.125	1.19206	0.286553	4.15998	3.18272e-05	0.000197193
ANKRD33B	15811.8	1.18868	0.163134	7.28651	3.1808e-13	2.15784e-11
BACH2	3274.73	1.1882	0.266256	4.46261	8.09656e-06	6.01e-05
TET3	2515.54	1.18764	0.14109	8.41761	3.84247e-17	6.34985e-15
FRAT1	391.472	1.18754	0.191926	6.18749	6.113e-10	1.54293e-08
SLC22A23	122.166	1.1872	0.300956	3.94477	7.9878e-05	0.000435496
DTNB	1831.08	1.1855	0.129169	9.1779	4.39584e-20	1.50375e-17
CRIPAK	417.588	1.18268	0.397448	2.97567	0.00292349	0.00973777
GRASP	337.605	1.18228	0.251193	4.70667	2.51794e-06	2.16953e-05
GRIN3B	131.136	1.18173	0.228548	5.1706	2.33342e-07	2.77491e-06
ZNF318	11745.1	1.18087	0.252726	4.67254	2.97494e-06	2.5119e-05
SEMA4G	171.261	1.17891	0.252893	4.6617	3.13615e-06	2.62894e-05
CLUHP3	815.858	1.17871	0.181193	6.50528	7.75486e-11	2.58664e-09
ZNF577	368.041	1.17689	0.239653	4.91081	9.07032e-07	8.96329e-06
TTN	6822.53	1.17597	0.286055	4.11099	3.93965e-05	0.000236085
GUSBP11	1258.02	1.17536	0.146565	8.01938	1.06283e-15	1.21192e-13
LOC202181	481.517	1.1739	0.185755	6.31962	2.62215e-10	7.475e-09
NPIPB5	419.048	1.17296	0.210059	5.58395	2.35114e-08	3.84163e-07
GDPD3	298.907	1.17225	0.322301	3.63712	0.000275702	0.00127049
WHAMMP1	159.449	1.1721	0.271738	4.31334	1.60804e-05	0.000109674
N4BP2L1	1135.98	1.16931	0.182253	6.41584	1.40053e-10	4.33032e-09
ZMIZ2	22197.8	1.16685	0.0889882	13.1124	2.7969e-39	8.9937e-36
MCOLN2	2792.4	1.16231	0.138804	8.37374	5.58157e-17	8.71267e-15
LHX4-AS1	326.56	1.16182	0.208847	5.56304	2.65117e-08	4.27738e-07
ADAM1A	266.199	1.16174	0.228609	5.08177	3.73939e-07	4.16069e-06
SLC23A3	120.994	1.16098	0.214788	5.40522	6.47294e-08	9.30045e-07
PATL2	351.875	1.15715	0.188019	6.15442	7.53526e-10	1.86101e-08
FOXP4	9192.66	1.15695	0.0952766	12.1431	6.24107e-34	1.43348e-30
CDH24	160.463	1.1537	0.255301	4.51898	6.21391e-06	4.76656e-05
PDCD4	2759.83	1.1521	0.171956	6.69998	2.08448e-11	8.27511e-10
ZNF767P	1272.64	1.15153	0.146439	7.86355	3.73396e-15	3.72886e-13
ZNF345	384.137	1.15053	0.241053	4.77295	1.81551e-06	1.6445e-05
AGAP6	350.808	1.15052	0.183593	6.26669	3.68798e-10	1.0033e-08
KCNC4	180.416	1.14877	0.193927	5.92375	3.14686e-09	6.57935e-08
LINC00158	453.907	1.14844	0.184477	6.22539	4.80355e-10	1.24366e-08
YPEL3	2276.04	1.14764	0.154634	7.42166	1.15658e-13	8.60904e-12
MAPK8IP3	7093.39	1.14621	0.16297	7.03324	2.01789e-12	1.07429e-10
TNFRSF18	607.328	1.1456	0.374532	3.05876	0.00222256	0.00774645
TESK2	500.115	1.14538	0.196476	5.8296	5.55596e-09	1.09337e-07
ZFP36L1	37229.1	1.14357	0.232534	4.91784	8.75056e-07	8.69003e-06
REL	6600.94	1.14352	0.185828	6.15362	7.5733e-10	1.86754e-08
TMEM175	1221.21	1.1422	0.175728	6.49981	8.04201e-11	2.66048e-09
CALCOCO1	2550.56	1.14123	0.176217	6.47629	9.40051e-11	3.0472e-09
ANKRD10	5017.91	1.14035	0.154022	7.4038	1.32338e-13	9.76021e-12
QRICH2	212.118	1.13672	0.169517	6.70564	2.00526e-11	8.02005e-10
IRS2	179.418	1.13546	0.26382	4.30391	1.67811e-05	0.000113431
TRANK1	9142.15	1.13344	0.366121	3.0958	0.00196282	0.0069742
ZNF469	808.059	1.13339	0.242651	4.67087	2.9992e-06	2.52575e-05
ZNF827	932.564	1.13318	0.20031	5.65714	1.53919e-08	2.6696e-07
EXD3	304.681	1.13171	0.189234	5.98046	2.22504e-09	4.87386e-08
ARMCX4	232.362	1.13045	0.304827	3.70849	0.0002085	0.000999782
ZNF763	208.244	1.12892	0.257396	4.38594	1.15484e-05	8.16514e-05
HECTD4	7322.74	1.128	0.123842	9.10838	8.3624e-20	2.68901e-17
PCMTD1	1671.66	1.12689	0.200949	5.60786	2.04838e-08	3.41284e-07
RASAL1	482.713	1.12645	0.299791	3.75744	0.000171662	0.00084688
LRP5L	411.458	1.12636	0.24652	4.56903	4.89988e-06	3.89231e-05
TRIM9	208.78	1.12531	0.34509	3.26091	0.00111057	0.00427375
LOC100132356	138.392	1.12326	0.177507	6.32797	2.48413e-10	7.14487e-09
NPIPB3	243.07	1.12245	0.331617	3.38479	0.000712333	0.00291496
ADAMTS7	797.587	1.12024	0.332442	3.36972	0.000752443	0.00305338
TNFRSF14	4361.8	1.11876	0.161543	6.92545	4.34579e-12	2.04303e-10
STAG3L5P-PVRIG2P-PILRB	1312.58	1.11541	0.129386	8.62076	6.6512e-18	1.28841e-15
PCED1A	2019.83	1.11347	0.153456	7.25596	3.98831e-13	2.60667e-11
TGFB1I1	206.835	1.1107	0.329908	3.36669	0.000760759	0.00307401
ENTHD2	1806.2	1.11037	0.136698	8.12282	4.55491e-16	5.7214e-14
ZNF239	113.169	1.10784	0.237882	4.65709	3.20712e-06	2.67865e-05
NPHP3-ACAD11	156.854	1.10714	0.358527	3.08802	0.00201493	0.00713099
INPP5F	2581.14	1.10639	0.245379	4.50891	6.5162e-06	4.97e-05
RGL4	864.402	1.10472	0.151297	7.30166	2.84233e-13	1.95295e-11
ZFHX3	1005.63	1.10428	0.198666	5.55845	2.72174e-08	4.36729e-07
ARSA	2136.43	1.10425	0.144132	7.66137	1.83956e-14	1.58163e-12
DACT3	257.211	1.10399	0.258271	4.27456	1.91515e-05	0.000126832
NRBP2	902.489	1.1027	0.221268	4.98353	6.24339e-07	6.45954e-06
NRIP2	160.688	1.10231	0.208006	5.2994	1.16183e-07	1.52988e-06
ACVR2B	191.257	1.09697	0.275645	3.97966	6.90152e-05	0.000383556
LINC01089	653.922	1.09643	0.133669	8.20252	2.35399e-16	3.18045e-14
BAIAP2L1	473.904	1.0956	0.341019	3.21274	0.00131476	0.00494818
C8orf44	127.53	1.09519	0.270424	4.04989	5.12407e-05	0.000296213
AHSA2	4539.82	1.09183	0.244424	4.46695	7.93415e-06	5.90033e-05
MTERF4	3246.8	1.09125	0.061945	17.6164	1.84436e-69	2.96536e-65
YPEL2	984.973	1.09105	0.21251	5.13413	2.83447e-07	3.28333e-06
NLRC5	12031.1	1.09089	0.273693	3.98582	6.72482e-05	0.000374772
VMAC	332.431	1.09065	0.204621	5.3301	9.81572e-08	1.32712e-06
CORO2A	262.203	1.0899	0.241706	4.50919	6.50752e-06	4.96573e-05
CPEB2	704.446	1.08829	0.128607	8.46215	2.62497e-17	4.68936e-15
KMT2D	9541.06	1.08761	0.156069	6.9688	3.19666e-12	1.56218e-10
TMEM198B	1071.25	1.08654	0.159413	6.8159	9.36755e-12	3.98443e-10
KIAA1656	115.559	1.08471	0.242718	4.46899	7.85888e-06	5.85244e-05
UNC5CL	122.236	1.08056	0.322773	3.34773	0.000814774	0.00326113
LOC90834	142.936	1.07922	0.242836	4.44424	8.82014e-06	6.4606e-05
FADS3	4564.03	1.07565	0.157287	6.83879	7.9865e-12	3.47046e-10
LOC100128494	214.85	1.07386	0.173549	6.18762	6.10791e-10	1.54293e-08
SLC23A2	5033.24	1.07384	0.171938	6.24551	4.22419e-10	1.12073e-08
DMPK	1886.61	1.06995	0.174796	6.12112	9.29217e-10	2.23987e-08
PMFBP1	134.912	1.06623	0.316522	3.36859	0.000755543	0.00306052
RHPN1	285.462	1.06591	0.222478	4.79109	1.65874e-06	1.52048e-05
ABCA7	5163.15	1.0633	0.334344	3.18026	0.00147142	0.00545104
ZNF83	2019.07	1.06257	0.173893	6.11049	9.93253e-10	2.37289e-08
SERINC4	218.974	1.06218	0.27491	3.86371	0.000111676	0.000586774
EFCAB5	191.516	1.06092	0.323923	3.27524	0.00105573	0.0040862
FBXL20	827.241	1.06072	0.112691	9.41267	4.83687e-21	1.8516e-18
ARHGAP24	2141.12	1.06036	0.154641	6.85693	7.03551e-12	3.12478e-10
ARHGAP33	3492.17	1.05941	0.164248	6.45009	1.11783e-10	3.53787e-09
CROCCP2	1435.78	1.0573	0.298987	3.53629	0.000405793	0.00178017
IFFO1	2029.66	1.05665	0.147212	7.17774	7.08727e-13	4.16893e-11
HERC2P9	303.816	1.05658	0.206458	5.11764	3.09377e-07	3.53896e-06
HERC1	11347.5	1.05654	0.195689	5.39907	6.69869e-08	9.57346e-07
ZNF37BP	2750.4	1.05599	0.179456	5.88442	3.99459e-09	8.14006e-08
LPHN1	360.553	1.05596	0.223705	4.72032	2.35473e-06	2.04756e-05
PARP14	27580.9	1.05438	0.273752	3.85157	0.000117361	0.000612044
LOC284454	313.981	1.054	0.256811	4.1042	4.05719e-05	0.000242046
CPT1B	338.035	1.05398	0.211138	4.99192	5.97834e-07	6.24154e-06
LOC101928068	119.473	1.05295	0.354828	2.9675	0.00300236	0.00994684
IRF5	8512.44	1.05285	0.0879976	11.9645	5.4512e-33	1.09556e-29
CLK4	1550.63	1.05248	0.200445	5.25074	1.5149e-07	1.9145e-06
ALOX12	254.244	1.04995	0.203196	5.1672	2.3763e-07	2.81342e-06
PLEC	22807.1	1.04967	0.156493	6.70746	1.98045e-11	7.94057e-10
UCP3	122.048	1.04962	0.329589	3.18465	0.00144931	0.00537903
FAM13A	111.207	1.04849	0.290278	3.612	0.000303842	0.00138312
FLJ31306	2155.58	1.04772	0.151011	6.93802	3.97632e-12	1.89707e-10
C19orf71	269.301	1.0465	0.196104	5.33644	9.47916e-08	1.29005e-06
PROCA1	172.764	1.0461	0.235337	4.44513	8.78382e-06	6.44869e-05
C11orf95	1448.65	1.04557	0.184296	5.6733	1.40069e-08	2.46393e-07
TPT1-AS1	243.267	1.04522	0.214912	4.86348	1.15342e-06	1.10714e-05
NBEA	212.365	1.04479	0.304085	3.43586	0.00059067	0.00246798
HERC2P2	916.265	1.04397	0.143402	7.28	3.3382e-13	2.24567e-11
LOC399715	103.146	1.04382	0.240225	4.34519	1.39154e-05	9.6561e-05
AKAP12	659.662	1.04374	0.345843	3.01796	0.0025448	0.00868137
MACF1	27295.9	1.04187	0.151818	6.86264	6.75973e-12	3.05289e-10
LTB4R2	204.081	1.04077	0.247791	4.20019	2.66688e-05	0.000168811
VPS13A	8639.51	1.04045	0.152549	6.82043	9.07666e-12	3.89159e-10
SLC4A8	1258.07	1.03752	0.248313	4.17826	2.93744e-05	0.000183411
MDM4	3586.94	1.03615	0.147368	7.03106	2.04966e-12	1.08403e-10
L3HYPDH	264.464	1.03595	0.221201	4.6833	2.82299e-06	2.39137e-05
FBN1	472.008	1.03546	0.312319	3.3154	0.000915132	0.00361511
LTBP3	1084.63	1.0332	0.160662	6.43089	1.26859e-10	3.97591e-09
GSDMB	869.811	1.03265	0.18783	5.49775	3.84659e-08	5.90579e-07
RALGPS2	9812.29	1.03229	0.247479	4.17123	3.02962e-05	0.000188653
EPM2AIP1	5905.86	1.03159	0.14242	7.2433	4.37893e-13	2.81027e-11
UVSSA	1499.79	1.03082	0.234562	4.39467	1.10941e-05	7.87165e-05
MXRA8	146.856	1.0305	0.204808	5.03155	4.86533e-07	5.21847e-06
SETD1B	2880.96	1.0299	0.0994466	10.3563	3.91732e-25	2.42241e-22
THBS3	576.253	1.0299	0.175867	5.85611	4.73835e-09	9.42862e-08
LOC100507373	168.262	1.0289	0.206006	4.99451	5.89863e-07	6.17034e-06
MANEA-AS1	109.178	1.02866	0.32685	3.14719	0.00164846	0.00599364
ZRANB2-AS1	141.528	1.02535	0.227263	4.51174	6.42977e-06	4.9134e-05
ULK1	1748.93	1.02437	0.0871866	11.7492	7.12927e-32	1.14624e-28
PLD2	1849.92	1.02341	0.135674	7.54314	4.58776e-14	3.65158e-12
INCA1	220.386	1.02341	0.211841	4.83102	1.35835e-06	1.27866e-05
CD80	1185.21	1.02329	0.228314	4.48196	7.3961e-06	5.54639e-05
ZNF629	662.337	1.01918	0.248062	4.10857	3.98112e-05	0.000238215
NSUN5P1	690.871	1.01756	0.14591	6.97393	3.0821e-12	1.51079e-10
CAPRIN2	1315.18	1.01542	0.107296	9.46371	2.97203e-21	1.16547e-18
TC2N	677.826	1.01366	0.257212	3.94095	8.11609e-05	0.000441303
FBXO44	1854.14	1.01224	0.130993	7.72746	1.09711e-14	9.79964e-13
ADAM28	1372.16	1.01159	0.280767	3.60295	0.000314629	0.00142515
TAGLN	351.28	1.01002	0.310682	3.25096	0.00115014	0.00439448
ENGASE	2448.07	1.00991	0.247114	4.08681	4.37337e-05	0.000258037
NBPF10	357.012	1.00647	0.300737	3.34669	0.000817812	0.00327084
SLC45A4	540.268	1.00568	0.299039	3.36303	0.000770912	0.00310956
KCND1	365.486	1.00538	0.235744	4.26471	2.00158e-05	0.000131638
ZNF514	1147.16	1.00418	0.225262	4.45784	8.27897e-06	6.12842e-05
SPSB3	2350.65	1.00066	0.123247	8.1191	4.69642e-16	5.85341e-14
ZNF333	594.496	1.00031	0.194371	5.14641	2.65526e-07	3.1022e-06
MICU3	196.946	0.997853	0.176789	5.6443	1.65852e-08	2.84283e-07
KCNK12	334.71	0.997529	0.308185	3.23679	0.00120884	0.00458424
MYC	5925.7	0.995966	0.236387	4.21329	2.51675e-05	0.000160828
PINK1	179.441	0.992628	0.158379	6.26744	3.67042e-10	1.00022e-08
SLC22A18	160.667	0.992233	0.229602	4.32153	1.5495e-05	0.000106283
CLDN15	838.701	0.991362	0.134261	7.38384	1.53794e-13	1.10883e-11
IL21R-AS1	246.657	0.989437	0.195136	5.0705	3.96779e-07	4.38749e-06
ASB16-AS1	834.088	0.986	0.135647	7.26886	3.62535e-13	2.40861e-11
CYB561	178.364	0.985608	0.193461	5.09461	3.49456e-07	3.91537e-06
LOC646719	830.798	0.983146	0.211255	4.65384	3.2581e-06	2.717e-05
HBP1	1386.67	0.982858	0.113116	8.68895	3.65806e-18	7.84299e-16
TPCN1	7090.32	0.982582	0.106955	9.18686	4.04464e-20	1.41369e-17
ZNF10	568.777	0.982336	0.140341	6.99961	2.56669e-12	1.29873e-10
ARRDC4	246.091	0.981111	0.224813	4.36412	1.27634e-05	8.92993e-05
PROX2	123.809	0.980407	0.220396	4.44839	8.65175e-06	6.36626e-05
SLC9A7	3986.04	0.978594	0.151683	6.45156	1.10705e-10	3.51068e-09
SEPN1	899.022	0.976178	0.297663	3.27947	0.00104001	0.00403311
NKTR	9874.08	0.97537	0.108715	8.97177	2.91798e-19	8.23075e-17
MYL5	261.308	0.974523	0.21094	4.61991	3.83902e-06	3.15239e-05
EDA2R	337.099	0.973978	0.169528	5.74524	9.17911e-09	1.69829e-07
CTC1	5191.52	0.970756	0.145922	6.65258	2.87991e-11	1.08271e-09
GLTSCR2	27952.3	0.969503	0.184645	5.25063	1.51582e-07	1.9145e-06
NPTN-IT1	168.607	0.968311	0.228254	4.24225	2.21286e-05	0.000143926
TTC18	116.817	0.968059	0.22144	4.37166	1.23306e-05	8.66865e-05
DKFZP434I0714	659.755	0.966652	0.118871	8.13194	4.22474e-16	5.43404e-14
ECHDC2	761.139	0.966179	0.323821	2.98369	0.00284797	0.00953554
AHNAK	26279.7	0.966138	0.171744	5.62544	1.85036e-08	3.12829e-07
LOC100131691	178.001	0.965984	0.249572	3.87056	0.000108584	0.000572213
LINC00926	8944.71	0.964617	0.175111	5.5086	3.61693e-08	5.59702e-07
FGR	5320.66	0.964016	0.255351	3.77526	0.000159843	0.000796887
LOC440311	5211.1	0.962999	0.171906	5.60188	2.12034e-08	3.50729e-07
ZNF540	127.224	0.962658	0.315198	3.05413	0.00225711	0.00784645
KLHL3	464.169	0.960626	0.180691	5.31639	1.05847e-07	1.41229e-06
LOC286437	116.279	0.959784	0.274825	3.49235	0.000478791	0.00205609
IGFBP4	1239.53	0.95897	0.277088	3.46089	0.000538393	0.00227917
RPL32P3	463.397	0.958722	0.192291	4.9858	6.17063e-07	6.39331e-06
TNK2	6838.13	0.958502	0.0872418	10.9867	4.42694e-28	4.74509e-25
ATHL1	2696.39	0.958343	0.284462	3.36897	0.000754496	0.00305917
PPP1R26	237.901	0.958165	0.266066	3.60124	0.000316708	0.00143316
PASK	6415.28	0.957909	0.179064	5.34953	8.8185e-08	1.21286e-06
LOC101928378	858.65	0.956597	0.16848	5.67781	1.36429e-08	2.40516e-07
NFKBID	1247.51	0.956493	0.108436	8.82077	1.13674e-18	2.94784e-16
IGFLR1	2569.32	0.954206	0.148853	6.4104	1.4514e-10	4.47043e-09
KLHDC1	140.383	0.953635	0.265559	3.59104	0.000329357	0.00148391
CLHC1	172.344	0.953351	0.319648	2.9825	0.00285906	0.00956669
NBPF1	324.734	0.952906	0.314294	3.0319	0.00243023	0.00835611
CATSPER2	130.568	0.951744	0.195465	4.86911	1.12099e-06	1.08183e-05
NR6A1	431.875	0.951693	0.186948	5.09068	3.56791e-07	3.98921e-06
ODF3B	645.481	0.951152	0.315616	3.01364	0.00258134	0.00877994
SGK494	970.942	0.95035	0.166057	5.72303	1.04642e-08	1.90537e-07
DMXL2	399.797	0.949714	0.215307	4.41098	1.02903e-05	7.37287e-05
SLC16A5	189.07	0.94818	0.227388	4.16988	3.04755e-05	0.000189622
GJD3	260.741	0.947961	0.219199	4.32466	1.52768e-05	0.00010498
ZNF594	957.907	0.94628	0.152733	6.19565	5.80461e-10	1.47669e-08
LMNTD2	287.86	0.945741	0.220311	4.29276	1.76463e-05	0.000118462
FAM218A	104.841	0.94492	0.256718	3.68077	0.000232535	0.0010962
LCAT	340.672	0.944495	0.150896	6.25924	3.86853e-10	1.04535e-08
C22orf23	178.834	0.942946	0.159689	5.90488	3.52895e-09	7.27417e-08
LOC646471	281.307	0.941104	0.24841	3.78852	0.000151549	0.000760007
UBALD1	1327.12	0.941102	0.143365	6.56439	5.22455e-11	1.83007e-09
ASH1L	5333.41	0.940413	0.10793	8.71318	2.95474e-18	6.59809e-16
FAM160B2	2314.05	0.938015	0.150611	6.22806	4.72235e-10	1.22834e-08
AGBL2	245.495	0.937752	0.258909	3.62194	0.000292407	0.00133854
OSER1-AS1	141.549	0.937184	0.260981	3.59101	0.000329398	0.00148391
GOLGA2P5	1357.35	0.935723	0.150336	6.2242	4.84032e-10	1.25117e-08
ZNF251	870.201	0.935566	0.239596	3.90477	9.43169e-05	0.000504131
SPATC1	326.328	0.934592	0.247401	3.77764	0.000158322	0.000789793
OGT	21024.6	0.934536	0.157706	5.92583	3.10723e-09	6.50576e-08
RRAGB	636.024	0.933718	0.185099	5.04441	4.54918e-07	4.93202e-06
ADAT2	1398.01	0.933553	0.156691	5.95794	2.5544e-09	5.49793e-08
MAP3K14-AS1	152.4	0.931948	0.246656	3.77834	0.000157879	0.000787827
FOXK1	2207.92	0.931454	0.13196	7.05859	1.68203e-12	9.10564e-11
ZNF135	484.615	0.931284	0.293982	3.16783	0.00153584	0.00563514
ZFYVE9	160.825	0.927484	0.235138	3.94443	7.99892e-05	0.000435955
TNFSF8	487.789	0.926805	0.255889	3.6219	0.000292446	0.00133854
SRPK3	125.612	0.925812	0.252648	3.66443	0.000247889	0.00115859
HIVEP1	6146.6	0.925543	0.0917402	10.0887	6.19571e-24	3.11296e-21
NBPF12	207.623	0.924338	0.207231	4.46042	8.18003e-06	6.06355e-05
GAPDHS	197.709	0.924245	0.180628	5.11685	3.10677e-07	3.54763e-06
DKFZP586I1420	668.845	0.924175	0.23494	3.93367	8.36591e-05	0.000453344
NFKBIE	5679.55	0.923916	0.177728	5.19847	2.00933e-07	2.43451e-06
ZNF529	1011.3	0.923028	0.15158	6.08939	1.1334e-09	2.67196e-08
RAB13	1728.65	0.922641	0.201747	4.57325	4.80216e-06	3.82602e-05
SLC25A34	160.113	0.919177	0.227361	4.04281	5.28135e-05	0.000304022
MXD4	1664.97	0.919107	0.289871	3.17075	0.00152046	0.00559961
TLCD1	192.066	0.917386	0.26657	3.44145	0.000578602	0.00242641
DDHD1	2967.67	0.917062	0.19219	4.77164	1.82736e-06	1.65337e-05
SLC22A5	280.381	0.917034	0.292338	3.13689	0.00170747	0.00617749
CES4A	227.826	0.914741	0.274111	3.33712	0.000846522	0.00337475
CD37	26473.9	0.914367	0.260763	3.5065	0.000454035	0.00196553
SOGA1	832.235	0.912666	0.140989	6.47332	9.58746e-11	3.09533e-09
PCNXL2	1033.73	0.912462	0.158309	5.76381	8.22354e-09	1.54296e-07
TUBGCP6	7698.6	0.910828	0.108529	8.39249	4.75959e-17	7.65248e-15
LOC729603	129.074	0.91057	0.27307	3.33457	0.000854316	0.00340161
PDXDC2P	364.012	0.909569	0.251615	3.61493	0.000300427	0.00136874
RSRP1	3943.96	0.909425	0.164623	5.5243	3.30804e-08	5.19909e-07
AKAP13	13927.7	0.908914	0.172694	5.26315	1.41608e-07	1.8084e-06
PDE7A	16629.3	0.908788	0.18911	4.80559	1.54293e-06	1.42652e-05
TTC17	3451.9	0.905903	0.118515	7.64375	2.10979e-14	1.77598e-12
TRAF1	26644.3	0.905566	0.170745	5.30363	1.13523e-07	1.49977e-06
APOBR	692.911	0.904391	0.210955	4.28712	1.81003e-05	0.000120904
TTC14	4167.92	0.904074	0.148613	6.08342	1.17647e-09	2.74932e-08
PACS2	1804.12	0.903316	0.184206	4.90382	9.39891e-07	9.2482e-06
GPR75	116.891	0.902429	0.274787	3.28411	0.00102306	0.00398227
ADAMTS13	238.584	0.902229	0.253496	3.55914	0.000372068	0.00165018
HS3ST3B1	117.438	0.901473	0.215353	4.18602	2.83893e-05	0.000177881
GPCPD1	2920.21	0.899881	0.180163	4.9948	5.88953e-07	6.16483e-06
NCF2	4838.74	0.899407	0.113757	7.90636	2.65017e-15	2.6968e-13
DNMT3A	1973.7	0.898199	0.0752026	11.9437	7.00144e-33	1.25077e-29
MXD1	747.032	0.898135	0.155649	5.77025	7.91519e-09	1.49367e-07
APBB3	1359.4	0.896773	0.143947	6.22989	4.66776e-10	1.21699e-08
FOXP1	6478	0.895616	0.22724	3.94128	8.10481e-05	0.000440978
DNAH17	238.32	0.889401	0.284629	3.12477	0.00177942	0.0063932
PRDM2	15549.9	0.889265	0.11298	7.87097	3.51911e-15	3.53626e-13
GSAP	1349.89	0.888987	0.19621	4.5308	5.87615e-06	4.53997e-05
KMT2A	11299.2	0.888289	0.108531	8.18469	2.72998e-16	3.65772e-14
SH2B1	3857.31	0.888164	0.133147	6.67055	2.54842e-11	9.77886e-10
ABLIM1	3221.78	0.887088	0.295948	2.99745	0.00272252	0.00917091
VPS13C	12431.8	0.886286	0.156869	5.64985	1.60588e-08	2.76438e-07
ABCB1	172.722	0.885861	0.263625	3.36031	0.00077854	0.00313483
TBC1D17	2524.72	0.884514	0.13296	6.65247	2.8822e-11	1.08271e-09
STARD10	1001.98	0.883811	0.255045	3.46531	0.000529617	0.00224743
RNPC3	1007.79	0.883718	0.164108	5.38496	7.24592e-08	1.02373e-06
TMC6	13331.3	0.883415	0.186389	4.73962	2.14123e-06	1.88743e-05
GATSL3	304.917	0.883048	0.192578	4.58541	4.53103e-06	3.64068e-05
CLIP2	6882.29	0.882601	0.141227	6.24953	4.11685e-10	1.09769e-08
ZNF554	195.45	0.882277	0.280179	3.14898	0.00163843	0.00596124
TRPV1	319.719	0.882142	0.15467	5.70337	1.17464e-08	2.11062e-07
MAN2A2	8331.32	0.882006	0.101425	8.69613	3.43398e-18	7.56322e-16
CXorf65	292.561	0.881668	0.191453	4.60515	4.12179e-06	3.34528e-05
FBRSL1	2423.56	0.879262	0.153232	5.7381	9.5745e-09	1.76535e-07
LOC100130476	150.298	0.879204	0.241365	3.64263	0.000269864	0.00124644
MAN2C1	3023.87	0.879141	0.185975	4.72721	2.27627e-06	1.98902e-05
EZH1	3138.89	0.87839	0.144346	6.0853	1.16273e-09	2.73309e-08
FAM193B	4205.75	0.878264	0.125394	7.00403	2.48695e-12	1.26535e-10
KCNC3	1312.72	0.877299	0.250304	3.50493	0.00045672	0.00197605
UBA7	7260.08	0.876784	0.204833	4.28049	1.86485e-05	0.000124102
KCNQ1OT1	337.891	0.87671	0.219867	3.98747	6.67828e-05	0.000372953
CARF	767.336	0.87668	0.165071	5.31094	1.09063e-07	1.4468e-06
SMO	266.984	0.876571	0.264803	3.31027	0.000932053	0.00367293
DLK2	199.476	0.876386	0.250591	3.49728	0.000470033	0.00202443
GNAL	193.571	0.87547	0.172928	5.06264	4.13496e-07	4.55044e-06
BCAS3	828.636	0.874463	0.159594	5.47931	4.2699e-08	6.4401e-07
LINC01004	387.677	0.874104	0.259513	3.36825	0.000756459	0.00306125
ERV3-1	1529.17	0.873731	0.20283	4.3077	1.64963e-05	0.000111906
KIFC2	1479.37	0.873563	0.151473	5.76711	8.06418e-09	1.51822e-07
JAK3	15174.9	0.870421	0.0968113	8.99091	2.45199e-19	7.16784e-17
ADAM22	405.903	0.870254	0.175226	4.96648	6.81803e-07	6.96002e-06
ZNF581	2575.09	0.870229	0.100377	8.66961	4.33621e-18	9.05423e-16
ZNF740	2949.19	0.869241	0.099711	8.71761	2.84141e-18	6.43439e-16
PGAM2	292.193	0.868567	0.250875	3.46215	0.000535874	0.0022691
TXNIP	15744.6	0.867149	0.166182	5.21806	1.80804e-07	2.22415e-06
ZADH2	2387.21	0.865939	0.183816	4.7109	2.46628e-06	2.12959e-05
FCHSD1	2848.08	0.865303	0.182141	4.75074	2.02677e-06	1.80053e-05
PCMTD2	2432.75	0.865201	0.0890308	9.718	2.52699e-22	1.09808e-19
SH3BP5-AS1	883.92	0.865031	0.167127	5.1759	2.26813e-07	2.71153e-06
SLC2A11	788.399	0.862897	0.12173	7.08862	1.35452e-12	7.45823e-11
TOM1L2	1106.98	0.862467	0.135998	6.34174	2.2718e-10	6.58153e-09
PAQR6	247.147	0.861426	0.171371	5.02666	4.991e-07	5.33518e-06
DLG5	242.753	0.861346	0.199662	4.31401	1.60318e-05	0.000109427
EPHB6	709.338	0.861004	0.253124	3.40151	0.00067015	0.0027592
ZNF844	687.797	0.860393	0.132039	6.51619	7.21146e-11	2.42564e-09
SH3BP2	8339.83	0.859778	0.215352	3.99243	6.54006e-05	0.000366252
DOCK6	171.98	0.858539	0.288868	2.97207	0.00295795	0.009824
ERO1LB	1647.79	0.857734	0.156053	5.49641	3.8759e-08	5.93493e-07
EFHC1	789.481	0.856768	0.107039	8.0043	1.20153e-15	1.34154e-13
ERCC6	1785.43	0.856387	0.204758	4.18244	2.88395e-05	0.00018028
MZF1	730.596	0.855917	0.167655	5.10522	3.30401e-07	3.73047e-06
SKIL	1693.31	0.855849	0.232649	3.67871	0.000234418	0.00110365
ZSWIM4	905.21	0.85573	0.13683	6.25397	4.00143e-10	1.07225e-08
GSE1	2247.58	0.855555	0.15503	5.51865	3.41611e-08	5.34363e-07
MORN1	140.173	0.853496	0.193872	4.40238	1.07069e-05	7.63054e-05
LOC100862671	519.245	0.853068	0.165548	5.15298	2.56377e-07	3.00878e-06
ZNF793	501.028	0.852959	0.138116	6.17568	6.58791e-10	1.64985e-08
CNNM2	240.394	0.85226	0.180905	4.71108	2.46402e-06	2.12878e-05
LINC-PINT	295.68	0.851391	0.233651	3.64386	0.000268576	0.00124228
TSC22D2	1795.47	0.85139	0.141136	6.03239	1.61549e-09	3.65314e-08
ZNF441	1193.33	0.851157	0.178693	4.76324	1.9051e-06	1.71406e-05
IKBKE	3422.02	0.850286	0.198833	4.27639	1.89947e-05	0.000126131
IL6R	554.83	0.85011	0.239461	3.5501	0.000385083	0.00169859
SNHG20	400.431	0.849114	0.162869	5.21347	1.8534e-07	2.26263e-06
RBM6	11633.1	0.848992	0.197753	4.2932	1.76116e-05	0.000118377
LOC103344931	437.631	0.847938	0.160945	5.26851	1.37538e-07	1.76765e-06
PAXBP1-AS1	127.544	0.847491	0.282226	3.00288	0.00267436	0.00903898
RASGRF1	779.789	0.847169	0.216357	3.9156	9.01785e-05	0.000484824
RUFY3	1572.13	0.845248	0.196258	4.30682	1.65619e-05	0.000112213
PLCG1	4045.34	0.844502	0.106336	7.94184	1.99202e-15	2.07972e-13
JUN	4167.71	0.844077	0.130824	6.45199	1.10389e-10	3.50758e-09
SZT2	5323.33	0.84394	0.127673	6.61015	3.83935e-11	1.40613e-09
ADCK3	1405.18	0.843769	0.167248	5.045	4.53518e-07	4.92015e-06
NBEAL2	19107.7	0.8437	0.105981	7.96086	1.70851e-15	1.81917e-13
C5orf45	221.495	0.843327	0.236595	3.56443	0.000364652	0.00162182
SDHAP3	588.256	0.84302	0.203579	4.14099	3.45807e-05	0.000211338
FAM228B	209.353	0.842919	0.205868	4.09446	4.23153e-05	0.000250892
CREB3L4	909.24	0.842673	0.179076	4.70567	2.5303e-06	2.17785e-05
ZEB1-AS1	480.007	0.842208	0.225715	3.73129	0.000190501	0.00092646
JAM3	1069.91	0.842187	0.133898	6.28977	3.17933e-10	8.81332e-09
GAS5	6098.79	0.841827	0.127205	6.61788	3.64381e-11	1.33756e-09
PNISR	11811.6	0.840365	0.124609	6.744	1.54087e-11	6.25507e-10
CYB561D1	1289.9	0.839585	0.174097	4.82252	1.41757e-06	1.32433e-05
A4GALT	1354.4	0.839488	0.147662	5.6852	1.30663e-08	2.32132e-07
HSPBAP1	560.689	0.839429	0.118934	7.05794	1.68984e-12	9.11721e-11
MIB2	1341.89	0.838256	0.156007	5.37319	7.73538e-08	1.08525e-06
PDE5A	100.535	0.838111	0.241394	3.47197	0.000516652	0.00220035
ZNF862	1256.87	0.837771	0.115137	7.27627	3.43173e-13	2.29898e-11
SLC37A1	1055.59	0.837577	0.213982	3.91424	9.06882e-05	0.000487165
ING4	1236	0.83754	0.202091	4.14436	3.40761e-05	0.000208874
AMIGO2	1115.6	0.837298	0.271606	3.08276	0.00205089	0.00723594
PDE1B	367.29	0.836295	0.278177	3.00634	0.00264416	0.00895116
SYNE2	8062.95	0.836019	0.219299	3.81223	0.000137719	0.000701377
UBR4	16953.9	0.835318	0.15607	5.35219	8.68941e-08	1.19818e-06
SMG1	15540.2	0.834581	0.120605	6.91993	4.51862e-12	2.10581e-10
LINC00936	174.484	0.833995	0.14402	5.79082	7.0043e-09	1.33747e-07
MST1	186.972	0.833112	0.188604	4.41724	9.99672e-06	7.20427e-05
LINC01061	264.919	0.832406	0.208099	4.00004	6.33324e-05	0.000356408
CRTC1	933.595	0.830416	0.178688	4.6473	3.36315e-06	2.79735e-05
WDR48	3424.21	0.83026	0.119291	6.95996	3.40363e-12	1.6483e-10
TBX19	163.786	0.829784	0.197831	4.19441	2.73581e-05	0.00017236
ZNF224	184.393	0.829395	0.207533	3.99646	6.4298e-05	0.000360788
MAML2	1188.51	0.829368	0.221826	3.73882	0.000184886	0.000903252
NAPRT	1897.32	0.827749	0.190582	4.34326	1.40382e-05	9.73712e-05
CCDC159	381.698	0.826948	0.153477	5.38808	7.12149e-08	1.00879e-06
AHRR	5608.28	0.826232	0.242848	3.40226	0.000668316	0.00275447
ZBTB18	2896.09	0.826115	0.204607	4.03756	5.40089e-05	0.000309906
CERS4	2424.82	0.825653	0.267917	3.08175	0.00205785	0.0072573
NPHP3	246.055	0.825577	0.222802	3.70543	0.000211032	0.00100951
LOC101929718	230.244	0.824874	0.162457	5.0775	3.82434e-07	4.2464e-06
MANBA	1648.57	0.824386	0.17473	4.71806	2.38103e-06	2.06596e-05
UBN2	1197.31	0.82243	0.118509	6.93981	3.92632e-12	1.87879e-10
PSMD6-AS2	253.444	0.820829	0.272868	3.00816	0.00262839	0.00891252
TNFAIP3	12607.8	0.819437	0.196947	4.16069	3.17286e-05	0.000196887
ZNF641	1626.69	0.817975	0.220439	3.71066	0.000206724	0.000993633
OSBPL7	1842.56	0.816462	0.15895	5.13661	2.79742e-07	3.24509e-06
BRWD1	3361.32	0.815661	0.116531	6.9995	2.5687e-12	1.29873e-10
CROCC	1063.37	0.814362	0.186942	4.35622	1.32325e-05	9.22605e-05
FBXL8	176.345	0.813924	0.227048	3.58481	0.000337322	0.00151324
ZDHHC14	1039.88	0.813511	0.190382	4.27305	1.92818e-05	0.000127532
SPPL2B	4289.41	0.810914	0.124983	6.48821	8.68617e-11	2.83854e-09
SLCO5A1	400.962	0.810749	0.170658	4.75072	2.02692e-06	1.80053e-05
UNKL	1319.94	0.8088	0.137951	5.86294	4.54753e-09	9.12798e-08
KIAA1147	8922.99	0.80857	0.166627	4.85257	1.2187e-06	1.16355e-05
ECM1	117.28	0.808553	0.192528	4.19967	2.67306e-05	0.000169069
SAMD10	1082.66	0.808392	0.140601	5.74955	8.94794e-09	1.66118e-07
CIITA	10833	0.808289	0.0933696	8.65688	4.84854e-18	9.99421e-16
SMARCD3	161.866	0.807452	0.183974	4.38894	1.13904e-05	8.057e-05
DGKQ	1682.22	0.80743	0.180611	4.47054	7.80225e-06	5.813e-05
ZNFX1	6615.1	0.807346	0.163895	4.92599	8.39332e-07	8.36626e-06
CLK1	4426.15	0.80679	0.104292	7.73589	1.02681e-14	9.2229e-13
ZNF117	3104.04	0.806279	0.20045	4.02234	5.76225e-05	0.000328181
BTN2A2	3494.31	0.802688	0.157714	5.0895	3.59006e-07	4.01118e-06
PARP6	2433.73	0.802648	0.0914172	8.78005	1.63395e-18	4.02267e-16
ATG16L2	2055.61	0.800839	0.123924	6.46233	1.03101e-10	3.31533e-09
PHF21A	4324.98	0.800767	0.150567	5.31835	1.04714e-07	1.40059e-06
PLEKHM3	1008.65	0.80075	0.104557	7.65851	1.88107e-14	1.60872e-12
POLI	872.91	0.799925	0.179334	4.46053	8.17558e-06	6.06305e-05
NEK8	892.179	0.799462	0.117704	6.79214	1.10483e-11	4.60194e-10
SLC35B2	3636.3	0.798454	0.11794	6.77001	1.28777e-11	5.29535e-10
LOC100289230	136.331	0.797807	0.259614	3.07305	0.00211881	0.00744131
IFIH1	4294.31	0.79561	0.1578	5.04189	4.60967e-07	4.99086e-06
ZC3H12D	4794.19	0.794499	0.180253	4.40768	1.04483e-05	7.47279e-05
AP1S3	1050.5	0.793228	0.143797	5.5163	3.46205e-08	5.39892e-07
ZNF442	188.453	0.792029	0.248461	3.18774	0.00143389	0.00533044
MFSD10	4356.75	0.792023	0.145683	5.4366	5.43064e-08	7.95208e-07
HECTD2	366.186	0.791945	0.118658	6.67419	2.48599e-11	9.6001e-10
MBOAT2	755.186	0.791222	0.249559	3.17048	0.00152187	0.00560301
KIAA1468	2686.89	0.789398	0.15093	5.23022	1.6931e-07	2.10694e-06
TRAF5	6722.05	0.789228	0.156151	5.05427	4.32041e-07	4.70716e-06
TMEM8B	423.873	0.789192	0.166321	4.745	2.08508e-06	1.844e-05
PEAK1	3680.58	0.788531	0.123708	6.37414	1.83987e-10	5.46791e-09
LCOR	1787.27	0.787771	0.190479	4.13574	3.53807e-05	0.000215474
CIRBP-AS1	135.268	0.78768	0.203685	3.86715	0.000110113	0.000579319
PPAPDC1B	1122.82	0.786522	0.253701	3.1002	0.00193391	0.00688579
ABCA3	543.75	0.786196	0.220591	3.56405	0.000365172	0.00162368
KLHL17	992.952	0.785503	0.0766425	10.2489	1.19674e-24	6.41371e-22
WDR52	572.767	0.785126	0.236587	3.31855	0.000904873	0.00358074
STAT5A	7754.88	0.784502	0.152516	5.14372	2.69353e-07	3.13816e-06
LOC115110	759.558	0.783616	0.198418	3.94932	7.83742e-05	0.000428304
NIPAL2	1281.78	0.783483	0.139752	5.60623	2.06775e-08	3.43444e-07
ZNF354A	806.728	0.782974	0.118763	6.59273	4.31812e-11	1.56015e-09
KREMEN2	223.753	0.782457	0.160566	4.87313	1.09846e-06	1.06264e-05
CRTC2	9326.05	0.782342	0.175481	4.45826	8.26265e-06	6.11916e-05
FMNL3	14187.9	0.781953	0.155179	5.03902	4.67914e-07	5.04569e-06
MYO9A	3003.06	0.781082	0.165141	4.72978	2.24763e-06	1.96827e-05
TRIO	9737.5	0.780811	0.212414	3.67589	0.000237022	0.00111461
KANSL1L	446.891	0.780609	0.174817	4.46529	7.9962e-06	5.94099e-05
SPIN3	610.21	0.780355	0.247675	3.15073	0.00162865	0.00593638
TECPR1	1696.21	0.779777	0.175608	4.44043	8.97798e-06	6.57023e-05
BACE1	352.692	0.779313	0.164049	4.7505	2.02919e-06	1.80053e-05
ABCA5	1681.9	0.779218	0.162316	4.80062	1.58178e-06	1.45658e-05
ZNF711	183.372	0.778909	0.191667	4.06387	4.82647e-05	0.00028116
WDR45	953.118	0.778306	0.106571	7.30314	2.81129e-13	1.93991e-11
GRN	9401.75	0.777393	0.217475	3.57463	0.000350717	0.00156871
ABCC5	1082.33	0.777382	0.170957	4.54723	5.43562e-06	4.24861e-05
POU6F1	892	0.777146	0.126038	6.16597	7.0051e-10	1.74617e-08
ZNF81	1033.26	0.776548	0.0914558	8.49097	2.04921e-17	3.78704e-15
PFKFB2	665.241	0.776317	0.212085	3.6604	0.000251818	0.00117388
CNTD1	199.183	0.77602	0.19182	4.04556	5.21978e-05	0.000300909
NOP14-AS1	533.992	0.776009	0.128255	6.05052	1.44375e-09	3.29725e-08
PHOSPHO2	109.658	0.775964	0.238656	3.25139	0.00114843	0.00438898
AP4S1	449.641	0.775645	0.139936	5.54285	2.97596e-08	4.72801e-07
MIIP	2430.77	0.77547	0.0570203	13.5999	4.01037e-42	1.61197e-38
TNRC6C	1375.63	0.774761	0.138658	5.58758	2.30257e-08	3.78149e-07
HELZ2	2699.47	0.773497	0.238456	3.24377	0.00117958	0.00449096
GNRH1	123.711	0.771626	0.252497	3.05598	0.00224329	0.00780515
TAF1C	3859.79	0.771557	0.158913	4.85522	1.20254e-06	1.15018e-05
ZSWIM8-AS1	156.851	0.77066	0.170047	4.53204	5.84165e-06	4.51983e-05
MGC27345	339.841	0.770101	0.150237	5.1259	2.96117e-07	3.40312e-06
DLGAP4	2035.8	0.76983	0.113563	6.77887	1.21119e-11	4.99319e-10
ZNF550	1161.2	0.769387	0.151522	5.07771	3.82014e-07	4.24465e-06
ATP2A1	262.448	0.768647	0.222505	3.45451	0.000551286	0.00232579
NBPF15	514.418	0.768292	0.180524	4.2559	2.08206e-05	0.000136467
TARBP1	5219.35	0.766139	0.163243	4.69323	2.68927e-06	2.29146e-05
BMP2K	15204.3	0.765469	0.116192	6.58799	4.4582e-11	1.59917e-09
LOC100506469	313.486	0.765157	0.157841	4.84765	1.24933e-06	1.18997e-05
APC2	130.922	0.764959	0.232314	3.29277	0.000992044	0.00387232
IL6ST	1175.94	0.764516	0.219356	3.48528	0.000491626	0.00210615
ANKRD36	955.252	0.764005	0.199322	3.83302	0.00012658	0.00065418
IGIP	197.61	0.763936	0.199787	3.82375	0.000131437	0.000674512
FCGRT	440.097	0.762913	0.217868	3.50172	0.000462266	0.00199525
ANKRD36B	368.715	0.762023	0.183705	4.14808	3.35268e-05	0.000206057
CELSR2	363.972	0.761864	0.150671	5.05647	4.27077e-07	4.66794e-06
TEP1	8569.89	0.761704	0.142747	5.33606	9.49892e-08	1.29099e-06
KIAA0430	6023.46	0.761458	0.116528	6.53457	6.3791e-11	2.17756e-09
KIAA0922	13516.7	0.761355	0.185349	4.10767	3.99668e-05	0.000239007
ZBED5	3820.57	0.759523	0.171733	4.4227	9.74744e-06	7.06261e-05
PRPF40B	567.091	0.75937	0.116594	6.51295	7.36875e-11	2.46822e-09
CLEC2D	5821.38	0.758222	0.214234	3.53923	0.000401295	0.00176285
C7orf43	1998.76	0.756812	0.170112	4.44889	8.63139e-06	6.35419e-05
LOC729218	689.702	0.756743	0.230388	3.28465	0.00102109	0.00397797
SLC37A3	746.139	0.756341	0.223648	3.38184	0.00072002	0.00294043
RABL2A	165.938	0.753806	0.236485	3.18754	0.00143487	0.00533285
ITGB4	110.145	0.752742	0.224633	3.35098	0.000805248	0.0032246
ZNF780B	1573.6	0.751523	0.118176	6.35934	2.02624e-10	5.96664e-09
ZNF517	178.886	0.750985	0.196022	3.83112	0.000127561	0.000658615
GALNT6	2746.56	0.750616	0.229466	3.27114	0.00107115	0.00413908
SLC25A35	314.143	0.750581	0.207276	3.62117	0.000293276	0.00134071
A1BG-AS1	250.108	0.749236	0.177976	4.20975	2.55655e-05	0.000162918
CTSO	1075.18	0.749048	0.193621	3.86864	0.000109443	0.000576172
SRRM2	64726.1	0.748348	0.103972	7.19758	6.12884e-13	3.66318e-11
MLLT6	11685.4	0.747986	0.113202	6.60752	3.90822e-11	1.4281e-09
GOLGA8A	4148.56	0.747909	0.184549	4.05262	5.06462e-05	0.000293121
MYO1C	15531.6	0.747356	0.184232	4.05659	4.97933e-05	0.000288704
AMPD3	5508.22	0.747059	0.140601	5.31332	1.07644e-07	1.43152e-06
ZNF316	3129.89	0.746639	0.121961	6.12193	9.24512e-10	2.23188e-08
VPS9D1	363.153	0.745693	0.177523	4.20054	2.66281e-05	0.00016862
ZNF354B	502.412	0.745569	0.137772	5.41162	6.2458e-08	8.99821e-07
DNASE1	507.333	0.745266	0.201011	3.70759	0.00020924	0.00100243
TMEM63B	1025.28	0.745008	0.176245	4.22713	2.36693e-05	0.000152527
BRD3	2068.29	0.744614	0.138149	5.38992	7.04878e-08	1.00004e-06
AKAP8L	3993.13	0.74381	0.116255	6.39808	1.57339e-10	4.77302e-09
SERHL2	130.343	0.742718	0.224317	3.31102	0.000929562	0.00366469
SEC61A2	1162.08	0.742664	0.126729	5.86025	4.62172e-09	9.26533e-08
LOC220729	771.241	0.741754	0.142853	5.19242	2.07578e-07	2.51124e-06
STX16	5289.72	0.740782	0.12592	5.88296	4.02982e-09	8.20144e-08
LOC440434	484.695	0.740458	0.17834	4.15195	3.29656e-05	0.000203073
MCM3AP-AS1	403.57	0.740406	0.143098	5.1741	2.29009e-07	2.73146e-06
CD58	3027.27	0.740401	0.133671	5.53898	3.04239e-08	4.81926e-07
HDAC10	2884.88	0.740151	0.107222	6.90295	5.0933e-12	2.35316e-10
CCDC88C	7894.91	0.740131	0.0973577	7.60219	2.91171e-14	2.3885e-12
VPS13D	5387.66	0.739655	0.111092	6.65803	2.77516e-11	1.05482e-09
LOC399491	350.806	0.738909	0.240438	3.07318	0.00211793	0.00744071
ADCY9	286.111	0.73834	0.184733	3.9968	6.42048e-05	0.000360435
TTC24	827.824	0.737974	0.139643	5.28472	1.25895e-07	1.63237e-06
RASA4CP	249.868	0.737942	0.227087	3.24959	0.0011557	0.00441466
NFKBIZ	5866.62	0.737665	0.0997443	7.39556	1.40817e-13	1.02911e-11
PKD1P1	1285.59	0.736757	0.172646	4.26745	1.97722e-05	0.000130339
INO80D	1786.85	0.736139	0.135183	5.44552	5.16551e-08	7.59846e-07
KIZ	799.329	0.736136	0.116271	6.33122	2.43234e-10	7.00844e-09
SFXN5	1065.31	0.735142	0.209611	3.50718	0.000452887	0.00196109
SMG1P1	231.693	0.735029	0.192952	3.80938	0.000139316	0.000707494
SGSM2	3059.66	0.734293	0.190778	3.84895	0.000118628	0.000617321
GLTSCR1	1260.69	0.734091	0.0871328	8.42497	3.60857e-17	6.10722e-15
SLC24A1	529.233	0.733146	0.173754	4.21945	2.44899e-05	0.000157185
TRIM66	1672.82	0.732021	0.233813	3.1308	0.00174328	0.00628442
ZBTB40	4080.26	0.73184	0.131058	5.58409	2.34931e-08	3.84163e-07
ICK	1123.57	0.731449	0.143045	5.11342	3.16372e-07	3.59733e-06
SMG1P3	412.687	0.730943	0.196352	3.72262	0.000197169	0.000955133
RNF146	1554.22	0.730931	0.114563	6.38016	1.76901e-10	5.28664e-09
C5orf63	618.52	0.730271	0.127911	5.7092	1.13506e-08	2.05075e-07
PIM1	9670.79	0.729439	0.153538	4.75086	2.02556e-06	1.80053e-05
INPP5E	2583.33	0.729064	0.0828723	8.79744	1.39975e-18	3.57226e-16
BTAF1	12393.5	0.728105	0.130293	5.58823	2.29399e-08	3.77124e-07
POLM	2323.28	0.728102	0.0939485	7.75002	9.18814e-15	8.44154e-13
RNF44	5811.4	0.727332	0.0939735	7.73975	9.96091e-15	8.99727e-13
SLC12A6	6488.15	0.72692	0.155044	4.68849	2.75229e-06	2.34258e-05
LOC642852	488.407	0.726601	0.173449	4.18913	2.8002e-05	0.000175797
CREBBP	7129.68	0.726159	0.104744	6.93272	4.12828e-12	1.96374e-10
ZNF276	1906.3	0.725778	0.103337	7.02344	2.16476e-12	1.13371e-10
DNHD1	1837.15	0.725157	0.213183	3.40157	0.000670005	0.0027592
ZNF580	1280.37	0.724518	0.123431	5.8698	4.3632e-09	8.81301e-08
NXF1	7363.16	0.724204	0.143576	5.04405	4.55788e-07	4.93811e-06
KIF1C	4568.64	0.723663	0.213037	3.39688	0.000681576	0.00280409
ATN1	4717.52	0.723494	0.114375	6.32564	2.52181e-10	7.2274e-09
USP49	2231.39	0.723028	0.12442	5.81117	6.20369e-09	1.20027e-07
WDR5B	719.056	0.722428	0.197376	3.66017	0.000252049	0.00117462
TMEM260	1283.67	0.7222	0.115968	6.22759	4.73672e-10	1.22834e-08
MYSM1	4395.95	0.722132	0.0896469	8.0553	7.92841e-16	9.44245e-14
KCNAB3	504.479	0.721681	0.156806	4.60239	4.17668e-06	3.38301e-05
DCAF8	7216.41	0.720456	0.0985986	7.30696	2.73255e-13	1.89371e-11
CCDC130	1905.13	0.720154	0.0859395	8.37978	5.30271e-17	8.38256e-15
SNX21	278.923	0.719788	0.169888	4.23684	2.26687e-05	0.000146726
INO80B	128.4	0.719143	0.173717	4.13975	3.4769e-05	0.000212311
RICTOR	3303.46	0.718679	0.0994513	7.22644	4.95818e-13	3.06606e-11
ZNF337	1264.68	0.715723	0.178274	4.01473	5.95127e-05	0.000337869
DPH1	868.535	0.715093	0.0911425	7.84588	4.29925e-15	4.18929e-13
ZGLP1	109.181	0.714987	0.230849	3.09721	0.00195354	0.00694429
DDX17	39549.1	0.714957	0.109117	6.55218	5.67035e-11	1.96483e-09
CREBZF	6685.84	0.714707	0.114219	6.25735	3.91566e-10	1.05331e-08
C2CD2	278.911	0.714012	0.190353	3.75099	0.000176139	0.00086578
NCOA1	6323.76	0.713205	0.171793	4.15153	3.30256e-05	0.000203365
ZKSCAN8	2994.15	0.712652	0.126103	5.65134	1.592e-08	2.74638e-07
LOC100270804	124.371	0.712485	0.212204	3.35755	0.000786371	0.00316082
GLI4	506.003	0.712423	0.191487	3.72047	0.000198854	0.000962136
CD274	3205.57	0.71225	0.127662	5.57919	2.41637e-08	3.93222e-07
MICAL3	17490.6	0.712053	0.135739	5.24576	1.55636e-07	1.95188e-06
SLC9A8	2825.84	0.711708	0.155563	4.57504	4.76124e-06	3.80095e-05
ZSCAN30	1441.47	0.71154	0.142256	5.00183	5.67892e-07	5.98413e-06
SNX29	7431.54	0.709976	0.16101	4.40953	1.03595e-05	7.41915e-05
GATS	385.537	0.70974	0.218284	3.25145	0.00114819	0.00438898
TSPAN33	14464.1	0.709463	0.140196	5.06052	4.18123e-07	4.58864e-06
NFKB2	24200.7	0.708045	0.0806395	8.78037	1.62932e-18	4.02267e-16
AFG3L1P	1279.04	0.708019	0.151693	4.66744	3.04982e-06	2.56191e-05
R3HDM2	3042.76	0.707718	0.128087	5.52531	3.28902e-08	5.17425e-07
KLF7	1845.58	0.705978	0.1405	5.02477	5.04035e-07	5.37749e-06
LOC102606465	294.568	0.705168	0.233799	3.01613	0.00256027	0.00872303
C21orf67	768.675	0.704964	0.179992	3.91664	8.97934e-05	0.000483166
NME3	1025.47	0.704375	0.0866791	8.12623	4.42851e-16	5.65092e-14
LOC100506639	235.967	0.704308	0.211877	3.32414	0.000886924	0.00351924
DMTF1	5282.73	0.704215	0.0850082	8.28409	1.1902e-16	1.72397e-14
FAM160A2	1340.97	0.703854	0.141961	4.95809	7.11893e-07	7.20769e-06
WDFY2	2026.45	0.70381	0.234411	3.00246	0.00267809	0.00904729
ACTA2	505.402	0.70353	0.235287	2.99009	0.00278897	0.00936528
EVI5L	1187.37	0.70289	0.181841	3.86541	0.000110903	0.000583094
PTGS1	1036.78	0.70271	0.169804	4.13835	3.49807e-05	0.000213424
CDK5RAP3	8234.03	0.702319	0.106959	6.56624	5.16016e-11	1.81146e-09
TRAF4	9553.1	0.702172	0.0447297	15.6981	1.55788e-55	1.25238e-51
TMEM168	1548.26	0.702028	0.108363	6.47849	9.26431e-11	3.00912e-09
RBM5	10407.7	0.699846	0.14058	4.97827	6.41537e-07	6.6077e-06
CRY2	1436.13	0.698102	0.131738	5.29919	1.16319e-07	1.53042e-06
PIK3R5	6856.62	0.697386	0.130778	5.3326	9.68152e-08	1.31137e-06
VAMP2	3850.65	0.697141	0.12512	5.57179	2.52139e-08	4.08658e-07
MAP3K8	4410.87	0.696839	0.140507	4.95947	7.06867e-07	7.16131e-06
CHKB	264.684	0.696541	0.1861	3.74284	0.000181953	0.000891088
RPL36A	492.257	0.695487	0.164003	4.24069	2.22836e-05	0.000144641
MAST3	6790.84	0.694364	0.13064	5.31512	1.06589e-07	1.41984e-06
CFLAR	15780.2	0.69312	0.146552	4.72951	2.2506e-06	1.9698e-05
WDR19	1452.88	0.692594	0.133473	5.18903	2.11397e-07	2.55079e-06
CCNT2	3778.7	0.692128	0.0855229	8.09289	5.82658e-16	7.04359e-14
PNPLA2	2404.82	0.691906	0.0594287	11.6426	2.50212e-31	3.65719e-28
LRP2BP	101.801	0.691709	0.21893	3.1595	0.00158039	0.00578408
MDFIC	3917.08	0.690915	0.0839236	8.23266	1.83094e-16	2.55982e-14
RCBTB1	2392.57	0.690574	0.200927	3.43694	0.00058833	0.00245935
ZDHHC21	2951.18	0.689226	0.134446	5.12641	2.95315e-07	3.39876e-06
OSER1	3666.24	0.688759	0.116144	5.93024	3.02494e-09	6.35752e-08
NAPEPLD	668.522	0.68767	0.126084	5.45404	4.92377e-08	7.29626e-07
RNF19B	2686.64	0.687131	0.147751	4.6506	3.3097e-06	2.75574e-05
ZFYVE26	3589.83	0.686074	0.12017	5.70918	1.13519e-08	2.05075e-07
SEPT7P2	383.809	0.685656	0.120688	5.68121	1.33746e-08	2.36825e-07
GALT	1501.42	0.685431	0.138958	4.93264	8.11273e-07	8.12182e-06
GGA3	6487.17	0.684642	0.122626	5.58316	2.36192e-08	3.84751e-07
ZNF169	278.147	0.684183	0.158736	4.31018	1.6312e-05	0.000110988
MED13L	7271.54	0.683786	0.112927	6.05512	1.40315e-09	3.22745e-08
ARHGAP31	7717.02	0.683784	0.122591	5.57776	2.43641e-08	3.96083e-07
ATAD2B	3224.69	0.683517	0.210111	3.25312	0.00114145	0.00436749
TMEM164	1917.75	0.683317	0.163031	4.19133	2.77325e-05	0.000174445
MSANTD2	518.34	0.682634	0.126579	5.39297	6.9304e-08	9.85207e-07
WDR27	607.732	0.682589	0.188289	3.62521	0.000288722	0.00132479
LOC101928784	107.732	0.682164	0.222994	3.05911	0.00221992	0.00774042
CCDC28A	1649.26	0.681943	0.12699	5.37006	7.87121e-08	1.10142e-06
SIN3B	4171.35	0.681799	0.0805943	8.45964	2.68201e-17	4.73862e-15
CRAMP1L	3129.13	0.681042	0.0891783	7.63686	2.22586e-14	1.86392e-12
ARID1B	9559.1	0.680699	0.168352	4.0433	5.27034e-05	0.000303607
ZNF513	1322.02	0.680546	0.152894	4.4511	8.54307e-06	6.30361e-05
NISCH	6558.22	0.680051	0.107157	6.34628	2.20589e-10	6.43673e-09
GEN1	9692.96	0.67974	0.140693	4.83136	1.35602e-06	1.27722e-05
ZER1	2406.86	0.67956	0.117245	5.79607	6.78851e-09	1.29935e-07
AGO4	1783.13	0.679459	0.18115	3.75081	0.000176264	0.000866128
SAMD4A	687.551	0.678913	0.19941	3.4046	0.000662602	0.00273372
ZNF623	1357.3	0.678603	0.127318	5.32998	9.82258e-08	1.32712e-06
LPAR2	723.53	0.678313	0.192291	3.52754	0.000419448	0.00183059
CAMTA2	3732.36	0.677793	0.127245	5.32667	1.00029e-07	1.34922e-06
QSOX2	6454.42	0.677491	0.165682	4.08911	4.33037e-05	0.000255875
KMT2B	7471.59	0.677113	0.0854172	7.92713	2.24267e-15	2.3263e-13
LOC728743	579.877	0.676524	0.161084	4.19982	2.67129e-05	0.000169024
FAN1	1474.07	0.675872	0.151267	4.46808	7.8926e-06	5.87216e-05
CHD3	20264.5	0.675726	0.218097	3.09828	0.00194646	0.00692064
LINC01278	883.318	0.67377	0.143553	4.69353	2.68533e-06	2.29058e-05
LOC101060691	532.138	0.673645	0.221412	3.0425	0.00234622	0.0081054
PDK2	1184.96	0.673502	0.130309	5.1685	2.35984e-07	2.79804e-06
CCDC88B	10737.3	0.673362	0.141809	4.74837	2.05068e-06	1.81657e-05
KCTD13	915.758	0.672451	0.120038	5.60199	2.11909e-08	3.50729e-07
LPP	911.28	0.672433	0.170282	3.94894	7.84983e-05	0.000428701
ICA1L	574.012	0.672383	0.147739	4.55116	5.335e-06	4.1871e-05
PCNX	7227.48	0.671911	0.0803338	8.36399	6.06319e-17	9.37346e-15
ATF7IP	6822.22	0.671354	0.0648173	10.3576	3.8634e-25	2.42241e-22
LINC00938	834.353	0.670321	0.109452	6.12433	9.10642e-10	2.20502e-08
N4BP2L2	3464.61	0.670314	0.127243	5.268	1.37919e-07	1.7707e-06
JMJD7	211.586	0.670139	0.220779	3.03534	0.00240264	0.00827366
UST	932.346	0.66965	0.163374	4.09888	4.15146e-05	0.000246664
FRS3	331.947	0.668919	0.118696	5.63558	1.74471e-08	2.97155e-07
CDK5R1	1092.96	0.668839	0.15306	4.36977	1.24375e-05	8.71824e-05
NDST2	3620.67	0.668181	0.11493	5.81381	6.10674e-09	1.1858e-07
OPRL1	250.792	0.667186	0.197856	3.37208	0.000746029	0.00302972
NFYC-AS1	204.862	0.666256	0.223816	2.9768	0.00291273	0.00971392
RENBP	568.179	0.665579	0.165001	4.0338	5.48828e-05	0.000314132
CDC42BPB	1782.53	0.66469	0.165767	4.00979	6.0772e-05	0.000343804
VAMP1	2165.45	0.664502	0.194336	3.41934	0.000627731	0.00260456
SH3PXD2A	2943.18	0.664083	0.189858	3.4978	0.000469115	0.00202102
U2AF1L4	743.207	0.663828	0.167082	3.97307	7.09514e-05	0.000393229
ZFP62	2009.62	0.66332	0.0856078	7.74836	9.30883e-15	8.50383e-13
PPP1R9B	22854.7	0.662979	0.215975	3.06971	0.00214267	0.00750869
FAS	4534.05	0.662323	0.116994	5.66117	1.50345e-08	2.61899e-07
CYHR1	1467.69	0.662322	0.0862939	7.6752	1.65167e-14	1.43543e-12
PGAP3	800.077	0.661631	0.210607	3.14155	0.00168059	0.00609256
CYLD	11058.2	0.660984	0.103156	6.4076	1.47829e-10	4.53587e-09
FAM131A	212.652	0.658925	0.209717	3.14198	0.00167811	0.00608862
LOC283922	188.139	0.657283	0.169585	3.87583	0.000106261	0.000561997
BRPF3	1901.64	0.656877	0.0989615	6.6377	3.18612e-11	1.1858e-09
ZNF707	887.435	0.656636	0.118082	5.56084	2.68485e-08	4.32535e-07
ZNF362	1247.09	0.656314	0.151649	4.32784	1.50581e-05	0.000103635
PTAR1	2552.42	0.65471	0.129053	5.0732	3.91185e-07	4.33756e-06
SLAMF1	9964.77	0.654517	0.170853	3.83087	0.000127692	0.000659081
EIF4A2	14166.4	0.653819	0.121053	5.40111	6.62284e-08	9.48192e-07
TGFB3	212.978	0.653478	0.161768	4.03959	5.35437e-05	0.000307675
ZNF785	404.541	0.653011	0.156585	4.17034	3.04152e-05	0.000189321
GADD45B	3911.38	0.652328	0.212267	3.07314	0.00211818	0.00744071
GOLGB1	8370.1	0.652067	0.100395	6.49504	8.30096e-11	2.73489e-09
BBS1	842.016	0.651154	0.14017	4.64546	3.39315e-06	2.81793e-05
FBF1	972.517	0.651006	0.111858	5.81993	5.8873e-09	1.14874e-07
TP73-AS1	1780.34	0.650344	0.0955095	6.8092	9.81426e-12	4.15247e-10
ZNF771	123.654	0.649892	0.189722	3.42549	0.000613687	0.00255287
EBI3	3198.1	0.649742	0.159307	4.07854	4.53185e-05	0.000266215
STARD5	387.046	0.649352	0.154803	4.1947	2.73234e-05	0.000172209
KIAA0226	7171.12	0.649341	0.101813	6.37781	1.79642e-10	5.35858e-09
SLC7A6	4323.86	0.647879	0.0739293	8.76349	1.89292e-18	4.54245e-16
ZBTB48	1227.74	0.647812	0.105343	6.14953	7.77144e-10	1.91054e-08
FCRL1	1977.64	0.647172	0.138864	4.66046	3.15504e-06	2.64064e-05
LUC7L	1866.84	0.64561	0.137034	4.71131	2.46128e-06	2.12755e-05
FKRP	1166.39	0.645425	0.06101	10.579	3.72912e-26	2.72531e-23
ACBD4	836.34	0.64458	0.162042	3.97785	6.95421e-05	0.000386217
RCOR3	2382.83	0.644449	0.071261	9.04351	1.51714e-19	4.78285e-17
CRELD1	788.114	0.644062	0.144539	4.45597	8.35149e-06	6.17684e-05
TYK2	12642	0.643318	0.0767734	8.37944	5.31796e-17	8.38256e-15
DENND4C	2789.48	0.642797	0.155435	4.13548	3.54219e-05	0.000215562
ZSWIM8	5450.59	0.642626	0.127718	5.03159	4.8644e-07	5.21847e-06
HDAC6	4414.03	0.642438	0.140354	4.57726	4.71116e-06	3.76471e-05
RELT	5111.73	0.640984	0.110402	5.80591	6.40175e-09	1.23414e-07
ANKRD23	250.762	0.640241	0.204457	3.13142	0.00173962	0.00627401
PBLD	156.815	0.639438	0.210828	3.03299	0.00242147	0.00832958
CPD	986.782	0.6386	0.214506	2.97708	0.00291009	0.00970715
ZNF266	4823.26	0.638282	0.103942	6.14074	8.21359e-10	1.99785e-08
ZNF33B	1329.06	0.6379	0.0791237	8.06207	7.50157e-16	9.00076e-14
PKN2	2127.7	0.63755	0.111132	5.73688	9.64338e-09	1.77398e-07
ZNF782	448.699	0.636882	0.110272	5.77556	7.66986e-09	1.4542e-07
RAB11FIP2	1150.49	0.636242	0.103357	6.15576	7.47169e-10	1.851e-08
GRIPAP1	5526.22	0.636185	0.143652	4.42864	9.48277e-06	6.89258e-05
ANKMY1	551.925	0.636057	0.148364	4.28714	1.80985e-05	0.000120904
RRN3P3	296.684	0.635717	0.161866	3.92743	8.58568e-05	0.000464002
ZNF605	794.861	0.635148	0.174881	3.63188	0.000281362	0.00129397
CTBP1-AS	237.334	0.634848	0.194827	3.25853	0.00111992	0.00430046
NFE2L3	1597.14	0.634737	0.191332	3.31746	0.0009084	0.00359028
USP35	558.785	0.63467	0.144096	4.40449	1.06033e-05	7.57013e-05
PKD1	4035.18	0.63397	0.105461	6.01139	1.83941e-09	4.09612e-08
CCDC14	4459.58	0.63296	0.108751	5.82026	5.87568e-09	1.14786e-07
NOTCH2	13236.4	0.632949	0.0976545	6.48151	9.08067e-11	2.96144e-09
ZSCAN9	481.766	0.632948	0.139035	4.55244	5.30277e-06	4.16502e-05
ABCC10	1281.14	0.632802	0.114979	5.50363	3.7204e-08	5.73505e-07
OTUD3	1022.59	0.632093	0.146224	4.32276	1.54087e-05	0.000105782
RHOBTB3	143.302	0.631942	0.187027	3.37888	0.00072782	0.00296927
TMEM131	14144.7	0.631557	0.145009	4.35529	1.32889e-05	9.25734e-05
DPP9-AS1	246.908	0.629623	0.165122	3.81308	0.000137246	0.000699409
TMCC3	1980.14	0.629475	0.11912	5.28439	1.26127e-07	1.63406e-06
ARGLU1	8684.12	0.629335	0.102516	6.13892	8.30854e-10	2.0179e-08
ZNF652	1101.48	0.629226	0.118157	5.32531	1.00778e-07	1.35819e-06
ZEB2	5109.63	0.62899	0.0872247	7.21114	5.54859e-13	3.39202e-11
PVRL1	4357.75	0.628822	0.168699	3.72748	0.000193402	0.000939147
MTSS1	7391.54	0.628015	0.164856	3.80949	0.000139254	0.000707494
AKT1S1	1696.15	0.627811	0.102175	6.1445	8.02176e-10	1.96307e-08
ZNF805	489.4	0.62696	0.151801	4.13014	3.62548e-05	0.000219715
PITRM1-AS1	257.958	0.626925	0.165743	3.78251	0.000155255	0.000775456
ADA	2103.05	0.626226	0.164456	3.80786	0.000140174	0.000711176
KMT2C	6928.52	0.625	0.127055	4.91911	8.69379e-07	8.64433e-06
NFKBIA	15519	0.624862	0.0927751	6.73524	1.63664e-11	6.57847e-10
MGEA5	20144.4	0.623928	0.0880628	7.08503	1.39011e-12	7.62803e-11
BRI3	827.808	0.623134	0.102839	6.0593	1.36711e-09	3.15358e-08
RPL31P11	140.631	0.622608	0.198707	3.1333	0.00172851	0.00623957
UHRF2	7264.08	0.622541	0.085766	7.2586	3.91131e-13	2.5773e-11
WDR91	2441.08	0.622433	0.171737	3.62434	0.000289701	0.00132838
NHLRC3	1940.13	0.621511	0.129583	4.79625	1.6166e-06	1.48524e-05
EMC3-AS1	674.128	0.621431	0.156876	3.9613	7.45437e-05	0.00041059
PLCB2	4854.54	0.621127	0.161476	3.84657	0.000119783	0.000622655
CCT6P3	135.477	0.620425	0.165489	3.74904	0.00017751	0.000871451
MTERF2	246.779	0.620235	0.14466	4.28753	1.80668e-05	0.000120781
CUX1	1475.12	0.620128	0.188779	3.28493	0.00102007	0.00397495
TAGAP	7033.68	0.619848	0.182888	3.38922	0.000700907	0.00287186
PORCN	563.86	0.619561	0.162638	3.80945	0.000139276	0.000707494
POFUT2	1237.03	0.619359	0.181439	3.4136	0.000641113	0.00265665
SLC9A9	1360.66	0.619195	0.184631	3.35369	0.00079742	0.00319883
LOC100499489	189.611	0.618678	0.187217	3.3046	0.000951135	0.00373531
ZNF19	173.043	0.617765	0.147222	4.19615	2.7149e-05	0.000171446
FRAT2	726.498	0.617754	0.118069	5.23216	1.67537e-07	2.08811e-06
C9orf142	863.924	0.61763	0.0799906	7.72128	1.15166e-14	1.023e-12
PIP5K1C	2439.87	0.617003	0.104527	5.90278	3.5742e-09	7.35801e-08
EP400NL	309.555	0.616799	0.139377	4.42539	9.62692e-06	6.98158e-05
LINC00265	641.174	0.616481	0.15555	3.96324	7.39403e-05	0.000407686
ZNF302	1689.54	0.616276	0.165379	3.72645	0.000194194	0.000942141
PIK3CD	21874.5	0.61626	0.140197	4.39568	1.10424e-05	7.83843e-05
OTUD5	5733.15	0.615843	0.0564101	10.9173	9.53315e-28	9.57963e-25
CENPT	3158.52	0.615355	0.0992257	6.20156	5.59055e-10	1.43129e-08
IDI2-AS1	212.18	0.614655	0.206666	2.97415	0.00293797	0.00976973
ELMOD3	998.297	0.614165	0.0905293	6.78416	1.16766e-11	4.82611e-10
NEURL4	3404.58	0.614009	0.0875922	7.00986	2.38556e-12	1.22933e-10
PTGER4	3185.27	0.613653	0.146714	4.18265	2.88125e-05	0.000180182
LOXL3	1584.34	0.613637	0.177	3.46687	0.000526553	0.0022367
WHAMM	1746.32	0.612855	0.161548	3.79363	0.000148461	0.000747253
TSC2	4926.95	0.61145	0.0561329	10.8929	1.24623e-27	1.11316e-24
SNX9	2570.11	0.611375	0.204747	2.98601	0.00282646	0.00947537
ABL2	1243.2	0.611053	0.140962	4.33487	1.45849e-05	0.000100859
THUMPD3-AS1	746.016	0.610181	0.113474	5.37725	7.56308e-08	1.06479e-06
MDN1	7642.54	0.60964	0.157247	3.87696	0.000105771	0.000559748
ZNF461	392.197	0.609547	0.139471	4.37041	1.24016e-05	8.70043e-05
CCDC66	882.263	0.609169	0.135533	4.49463	6.96915e-06	5.26551e-05
LOC286367	322.636	0.608831	0.20144	3.02238	0.00250791	0.00857738
C19orf66	2987.06	0.608744	0.133692	4.55334	5.27999e-06	4.15524e-05
GVINP1	10130.3	0.608615	0.195845	3.10763	0.00188596	0.00673831
ZNF547	266.723	0.607946	0.129458	4.69609	2.65189e-06	2.26552e-05
MEGF8	2417.66	0.607764	0.119772	5.07435	3.88826e-07	4.31438e-06
ZNF783	1042.47	0.60762	0.0973069	6.24436	4.25534e-10	1.12344e-08
C3orf62	399.851	0.607505	0.20051	3.0298	0.00244715	0.00840531
MICAL1	8817.12	0.607303	0.0796688	7.62285	2.48135e-14	2.04591e-12
ETV6	5809.66	0.606132	0.168171	3.60426	0.000313041	0.00141896
ASXL1	17355.2	0.605116	0.0960538	6.29975	2.98117e-10	8.33586e-09
TPP1	10651.8	0.60455	0.0819701	7.37526	1.64029e-13	1.17212e-11
ZNF397	982.724	0.604133	0.139317	4.33638	1.44848e-05	0.000100214
DOPEY2	2183.63	0.603543	0.139544	4.3251	1.52462e-05	0.000104845
MFSD8	743.809	0.603405	0.120016	5.02771	4.9637e-07	5.3098e-06
DOCK9	1662.19	0.602986	0.193818	3.11109	0.00186396	0.0066686
NLRP1	4380.93	0.602677	0.143401	4.20275	2.63692e-05	0.000167112
TMEM234	289.189	0.602211	0.161153	3.7369	0.000186302	0.000908787
RPL34	10345.8	0.601179	0.0842223	7.138	9.46987e-13	5.36115e-11
ARRDC3	3099.07	0.601019	0.17792	3.37804	0.000730054	0.00297697
PPP1R15A	5224.67	0.599224	0.168462	3.55702	0.000375087	0.00166133
KIAA0355	2086.09	0.59894	0.125799	4.76108	1.92563e-06	1.72963e-05
AKAP9	5387.05	0.598562	0.115904	5.1643	2.41346e-07	2.85111e-06
BLK	6650.45	0.597795	0.174651	3.4228	0.000619804	0.00257699
LOC101927631	125.261	0.5977	0.18703	3.19574	0.00139472	0.00520648
KIAA1109	4888.12	0.597251	0.112683	5.30028	1.15623e-07	1.52376e-06
MS4A7	591.952	0.596954	0.154513	3.86345	0.000111795	0.000587204
AK9	329.777	0.596282	0.125109	4.76611	1.87812e-06	1.69073e-05
STX5	3772.12	0.595068	0.116652	5.10121	3.37492e-07	3.79454e-06
PPARA	2036.17	0.595009	0.109707	5.4236	5.84104e-08	8.48349e-07
MARCH2	911.229	0.594786	0.194642	3.0558	0.00224463	0.00780812
CXorf23	568.689	0.594715	0.114096	5.21242	1.86398e-07	2.27382e-06
ZFP14	505.461	0.594545	0.157044	3.78584	0.000153189	0.000766565
GBA2	3679.8	0.593669	0.158789	3.73872	0.000184959	0.000903332
ZNF226	1195.48	0.593387	0.156328	3.79579	0.000147175	0.000741549
ZNF358	1169.36	0.59264	0.171091	3.4639	0.000532412	0.00225682
RPS15A	23942.5	0.592615	0.057612	10.2863	8.12274e-25	4.66419e-22
PRICKLE4	362.155	0.59229	0.135451	4.37274	1.22696e-05	8.6295e-05
RPS14	64007.5	0.591443	0.080125	7.3815	1.56511e-13	1.12338e-11
FNBP1	32342.8	0.590925	0.123384	4.78931	1.67355e-06	1.5297e-05
LUC7L3	12927.5	0.590743	0.103556	5.70459	1.16623e-08	2.09973e-07
PIKFYVE	15546.9	0.589784	0.16804	3.50979	0.000448464	0.0019435
RPL13	31952	0.589179	0.0989374	5.95506	2.5997e-09	5.56565e-08
HERC2	4755	0.588777	0.128609	4.57802	4.69393e-06	3.75468e-05
BIRC3	45187.8	0.58872	0.0840022	7.00838	2.41092e-12	1.23843e-10
VAMP4	1045.76	0.587988	0.122305	4.80756	1.52782e-06	1.41581e-05
CEP85L	2201.51	0.587507	0.124969	4.70124	2.58582e-06	2.21969e-05
KLC2	2732.67	0.58654	0.0819624	7.15621	8.29402e-13	4.7662e-11
ATM	12392.1	0.586291	0.127952	4.58211	4.60303e-06	3.69115e-05
WDR81	3506.54	0.586267	0.0815494	7.1891	6.52203e-13	3.85519e-11
POLR2J4	322.917	0.5857	0.195365	2.99799	0.0027177	0.00916235
RPL31	28216	0.584988	0.0753425	7.76439	8.20387e-15	7.58056e-13
GNPTG	1227.68	0.58492	0.0807302	7.24537	4.31269e-13	2.79595e-11
CHPF2	3358.01	0.584892	0.0813061	7.19371	6.30545e-13	3.74092e-11
SATB1	3345.23	0.584739	0.120018	4.87207	1.10434e-06	1.06704e-05
RECQL5	3010.88	0.584462	0.0974617	5.99684	2.012e-09	4.43744e-08
SYNGR2	18884.7	0.583536	0.161259	3.61863	0.000296166	0.00135239
TFDP2	1962.51	0.583462	0.0850781	6.85796	6.98505e-12	3.1196e-10
EEF1A1	66145.1	0.582853	0.0995287	5.85613	4.7378e-09	9.42862e-08
ZNF814	787.761	0.582735	0.132062	4.41257	1.02148e-05	7.32862e-05
ZNF445	2089.29	0.582642	0.107561	5.41686	6.06539e-08	8.77762e-07
LMF1	333.218	0.582563	0.186339	3.12636	0.00176984	0.00636587
LOC101929057	138.704	0.581693	0.168967	3.44265	0.00057605	0.00241757
CEMP1	334.758	0.581557	0.166013	3.50307	0.000459927	0.00198836
HEXDC	1369.42	0.581313	0.124992	4.65079	3.30667e-06	2.75465e-05
MBTD1	1628.14	0.581269	0.105329	5.51862	3.41663e-08	5.34363e-07
USP20	2996.72	0.580909	0.113647	5.11152	3.19574e-07	3.62861e-06
ZBED6	994.71	0.580329	0.115548	5.0224	5.10286e-07	5.43337e-06
ACAA2	3738.05	-0.580175	0.116676	-4.97252	6.60874e-07	6.78514e-06
FTH1	11777.6	-0.580243	0.158712	-3.65594	0.00025624	0.00119206
RBX1	3834.44	-0.580472	0.0997654	-5.81837	5.94259e-09	1.15812e-07
PSMC3	9891.6	-0.58056	0.1277	-4.5463	5.45983e-06	4.26338e-05
MDH1	9268.68	-0.580703	0.0818657	-7.09336	1.30895e-12	7.23206e-11
MRPS7	3514.38	-0.581568	0.145292	-4.00275	6.26102e-05	0.000352961
FASN	18384.8	-0.583218	0.19633	-2.9706	0.00297214	0.00986298
DNTTIP1	1647.97	-0.583329	0.0907533	-6.42764	1.29602e-10	4.03826e-09
NR2C2AP	946.281	-0.583338	0.109812	-5.31215	1.0834e-07	1.43958e-06
HAUS1	2618.54	-0.583847	0.109093	-5.35185	8.70589e-08	1.1984e-06
TMEM106C	5543.53	-0.583918	0.0886498	-6.5868	4.49407e-11	1.60335e-09
IMPDH1	2996.33	-0.583994	0.179908	-3.24607	0.00117008	0.00446324
ANLN	4466.12	-0.584031	0.139423	-4.18893	2.80278e-05	0.000175822
NUP54	3488.09	-0.58444	0.120453	-4.852	1.22223e-06	1.16624e-05
DCLRE1B	1921.45	-0.584472	0.115059	-5.07974	3.77959e-07	4.2025e-06
PDZD11	1321.77	-0.584727	0.13506	-4.32938	1.49526e-05	0.000103003
NUDT18	740.405	-0.5854	0.0977214	-5.9905	2.09197e-09	4.60118e-08
UQCRFS1	2550.32	-0.585683	0.122586	-4.77774	1.77278e-06	1.61032e-05
PRDX1	31078.1	-0.585887	0.144541	-4.05342	5.0474e-05	0.000292229
PTGES3	12459	-0.586444	0.104889	-5.59107	2.25678e-08	3.71768e-07
IPO11	1347.21	-0.586596	0.163054	-3.59756	0.000321211	0.00145313
FCF1	3593.85	-0.586653	0.076702	-7.64847	2.03378e-14	1.72101e-12
HBS1L	5572.46	-0.586759	0.106339	-5.51781	3.43258e-08	5.35815e-07
CKAP2L	4515.03	-0.587143	0.173415	-3.38576	0.000709802	0.00290535
SERPINB1	5478.25	-0.587145	0.0842993	-6.965	3.28397e-12	1.59516e-10
ARMC1	3410.08	-0.587208	0.158947	-3.69437	0.000220434	0.00104825
TTC26	702.001	-0.587407	0.167163	-3.51399	0.000441434	0.00191647
ADIPOR2	5942.02	-0.587482	0.0811098	-7.24304	4.38723e-13	2.81027e-11
TGDS	1261.57	-0.587582	0.139609	-4.20876	2.56776e-05	0.000163503
RPA1	15349.8	-0.58761	0.103235	-5.69197	1.25584e-08	2.24599e-07
PWP1	4859.08	-0.587894	0.101046	-5.81806	5.9534e-09	1.15882e-07
CBWD2	492.994	-0.58827	0.158349	-3.71503	0.000203179	0.00097923
TMA16	2099.96	-0.588324	0.161151	-3.65077	0.000261458	0.00121355
RPS19BP1	2192.91	-0.588521	0.10322	-5.70163	1.18671e-08	2.12945e-07
PSMC2	5872.63	-0.58869	0.129949	-4.53015	5.89413e-06	4.55167e-05
LRRC40	2651.06	-0.588708	0.101973	-5.77319	7.77838e-09	1.47046e-07
PDIA3	9434.21	-0.588922	0.08676	-6.78794	1.13745e-11	4.72556e-10
STIL	4558.55	-0.589174	0.172768	-3.4102	0.000649143	0.00268498
GINS4	3721.83	-0.589761	0.138715	-4.25159	2.12262e-05	0.000138617
COA6	885.885	-0.589949	0.1173	-5.02941	4.91987e-07	5.26993e-06
DEK	24690.6	-0.590525	0.147318	-4.0085	6.1106e-05	0.000345283
CENPK	2116.65	-0.590561	0.149374	-3.95356	7.69959e-05	0.000422088
NANP	360.779	-0.590592	0.151634	-3.89484	9.82643e-05	0.000523664
RBM28	2264.91	-0.590836	0.100984	-5.85081	4.89186e-09	9.69807e-08
GSS	2550.92	-0.591271	0.125811	-4.69967	2.60588e-06	2.23334e-05
COPS3	5637.88	-0.5914	0.139414	-4.24205	2.21491e-05	0.000144
CDK2AP1	1969.66	-0.591452	0.154977	-3.81639	0.000135417	0.000691627
BRCC3	2477.1	-0.591663	0.0863878	-6.84892	7.44109e-12	3.25103e-10
HAUS2	2356.42	-0.592087	0.120592	-4.90983	9.11573e-07	8.98914e-06
TULP3	1107.15	-0.5922	0.103339	-5.73068	1.00031e-08	1.83177e-07
C4orf27	1236.55	-0.592312	0.139219	-4.25453	2.09492e-05	0.000137198
LPAR5	1697.65	-0.592782	0.163413	-3.62751	0.000286169	0.0013142
TCAIM	983.008	-0.592834	0.0849944	-6.97498	3.05921e-12	1.50416e-10
TIMM13	2166.41	-0.592854	0.13926	-4.25718	2.07025e-05	0.000135748
LOC341056	635.445	-0.593151	0.167078	-3.55016	0.000385004	0.00169859
TLR7	1775	-0.593181	0.197774	-2.99929	0.00270607	0.00912886
MED31	286.376	-0.593669	0.130596	-4.54586	5.47113e-06	4.27014e-05
POLR2F	1722.12	-0.593684	0.135841	-4.37044	1.23999e-05	8.70043e-05
AK2	11279.5	-0.593953	0.0906147	-6.5547	5.57533e-11	1.93607e-09
AHSA1	8044.83	-0.594238	0.0915832	-6.48851	8.66891e-11	2.83854e-09
NPM1	18169.6	-0.594594	0.131663	-4.51602	6.30117e-06	4.82429e-05
EXOSC9	3034.3	-0.594666	0.125503	-4.73828	2.15545e-06	1.89892e-05
DPP3	5362.51	-0.595917	0.0860852	-6.92241	4.44022e-12	2.07529e-10
TBC1D7	987.068	-0.596404	0.196836	-3.02995	0.00244596	0.00840481
RTCA	2720.44	-0.5966	0.116614	-5.11604	3.12025e-07	3.55637e-06
MRPS22	1843.97	-0.596627	0.0900264	-6.62724	3.42022e-11	1.26706e-09
CMC1	626.467	-0.597014	0.151003	-3.95367	7.69628e-05	0.000422088
UBE2MP1	797.942	-0.597069	0.105768	-5.64511	1.6508e-08	2.83261e-07
NUFIP1	546.571	-0.597375	0.108691	-5.49609	3.88311e-08	5.94031e-07
CENPU	5678.81	-0.597472	0.176975	-3.37603	0.000735402	0.00299185
AVEN	678.783	-0.597533	0.133598	-4.47262	7.72665e-06	5.76469e-05
THUMPD3	2782.94	-0.598132	0.0830515	-7.20194	5.93612e-13	3.56855e-11
TMEM126A	1132.74	-0.598155	0.109613	-5.45697	4.84323e-08	7.19016e-07
LGALS8	3920.45	-0.59837	0.106189	-5.63496	1.75096e-08	2.97589e-07
PCED1B-AS1	1022.46	-0.599091	0.0876821	-6.83253	8.34324e-12	3.59632e-10
ZNF511	1115.02	-0.5993	0.13961	-4.29267	1.76539e-05	0.000118464
PDCD10	3985.86	-0.599455	0.0963354	-6.22258	4.89037e-10	1.26005e-08
DDX39A	10472.7	-0.599768	0.134788	-4.44972	8.59811e-06	6.33549e-05
TOMM5	2932.19	-0.59998	0.149679	-4.00845	6.11193e-05	0.000345283
MEA1	2391.37	-0.600437	0.0769371	-7.80425	5.98544e-15	5.70786e-13
TACC3	15760.9	-0.600443	0.141567	-4.24142	2.22107e-05	0.000144284
CCRN4L	409.299	-0.600969	0.190416	-3.15609	0.00159901	0.00584293
RBL1	3643.32	-0.601411	0.109531	-5.49077	4.00175e-08	6.10438e-07
ABHD4	1904.94	-0.601647	0.177145	-3.39636	0.000682894	0.00280879
ARHGAP19	5106.07	-0.601671	0.0975914	-6.1652	7.03924e-10	1.75197e-08
EIF2S1	6770.77	-0.601751	0.113134	-5.31895	1.04369e-07	1.39837e-06
AURKAIP1	3318.18	-0.601882	0.12687	-4.74408	2.09454e-06	1.85135e-05
RAB1A	5469.3	-0.602144	0.1128	-5.33813	9.39092e-08	1.28337e-06
HYAL2	221.136	-0.602247	0.199659	-3.01638	0.00255812	0.00871941
PRKACB	5539.73	-0.602325	0.140215	-4.29571	1.74137e-05	0.000117195
GTF2H3	3003.37	-0.602391	0.126304	-4.76939	1.84784e-06	1.66814e-05
DPY30	1338.47	-0.602566	0.136337	-4.41967	9.88521e-06	7.1367e-05
SOX12	698.523	-0.602842	0.132758	-4.54092	5.601e-06	4.35878e-05
TECR	1913.7	-0.603192	0.155218	-3.88609	0.000101871	0.000541447
ENDOD1	1834.95	-0.603346	0.109916	-5.48915	4.03881e-08	6.15507e-07
TFDP1	12845.7	-0.603492	0.106564	-5.66321	1.48566e-08	2.59635e-07
GSR	5272.04	-0.603826	0.0702326	-8.59752	8.14543e-18	1.54073e-15
ITGB3BP	1886.17	-0.603832	0.110947	-5.44252	5.2532e-08	7.72038e-07
BCAS4	1820.47	-0.604175	0.153376	-3.93918	8.17593e-05	0.000444097
CDK7	1215.36	-0.604349	0.123445	-4.89568	9.7968e-07	9.59275e-06
ELP4	1384.46	-0.604599	0.0994436	-6.07982	1.20318e-09	2.79953e-08
SARNP	2666.04	-0.605361	0.11225	-5.39299	6.92954e-08	9.85207e-07
PPP5C	4597.06	-0.605519	0.114885	-5.27066	1.35933e-07	1.74982e-06
MRPS15	3517.05	-0.605706	0.156964	-3.85888	0.000113909	0.00059675
SUCLA2	1941.53	-0.605901	0.0829944	-7.30051	2.86677e-13	1.96136e-11
CYB5B	10146.2	-0.605941	0.121357	-4.99304	5.94354e-07	6.21328e-06
COTL1	33300.7	-0.606114	0.174167	-3.48007	0.000501281	0.00214066
CHCHD1	1239.53	-0.606649	0.108864	-5.57253	2.51064e-08	4.07327e-07
CDCA7L	3405.94	-0.606655	0.0971391	-6.24522	4.23207e-10	1.12098e-08
TBCA	1774.49	-0.607454	0.116081	-5.23301	1.66772e-07	2.08019e-06
MAGOH	2463.13	-0.607709	0.126357	-4.80945	1.51344e-06	1.40329e-05
CASP3	5949.86	-0.60771	0.17965	-3.38274	0.000717661	0.00293229
TIMM23	2131.05	-0.608107	0.134206	-4.53115	5.86627e-06	4.53451e-05
MTCH2	5595.77	-0.60832	0.117586	-5.17342	2.29845e-07	2.73736e-06
NDUFA8	1636.42	-0.608829	0.112644	-5.40487	6.48554e-08	9.31022e-07
SASS6	1719.08	-0.609059	0.134292	-4.53534	5.75111e-06	4.45836e-05
NAP1L5	455.221	-0.609263	0.141483	-4.30626	1.66041e-05	0.000112452
HMGB2	44637.4	-0.609352	0.162123	-3.75858	0.000170882	0.00084381
TIMM44	1768.54	-0.609772	0.159222	-3.8297	0.000128297	0.000661566
HSPB11	2221.27	-0.610032	0.114317	-5.33634	9.48402e-08	1.29005e-06
HADH	3371.91	-0.610064	0.0616498	-9.89564	4.34819e-23	1.99743e-20
PPP4R2	1812.85	-0.610314	0.114264	-5.34127	9.22968e-08	1.26509e-06
NAA38	1543.95	-0.610379	0.106882	-5.71075	1.12481e-08	2.03656e-07
FOXRED2	1664.09	-0.610559	0.12867	-4.74515	2.08355e-06	1.84366e-05
MRPL51	5483.07	-0.61066	0.148446	-4.11368	3.89406e-05	0.000233527
ANAPC1	4071.93	-0.61089	0.144741	-4.22056	2.43696e-05	0.000156663
PRMT5	4137.93	-0.610935	0.127536	-4.79028	1.66546e-06	1.52457e-05
ENY2	3265.72	-0.611168	0.130417	-4.68624	2.78265e-06	2.36233e-05
IFI16	18736.2	-0.611282	0.0957193	-6.3862	1.70063e-10	5.10312e-09
PSMC6	1906.47	-0.611342	0.0845435	-7.23109	4.79115e-13	2.97422e-11
AP1S1	3026.41	-0.611447	0.137769	-4.43821	9.07097e-06	6.62621e-05
MAP2K3	4513.48	-0.612005	0.0933276	-6.5576	5.46791e-11	1.90288e-09
YEATS4	2330.67	-0.612177	0.115437	-5.30314	1.13829e-07	1.50258e-06
MTDH	16757.1	-0.612688	0.135198	-4.5318	5.84838e-06	4.52286e-05
MRPS23	2532.43	-0.612752	0.132144	-4.63699	3.53516e-06	2.92378e-05
DPM3	364.043	-0.612769	0.193373	-3.16885	0.00153044	0.00562454
EIF4H	11540.4	-0.613289	0.0965505	-6.35201	2.12522e-10	6.23527e-09
CDC27	7501.51	-0.613336	0.107712	-5.69423	1.23926e-08	2.22033e-07
MAP2K1	4856.61	-0.613423	0.0892687	-6.87164	6.3466e-12	2.8825e-10
ANAPC15	516.912	-0.613499	0.166461	-3.68554	0.000228217	0.00107951
TPRKB	1111.16	-0.614266	0.122953	-4.99596	5.85446e-07	6.14413e-06
ARF1	18870.9	-0.614625	0.0961782	-6.39048	1.65366e-10	4.97894e-09
MMACHC	376.569	-0.614868	0.147957	-4.15574	3.24242e-05	0.000200374
CHAF1A	6348.94	-0.615008	0.158903	-3.87034	0.000108685	0.000572557
MRPL16	3529.9	-0.615266	0.129992	-4.73309	2.21124e-06	1.94381e-05
DBI	9880.85	-0.615428	0.117449	-5.23997	1.60606e-07	2.01108e-06
NEIL3	936.865	-0.615655	0.131158	-4.694	2.67916e-06	2.2876e-05
MCAT	761.97	-0.615834	0.186943	-3.29424	0.000986883	0.00385638
PSMB1	7838.08	-0.616286	0.11204	-5.50057	3.78575e-08	5.83019e-07
LOC401010	257.774	-0.616369	0.164688	-3.74266	0.000182086	0.000891466
PSMA5	8708.08	-0.616931	0.114252	-5.39975	6.67353e-08	9.546e-07
PKIA	1270.59	-0.617783	0.138913	-4.44725	8.69756e-06	6.39705e-05
RFC5	3124.45	-0.617843	0.107011	-5.77364	7.75768e-09	1.46912e-07
CRLS1	1453.39	-0.618881	0.165464	-3.74028	0.000183816	0.000898841
CCDC25	2718.6	-0.619107	0.109842	-5.63636	1.73683e-08	2.96126e-07
MYADM	2288.99	-0.619133	0.0778013	-7.95788	1.75016e-15	1.85125e-13
ARHGDIA	35694.9	-0.619308	0.134168	-4.61593	3.91332e-06	3.20195e-05
COPS2	5122.33	-0.620151	0.113486	-5.46456	4.64056e-08	6.90842e-07
GALK2	737.854	-0.620254	0.171331	-3.62021	0.000294367	0.00134532
PPP1CC	15956.5	-0.620848	0.107914	-5.75315	8.75953e-09	1.63193e-07
CDC45	3297.61	-0.621533	0.199452	-3.1162	0.00183196	0.00656436
FAM206A	748.461	-0.621572	0.138202	-4.49755	6.8741e-06	5.20103e-05
EPRS	17203	-0.622695	0.203909	-3.05379	0.00225968	0.00785027
SAE1	12554.5	-0.622996	0.131997	-4.71978	2.36099e-06	2.0519e-05
TATDN3	996.032	-0.623169	0.101105	-6.16361	7.11043e-10	1.76695e-08
SRI	4186.6	-0.624036	0.125682	-4.96519	6.86332e-07	6.99737e-06
C20orf24	577.647	-0.624301	0.141585	-4.40938	1.03668e-05	7.42105e-05
CALU	3636.11	-0.624436	0.14636	-4.26644	1.9862e-05	0.000130824
TMEM14A	823.633	-0.624553	0.158014	-3.95253	7.733e-05	0.000423614
ATP5J2	4468.76	-0.624668	0.141303	-4.42079	9.83418e-06	7.11264e-05
AMZ2	2961.56	-0.624981	0.180686	-3.45894	0.000542311	0.00229334
DNAJC9	3353.82	-0.62555	0.155287	-4.02836	5.61673e-05	0.000320574
CXXC1	8750.42	-0.626248	0.0903847	-6.9287	4.24726e-12	2.00256e-10
HMGXB4	2868.62	-0.626769	0.160434	-3.9067	9.35637e-05	0.000501272
RAB8A	11239.1	-0.627138	0.128892	-4.86562	1.14101e-06	1.0972e-05
TPMT	694.12	-0.627346	0.147752	-4.24593	2.17685e-05	0.000141813
POLR2J	1613.92	-0.627848	0.126674	-4.95642	7.18027e-07	7.26001e-06
KIF9	137.377	-0.62806	0.20247	-3.102	0.00192221	0.00685108
POMGNT2	240.895	-0.628084	0.171477	-3.66279	0.000249483	0.00116401
KCTD9	1352.18	-0.628268	0.154776	-4.05922	4.92369e-05	0.000285994
CCNH	1902.35	-0.628987	0.125218	-5.02313	5.08351e-07	5.41635e-06
GPSM2	1434.57	-0.62959	0.161233	-3.90484	9.42879e-05	0.000504131
UFSP2	1404.09	-0.629656	0.146882	-4.28683	1.81244e-05	0.000121015
BAG2	1297.4	-0.630402	0.198385	-3.17767	0.00148463	0.00548733
XRCC6	19327.2	-0.63047	0.110544	-5.70333	1.1749e-08	2.11062e-07
SPA17	232.525	-0.63101	0.177623	-3.55253	0.000381543	0.00168668
HMMR	7959.77	-0.631393	0.188773	-3.34472	0.000823647	0.00329009
ANKRD32	1424.35	-0.631532	0.129034	-4.8943	9.86582e-07	9.64858e-06
PRIM2	1704.68	-0.631666	0.112309	-5.62437	1.86189e-08	3.14447e-07
TUBA1B	58602.8	-0.631672	0.184144	-3.43032	0.000602871	0.00251308
PPP1R13L	737.106	-0.631673	0.157495	-4.01074	6.05275e-05	0.000342544
PNPO	1471.03	-0.63197	0.151427	-4.17344	3.00029e-05	0.000187109
ICT1	1209.69	-0.632177	0.131831	-4.79534	1.62397e-06	1.49116e-05
EARS2	1390.65	-0.632346	0.0883707	-7.15561	8.33003e-13	4.7662e-11
OAZ2	2229.41	-0.632518	0.0785785	-8.0495	8.31327e-16	9.828e-14
ATG3	3383.57	-0.632533	0.0767155	-8.24518	1.64912e-16	2.32583e-14
AIFM2	1666	-0.632538	0.202236	-3.12772	0.00176169	0.00634225
UTP11L	2222.17	-0.632602	0.119414	-5.29754	1.17375e-07	1.54054e-06
OIP5	912.185	-0.63282	0.20344	-3.1106	0.00186706	0.00667674
NAA15	7219.43	-0.63284	0.138943	-4.55469	5.24628e-06	4.13682e-05
CARS	3716.36	-0.633788	0.167069	-3.79358	0.000148493	0.000747253
MRPS12	1908.98	-0.633963	0.103708	-6.11298	9.77868e-10	2.3431e-08
HNRNPAB	17282.1	-0.634123	0.164766	-3.84863	0.000118779	0.000617837
ATP5B	35448.9	-0.634305	0.114455	-5.54195	2.9912e-08	4.74754e-07
RAB6A	3508.93	-0.634958	0.100735	-6.30326	2.91448e-10	8.16358e-09
VRK1	3818.72	-0.635726	0.145748	-4.36183	1.28978e-05	9.01613e-05
CETN3	1269.9	-0.636178	0.121922	-5.2179	1.80968e-07	2.22446e-06
CMSS1	1530.56	-0.636406	0.164154	-3.87689	0.000105801	0.000559748
SKA2	2975.3	-0.636469	0.12892	-4.93694	7.93596e-07	7.95476e-06
AIFM1	3612.61	-0.636547	0.121058	-5.25819	1.45478e-07	1.85047e-06
EIF4A3	8108.94	-0.636795	0.121132	-5.25701	1.46413e-07	1.85649e-06
POC1A	2057.42	-0.636867	0.153998	-4.13557	3.54079e-05	0.000215558
MRPL15	2777.29	-0.637746	0.171708	-3.71414	0.000203897	0.000982396
GMPPB	2259.2	-0.637764	0.168553	-3.78376	0.000154479	0.00077206
PDIA3P1	3312.47	-0.638248	0.0855226	-7.46292	8.46287e-14	6.41821e-12
ATP5G1	2208.35	-0.63887	0.114905	-5.56	2.69773e-08	4.33978e-07
ORC6	2580.72	-0.63951	0.172801	-3.70084	0.000214888	0.00102582
IARS2	7425.64	-0.639511	0.122449	-5.22269	1.76342e-07	2.1843e-06
TCTEX1D2	327.898	-0.640226	0.160501	-3.98893	6.63723e-05	0.000370919
SCARB1	5038.42	-0.640463	0.144804	-4.42296	9.7359e-06	7.05743e-05
GTSE1	6313.36	-0.641341	0.173944	-3.68704	0.000226875	0.00107506
METAP2	8200.86	-0.64156	0.110161	-5.82386	5.75032e-09	1.12748e-07
RNF24	432.209	-0.641608	0.199486	-3.2163	0.00129854	0.00489518
AMD1	7053.55	-0.641899	0.155839	-4.119	3.80522e-05	0.000228968
NCAPG2	9839.62	-0.642194	0.142707	-4.50009	6.79233e-06	5.14885e-05
PPAT	1844.33	-0.642585	0.165886	-3.87364	0.000107221	0.000566327
PSMD3	11009.8	-0.642832	0.119889	-5.3619	8.23511e-08	1.14437e-06
MGST3	2023.61	-0.642863	0.18071	-3.55744	0.000374493	0.00165916
GTPBP8	820.605	-0.643464	0.17766	-3.62188	0.000292467	0.00133854
RABL3	2039.06	-0.643491	0.0901131	-7.14092	9.27052e-13	5.26683e-11
POLE4	958.681	-0.64377	0.174394	-3.69147	0.000222965	0.00105903
RABEPK	967.009	-0.643885	0.141799	-4.54082	5.60368e-06	4.35878e-05
MTFR1	630.896	-0.644742	0.203517	-3.168	0.00153491	0.00563302
WIBG	1960.73	-0.645177	0.0915535	-7.04699	1.82829e-12	9.79844e-11
LACE1	180.69	-0.645313	0.16862	-3.82704	0.000129696	0.000667278
MRPL1	1674.19	-0.64565	0.118101	-5.46692	4.5792e-08	6.82339e-07
UCHL3	800.612	-0.646288	0.102847	-6.28396	3.30065e-10	9.08695e-09
LINC00467	176.605	-0.646307	0.15815	-4.08667	4.37614e-05	0.000258105
FAM207A	807.901	-0.646481	0.192681	-3.35518	0.000793129	0.00318559
TBCE	1310.67	-0.646518	0.106259	-6.08438	1.16944e-09	2.74085e-08
BCKDK	3013.2	-0.646923	0.123964	-5.21864	1.8024e-07	2.21891e-06
PARD6A	411.401	-0.647311	0.138523	-4.67296	2.96894e-06	2.50839e-05
COX8A	6372.49	-0.647421	0.118218	-5.4765	4.33828e-08	6.51804e-07
GLO1	8755.25	-0.647468	0.163072	-3.97044	7.1741e-05	0.000397194
GSTZ1	974.165	-0.647532	0.147498	-4.39011	1.13292e-05	8.02072e-05
PPIH	2303.78	-0.647664	0.108249	-5.98311	2.18919e-09	4.80845e-08
PTS	371.986	-0.648475	0.1475	-4.39646	1.10033e-05	7.81751e-05
TMSB10	57256.2	-0.648519	0.085617	-7.57465	3.60086e-14	2.92397e-12
TPD52	5000.44	-0.64897	0.205728	-3.15451	0.00160769	0.00587064
NDUFS1	4892.5	-0.649439	0.106736	-6.08452	1.16844e-09	2.74085e-08
TTC30A	369.99	-0.64952	0.190467	-3.41014	0.000649285	0.00268498
PDIA6	12479.4	-0.649971	0.114915	-5.65609	1.54865e-08	2.68021e-07
CDK4	7816.14	-0.649986	0.151528	-4.28954	1.79044e-05	0.000119795
TMED2	8779.36	-0.650189	0.168681	-3.85455	0.000115942	0.000605231
LXN	483.366	-0.651155	0.20795	-3.1313	0.00174033	0.00627516
IARS	17781.2	-0.651572	0.195262	-3.3369	0.00084718	0.00337654
DLAT	4738.76	-0.651935	0.126513	-5.15313	2.5618e-07	3.00866e-06
PGRMC1	1545.64	-0.651995	0.145013	-4.49613	6.92021e-06	5.23345e-05
GALK1	1754.9	-0.652189	0.159612	-4.0861	4.3869e-05	0.000258645
MRPL47	1746.91	-0.652636	0.148129	-4.40585	1.05368e-05	7.53271e-05
TIMM8B	1101.5	-0.652698	0.118961	-5.48666	4.096e-08	6.23631e-07
POLA1	6343.11	-0.65289	0.114397	-5.70724	1.14822e-08	2.06964e-07
PRPSAP2	3465.39	-0.653151	0.105915	-6.16674	6.9713e-10	1.74044e-08
HNRNPC	18595	-0.653809	0.12168	-5.37319	7.73538e-08	1.08525e-06
CSRP1	4007.69	-0.654168	0.151501	-4.31792	1.57505e-05	0.000107668
PCNA	21819	-0.654396	0.145862	-4.48639	7.24397e-06	5.44754e-05
IDH3A	4588	-0.655375	0.0906243	-7.23178	4.76715e-13	2.97422e-11
C7orf60	954.365	-0.655935	0.158498	-4.13844	3.49672e-05	0.000213424
FHL1	482.069	-0.656572	0.215996	-3.03973	0.00236787	0.00816966
NUDCD2	1506.05	-0.656704	0.153967	-4.26522	1.99705e-05	0.000131431
NAA50	8821.74	-0.657306	0.131901	-4.98334	6.24957e-07	6.46177e-06
NTMT1	649.273	-0.657333	0.138967	-4.73012	2.24382e-06	1.966e-05
MRPL23	2603	-0.657488	0.127033	-5.17571	2.27042e-07	2.71202e-06
EXO1	3328.13	-0.65754	0.170416	-3.85843	0.000114116	0.000597345
POP4	2393.8	-0.657943	0.0917734	-7.16921	7.54296e-13	4.39405e-11
DSCC1	1817.03	-0.657983	0.162533	-4.04831	5.15879e-05	0.000297714
CDC123	7379.32	-0.658012	0.125586	-5.23953	1.60987e-07	2.01428e-06
MED30	1398.88	-0.658111	0.122612	-5.36745	7.98575e-08	1.11551e-06
RFC4	4279.46	-0.658308	0.125165	-5.2595	1.44448e-07	1.83882e-06
AK6	1123.19	-0.658796	0.150403	-4.3802	1.18568e-05	8.36113e-05
ZMYM1	293.125	-0.659259	0.191495	-3.4427	0.000575946	0.00241757
SLC2A3	7627.19	-0.659946	0.130725	-5.04837	4.4559e-07	4.84722e-06
BUD31	2017.37	-0.660368	0.118813	-5.55806	2.72785e-08	4.37271e-07
XRCC5	34279.6	-0.660435	0.112623	-5.86411	4.51541e-09	9.07484e-08
ALG8	1841.8	-0.662162	0.0884568	-7.4857	7.11643e-14	5.44848e-12
ECI2	1629.01	-0.662498	0.112713	-5.87777	4.15836e-09	8.43104e-08
SDHB	2943.57	-0.662711	0.139701	-4.7438	2.0975e-06	1.85294e-05
GSTO1	3334.08	-0.662902	0.128689	-5.15118	2.58851e-07	3.03339e-06
MVD	4786.53	-0.663392	0.142335	-4.66078	3.15008e-06	2.63787e-05
SEPHS1	3004.14	-0.664648	0.177734	-3.73957	0.000184335	0.000901104
COX16	234.915	-0.6652	0.215445	-3.08757	0.00201803	0.00714037
H3F3C	1292.69	-0.66535	0.106444	-6.25068	4.08669e-10	1.09146e-08
SLC2A1	7400.43	-0.665389	0.11625	-5.72378	1.04183e-08	1.89915e-07
BZW1	5194.5	-0.665825	0.13786	-4.82973	1.3672e-06	1.28354e-05
CISD2	646.389	-0.666099	0.197806	-3.36744	0.000758692	0.0030672
POLR2D	3202.71	-0.666484	0.122569	-5.43762	5.39976e-08	7.91407e-07
ACP1	4771.57	-0.666674	0.13279	-5.02052	5.15318e-07	5.48331e-06
NUDT1	2407.61	-0.667054	0.121644	-5.48364	4.16656e-08	6.31384e-07
MELK	4682.89	-0.66715	0.162941	-4.09444	4.23199e-05	0.000250892
PCK2	4719.94	-0.667394	0.21897	-3.04788	0.00230464	0.00797993
STK39	4585.09	-0.668835	0.146723	-4.5585	5.15211e-06	4.07656e-05
SSBP1	4647.95	-0.669287	0.141431	-4.73225	2.22044e-06	1.94876e-05
NDUFC1	1476.87	-0.669459	0.0982881	-6.81119	9.6792e-12	4.10613e-10
MRPS28	837.43	-0.669512	0.102659	-6.52169	6.95206e-11	2.35316e-09
CERS6	1818.81	-0.669791	0.103895	-6.44679	1.14241e-10	3.60152e-09
YEATS2	5530.46	-0.669807	0.144885	-4.62301	3.78205e-06	3.1072e-05
HINT2	1118.62	-0.670562	0.105871	-6.3338	2.39203e-10	6.9171e-09
FUCA2	1032.76	-0.670777	0.174627	-3.84119	0.00012244	0.000635237
SLC25A5	27764	-0.671543	0.125376	-5.35622	8.49827e-08	1.17688e-06
CCDC34	1498.16	-0.671668	0.18278	-3.67474	0.000238094	0.00111932
DPM1	2962.02	-0.671798	0.0970183	-6.92444	4.37694e-12	2.05167e-10
SELK	1372.98	-0.671909	0.203966	-3.29422	0.000986966	0.00385638
SLC25A17	2269.93	-0.672133	0.140615	-4.77995	1.75336e-06	1.59629e-05
C2orf47	786.082	-0.672269	0.141469	-4.75207	2.01346e-06	1.79365e-05
RNF181	2184.18	-0.672566	0.0645017	-10.4271	1.86503e-25	1.30374e-22
COX7A2	3643.88	-0.672968	0.0951212	-7.07485	1.49614e-12	8.15423e-11
S100A4	5669.28	-0.673448	0.139962	-4.81166	1.49679e-06	1.38865e-05
FARSB	4755.71	-0.674082	0.160286	-4.20549	2.60517e-05	0.000165492
CBWD1	523.744	-0.674332	0.217553	-3.09962	0.00193769	0.00689461
ESCO2	3673.42	-0.67435	0.160643	-4.19783	2.6949e-05	0.000170317
MT1X	293.223	-0.674389	0.180032	-3.74594	0.000179718	0.000880679
LSM3	2770.98	-0.674784	0.135021	-4.99764	5.80363e-07	6.09874e-06
MRPS18A	2196.42	-0.67496	0.104488	-6.45966	1.0494e-10	3.361e-09
GNAI3	8441.97	-0.675232	0.0943815	-7.15428	8.41122e-13	4.79559e-11
ZNF654	2220.61	-0.675303	0.0984591	-6.85872	6.9481e-12	3.11174e-10
GINS3	1985.71	-0.675554	0.156622	-4.31328	1.60848e-05	0.000109674
ENO2	7443.76	-0.675626	0.217619	-3.10462	0.00190521	0.00679794
CINP	1345.7	-0.675676	0.0972352	-6.94888	3.68201e-12	1.77244e-10
SLC20A2	514.222	-0.675783	0.129726	-5.20932	1.89536e-07	2.30686e-06
PA2G4	12977.3	-0.676407	0.146548	-4.61561	3.91946e-06	3.20534e-05
XPOT	5555.41	-0.676528	0.217739	-3.10706	0.00188958	0.00674675
HAUS8	1737.55	-0.676709	0.127282	-5.3166	1.05725e-07	1.41183e-06
ATP5J	3464.92	-0.67703	0.135885	-4.98236	6.28145e-07	6.49057e-06
NINJ1	3012.65	-0.677081	0.194299	-3.48474	0.000492608	0.00210877
TSR1	4204.85	-0.677533	0.136577	-4.96082	7.01967e-07	7.11961e-06
PIGA	954.035	-0.678121	0.14329	-4.7325	2.21775e-06	1.94847e-05
GPX1	6440.97	-0.678429	0.192223	-3.52938	0.000416527	0.0018218
SUGT1	2627.68	-0.679132	0.128824	-5.27179	1.35102e-07	1.74184e-06
PPP1R3B	1954.74	-0.679386	0.14432	-4.70748	2.50795e-06	2.16208e-05
NDUFB8	4960.37	-0.679435	0.106809	-6.3612	2.00181e-10	5.90552e-09
POP7	1459.11	-0.68002	0.149418	-4.55112	5.3361e-06	4.1871e-05
TUBG1	2687.94	-0.6801	0.222862	-3.05166	0.0022758	0.00789605
SERPINB6	1635.51	-0.680916	0.175791	-3.87344	0.00010731	0.000566425
PRELID1	1416.91	-0.681076	0.16017	-4.2522	2.11678e-05	0.000138404
RPA2	4833.65	-0.681108	0.0853665	-7.97863	1.47969e-15	1.59668e-13
SNRPE	1352.98	-0.681588	0.148581	-4.58732	4.48972e-06	3.61109e-05
GMPS	5587.06	-0.681661	0.142252	-4.79193	1.65189e-06	1.51506e-05
CACYBP	3860.51	-0.681829	0.141045	-4.83412	1.33735e-06	1.26259e-05
OXNAD1	1018.54	-0.681973	0.209461	-3.25585	0.00113055	0.00433489
ISOC2	1100.63	-0.682594	0.157411	-4.33637	1.44855e-05	0.000100214
C10orf54	1134.25	-0.682931	0.22443	-3.04296	0.00234263	0.00809475
PPIL1	2287.11	-0.683793	0.161711	-4.22848	2.35272e-05	0.000151672
KIAA0020	3319.61	-0.684688	0.187962	-3.64269	0.000269804	0.00124644
TANGO6	1354.85	-0.684974	0.148139	-4.62387	3.76638e-06	3.09748e-05
SNRPB2	3747.08	-0.685227	0.108825	-6.29662	3.04207e-10	8.47666e-09
MRPL11	3084.51	-0.685515	0.113221	-6.05465	1.4072e-09	3.23214e-08
CENPL	1330.17	-0.685759	0.157375	-4.35749	1.31561e-05	9.18382e-05
CDKN2AIPNL	957.705	-0.686409	0.15989	-4.293	1.76275e-05	0.000118426
DUT	9569.37	-0.686514	0.127962	-5.36497	8.09615e-08	1.12799e-06
PAFAH1B3	727.242	-0.686718	0.115187	-5.96177	2.49522e-09	5.40673e-08
NDUFA9	4146.03	-0.687676	0.13565	-5.06947	3.98916e-07	4.40809e-06
HSP90AA1	54552.8	-0.687693	0.120371	-5.71313	1.10919e-08	2.01054e-07
OAS1	729.827	-0.688006	0.194967	-3.52882	0.000417411	0.00182417
ASUN	3704.23	-0.688556	0.187236	-3.67748	0.000235546	0.00110799
KIF18A	2642.72	-0.688607	0.166269	-4.14153	3.45002e-05	0.000211071
PSMB2	9282.44	-0.688894	0.147916	-4.65734	3.20315e-06	2.67673e-05
SPDL1	3865.13	-0.689369	0.150158	-4.59096	4.41215e-06	3.55621e-05
DIXDC1	177.737	-0.689409	0.227542	-3.02982	0.00244702	0.00840531
SPTSSA	1416.53	-0.689521	0.164924	-4.18086	2.90415e-05	0.000181473
IMPA2	1288.36	-0.689541	0.166144	-4.15025	3.3211e-05	0.00020435
GNB4	3583.81	-0.690107	0.129318	-5.33651	9.47509e-08	1.29005e-06
EXOSC3	2152.58	-0.690294	0.107552	-6.41824	1.37859e-10	4.27788e-09
SOD1	6313.51	-0.690379	0.130125	-5.3055	1.12365e-07	1.48569e-06
SPC24	599.104	-0.69046	0.129268	-5.34132	9.22724e-08	1.26509e-06
TUBA1A	4739.14	-0.690482	0.160903	-4.29128	1.77643e-05	0.000119006
PA2G4P4	2501.88	-0.690668	0.155316	-4.44686	8.71335e-06	6.40573e-05
CITED2	1484.27	-0.691403	0.187844	-3.68074	0.000232563	0.0010962
GDAP1	974.089	-0.691543	0.167404	-4.13098	3.61222e-05	0.000219077
CARHSP1	5512.01	-0.691558	0.0867862	-7.96853	1.60579e-15	1.7212e-13
CENPN	3387.84	-0.691577	0.155819	-4.43834	9.06574e-06	6.62541e-05
NCL	62508.2	-0.692081	0.114955	-6.02045	1.73934e-09	3.90574e-08
PPME1	2448.52	-0.692106	0.107955	-6.41105	1.44525e-10	4.46001e-09
DDX18	7171.8	-0.692151	0.118312	-5.85021	4.90955e-09	9.72115e-08
YWHAEP1	422.619	-0.692514	0.189138	-3.66142	0.000250819	0.00116957
AHCY	10001.8	-0.693034	0.154319	-4.49093	7.09129e-06	5.34523e-05
GNL3	7012.22	-0.693164	0.150322	-4.61119	4.00368e-06	3.26758e-05
AURKB	8197.86	-0.693389	0.144765	-4.78976	1.66978e-06	1.52712e-05
RBBP8	4904.42	-0.694265	0.134005	-5.18091	2.20812e-07	2.64941e-06
RPA3	2021.09	-0.694683	0.121311	-5.72647	1.02541e-08	1.87413e-07
TFB1M	1095.97	-0.694957	0.230053	-3.02085	0.00252063	0.00861172
PELO	1188.89	-0.695423	0.154574	-4.49897	6.82827e-06	5.17366e-05
KPNA2	14365.9	-0.696337	0.1692	-4.11546	3.86406e-05	0.000231988
CCT4	15243.4	-0.697638	0.121216	-5.75533	8.6475e-09	1.61293e-07
KCTD5	3182.11	-0.697992	0.0839073	-8.31861	8.90042e-17	1.35001e-14
DNAJB11	4685.38	-0.698242	0.176661	-3.95245	7.7356e-05	0.000423614
SLC25A10	1515.13	-0.69832	0.212229	-3.29041	0.00100043	0.00390317
CIRH1A	3960.79	-0.698451	0.141527	-4.93512	8.01029e-07	8.02426e-06
STIP1	11934.4	-0.699368	0.110873	-6.30785	2.82937e-10	7.97777e-09
THAP8	292.847	-0.699639	0.164765	-4.24629	2.17342e-05	0.000141647
NEUROG3	519.09	-0.699906	0.177753	-3.93752	8.23293e-05	0.00044674
PSMA6	5843.58	-0.700021	0.107311	-6.52331	6.8774e-11	2.34269e-09
PXN-AS1	102.169	-0.700032	0.212594	-3.29281	0.000991901	0.00387232
RUVBL2	5758.67	-0.700286	0.136186	-5.14213	2.71638e-07	3.15792e-06
LSM4	5368.51	-0.700393	0.128884	-5.43429	5.50162e-08	8.03407e-07
SRP54	5795.45	-0.700736	0.130217	-5.38129	7.39529e-08	1.04299e-06
SRM	5428.28	-0.701018	0.189026	-3.70858	0.000208423	0.000999782
PTPRO	1298.62	-0.701186	0.194348	-3.60789	0.000308693	0.00140282
KIAA1715	1700.28	-0.701925	0.148184	-4.73685	2.17071e-06	1.91132e-05
SNRPB	14469.2	-0.701958	0.112454	-6.24217	4.31536e-10	1.13555e-08
GGH	1863.61	-0.702414	0.138866	-5.05823	4.23174e-07	4.63158e-06
NARF	4478.44	-0.702551	0.130196	-5.3961	6.81052e-08	9.71602e-07
LOC441454	229.347	-0.702693	0.145078	-4.84354	1.27547e-06	1.21271e-05
ERI1	1995.53	-0.703673	0.123668	-5.69002	1.27024e-08	2.26922e-07
STOML2	6489.96	-0.70376	0.13485	-5.21883	1.80059e-07	2.21838e-06
KIAA0930	6205.14	-0.704948	0.202326	-3.48422	0.000493572	0.00211223
NDUFB6	1620.8	-0.705807	0.128983	-5.47208	4.44784e-08	6.65946e-07
SEC13	4459.69	-0.705822	0.130636	-5.40296	6.55497e-08	9.39312e-07
CCNF	7652.64	-0.706046	0.176211	-4.00683	6.15383e-05	0.000347406
PSMD12	3283.36	-0.706441	0.129662	-5.44833	5.08439e-08	7.51349e-07
CCDC167	3027.28	-0.706906	0.234497	-3.01457	0.00257344	0.00876047
HN1	7615.12	-0.707429	0.159787	-4.42732	9.54127e-06	6.92884e-05
S100A11	2477.35	-0.707461	0.172466	-4.10204	4.09531e-05	0.000243959
FAM189B	1896.25	-0.707713	0.089322	-7.92316	2.31542e-15	2.38636e-13
PSMA4	9418.71	-0.708891	0.117835	-6.01595	1.78839e-09	3.98804e-08
CHAF1B	2671.98	-0.709005	0.119006	-5.95771	2.55799e-09	5.49831e-08
AACS	2039.34	-0.709841	0.140987	-5.03482	4.78308e-07	5.14397e-06
HMGCR	11190.9	-0.711151	0.113971	-6.23976	4.38245e-10	1.14945e-08
RLN2	124.767	-0.711269	0.235162	-3.0246	0.00248964	0.00852394
CLPP	3993.07	-0.711425	0.140486	-5.06404	4.10459e-07	4.52941e-06
KNSTRN	2647.16	-0.712274	0.166162	-4.28662	1.81411e-05	0.000121076
MMAB	1982.26	-0.712759	0.103399	-6.89331	5.45093e-12	2.49687e-10
CANX	30274	-0.71305	0.154694	-4.60942	4.03793e-06	3.28884e-05
PPP2R1B	3825.63	-0.713174	0.091396	-7.80312	6.03945e-15	5.7119e-13
KIF15	6139.69	-0.714644	0.133211	-5.36476	8.10575e-08	1.12835e-06
PCDH9	844.135	-0.714787	0.199989	-3.57414	0.000351384	0.00157106
GHITM	10468.1	-0.715231	0.184944	-3.86729	0.00011005	0.000579175
CCT7	20960.8	-0.715285	0.156223	-4.57861	4.68084e-06	3.74607e-05
CD86	1764.76	-0.717783	0.211536	-3.39319	0.000690832	0.00283709
COA4	2312.5	-0.718241	0.100907	-7.11787	1.09611e-12	6.14049e-11
PARPBP	1382.88	-0.718261	0.177821	-4.03923	5.36263e-05	0.00030804
KIF14	4228.23	-0.718773	0.165418	-4.3452	1.39146e-05	9.6561e-05
REC8	1455.87	-0.71882	0.124618	-5.76816	8.01398e-09	1.51054e-07
TPX2	19212.3	-0.718923	0.157915	-4.5526	5.29872e-06	4.16502e-05
KDM3A	6794.39	-0.719146	0.173449	-4.14616	3.38095e-05	0.000207556
NDUFB4	3585.91	-0.719413	0.122916	-5.8529	4.83081e-09	9.58887e-08
IDH2	8791.14	-0.720184	0.122254	-5.89091	3.84084e-09	7.87665e-08
TMEM241	387.292	-0.720189	0.150755	-4.77722	1.77736e-06	1.61358e-05
CISD1	1026.93	-0.720936	0.172321	-4.18369	2.86817e-05	0.000179534
BRIX1	2914.52	-0.721794	0.190067	-3.79757	0.000146121	0.000736929
MRPL27	1421.14	-0.722363	0.135666	-5.32458	1.01186e-07	1.36254e-06
COX6A1	1938.38	-0.722386	0.134629	-5.36575	8.06125e-08	1.1241e-06
MRPS17	659.313	-0.722952	0.153004	-4.72505	2.30064e-06	2.00813e-05
CD320	1471.59	-0.723001	0.138135	-5.23402	1.65865e-07	2.07048e-06
ASF1B	9269.68	-0.723033	0.153372	-4.71423	2.42628e-06	2.09955e-05
ARL6IP6	1926.27	-0.723469	0.109558	-6.60353	4.01476e-11	1.46015e-09
DTYMK	3024.57	-0.723917	0.137462	-5.26632	1.39187e-07	1.78173e-06
TMEM135	1249.65	-0.724018	0.154132	-4.6974	2.63495e-06	2.25344e-05
MRPL37	6465.27	-0.724433	0.131934	-5.49088	3.9993e-08	6.10438e-07
ANXA2P3	441.044	-0.724882	0.164093	-4.4175	9.98497e-06	7.19903e-05
CHEK1	4607.92	-0.726351	0.184905	-3.92823	8.55717e-05	0.000462928
TTK	4020.29	-0.726398	0.155903	-4.6593	3.17282e-06	2.65414e-05
ANKRD34A	175.216	-0.72861	0.243697	-2.98981	0.00279147	0.00937175
AIG1	461.309	-0.729487	0.225259	-3.23843	0.00120189	0.00456294
LAPTM4B	420.008	-0.729703	0.23544	-3.09932	0.00193965	0.00689948
NOP16	1898.16	-0.729951	0.155299	-4.70028	2.59803e-06	2.22779e-05
STAP2	140.318	-0.730064	0.194598	-3.75164	0.000175679	0.000864044
MRPS34	3358.25	-0.730315	0.161251	-4.52907	5.92437e-06	4.57283e-05
KIF4A	4541.21	-0.730378	0.155965	-4.68298	2.82741e-06	2.39384e-05
L2HGDH	958.648	-0.730591	0.196812	-3.71212	0.00020553	0.000988782
ZC4H2	774.924	-0.730873	0.198264	-3.68636	0.000227485	0.00107732
NUPL1	6985.7	-0.730954	0.135604	-5.39038	7.03108e-08	9.98637e-07
GEMIN6	799.807	-0.731953	0.110788	-6.60679	3.92755e-11	1.43191e-09
NUP155	4797.25	-0.732165	0.135006	-5.42319	5.85438e-08	8.49519e-07
HPRT1	4092.19	-0.732552	0.13734	-5.33387	9.61434e-08	1.30447e-06
HK1	15672.1	-0.732633	0.116955	-6.26422	3.74689e-10	1.01589e-08
DDIAS	1385.09	-0.732649	0.203893	-3.59331	0.000326504	0.00147459
C16orf54	757.411	-0.73331	0.101747	-7.20721	5.71115e-13	3.46685e-11
SGOL1	2015.79	-0.733428	0.188647	-3.88783	0.000101145	0.00053805
MAK16	1806.35	-0.73431	0.164168	-4.47293	7.71566e-06	5.75916e-05
NDUFV2	3545.38	-0.734764	0.176091	-4.17264	3.01095e-05	0.000187563
RMI1	2290.79	-0.735279	0.13437	-5.47205	4.44847e-08	6.65946e-07
SPAG5	12976.5	-0.735883	0.148474	-4.95632	7.18415e-07	7.26001e-06
GINS2	3625.7	-0.736506	0.167724	-4.39117	1.12745e-05	7.98903e-05
CEP55	7815.66	-0.736643	0.188635	-3.90512	9.41788e-05	0.000503788
ILVBL	1844.94	-0.736752	0.108287	-6.80372	1.0195e-11	4.29095e-10
CCT8	16796.5	-0.737541	0.128048	-5.7599	8.41642e-09	1.57165e-07
UBA2	7882.22	-0.737944	0.101437	-7.27491	3.46655e-13	2.31266e-11
HMGB3	1765.4	-0.738045	0.162456	-4.54304	5.54484e-06	4.32137e-05
DDX21	20863.1	-0.738154	0.154863	-4.7665	1.87457e-06	1.68847e-05
PES1	6059	-0.738398	0.124663	-5.92314	3.15845e-09	6.59501e-08
SMC2	13460.4	-0.738854	0.130588	-5.65792	1.53221e-08	2.66035e-07
C20orf27	1386.72	-0.739284	0.092285	-8.01087	1.13899e-15	1.2806e-13
SNRNP25	4572.88	-0.740654	0.108194	-6.84561	7.61528e-12	3.31812e-10
EIF2S2	4482.89	-0.740847	0.17424	-4.25188	2.11987e-05	0.000138493
SNRPF	2266.67	-0.741251	0.127809	-5.79969	6.6439e-09	1.27471e-07
STRA13	1283.39	-0.741567	0.117647	-6.30331	2.91348e-10	8.16358e-09
LMNB1	22507.9	-0.743211	0.146562	-5.07096	3.95824e-07	4.37994e-06
FAM111B	18290.8	-0.744452	0.219838	-3.38637	0.000708246	0.00289972
TMEM97	3922.2	-0.744461	0.171185	-4.34886	1.36847e-05	9.51246e-05
PHB	5902.02	-0.744604	0.135967	-5.47635	4.34184e-08	6.51804e-07
HSPA13	2952.53	-0.745166	0.18261	-4.08063	4.49133e-05	0.000264221
ECT2	3602.52	-0.745843	0.17779	-4.19506	2.72794e-05	0.000171999
CRELD2	3110.59	-0.745909	0.180442	-4.13379	3.56823e-05	0.0002169
ATP5C1	7434.77	-0.746751	0.108915	-6.85626	7.06859e-12	3.12555e-10
NEK2	1930.41	-0.746978	0.167773	-4.45232	8.4948e-06	6.27086e-05
GEMIN2	570.233	-0.747128	0.125299	-5.96276	2.48013e-09	5.38131e-08
TKT	16333	-0.74757	0.211869	-3.52846	0.000417984	0.00182519
HSPBP1	2127.77	-0.74781	0.13039	-5.73518	9.74069e-09	1.7878e-07
DEPDC1	1975.43	-0.748875	0.182607	-4.10102	4.11332e-05	0.000244759
CKLF	838.268	-0.750035	0.239001	-3.1382	0.00169987	0.0061546
PAK1IP1	1556.28	-0.750218	0.146227	-5.13051	2.88962e-07	3.33247e-06
LRR1	2282.35	-0.750812	0.13504	-5.55991	2.6992e-08	4.33978e-07
KIF4B	480.306	-0.750853	0.217223	-3.4566	0.000547044	0.00231031
SUSD3	770.09	-0.751078	0.184777	-4.06479	4.8076e-05	0.000280424
ZNF831	731.569	-0.751509	0.148435	-5.06288	4.12977e-07	4.55044e-06
VDAC3	7414.68	-0.752065	0.158142	-4.75564	1.97819e-06	1.76992e-05
RNLS	150.967	-0.752073	0.199926	-3.76175	0.000168728	0.000836256
EIF4E	1077.82	-0.752677	0.166551	-4.5192	6.20748e-06	4.76391e-05
GLRX	3344.03	-0.753211	0.170134	-4.42717	9.54773e-06	6.9304e-05
NEDD4	325.155	-0.753228	0.213787	-3.52327	0.00042626	0.00185729
CCDC109B	3207.56	-0.753265	0.104029	-7.2409	4.45708e-13	2.83245e-11
TMEM70	1809.65	-0.7544	0.163835	-4.60463	4.13209e-06	3.35195e-05
HAT1	6112.86	-0.755181	0.142264	-5.30831	1.10643e-07	1.46534e-06
ZNF653	515.779	-0.755654	0.133935	-5.64195	1.68133e-08	2.87885e-07
C16orf95	181.446	-0.755918	0.175347	-4.311	1.6252e-05	0.000110627
DTD1	1922.71	-0.756458	0.187716	-4.02981	5.58216e-05	0.000319167
AKR1B1	5652.33	-0.756528	0.17736	-4.2655	1.99451e-05	0.000131318
PLK4	4754	-0.757673	0.154258	-4.91174	9.0272e-07	8.93495e-06
TIMM17A	3590.84	-0.757857	0.128676	-5.88964	3.87034e-09	7.92705e-08
ROMO1	1565.56	-0.758891	0.115149	-6.59051	4.38314e-11	1.58009e-09
LDLR	2882.98	-0.759833	0.170558	-4.45499	8.38979e-06	6.19904e-05
ALKBH5	6303.16	-0.76017	0.0903162	-8.41676	3.87041e-17	6.34985e-15
NUDT15	934.59	-0.760289	0.152003	-5.0018	5.67968e-07	5.98413e-06
ASF1A	1274.33	-0.760427	0.143702	-5.29169	1.21192e-07	1.58031e-06
MSRB1	1499.67	-0.760428	0.166691	-4.56191	5.06905e-06	4.01875e-05
TCP1	13337.5	-0.76197	0.15035	-5.06797	4.02088e-07	4.44008e-06
CCRL2	225.076	-0.762072	0.195097	-3.90612	9.37893e-05	0.000502313
GNPNAT1	1708.07	-0.762411	0.229061	-3.32842	0.000873403	0.00346987
CHCHD2	6344.8	-0.762682	0.143007	-5.33319	9.65025e-08	1.30824e-06
RPL39L	414.318	-0.763745	0.167195	-4.568	4.92392e-06	3.90947e-05
SPC25	2068.36	-0.764365	0.162703	-4.69791	2.62832e-06	2.25137e-05
PMVK	2723.85	-0.764967	0.169811	-4.50481	6.64311e-06	5.06199e-05
SLIRP	1029.88	-0.765705	0.191716	-3.99396	6.49778e-05	0.000364392
TPGS2	6257.47	-0.765825	0.109735	-6.97885	2.97614e-12	1.4754e-10
SSB	4988.2	-0.766411	0.209795	-3.65314	0.00025905	0.00120341
GPN3	1727.15	-0.767145	0.192577	-3.98356	6.78892e-05	0.000377941
UQCRC1	6397.62	-0.767159	0.0864506	-8.87396	7.05886e-19	1.89154e-16
SLC25A30	1285.46	-0.767367	0.109961	-6.97855	2.98236e-12	1.4754e-10
TNFRSF1B	8909.4	-0.768621	0.14134	-5.4381	5.38532e-08	7.90011e-07
SAAL1	1795.03	-0.770386	0.149077	-5.16771	2.36978e-07	2.80777e-06
EIF2B3	1574.77	-0.770465	0.157778	-4.88323	1.04365e-06	1.01757e-05
LRRC42	1701.04	-0.770673	0.0892813	-8.63196	6.03077e-18	1.19707e-15
REXO2	1369.66	-0.772319	0.20224	-3.81883	0.000134085	0.000685695
ENOPH1	2691.04	-0.772322	0.102471	-7.53697	4.81007e-14	3.80967e-12
AUNIP	463.456	-0.772458	0.201769	-3.82842	0.000128968	0.000663962
OAZ1	36358.7	-0.772463	0.119835	-6.44607	1.14787e-10	3.61163e-09
SETD9	243.962	-0.772884	0.166322	-4.64692	3.36929e-06	2.801e-05
SH3RF1	177.877	-0.773689	0.250838	-3.08442	0.00203948	0.00720202
RGS19	3771.65	-0.773717	0.160943	-4.80739	1.52912e-06	1.41619e-05
EEF1E1	651.217	-0.774003	0.167417	-4.62319	3.77875e-06	3.10607e-05
TPK1	467.388	-0.774544	0.22241	-3.4825	0.000496756	0.00212473
RAN	19569.1	-0.77544	0.139274	-5.56773	2.58085e-08	4.17034e-07
DBF4	2511.94	-0.775703	0.173137	-4.48029	7.45419e-06	5.58214e-05
PDIA4	8792.31	-0.776874	0.232841	-3.3365	0.000848399	0.00338056
NSDHL	1886.81	-0.7772	0.128784	-6.03492	1.59046e-09	3.60162e-08
YWHAG	14238.7	-0.777477	0.163502	-4.75517	1.98283e-06	1.77308e-05
KIF11	15285.3	-0.777825	0.163079	-4.76962	1.84575e-06	1.66719e-05
PDXP	2438.93	-0.778672	0.125619	-6.19867	5.69426e-10	1.45552e-08
AARS	12140.5	-0.778711	0.183602	-4.24129	2.22238e-05	0.000144311
ARHGAP11A	6417.03	-0.778984	0.146475	-5.3182	1.04796e-07	1.40059e-06
SUV39H1	2796.09	-0.78107	0.133947	-5.83118	5.50358e-09	1.08439e-07
GLRX2	405.187	-0.781234	0.170169	-4.59092	4.41299e-06	3.55621e-05
DAAM1	2992	-0.781351	0.204445	-3.82181	0.000132474	0.00067875
NPM3	1730.44	-0.782491	0.194302	-4.02718	5.64492e-05	0.000321954
DLEU2L	139.08	-0.782755	0.21086	-3.7122	0.000205468	0.000988782
MPHOSPH6	1282	-0.783524	0.124218	-6.30764	2.83326e-10	7.97777e-09
LEO1	2708.99	-0.783764	0.100346	-7.81061	5.69138e-15	5.4794e-13
RNASEH2A	2843.9	-0.78382	0.141531	-5.53815	3.05688e-08	4.83552e-07
LIME1	1007.21	-0.784615	0.17671	-4.44012	8.99068e-06	6.57653e-05
SUCLG2	2429.72	-0.784743	0.0635047	-12.3572	4.45233e-35	1.19308e-31
KIF3C	392.894	-0.784888	0.183577	-4.27554	1.90678e-05	0.000126421
COX7B	3267.35	-0.785283	0.131937	-5.95196	2.64949e-09	5.65718e-08
GCLM	1289.58	-0.785623	0.249427	-3.14971	0.00163433	0.0059492
MCM10	4111.7	-0.786008	0.177841	-4.41972	9.88298e-06	7.1367e-05
NDC80	5171.1	-0.787331	0.150691	-5.2248	1.74344e-07	2.16288e-06
KIF2C	9030.52	-0.789256	0.13826	-5.70849	1.13984e-08	2.05683e-07
TIMM21	1442.29	-0.791168	0.154165	-5.13195	2.86753e-07	3.3097e-06
POLR2H	2812.42	-0.791306	0.172238	-4.59427	4.34266e-06	3.50508e-05
RPL26L1	545.498	-0.791811	0.226294	-3.49904	0.000466933	0.00201269
TCEB1	2095.53	-0.793161	0.162458	-4.88226	1.04876e-06	1.0207e-05
NDUFA6	3263.36	-0.793693	0.154604	-5.1337	2.84097e-07	3.28849e-06
LMO2	11276.1	-0.793882	0.148913	-5.33119	9.75701e-08	1.32048e-06
CDK1	8232.02	-0.794366	0.158779	-5.00296	5.64571e-07	5.95615e-06
SEC24A	3635.58	-0.796271	0.20493	-3.88558	0.000102085	0.000542228
EPHA4	1183.87	-0.796583	0.259992	-3.06388	0.0021849	0.00763669
TIMM10	2009.72	-0.796924	0.187489	-4.25052	2.13272e-05	0.000139163
RLF	3507.58	-0.797278	0.118909	-6.70495	2.01482e-11	8.03828e-10
NUF2	3805.02	-0.797929	0.18089	-4.41113	1.02834e-05	7.37123e-05
SNRPD1	3657.57	-0.798486	0.157983	-5.05426	4.32055e-07	4.70716e-06
DIAPH3	2394.49	-0.798953	0.182891	-4.36847	1.25122e-05	8.76561e-05
RPP25	378.415	-0.799599	0.145881	-5.48119	4.22484e-08	6.37812e-07
CDKN3	2643.99	-0.799621	0.186973	-4.27667	1.89709e-05	0.000126039
TMEM154	2452.91	-0.799875	0.123559	-6.47362	9.56843e-11	3.09533e-09
IDI1	10930.9	-0.799916	0.0877305	-9.11788	7.66098e-20	2.51374e-17
DANCR	1881.79	-0.800223	0.216185	-3.70156	0.000214274	0.0010232
EXOSC8	3154.32	-0.800265	0.158561	-5.04705	4.48677e-07	4.87092e-06
BUB1B	8533.57	-0.800359	0.198639	-4.02922	5.59631e-05	0.000319745
MRPS6	3134.26	-0.804209	0.190563	-4.22018	2.44109e-05	0.000156866
CBR1	1981.07	-0.805491	0.12066	-6.6757	2.46053e-11	9.53263e-10
CCT2	14363.5	-0.807428	0.124983	-6.4603	1.04498e-10	3.35353e-09
CENPP	533.769	-0.808239	0.211353	-3.82412	0.000131242	0.000673956
HMBS	1610.47	-0.810536	0.270952	-2.99144	0.00277664	0.00932975
AURKAPS1	274.084	-0.810641	0.133244	-6.08389	1.17303e-09	2.74526e-08
MAGOHB	1142.33	-0.810846	0.136392	-5.94497	2.76514e-09	5.87291e-08
YWHAE	17073.6	-0.810852	0.16809	-4.82393	1.4076e-06	1.31578e-05
MCM4	21142.1	-0.81141	0.147308	-5.50826	3.6239e-08	5.60241e-07
ZWILCH	3492.31	-0.811619	0.17147	-4.73329	2.20909e-06	1.94298e-05
MRPL12	3384.89	-0.812641	0.156516	-5.19205	2.07986e-07	2.51428e-06
PRDX4	1468.41	-0.812677	0.159205	-5.1046	3.31488e-07	3.74011e-06
ING2	792.734	-0.812749	0.154897	-5.24703	1.54572e-07	1.94005e-06
GOT1	2564.57	-0.813048	0.139078	-5.84597	5.03628e-09	9.95981e-08
UCHL5	4353.47	-0.814766	0.143311	-5.68528	1.30598e-08	2.32132e-07
MRPL18	2797.96	-0.81575	0.131477	-6.20452	5.48652e-10	1.40689e-08
NDUFB3	1947.15	-0.817847	0.139416	-5.86622	4.45837e-09	8.98267e-08
DMC1	440.441	-0.817914	0.193084	-4.23604	2.27493e-05	0.000147188
PKM	154568	-0.819185	0.145703	-5.6223	1.88428e-08	3.1723e-07
CD3EAP	278.402	-0.819293	0.250462	-3.27113	0.0010712	0.00413908
HAX1	4041.79	-0.819608	0.189135	-4.33346	1.46781e-05	0.000101242
SLC25A4	1084.63	-0.81964	0.172161	-4.76089	1.92739e-06	1.73024e-05
CYP51A1	4705.05	-0.819792	0.11337	-7.23111	4.79045e-13	2.97422e-11
MRPL17	2387.62	-0.819935	0.170569	-4.80707	1.53157e-06	1.41684e-05
POLE3	5659.74	-0.820278	0.125504	-6.53586	6.32462e-11	2.16356e-09
PLOD1	2684.88	-0.821527	0.215202	-3.81746	0.000134832	0.000689076
C19orf10	2398.85	-0.822505	0.205512	-4.00222	6.27504e-05	0.000353628
C7orf50	3478.44	-0.823013	0.210663	-3.90678	9.35339e-05	0.000501272
VDAC1	9307.95	-0.823262	0.191205	-4.30566	1.66491e-05	0.000112709
CISD3	448.231	-0.823787	0.153464	-5.36797	7.96282e-08	1.11327e-06
CORO1C	10521.2	-0.824359	0.233047	-3.5373	0.000404242	0.00177397
CDCA5	9055.57	-0.82438	0.130639	-6.31037	2.78363e-10	7.89334e-09
UBE2T	2331.54	-0.824581	0.22273	-3.70216	0.000213772	0.0010214
MEX3D	542.247	-0.824962	0.149707	-5.51052	3.57769e-08	5.54697e-07
LSS	4951.01	-0.825247	0.182787	-4.5148	6.33779e-06	4.84772e-05
RGS3	1055.13	-0.828318	0.182424	-4.54061	5.60905e-06	4.36085e-05
SLCO4A1	2011.18	-0.829153	0.26665	-3.10952	0.00187391	0.00669676
WDR12	1902.19	-0.82916	0.202539	-4.09383	4.24304e-05	0.000251362
SUB1	7515.73	-0.829856	0.235671	-3.52125	0.000429511	0.00186994
TUBA1C	10511.8	-0.83093	0.178916	-4.64424	3.41335e-06	2.83324e-05
PRR11	9566.58	-0.831414	0.188234	-4.41691	1.00124e-05	7.21234e-05
PSMD14	5163.55	-0.832071	0.167732	-4.96072	7.02307e-07	7.11961e-06
CENPE	10124.5	-0.834015	0.179625	-4.64308	3.43256e-06	2.84478e-05
LRRC58	6818.69	-0.836027	0.197666	-4.2295	2.34213e-05	0.000151111
CENPM	2393.2	-0.836774	0.166739	-5.01847	5.2086e-07	5.53861e-06
DCTPP1	4173.05	-0.837574	0.127553	-6.56648	5.15176e-11	1.81146e-09
UPRT	1146.95	-0.837647	0.115469	-7.25429	4.03773e-13	2.62829e-11
MRGBP	1347.31	-0.83947	0.117697	-7.13244	9.86018e-13	5.56253e-11
SKA3	3377.7	-0.840464	0.194456	-4.32213	1.5453e-05	0.000106041
CLPB	1262.24	-0.840753	0.169426	-4.96237	6.9639e-07	7.08264e-06
RRM1	14083.4	-0.84122	0.155129	-5.42272	5.86986e-08	8.50997e-07
E2F2	6078	-0.842068	0.133694	-6.29849	3.00565e-10	8.38974e-09
GNGT2	588.316	-0.842394	0.22785	-3.69714	0.000218043	0.00103873
EPOR	399.144	-0.845422	0.272316	-3.10456	0.0019056	0.00679794
FBXO5	4225.3	-0.846106	0.151536	-5.58351	2.35707e-08	3.84741e-07
GINS1	2170.5	-0.846113	0.169648	-4.98746	6.11783e-07	6.35417e-06
NME7	350.394	-0.846289	0.154486	-5.4781	4.29915e-08	6.47106e-07
HSPA9	15975.5	-0.847156	0.154824	-5.47175	4.45604e-08	6.66457e-07
UBE2V2	2937.12	-0.847197	0.127346	-6.65271	2.87737e-11	1.08271e-09
NDUFAB1	2456.04	-0.848179	0.154688	-5.48314	4.17833e-08	6.31977e-07
P4HA2	900.661	-0.848271	0.240072	-3.53339	0.00041026	0.00179634
NUP35	916.871	-0.848421	0.204184	-4.15518	3.25025e-05	0.000200682
MAN1A1	4979.67	-0.849482	0.234988	-3.61501	0.00030034	0.00136873
CENPI	1687.72	-0.849769	0.18689	-4.5469	5.44411e-06	4.25318e-05
ALYREF	7150.28	-0.850023	0.15499	-5.48437	4.14946e-08	6.29981e-07
EBNA1BP2	4292.57	-0.851987	0.163406	-5.21394	1.84868e-07	2.26031e-06
POMP	5161.24	-0.853962	0.130498	-6.54387	5.99472e-11	2.05508e-09
RPF2	1715.09	-0.854168	0.183072	-4.66576	3.07481e-06	2.58021e-05
PLEKHA8	1228.92	-0.854419	0.159539	-5.35556	8.52927e-08	1.18015e-06
FAM72A	314.859	-0.85442	0.174424	-4.89852	9.65592e-07	9.47504e-06
FAM115C	2097.86	-0.854682	0.213047	-4.0117	6.02837e-05	0.000341643
PECR	1021.01	-0.85526	0.185997	-4.59825	4.2606e-06	3.44577e-05
ANXA2	4851.86	-0.857571	0.171953	-4.98725	6.12438e-07	6.35686e-06
PRDX3	7692.34	-0.85818	0.171791	-4.99549	5.86857e-07	6.15061e-06
COQ2	807.473	-0.858698	0.13901	-6.17723	6.52373e-10	1.63888e-08
MCM6	16932.8	-0.859051	0.178347	-4.81675	1.45915e-06	1.35608e-05
COQ3	506.162	-0.859424	0.238571	-3.60239	0.000315308	0.00142763
RAD54B	1300.16	-0.860981	0.134491	-6.40176	1.536e-10	4.68612e-09
PYCARD	831.469	-0.861254	0.147746	-5.82928	5.56679e-09	1.09417e-07
SCAMP1	689.206	-0.862335	0.175606	-4.91062	9.07906e-07	8.96641e-06
NCAPH	7277.65	-0.862998	0.18095	-4.76926	1.84905e-06	1.6683e-05
ITPRIPL1	1105.02	-0.864054	0.200976	-4.29929	1.71349e-05	0.000115463
ATF4	13281.9	-0.864423	0.180893	-4.77865	1.76477e-06	1.60395e-05
RAB3A	255.417	-0.866832	0.2712	-3.19629	0.00139208	0.00519903
CCDC86	1660.36	-0.867275	0.185826	-4.66714	3.05422e-06	2.56427e-05
MZT1	1450.38	-0.867776	0.196603	-4.41384	1.01553e-05	7.29569e-05
SLBP	8171.19	-0.868434	0.126087	-6.88758	5.67489e-12	2.58553e-10
RCC1	6402.3	-0.869946	0.145993	-5.95882	2.54064e-09	5.483e-08
TK1	9215.67	-0.871551	0.164574	-5.2958	1.18497e-07	1.55146e-06
CCT5	15922.3	-0.872166	0.185385	-4.70462	2.54337e-06	2.18609e-05
C3orf58	1309.76	-0.87225	0.130559	-6.68088	2.37512e-11	9.2463e-10
INSIG2	1669.93	-0.875587	0.285706	-3.06464	0.00217929	0.00762041
PLK1	8359.05	-0.877292	0.18268	-4.80234	1.56818e-06	1.44654e-05
ACAT1	2542.32	-0.877421	0.203654	-4.30838	1.64452e-05	0.000111659
RFC3	3465.42	-0.878202	0.169249	-5.18881	2.1164e-07	2.55079e-06
LINC01137	121.876	-0.878488	0.264993	-3.31514	0.000915968	0.00361664
LIN9	1039.3	-0.878536	0.173533	-5.06265	4.13468e-07	4.55044e-06
ALG5	1325.99	-0.879478	0.165367	-5.31833	1.04724e-07	1.40059e-06
C12orf60	130.07	-0.879797	0.25579	-3.43954	0.000582711	0.00244107
DCUN1D5	2129.03	-0.879877	0.220814	-3.98471	6.7564e-05	0.000376401
UBXN8	286.3	-0.880833	0.193094	-4.56169	5.07431e-06	4.01896e-05
EAF2	1822.13	-0.881144	0.170461	-5.16918	2.35117e-07	2.78983e-06
ATP5G3	9716.5	-0.881228	0.142178	-6.19804	5.71711e-10	1.45904e-08
HPDL	226.654	-0.881474	0.277843	-3.17256	0.00151102	0.00557333
ESYT1	19190.4	-0.882098	0.132177	-6.67361	2.49586e-11	9.6001e-10
ANKMY2	1157.92	-0.882194	0.0910797	-9.68596	3.45958e-22	1.46377e-19
NCAPG	8409.31	-0.883683	0.184793	-4.782	1.73558e-06	1.58279e-05
PPP1R14B	1524.09	-0.884774	0.142023	-6.2298	4.67027e-10	1.21699e-08
NT5DC2	3312.09	-0.886621	0.136576	-6.49177	8.4836e-11	2.78366e-09
RNF122	437.389	-0.886978	0.261513	-3.39172	0.000694551	0.00285017
CPPED1	1820.35	-0.887224	0.254301	-3.48887	0.000485063	0.00208025
CDC25A	2219.94	-0.887412	0.195389	-4.54178	5.57807e-06	4.34306e-05
TXNRD1	9278.32	-0.888086	0.164095	-5.41204	6.23114e-08	8.98514e-07
FEN1	9485.23	-0.890088	0.139378	-6.38614	1.70125e-10	5.10312e-09
MRTO4	3342.33	-0.890119	0.107176	-8.30523	9.96231e-17	1.49695e-14
SPARC	419.137	-0.89068	0.275176	-3.23676	0.00120893	0.00458424
PSMA3	5859.45	-0.890901	0.139961	-6.36535	1.94841e-10	5.75855e-09
BLVRB	785.103	-0.892013	0.287784	-3.0996	0.00193785	0.00689461
PDCL3	602.238	-0.894683	0.198103	-4.51625	6.2945e-06	4.82149e-05
MRPL39	2534.05	-0.89512	0.13401	-6.6795	2.39758e-11	9.31116e-10
CDCA2	4771.34	-0.895791	0.18579	-4.82153	1.42459e-06	1.32934e-05
ANXA2P2	1743.15	-0.895973	0.165426	-5.41616	6.08922e-08	8.80418e-07
MYBL2	33276.3	-0.89624	0.244388	-3.66728	0.000245148	0.00114845
CKS2	3453.64	-0.896398	0.177098	-5.06158	4.15791e-07	4.57257e-06
MVK	2195.91	-0.897251	0.109042	-8.22846	1.89629e-16	2.62832e-14
ERCC6L	1890.43	-0.897276	0.166056	-5.40347	6.53644e-08	9.37493e-07
PTMA	25627.7	-0.899973	0.141358	-6.36664	1.93215e-10	5.72102e-09
CDCA8	8261.75	-0.90121	0.162887	-5.53274	3.15274e-08	4.97445e-07
CCNB2	6041.23	-0.902113	0.184965	-4.8772	1.07605e-06	1.04536e-05
UBE2S	1577.02	-0.904874	0.245245	-3.68967	0.000224547	0.00106592
MAD2L1	3385.83	-0.904899	0.196847	-4.59696	4.28701e-06	3.46539e-05
RANBP1	6182.25	-0.905103	0.163434	-5.53804	3.05867e-08	4.83552e-07
NUDCD1	2517.82	-0.90595	0.154687	-5.85665	4.72284e-09	9.42862e-08
MLLT11	541.09	-0.907441	0.114156	-7.94915	1.878e-15	1.9735e-13
PDLIM1	14752.2	-0.908228	0.136493	-6.65402	2.85201e-11	1.07913e-09
ACOT7	2714.64	-0.908438	0.226501	-4.01074	6.05279e-05	0.000342544
CSE1L	12879	-0.911068	0.196873	-4.6277	3.69745e-06	3.04703e-05
MPZ	217.185	-0.911112	0.190406	-4.78509	1.70908e-06	1.55951e-05
THRIL	1195.9	-0.91141	0.136131	-6.6951	2.15526e-11	8.4932e-10
PPIB	3690.85	-0.912197	0.205668	-4.43528	9.19538e-06	6.711e-05
DHCR24	12827.5	-0.916966	0.213743	-4.29005	1.78635e-05	0.000119571
CCDC104	839.315	-0.91878	0.125134	-7.3424	2.09804e-13	1.48164e-11
YARS	10615.8	-0.919447	0.165806	-5.5453	2.93446e-08	4.67131e-07
ZNF788	787.765	-0.919741	0.253108	-3.63379	0.000279283	0.00128515
CDC20	8433.45	-0.922732	0.174814	-5.27837	1.3034e-07	1.68322e-06
TYMS	6666.93	-0.925197	0.146529	-6.3141	2.71737e-10	7.71905e-09
TUBA4A	16352.4	-0.92569	0.139118	-6.65399	2.85253e-11	1.07913e-09
KHK	306.76	-0.926852	0.279419	-3.31707	0.000909671	0.00359442
MND1	1299.88	-0.92691	0.13373	-6.93121	4.17253e-12	1.97311e-10
DEPDC1B	3316.2	-0.927323	0.165068	-5.61782	1.9338e-08	3.24547e-07
SEC24D	3950.4	-0.927544	0.204607	-4.53329	5.80733e-06	4.49977e-05
ADPRHL2	2014.45	-0.928155	0.122975	-7.54751	4.43649e-14	3.54875e-12
PDIA5	740.796	-0.929151	0.26533	-3.50187	0.000462007	0.00199525
BIRC5	6608.53	-0.929191	0.142856	-6.50439	7.80118e-11	2.59148e-09
NANS	1691.13	-0.929365	0.24091	-3.85772	0.000114447	0.000598392
S1PR4	3808.84	-0.933896	0.169343	-5.51482	3.49141e-08	5.43942e-07
LINC00987	716.323	-0.933991	0.170972	-5.46284	4.68576e-08	6.96925e-07
MIS18A	1551.59	-0.935468	0.137683	-6.79435	1.088e-11	4.5436e-10
KIAA1467	481.19	-0.936765	0.294575	-3.18006	0.00147246	0.00545237
EBP	4806.6	-0.938948	0.136927	-6.85728	7.01824e-12	3.12478e-10
WTH3DI	173.486	-0.940047	0.201189	-4.67245	2.97622e-06	2.5119e-05
FAM107B	17466	-0.940962	0.133879	-7.02844	2.08861e-12	1.10101e-10
DNASE2	1275.65	-0.941414	0.28942	-3.25276	0.00114289	0.00437197
FADS1	6729.61	-0.941538	0.196953	-4.78052	1.74843e-06	1.59271e-05
GMNN	2087.03	-0.944059	0.195128	-4.83816	1.31049e-06	1.24161e-05
RELL1	167.476	-0.945137	0.30206	-3.12897	0.00175418	0.00631945
PDSS1	549.591	-0.945638	0.264591	-3.57396	0.000351624	0.0015717
C3orf52	113.34	-0.946816	0.286579	-3.30386	0.000953648	0.00374243
CCDC58	894.525	-0.947225	0.19579	-4.83795	1.31183e-06	1.24214e-05
MRPL22	1705	-0.94817	0.199771	-4.7463	2.07176e-06	1.83424e-05
FRRS1	145.749	-0.949347	0.195581	-4.85398	1.21009e-06	1.15602e-05
NUP37	2866.68	-0.950057	0.187913	-5.05583	4.28512e-07	4.68045e-06
P4HB	26833.5	-0.95055	0.172654	-5.50552	3.6808e-08	5.67945e-07
HSD17B7	583.167	-0.953229	0.211717	-4.50237	6.72006e-06	5.10369e-05
SLC19A1	929.499	-0.95527	0.314134	-3.04096	0.00235823	0.00814164
FDPS	11127.3	-0.956539	0.125914	-7.59678	3.03597e-14	2.47778e-12
UBE2C	5421.47	-0.957073	0.181853	-5.26289	1.41808e-07	1.80952e-06
FGD4	203.725	-0.957674	0.225415	-4.2485	2.15204e-05	0.000140367
ANXA2P1	224.061	-0.958646	0.252174	-3.80152	0.000143811	0.000727105
MSMO1	4655.41	-0.959297	0.137074	-6.9984	2.58901e-12	1.30489e-10
SDF2L1	1452.9	-0.96019	0.273251	-3.51394	0.00044151	0.00191647
CYCS	4792.72	-0.961572	0.221743	-4.33643	1.44813e-05	0.000100214
GALE	1482.25	-0.962036	0.155574	-6.18378	6.25855e-10	1.57473e-08
TRIB3	2358.1	-0.962597	0.270127	-3.56349	0.000365951	0.0016267
UAP1	1437.42	-0.962785	0.242101	-3.97679	6.98505e-05	0.000387662
CBX8	132.825	-0.964245	0.272562	-3.53771	0.000403616	0.00177256
ZWINT	9047.45	-0.965859	0.159855	-6.0421	1.52124e-09	3.45947e-08
XRCC6BP1	693.78	-0.966389	0.204293	-4.73042	2.24056e-06	1.96422e-05
TARS	9285.91	-0.9691	0.165376	-5.85998	4.62915e-09	9.26868e-08
C9orf64	848.694	-0.969954	0.217227	-4.46517	8.00044e-06	5.94139e-05
CTNNAL1	1936.15	-0.972422	0.158329	-6.14178	8.16012e-10	1.9939e-08
GPR19	193.587	-0.972507	0.201817	-4.81875	1.44457e-06	1.34486e-05
C3orf67	232.093	-0.973881	0.150805	-6.4579	1.06166e-10	3.39351e-09
RRAGD	380.605	-0.974651	0.315961	-3.08472	0.00203741	0.00719627
MRPL13	2050.99	-0.980133	0.161166	-6.08151	1.19052e-09	2.77812e-08
CHCHD4	612.077	-0.980212	0.178325	-5.49677	3.86812e-08	5.92866e-07
VKORC1	1744.07	-0.980553	0.153301	-6.39625	1.59236e-10	4.81239e-09
SNRPG	739.841	-0.98171	0.172656	-5.68592	1.30111e-08	2.31665e-07
LRRC59	6378.35	-0.990548	0.18459	-5.36621	8.04097e-08	1.12225e-06
FAM72B	447.804	-0.991293	0.149657	-6.62378	3.50138e-11	1.29414e-09
RRM2	22056.9	-0.995179	0.191392	-5.1997	1.99612e-07	2.42033e-06
ALG14	328.34	-0.997115	0.216567	-4.60419	4.14079e-06	3.35562e-05
C10orf128	1103.34	-0.997773	0.266336	-3.7463	0.000179465	0.000879973
SGOL2	5283.36	-0.997852	0.156479	-6.37692	1.80683e-10	5.37968e-09
SLC1A5	8687.53	-0.999079	0.249793	-3.99963	6.34411e-05	0.000356742
BOLA3	939.908	-0.999625	0.209347	-4.77496	1.79745e-06	1.62998e-05
FKBP9	530.744	-0.999869	0.304199	-3.28689	0.001013	0.00394933
PLCH1	117.712	-1.00026	0.311298	-3.2132	0.00131267	0.00494147
CKS1B	563.988	-1.00139	0.145991	-6.85923	6.9234e-12	3.10934e-10
SLC39A8	4520.63	-1.00154	0.121135	-8.26798	1.36247e-16	1.93856e-14
CCNA2	10854.6	-1.00201	0.208538	-4.80492	1.54813e-06	1.43051e-05
H2AFZ	17714	-1.0041	0.150725	-6.66182	2.70464e-11	1.03045e-09
BUB1	12773.7	-1.00521	0.184721	-5.44177	5.27529e-08	7.74577e-07
TXN	4485.11	-1.00779	0.308276	-3.26912	0.00107884	0.00416533
TIPIN	1315.66	-1.00846	0.185156	-5.44652	5.13655e-08	7.56971e-07
SESN2	1663.24	-1.01096	0.27882	-3.62584	0.000288023	0.00132196
PSMG1	2253.3	-1.01194	0.191346	-5.28855	1.23291e-07	1.60378e-06
FAM210A	1714.56	-1.01339	0.178461	-5.67847	1.35909e-08	2.40125e-07
NAMPT	3656.57	-1.01355	0.297778	-3.40372	0.000664737	0.00274113
C12orf75	8883.18	-1.014	0.224613	-4.51442	6.34894e-06	4.85393e-05
DLGAP5	8765.76	-1.01615	0.170411	-5.96294	2.47738e-09	5.38131e-08
CDC6	4639.48	-1.02003	0.205317	-4.96809	6.76173e-07	6.91966e-06
PSPH	503.179	-1.0207	0.330788	-3.08565	0.00203105	0.00718013
HMGCS1	12469.1	-1.02286	0.140439	-7.28331	3.2574e-13	2.20052e-11
TOMM40	3283.62	-1.0263	0.199415	-5.14656	2.65312e-07	3.1022e-06
UBE2J1	11522	-1.02638	0.344924	-2.97567	0.00292351	0.00973777
GCSAM	3136.21	-1.0275	0.305581	-3.36245	0.000772548	0.0031146
SFXN1	5898.02	-1.02902	0.149974	-6.86133	6.82221e-12	3.07248e-10
FKBP4	7231.25	-1.02949	0.195828	-5.25712	1.46329e-07	1.85649e-06
EPDR1	543.387	-1.03261	0.176346	-5.85561	4.75264e-09	9.44536e-08
SEC61G	2249.77	-1.03262	0.204432	-5.05115	4.39162e-07	4.78054e-06
IKBIP	1680.56	-1.03318	0.212425	-4.86374	1.15188e-06	1.10699e-05
KIAA1161	505.025	-1.03437	0.164422	-6.29094	3.15556e-10	8.76363e-09
FAM72D	330.425	-1.03711	0.184478	-5.62189	1.88881e-08	3.1766e-07
ZSCAN5A	178.932	-1.03859	0.17808	-5.83214	5.47203e-09	1.0795e-07
NDC1	3905.87	-1.04041	0.171681	-6.06016	1.35984e-09	3.14131e-08
PTTG1	4006.43	-1.0419	0.158158	-6.58773	4.46591e-11	1.59917e-09
COPZ2	178.029	-1.04846	0.153074	-6.84937	7.41759e-12	3.24959e-10
GRPEL1	2322.05	-1.05107	0.213254	-4.92875	8.27568e-07	8.25411e-06
TNFRSF10D	858.085	-1.05644	0.353686	-2.98695	0.00281779	0.00944827
MTFR2	1451.84	-1.05689	0.186442	-5.66874	1.43851e-08	2.52217e-07
JHDM1D-AS1	110.419	-1.05692	0.308357	-3.42759	0.000608967	0.00253586
BRI3BP	735.127	-1.06003	0.119603	-8.86292	7.79422e-19	2.05435e-16
C19orf40	387.216	-1.06087	0.211433	-5.01751	5.23462e-07	5.55379e-06
SLC31A1	1254.5	-1.06151	0.174246	-6.092	1.11506e-09	2.63259e-08
LOC344967	230.001	-1.06235	0.269888	-3.93627	8.27576e-05	0.000448761
PRKAR2B	238.582	-1.06684	0.200398	-5.32359	1.0174e-07	1.36885e-06
TBXAS1	281.962	-1.06737	0.354214	-3.01334	0.00258386	0.00878481
B4GALT2	856.555	-1.0692	0.304204	-3.51475	0.000440168	0.00191323
PTTG3P	695.073	-1.07123	0.174855	-6.1264	8.98875e-10	2.17981e-08
SLC38A5	1986.55	-1.08137	0.285218	-3.79138	0.000149815	0.000752726
LYAR	2270.77	-1.08286	0.183299	-5.90764	3.47039e-09	7.17185e-08
ABCB6	1461.92	-1.08717	0.21013	-5.17382	2.29357e-07	2.73358e-06
TMEM53	116.508	-1.08738	0.22162	-4.90651	9.2709e-07	9.12783e-06
AP3S1	1558.68	-1.08808	0.137739	-7.89957	2.79859e-15	2.82992e-13
PAM	1214.96	-1.10162	0.25978	-4.24058	2.22942e-05	0.000144651
CCNB1	10356.6	-1.10324	0.176078	-6.26561	3.71368e-10	1.00859e-08
SRXN1	741.78	-1.11094	0.270784	-4.10266	4.08425e-05	0.00024339
TXNDC17	1399.18	-1.11343	0.174173	-6.39268	1.63005e-10	4.91706e-09
LRRC20	796.12	-1.11522	0.243819	-4.57396	4.78596e-06	3.8169e-05
CHRNA5	307.601	-1.1199	0.2633	-4.2533	2.10639e-05	0.000137781
HECW2	288.609	-1.12012	0.280942	-3.98701	6.69119e-05	0.0003733
MACC1	1034.8	-1.12032	0.154703	-7.24174	4.42958e-13	2.82614e-11
VGLL4	1348.74	-1.12233	0.138138	-8.12473	4.48376e-16	5.67637e-14
HCST	503.598	-1.12583	0.297329	-3.78648	0.000152795	0.000765307
NHSL1	133.055	-1.12747	0.277184	-4.06761	4.74985e-05	0.000277574
PBK	2039.62	-1.12796	0.205882	-5.47864	4.28614e-08	6.45853e-07
AURKA	4688.6	-1.13366	0.168107	-6.74366	1.54451e-11	6.25507e-10
ITSN1	274.492	-1.14039	0.206492	-5.52269	3.3385e-08	5.23672e-07
STS	1206.34	-1.14256	0.351858	-3.24723	0.00116535	0.00444944
SYTL3	997.8	-1.14257	0.316925	-3.60519	0.000311924	0.0014147
SKA1	2444.7	-1.14823	0.224898	-5.10554	3.29857e-07	3.72695e-06
SNTB1	1688.87	-1.14928	0.373754	-3.07497	0.00210525	0.00740177
KIAA0101	5123.8	-1.15154	0.169356	-6.7995	1.04982e-11	4.39558e-10
CENPW	1322.34	-1.15429	0.209594	-5.50726	3.6447e-08	5.62916e-07
NREP	1489.56	-1.15706	0.296716	-3.89953	9.63786e-05	0.000514467
GBE1	2966.52	-1.16739	0.160127	-7.29044	3.08954e-13	2.10481e-11
RAB20	101.491	-1.16794	0.280948	-4.15713	3.22267e-05	0.000199362
ORC1	4000.58	-1.17232	0.178468	-6.56879	5.07259e-11	1.79247e-09
C14orf132	114.239	-1.17276	0.385764	-3.0401	0.00236503	0.0081616
C17orf58	571.987	-1.17458	0.195821	-5.99822	1.99491e-09	4.41792e-08
SELL	21639.2	-1.17478	0.297348	-3.95084	7.78771e-05	0.000425887
LOC284889	982.097	-1.17985	0.184895	-6.38117	1.75734e-10	5.26156e-09
PTTG2	229.464	-1.18116	0.273504	-4.31862	1.57011e-05	0.000107377
MPI	3006.69	-1.18739	0.185245	-6.40985	1.45667e-10	4.47807e-09
HDHD1	2226	-1.18938	0.356747	-3.33394	0.000856238	0.00340842
RAB33A	1208.09	-1.19033	0.229447	-5.1878	2.12794e-07	2.56277e-06
NRGN	1224.91	-1.19284	0.130185	-9.16263	5.06474e-20	1.69648e-17
SHMT2	15475	-1.19296	0.207612	-5.74614	9.13051e-09	1.69125e-07
ZC3HAV1L	238.472	-1.19684	0.350763	-3.41209	0.000644664	0.00267068
PRDX2	5465.21	-1.1982	0.245959	-4.87154	1.10734e-06	1.06929e-05
SHCBP1	5935.62	-1.20995	0.193009	-6.26889	3.6363e-10	9.92604e-09
ARHGAP18	1537.8	-1.21125	0.120542	-10.0483	9.34296e-24	4.552e-21
MAP7D2	121.396	-1.21171	0.377797	-3.20729	0.0013399	0.00503103
SIT1	2648.84	-1.21584	0.179615	-6.76912	1.29571e-11	5.31441e-10
FAM57A	1117.68	-1.21768	0.28596	-4.25823	2.06048e-05	0.000135163
ASNS	3097.78	-1.22037	0.292731	-4.1689	3.06073e-05	0.000190369
GARS	11854.6	-1.22048	0.237157	-5.14629	2.65688e-07	3.1022e-06
HSPA5	22804.7	-1.22082	0.306963	-3.97708	6.97658e-05	0.000387325
ERO1L	3495.45	-1.22397	0.232536	-5.26357	1.41288e-07	1.80575e-06
DHCR7	3734.47	-1.22466	0.215075	-5.69412	1.24012e-08	2.22033e-07
[truncated: 136 more rows]
